# Supplementary material for: Restructured Lactococcus lactis strains with emergent properties constructed by a novel highly efficient screening system
Source: Microb Cell Fact. 2019 Nov 14;18:198. doi: 10.1186/s12934-019-1249-z (PMC6854693; doi:10.1186/s12934-019-1249-z)
Supplement: Supplementary file 3 — Additional file 3: Data S1A. Genome sequencing and analysis of L. lactis 9k-5A. (A) Genome sequencing of L. lactis 9k-5A. [file 12934_2019_1249_MOESM3_ESM.txt]

>Scaffold1
TGATATTACGCGCTTCTTTGGTTGTTGTTTTTTTTATTTTTCCCTTATTTTATTTCGTTT
ATTCAATAACATCTGATAATTTTATGAAAAATATCTTATCTGAAACTTTTAAAATGGCAA
AAAAATAAGTACTGCAAATGGCAGTACTTTATTCTCATTAATTATAAAAATTATTTTACT
TTAGCTGTTGTAGCAATAACTTCTACTGCTTTTTTCATAGCAATATCGTGTTTAAGCATG
TCAACTGGAAGAAGTTTTTCAACTTGTTCAACAGGCATGTTATATTGACCAGCAAGATCT
TCAATTTCAGCTTTTACTTCTTCATCTGAAGTTGTAAAGCTTTCAGCAGCTGCAATTGCT
TCGATTACTAAGTTAGTACGAACGCGTTTGTCAGCATCTGCTTCATATTGTTTATGGAGA
TCGTCTTCAGAAGTACCTGTAATTTGGAAGTACATTTCTGGAGAGATTCCTTGTTGTTGC
ATTCCTCCAAGGAATTCATTCATCGCACGATGAACTTCTTCATGAATCATTTCTTCTGGG
ATTTCTTTGATTTCAGCGTTAGCAACAGCAGCTTCAATTGCGGCAGTTTCTACTGCATCA
TCGTAAGCTTCTGATTTTGATTCTTCAAGTTCTTTACGGAATTTAGCTTTAAGTTCTTCT
AAAGTTTCAACTTCTTCGTCGATGTCTTTTGCAAGTTCATCATCAAGTTCTGGCAATTCT
TTTGCTTTTACTTCATTGACAGTTGTTACAAAAAGAGCTTCTTTTCCTGCAAGGTCTTCA
GCTTGATAATTTTCTGGGAAGGTTACTTTAACTTCTACAGTTTCACCAGCTTTTGTACCA
ATAAGTTGTTCTTCAAATCCTGGAATGAATTGGCCTGAACCAAGTTCAAGACTGTGGTTT
GAACCTTTTCCACCTTCAAATTCAACACCGTCAACTGAACCAACAAAGTCAATAACAACA
GTATCACCATTTTCGGCAGCAGTTTCTTTTACTGCAAGTTCTGCCAAGTTGTTTTGAGCG
TTTGTTAAACGTGTTTCCACTTCTTCATCAGTAACTTCTTTAGTTGCGTCTACTTCAACT
GTAAGGTCTTTGTAGTCACCAAGTGTGATTGTTGGTTTAACAACAACTTCTGCTGTCAAT
TCCCAATCAGAACCTTTTTCCATTTTTGCTACGTCAATTTTTGGTTGAGCAACTGGTTCG
ATAGCAGCTTCTTTTACTGCAGCATCGTAAGCAGTTGGAAGAACAGCATTCAAAGCTTCT
TCAAAAAGAGCTTCTTCACCGTACATTTTATTGAACATTTGACGGCTGATTTTACCTTTA
CGGAAACCAGGAACGCTAATGTTAGCTTTTACTTTATTAAAGGCTTTGTCAAGCCCAGTT
TTAATTGTTTCTTGATCAATTGAAAATGAGAGTGTACCCTTAGTATCACTAGTTTTTTCA
AAACTTACAGTCATTTTTTTCTCCTTATTTTGAGCCTAAGCTCAGAAATTCATACCTTTC
AAGAATAGCATAAAATACCCTATATTTCAACCATTACTTGCTTTTTCAGCTCATAAAATA
TGAATTTCTATTTTCATTATTACTATTTTTTAATTAAAAAAGCCCAATTTTTTTCAAATT
GAGCTTCTTTTTATTTTCCAGGGCTTAGCTTAGTCATAACTTCATTCCATAAATCATGAT
TAAATATATTAGAAGGATTTCCTCCACCTAGAAAACCATAACCAACCATTAGCCCTAAAA
CAATGGCAAGGACTAACAAAATGATAACAAAAATGATAATTGATAATCTTAGTCCTAAAA
ATTTTATGGTCTTCTTGAACATTATTCTTCTCCGTCTTCATCTTTCACTCGGACAATATC
AGCACCAAGTGCTTTTAATTTTTCATGGAATTTATAATAACCGCGGTCTAAGTGACTTAA
TCTTCTTACAGTTGTTTGGCCTTTAGCCACTAATCCTAAAAGAATCAAAGCTGCACTCGC
TCTTAAATCTGTTGATTTTACTGCGGCTCCTTGCAAATTTGAATTTCCTTGGATTAAGGC
TGTATTTCTAGTAATATCTACTTCCAATCCCATACGACGCATTTCTTCTAAATGTTGGAA
CCGATTTTCAAATACTGTTTCGACCATTACAGATTCTCCAGCTGCGATCGCTTGAGCGGC
GGTCATTTGAGATTGCATATCAGTTGGAAAACCTGGGTGTGGCAATGTTTTAACACTAGT
AGCTTTGAGTTTTTCAGGCCCTACGACTCTAAGTCCTGTTTCTTCTTGAGTGAAATTAAC
GCCCATTTCACTGAGTTTTGATATTAATGGACGATTATGCTCAGCAATTGCATCTTTAAT
TAGTACATCACCTTGGGTCATTGCTGCTGCAACCATGAAAGTTCCGGCTTCAATTCGATC
TTGAACAACAGAGTGTTTTGCACCGTGCATTTTTTCAACACCTTTGATTATGATTGTATC
AGTCCCAGCGCCCTTAACATTTGCACCCATTTTGTTCAAAAGATTGGCTAAGTCAACGAT
TTCTGGTTCGCGGGCCGCATTTTCGAGTGTTGTTACTCCTTCGGCTAAGGTAGCCGCAAG
AATTAGATTTTGCGTGGCTCCTACTGAAGGGAAATCAAGATATATGTGAGCTCCTTTTAA
TTTATCAGCCTTAGCTTCAATATAACCAGCATTTTGAGTAATTGTTGCTCCCATTTGCTC
AAATCCACGCAAATGTAAATCGATTGGACGTGAACCAATTGAACATCCTCCTGGCATAGA
AACCCGCGCTTGGCCATTTCTAGCTAAAATTGGTCCCATGACAACAATAGATGCTCGCAT
TTTGCTGACATACTCATAAGGGGCAGTTGTTTTTATTTCAGAATTAGCTTTAGCAATGAT
TTTCTTTGCTTCCTGGTCAAAACTAATGCTCGTCCCTAGATGATCTACTAAATTATTCAT
CATAAAAACATCACTTAAAATAGGGACATTAGTTAATACAACTTCGCCTTCACTAGCAAG
TAAAGTAGCGGCAAGAAGTGGAAGAACAGCATTTTTTGCTCCTTCAATTTCGACTTCTCC
TTGAAGTTTTGTTTGCCCACCTTTTACAATTATTTTATCCATTTATTTAAATTCCTATTT
TTCCTCTATTTTTAATTTATATTTTTAAATTATATCATAAAAGAACATTCTATTTTGCTG
AAACATTTCATTTGTTTTAACTTTTAATGTATTTTTGTATTTCTGAAACCAAATATGCTG
GAGCTGTAAACACTTGTTCTCTACAGTTAAACCTTGGTTTTTCCCCTGATGTTGTCAATG
TGACAAAACCAATTTTTTCAGCGATAATACTTCCAGCAGCATAGTCCCATGGTTGAAGAT
TACTAAAATATCCCAGAATTTTACCTTCTAAAAGTTGACCATAACTGATTCCTGCGCTTC
CAATAATACGAACCCCTAAAGTTTGATGGCTTAAATCTAATAAGCCGCCACTATTAGTAC
GATACATATAACTGTTCACTCCGAGTAAACTCTTATCAAGAGACATCTTTTTGCTTTCAA
GTTCCTTTTGATTGCAAAATGCTTTATGACTATCACACCAGTATAGTTTATCTTTCATCA
CATCAAGAATTAAGCCAAATTTTCCAACACCAAATTCATAATAAGCAAGCATAATGGCAA
AATTATCTTTTTGAACAATGAAGTTTGTCGTTCCGTCAATCGGATCTAGAATCCATAAAT
GAGGAATTTCTGGATCAAACTTTATTTTTTCATCATCTTCTTCGGCTAAAATCTTATCCT
CTGGAAAATGGTGCAAAATATTGCTTACTAATTGTTCTTGAACTTCTTTGTCAAAATTGG
TCACTAAGTCATCATAACGTGTCTTTTCGGTAATTTCGAGAGGAGAGCTGATATTTTCTT
TTAAGAAATTTCCAGCATCTCTTACCCAATCTTTAGCTAATTCAAGCCTTGTCAGCACTG
ACAAATCGTTTCCCACTAGCTTCTACCTCCTTGAGCGCTCGATAAAGTGAGTAACCACTG
CTCTGCTCAAAATCTCTTCCCAATTGTTTTTCCTGCATTTTTGAAGGAACAACTTTTTTG
AAAGCAGCGTAAGACTCAAGAAAAAGCTCTTTTTCGACTTTACTTTCATAAAATTTCTCA
ACTTGATTGAAAAAAGAGAGCACTTCTGTCATTTCAGTAGTACTCCAACTTAAATCAAGA
GGGTAATTATAATTTTCTTTCATGATCCTCCTGGCTAGGCCTCGGTCTCTTTTATTTATT
TCTTATAAGCATGCAGAAAAATTTACTGACGGAGTTGTCATAAAAAGCCTTTCTTCCATC
TTCCTTATACCGTTTATTCCTTTAACAAATTAGTAAGTTGACTAACTTCGTTAATTTCAT
AAACTTGGGCACTGGTTAATTTTGACTTTTTTGAGTTCTTCATCAGTAAACCTTGCCGAC
TTTTTAATCTATTGTAGTTAACATTTCTGCGCGACGATATTCTCGTGGTAAAAATGCACG
AATCTCATCTTCGTTAAAACCAATCTGAAGGTGTTTTGAATCCGTGATAATTGGGCGTCT
TAATAGATTTGGAAATTCAGTCACCAAATCTAACAACTCATTTATGGTTAAATTGTCAAC
ATCCACAGCCAACTTTTGAAAAACTTTTGACCGTGTTGAAATAATGTCTTCTGTTCCATT
TTCTGTCTTAGTCAAAATTTGACGCAAATCGTTTGTTGTCATCGGTTGTGTCAAAATATT
GTGCTCTACAAAGGGAACTTTGTGGCTTTGCAACCAAGCGCGCGCTTTACGGCAGCTGGT
ACATGATGGCGATAAATATAAATCAATCACAGTCCTATTTCCCATCCTTTTAAAATTATC
AGTAAGTTTATTTTTCTCCCTATTGGGCAAAAACTAATTTACATCTGGTAAGTATTATAC
CAAAATTAATATAGCAAAAAAAGTAACGTCATGGTTTTTATAAATTATTTTCTTATAAAA
ATTACAAAATTAGTCATTCATCTCTTCAAAAGTCTCTTGTAAATCTTCAAAATTAAGTAA
ATAGACTTCGTAATTTGAACTTTGTTTCATTTTTTCGACCATATATTTTAATTTTGTCTC
ATTTTCTTCATCGTAGAAAACAAATGATCCTTCTGTATTTTCAAGTAAAAATTCATTATA
CTGACGAAATTGACCTGGATTTTCGTAAGCTTCAAAAGCATACTTAACGAAATCAACTTG
TTTGAAGCTTGCTAATTTTATTTGGTTATTCTCATTCCAATTTTGACCGTGAGTCTCAAA
AGGAAAGATTGTTCCGATTTGAAATTCATAGTCTGTTTGCAGCTCTTTAGCGACTTCTAA
GGCCCAATATTCAAATCCCAAATTTCCTGTAAAAATGACCCAGCGCAGTCCTTCTTCTAA
GAAATTTATTAATTTTCTTTTGATTGTTTTTTTTATAATTGATACTTTAATGTCTTTTTC
ATTGAAAATCCCTAGATCAAAACTTGTATAACCCATGATGAGCAGTGAATTCATAAATAT
TTTCCCCTTGTAAAATTTATGTTATAATAGACATTATATAACTAACTGAGAATTTTATAA
AGGTAGAAGACAAAATGGTTAATTATCCTAATGGAAGGTCGCAGTCTTATAGCGCTGTTC
CTAAAAAACAAAAAACACTGACAGGGCTGTCAGTAGCTAAAAAGGGTGCTCCAAAATCTA
AAAGTCTTGTTGCTTTCGGAAAGCGAGGGATGAATTTTGAAGCAGAAATCAATGCAACAA
ATGATTACTATCTCTCACGCGGTCTTGCCGTTATTCATAAAAAACCAACACCGATACAGA
TTGTTAAAGTAGACTATCCACAACGAAGTCGTGCAAAAATTACAGAAGCTTATTTTAGAC
AAGCCTCTACGACTGACTATTCTGGAGTCTATAAAGGTCATTATGTTGATTTTGAAGCAA
AAGAAACACACCAAAAAACGGTTTTTCCTTTAAAAAATTTCCATGAACATCAAATTGTTC
ACATGAGTAATGTTCTCGCTCAGCGAGGAATTGCTTTTATATTGTTACATTTTGCGGCTC
TAGACGAGACATATCTTCTCCCGTCTTCCTATTTAATTACGTTTTATTACGAAAAAAACG
GTTTAAAGTCAATCCCACTCGCTTATATTCGCGAAAATGGCTATAAAATTGAAACGAACC
ACATTCCTAGAATTCCATATCTAGAAATTGTGAATAAACTTTGTGAGGTACAGTAAAATT
TCTACTAAATCTAAGAAAAATAAACAAAATAAACGGGCAAAACGCGGTTCTGCTAAATCA
AAATGGTGGACAGCTGTTAAATTATTTTTGATTGTCTTCTTTTCATTAATTATCTTGGGG
CTAGCTGCCGGTGGCGCTGTTTTTGTTTATTACTCCAAGGATGCACCCGCTCTCAATTTA
GATAAGCTTGAATCTACTCCTTCTCCTAAAGTTTACGATTCAAAAGAACAGCTTGTTGCA
ACTTTAGGGGCAGAGCAAAGAAATTTAGTTAAAACAGACAATATTCCGGTTATGCTGGTT
AATGCTGTTACTTCTATTGAAGACCATCGTTTTTTCAACACACGTGGAATTGACCCGATA
CGGATTGCCGGTGCCTTCGTCAACAACTTAAAAGGTGGTTCTTTAAACGGGGGTTCTACC
CTTGATATGCAGTTGATTAAACTTTCTTTTTTCTCAACAGATGAATCGGACCAGACTTTG
AGCGTCAAAGTTCAAGAAGCTTGGATGGCTCTAAAATTGGACCAAAAATGGACCAAAGAA
CAAATTTTTACTGCTTATGTCAATAAGGTAAATATGGCAAATGGGTATTACGGGATGGGA
ACTGCTGCGCAAGCCTATTACGGAAAAGATTTAACAGAACTTTCAATTGCTCAACTGGCT
CTTCTTGCTGGAATGCCTCAAGCACCTAATACTTATAACCCTTACACTAACGCAACTTCT
GCCAAATGGCGCCGTGACATGGTTATTCGCTCAATGCGTCGTTATAATAAAATTACGGCT
GAAGAAGAGAAAACGGCGCTAGCTACTCCAATTGATGATGGTCTTCAACCTTTGCAACAA
AGCGTTACGATTCCTAGTTATGCTGATAACTTCCTCAAACAAGCTATAGCACAAGCCAAG
ACCTTAGCTGGTAATGATATTTTAAACGAAGGGGTTAAAATTTATACAACCCTTGATACT
ACAGCACAACAAAATCTATATAATATTGTTAATAGCGGTAATTATATTACCTACCCAGAT
GATACACTGCAAGTAGCTTCAACGGTCACTGATGTTAAAACTGGCGCTGTAATCGCACAA
ATCGGTGGACGTAATCAACCAACCGATGTCACTTTTGGTTTCAATCAGGCGGTTCAAACA
GACCGAGATTGGGGTTCAACGATGAAACCAATTGTTGACTATGGCCCCGCTTTTGAAAAT
AATATCTATACTTCAACGAATGATTATGTTTCTGACTCCCCAACGACTTATCCAAACGGA
ACGCCTTTGAAAAACTGGGATAATACCTATTTTGGTTCAATGACTGTTAAGAGCGCATTG
GCCCTTTCCAGAAATATTCCAGCTGTTAAAACTTTAATTAATGTTGGTTTAGATAATTCT
AGTAAATTTGTGGATGGTTTAGGTATTAATTTGAACCCGCTGCAATACTCCAATGCTATC
TCTAGTAATACTAATACAAAAAATGGTGGGGCAAGTTCTGAGAAAATGGCTGCGGCTTAC
GCTGCTTTCTCAAATGGTGGTATCTACACTAAACCTTACTATGTTTCTAAAGTTGTTTTC
CCCGACGGGCGAACAGTTGAATACAAACCAGTTCGTTCACGGGCAATGCAAGCTTCAACA
GCTTATATTATGACTAATATTCTCCAAAGTGTTTTAACATTACCACTTTCTGAATCTGTC
GGTTCATACGCTGCTGTTCCGGGCTTGCCTGCAGCTGGTAAAACAGGGACTTCTAATTAT
ACTGATAGTGAAATGGACCAAATTACTGAAAAATACGGCTCACTCCCTGGAATGGTTTCT
CCTGATGAAAACTTCGTTGGTTATACTCCTCAGTATTCAATGGCCGTTTGGACTGGTTAT
TCAAATCGAATGACTCCAATATATGGTACAAGTACTCAAATTGCCACAAAAGTCTTTTCA
TCAATGATGACTCAACTCAATCCTGACCCGTCTGCTGTTGCAACTTGGACAGCGCCTGAG
GGCGTCGCTCAACAAGGATCTGCTCTGGTTAAAACAGATAGTTCTGGTCAAACCGTTACA
CAATCTTCTGCTAATGGTGGCTAAATGATAATTGAAAAAATTGTTAATAAAATTGCTCAG
GAAAATACCTATGTCCTGAGCAATTCTACTTCATACCTTATTATTGACCCAGGAAGTGAT
TCATCAGCACTTCTTGAGTATCTAAAACTTACTGACAAAGCGGTCTGTGCAATTTTACTA
ACTCATGCCCATTTTGATCATATCATGGGATTAAATGATTTAAAAAAATATTTCCCAAGC
GCTCCAATCTATCTTCATCACTCAGAAAAAGAATGGATGAAAAATCCTGAATTAAATGCC
TCACTATTTTTTCTGGGAAAGGCAATTACTGGACCGGATGCTGAGCAATTTTATAAAATT
GGACAGGACTATAATTTAGATGGATTTAGATTTCGAGTTTTAGAAACTCCCGGGCATTCT
ATCGGTGGAGTAAGTCTTCTCTTTGAAAGCGAAGGCGACTCCTGCCTGTTTAGTGGAGAT
GCTCTCTTTAAAAACGCTATTGGGCGTTGGGATTTACCAACTGGGAATCAAGCACAACTT
TTAGAATCAATTCGTGACCAACTTTTTAGACTCGATAATCAAATTCGTGTGCTGCCTGGT
CATGGACCAGAGACGACAATTGGCGCTGAAAAACTTCATAATCCATTTTTCCAATAAAAA
AAGCACTGACAGTTCTGTCAGTGCTTTTTTATTTAAATTTTAATGGTTTGGCCTGGATGA
ATCATATCGTTAATTCCAAAACCATTGAGAGCGGCCAGTTGGTCAGCTGTCATTCCATTG
GCTGTTGCAATAGAATAGATACTGTCACCATTTTGAATTGTGTAACTACCAGATGATGCT
GATGTGCTTGTATTTGTTGAACTGTTTGTACTAACTTGTAAAACTTGTCCTACTTGGAGC
ATTGTGTTAACATCATAAATTCCATTAGCTGACATCAATGATGAAACTTTCATTCCATAT
TGCTCAGCAATTGAATAAAGGCTATCCCCTGATTTGATAGTATATGTATTAGCTGATGTG
CTTGAAGCGGTATTACTTGTGTTTGTTGTCGTGCTACTTGCTCCAGCAACTTGTACGACT
TCCCCAACATGAATATCGTTAGCACTCTCCAAACTATTTGCTGATACAAGTGCCTCTACT
GTTGTTCCATATTGTGCAGCGATTGCTGACAACGAGTCCCCTTCTTGTACTTTATAAGTT
CCGACTGAATTTGGTGTGGCTGCTGAGCTTGTTGTAACAGCGCTCGCACTAGAAACCTCT
CCCCCTTGGTCATAAATACTCAATCCAAGTTCTGAAATCACACTGTTCAATTTAGAAGCA
TAAGTTGGGTCAGTAGCATAACGTCCTTCAAGCCAAGCAGTTGCATCTAAGTAAGAGCTA
GTATTTTCACGCCAAGCACCTGAATAATATGAAGAACCACGCAACATTTGAGCTTGGGCA
ACGCAAGCATCATAAACTGAACTATAAGATTGAAATGGTTCAACAACATTTGTCATTACG
CCATTTAAGTATTCCTGCGTTGATAAATAAACTGGTGTTCCAGAAGTGTATTTCACTCCA
AAAATATTATTATAATTACTTGCTAAAGCACTTTGACCACCACTAGATTCCAAAATTCCT
TGGGCAATCATTACTGATGGATAAAGCCCATAGTCATTGGCTACTGGTACTGCAGCATTG
ATGATTTCTTGAACTGATGCTGCTTGAGCTTTGATTCCACCTAGACTTGCCAAAGCAACA
ATTGACGCTCCAAGCGCTAATTTATGTTTCTGTTTCATCGAGTTTCCCCTCTTAATTAAA
TAGTTTTTTGACTGAAATATGCCAATTGTATTTTTATTGTTACTTACTAGTATAAAAATT
TTCTGACGATTTGTAAAGTCTTTTCTTTATTATTTTTAAAATTTCATTGTCATAAATTTT
TTTTAGAGCCATGATTATAATATTAGGAGGCAAAATTTTTTATTTGAGTTATAATGAAAA
TAAAGGAGCCAAAAAAATGACAAAAATCTATGAAAATATTACCGAACTGATTGGACATAC
TCCTATCATTAAATTACAGAATGTCCCAGCCGATAGCGCTGATGTTTATGTTAAGCTTGA
AGCTTTTAACCCTGGCGGTTCCGTCAAGGACCGGATTGCTCTTTCTATGATTCGCGCCGC
TGAAGCTGATGGCCGCTTACAGGCTGGCGGAACAATTGTTGAACCCACTTCTGGTAATAC
TGGAATTGGCTTGGCCTTTGTTGGTTCCGCTCTTGGCTACAAGGTCGTGATTGTCATGCC
AGAGTCATTCTCACTTGAACGTCGTAAATTGATTCAAGCTTATGGTGCTCAGTTGGTTTT
AACCCCTGCTAGTGGTGGGATGAAAGCTGCAATTGCCAAAGCAAAAGAACTTTCAGAAAC
AGAAGGCTATTTTCTAGCCATGCAATTTGAAAATCCAGCAAATCCTGAGGTTCATGAAAA
AACAACTGGTGCCGAAATTATCGACGCTTTTGGCCCAACTGGACTTGATGCTTTTGTCGC
AGGAGCAGGGACTGGAGGAACAATAACAGGAGTCTCTCACGCCTTAAAAAAAGTCAATCC
AAATATTAAAACTTATGTTGTAGAAGCTGATGAATCTGCTATTCTCTCGGGCGAACCTGC
TGGACCTCATAAAATTCAAGGAATTTCTGCTGGTTTCATTCCTGAAAATCTTGATACCAA
ATCTTATGATGAGATCATTCGTGTCAAAGGAGAGGATGCTATTTTAACTGCTCGTCATCT
CGGGGGGAAAGAAGGATTTTTGGTTGGAATTTCTTCTGGTGCAGCCATTTATGCCGCTCT
CGAAGTAGCAAAAAAATTAGGTAAAGGTAAAAAAGTGTTAGCCATAGCTCCTGATAATGG
TGAACGTTACTTGTCAACTGCTCTTTACGATTTTGATTCTGAAAAATAAAATAAATAGTT
ACTGACAGAAACTTAAGAATAACCATCAGCTAAAAATTCTGATTGGTTTCTTCTAAATTT
TTCTGTCAGTATTTTTTTCTAAAATCTAAACAAGTTATTTTTATATTTTTATATTTTAGG
GTAAAGTTATTTTGGGAGCGCTTCGCTCTTGGAAAATTTTAATAAGGAAAAAACAATTTC
ATGAATAAATCAAAAATTATTGCTTTCTCTGCAGTTTCTCTTTCTGCTGCTCTATTACTG
ACAGCCTGTGGAAACTCTAGCAGCAAATCTGAACAGCCGACTCAAAAGGCAAATTACAGC
TTTGCAAGCAATATTTTAACCCTTGACACCAGCATGGCAGCTGATGTTAATTCCATTGAT
GTTCTTCTCAATGTTGATGCCGGACTTGTTCGTTGGAATCCTGATGCGCAAGTTGTCAAT
GATTTGGCAAAATCAATTGACGTTTCAAAAGATGGTAAAACTTATAATGTAACTTTGCGA
GACGGGTTAAAATGGTCAAACGGAGCTAAGTTAACGGCCGCTGATTTTGTTTATGGCTGG
CAAAGAACCGTTGACCCCAAAACTGGTTCACAATATGCTTATGCCTTGACACCAGTTGCT
AATGCCAGCGAAATAATGGCCGGTAAAAAAACAGTTGATTCTCTTGGAATTAAAGCTGAA
TCTGATACAAAATTAGTCATAACTTTAGCAACACCTACTCCTTACTTCAATAAATTACTG
ACACTTCCAGCTTATTATCCCGTCAATGAAGCTTTCGTTAAGAAAATGGGAAATAAATAT
GGGACAAGTTCAGACACCAGTCTCTATAACGGAGCTTTCAAATTTGTCAAAGGAAAAAAT
AATTGGACTGGTTCAAATGAAACTTTCTCAATTGTAAAAAATGACCAATTCTATGACGCC
AAAAATGTTAAGCTTTCTGGTGCAACTTACCAAATCGTAAATAATCCTAACACTGCTGTT
AATCTTTTCAAATCTGGAAAACTTGATGTTGCTAATCTTGCCACTCCTGAATTAGTTTCT
GCAAACAAAAAGAACAAAGATTATAAAGCTTTGACTTCACCAAGAATTGATGTTTTAGAA
TACAATCAATCTGGTAAAGTTCCTGAACTTTCTAATTTAAAAATCCGTCAAGCTCTAAAT
TTGGCAACAAATCGCAAAAACTTGCTTGAGATTGCTGCGCCAAGCTTTTCAATTACAAAT
ACTGTGACCCCTAAAAAGTTAGACCAAGCACCAAATGGTCAAGATTTCGCGACTTATGCC
GCTCAGCCTTATACCTACGATGCCAAAAAAGCTGCCGAACTTTTTAAAGAAGGTCTAAAA
GAGTTAGGAAAAACCTCAATTACACTTGAACTTGAAGGCGCTAATGATAATTCATTCGCT
AAAGCGGCAGTGGACTATCTCAAAGGAAATCTTGAAAAAGACTTACCAGGTTTGACCATC
AACGAAAAGCTAGTCTCATCTGCTCAACGCCAAAAAGATGCCCAAAATAATAATTTCCAA
ATTTTATTAACCAGCTGGGGGGCAGATTATAATGAACCTTCTGATTTCTTGATGAACTTT
GTGTCAGGAAGTTCAATGAATCACGGCTTAGTCGATAATAAAGACTTTGATAAAGCTTAT
AATGCAGCCACTACAGCTCCAGACGTTCTGTCAGCAGATAAACGATACGCTCATTATAAA
GACGCTGAGAGAGCACTTTATGAGTCAGCTAACGTCAACCCACTTGCTACCGAATCTGTG
TCTTTATTACTGAATCCAAAACTCAAAGGAATTTCTACTTATAACTCAGCCATGATTTTT
GATTTACGTCACGCTGAAATCACTAAATAATAAAAAAATTTACTGACAGATTTTTGTCAG
TAAATTTTTTATTCTGTCAGTAACTTTTAAACTTCATGACGAACATGGCCGGGCTCAAAT
AATTGCCCCCAAGTCATATTTCCTAATACTTTTTTATTAATGACTTGATTCAATCGACTA
ATGCTCACGCCATCAGTGCTTGTTGAATCATGCAAAATAAAGCCTCCACCAAGATAAATA
GCCGCATGTTGCTCATCCTCACTTGCATCGTCAGCAGTAATTAATAAATCACCACGTGCT
TTATCAGACCACTCTTCGGCTGTTCCTGTTTGGGCAAGTAATAAAGTTGAAGCCGCAAAT
TGATAAACTAAAGACTGACCACCCAAACGAAACATCTGAGCAATGAAACTTGAGCAATCA
AATTCATTTTTCGCTACCGATTCATCAGTTCGTCCCCCACCATAAACATAAGGACTCTTT
CCAACCAATTTCATTCCTGAAGAAATTGTTTTTTCAATGACCTTATTATTTGTAGTCAAT
TGACTAGCTACTGCTTCATAAGCTTTGACCACATCATCTTTTCCAGTTTTCTTTGAGAAA
TAATAATAATATCCATCAATTTTATGTAGTCCATAGACCATTTTACCGTTTGCCGGACTG
AAATAAACGGTTCCCCCATTCACAGTCTGCAAACCTGTCTTCATGACACCCGTTGATGAA
TCAAAATAATAATTATTCCCATTAATTGTTTGAAGACCTGTCAATTTTTTTTGCCCAGCA
TAAGCATAGGTTTTATTTGATTTATTAACCACTTTAATCGTTGATGCCTGAACATCTTGA
CTATGATATATTTTATAGCCGACAAGAAAACATAGGAGGACTAGGCAAGTTAAAATAATT
AGTTGTCCTTTTTTATCAATATTTTTGGAGCCACTTTTTTTATGATTATTTGTTCTTTTA
TTCATATCTATTTATAACACGTGAATTTTAATGATAACTTAATAAGAAAATTTTAAGATT
TAGATAAGAAAAGGTGATTTGAAGTTAATTTCAAATCACCTTTTTTCATTTCTAAAAGAG
CCACAAACAATCTAGCCAATTTTTCTCACCAAGGTTTAGCCACTTACTTTTTCCAACTCT
TGATAAATTTGACGGAAAACAGTCAAAAATTGTTCAACTTCTGCCATATTATTTGTAGAA
TCCAATGAGATTCTAACTGCGCTTGTTGCCAATTTTGAAGGAACATTCATTGCAACTAAG
GTTCCTGCGGCAGCATTTTTCTTTGAAGAACAAGCCGAAGTGGTTGAAATATAGATATCA
TGCTGTTCAAAAGCATGAACAACAACTTCTCCACGACCCCCTCGAATACCAAAAGTTAAA
ATATTTGGTGCGAAATCAGTCATTTTACTAAAAACATGAACTTTTTTATGTTTTTCAAGT
TCTTCTAAAATAACTTGTTTCATTGCTAACACCTTTTTTCTTTTGAAGTCATCTTCATCC
AGAGCTAATCGAAGCGCCTTAGAAGTCGCAGCAATTCCAGCCAAGTTTTCTGTGGTTGAG
CGCCAATTATGCTCTTGACCACCACCATGTAAAAGAGGAGTTAATCTTTTCCCTTTTTTG
GCAACCACAATCCCCACTCCTCGAGGACCATGAAATTTATGAGCCGATAAAGTTGCAAAA
TCAAGTCGGTCCGTCAGCCAAGTTTCTAAAGGGACTTTCCCAATCGCTTGCACCGCATCC
ACATGAAAAGAAATGGTTGGCTTATCGGCTAATAGTTCAGAAATCTCCTGAATCGGTTGA
ATAGCTCCCACTTCATTATTGACTGCCATCACTGATATTAAAATCGTTTCATCTCTAATC
AATTTTTCAAGTTCGGAAACAATAACAAAACCATCCGCATCAACAGGCGCATAATCAAGT
TCAAATCCTTGAGTCTTGAGCCATTCTGCCGCATTTTTTACTGCAGGATGTTCAACGCTG
GAAACAATAATATGATTACCATAAGGTCTTTTTTCAAAAGCCACACCTTTAATAATCCAA
TTATCGCCCTCTGTACCCCCACTTGTAAAAAATATTTCTTGTGAATCAAGACCGAGTAAT
TCAGCAATTTGTCGTCTGGACGCCTCAAGCAAACGTGTGGCTGTCGTTCCCAAGCCATGT
AAACTTGAAGGGTTTCCCATAATTTTTGTTGCTACATCTGTATAAGTTCGTAAAACCATT
GGATTAACTGCCGTCGTAGCAGAATTATCAAAATATATCATTTTTTATCCTTAATATTTA
AAAATCAATCTTATTTTATCACAAAAAATGTCTGAGCGTTGAAAAATAATATAAGGAGTA
AATATCAAGAGCATCTATTATAAGAAAACTCAGCTCTCTTTATTAAATTTTTTGACAATC
TGCCGATTTCTAATCATCGAATAAATATAAACCAAAATAAAAATAAGAAGCCAGGTCACA
GTAAAACTCCAAATATGATTATGCCAAGAGTTATCAAACAACCATGTATTCACTAATAAG
TAAATAAAAGCTAAGAGATAACTACATAAGGCTTGACTTATAAACTCTACTAAAGCGATA
CTAATAAACTCATCAATCACTTTAGAAATGAAACCTTGAATAAAGCCATAAAGAAGAATT
AAAGCCATAGACTCAAGCTCAATCTTTCCGCCATATAGTAAGGTGAGAAAAAGTCCACAG
ACTAAAGCAATAAGGATTCCTTTAAAAGCAGAAATTAAATATTTCATTTTCTAGCTCCCT
CTTTTAATTTTTGGTTGATATTTGCCAAATATCTTCGGCTGACAGGAAGTTTATCCTCAG
AAATCCAAAGTACCACCCCATACACGAAATCCGTTTCTAAACGTGTAATTTGCTCAAAAT
TAACCAAAGTATTTCTTGAAATTTTAATAAAGTCTTTGGCTAATTTTTTTTCATAAAAGT
ATAAAGGAGACCTTACTCTTATCTTTCCACCTACCGTATAAAATTCGAGATAATTTTTTA
TTGATTTTATATATAGAATTTCTCTTATTTTAATAATTTCAAAACCTTGATTTGTTGCTA
AATAGAGTTTATCCTCTTCGTTTGCAGTCAAATCTTTCAAATGATATTGCTTGACTACTT
GTGAAAATTCCTCTTCTGTTCGTGCAATAATCACAAGTTCTGATTCCTTTATATTAGGAT
CAATTTGTTTTTTTATTTTCACTTTTTTATTATATAAAGAAATGCTTACTTAAACAATTA
TTTAACTAAAGCAGCTTCTATCATTAGGCCTTTTTCTTATAAACAATGATGCTCAAAAGG
CAAAGAACTCCAAAACTTAATAAGATGACTGACCAATTTGGAATAACCGTGTAAGTTGAA
GTTAAGGTATGATTTAAATCTGAAAGTAACTGAGTCAGAAAAAAATGATCAGCGATTTTC
CGGATTCCTCCCGAAAGCTGTGATAATGGAATCATCATTCCCGAAAAGAAGAATGAAAGA
AACATAATCGGCATTGCAATCGCACTTGCTGTCGCCGTATTTTTGGCTGATAGTCCAATA
ATGATAGCTAATAAGCAAAATGGCAGTGAATATAAATAAAGTTTAAGATAAAAAACCAGT
AAAATACTCAGCTTAGGAAAATCATAATGATAAGAAAAATGAGCGACTAATAAAATAGTG
ATTGTTGAACAAAAAATAATGATCATGAAGCTGGCGATTTGTGCTGCTATATAAAATATT
TTCTTTATGCCTCGCTGAATAAATAATTGATAAATCTTTCCAGATTGATATTCTGCTATT
TGAACAGAAAGTGAGGTTAAACTTGCTGACAGAACACTATATAAAAGTATTGAAGAAATA
TTATTTTCAATATAGTGGGGAACGCTTTTTCCAAAGCTTGAGGAAAAAGCAAACATTAAA
AACAAAGGGAAAATAAAGACAAAGAAGATTTGCGAAGGATTTCGATAGCGTAATCGCAAT
TCAAATGCAAAATATTTTAAAAATTTCATGATAATAATTCCTCCAAATCAATTCGATAGT
CTTTTTGATATAAGACAATTTCCTTACTAAATCTAACGAGTGCTTCAGCAGCTAATTTTT
TAGGGATTTTATATTGATATTCTTTAATCCTATATTCTTCAAAATCTGAAATATTCATTG
AGCACTCTAAATATGAAAAGTCTTCCTGAATCAAATCTGATTTTTTCAAATCCGCAATAA
TTTGCCCCTCTTTAAGAATAATGAAACGATCACATAATTGTAAAGCTTCCTCCAAATAAT
GTGTCACTAAAAGTAAAGTGGCTTCCTTCACTTTCAAATTTGATGATAAAAATTTAAAAA
GTTCTCCTCTACTTTCACTGTCTAACCCAGTTGTAATTTCATCTAAGAAAAAATATTCTG
GACTATTTTGAAGAGCTGAAATCAAAAATAGTTTTTGCTTCTGTCCTCCAGAAAGATTAG
AAAATCTTCGATTCAAAAATGATTCCATTCTGAACTCTTTAACTAATCTTCTCCCATAAT
TCTTAGCATTCTCATCACGCGCAAATAGAGATAAAACTTCATTTCCTAAAGCATCAGGAG
GCAGGGTCATATTTTGCATGATATAACCCGTATTATTTGATGTCGGATTCATTGTTCCAT
AATCAATTTGTCCTGATGAAGCCTCCAGATTACCATTAATGATATTCATCAATGTTGATT
TTCCTGCGCCATTATTGCCCAACAAAGCAACTTTTTCTCCTTGATTTAGTTCAAAGCTAA
TATTTTTTAGCACTTGATTTTTACCATAGGATTTTTCTATATTTTTTATTTTCATACTGC
TATTTTAGCTTAATATACTAAAATCACTTCCCAAAACTCTGGGATAAATTGACAATAATT
AGGGATAAAATATTTTTTATTATTTAGATAATAAAAAAGGACAAGCTATTATCCTATCCT
TTTATAAATTCTAATTATCTTTCAAATATGTTGAAAATCACTTAAGTTTATCTGAAAATA
TTTTTTACAATATTTTTCAAATTTTTCACTAGACAATTCCCTTCTCTCAATAATTTTTGT
CTCATTACTGATTGTCAAAAGTTTATTAGCTATCGTAATTTGCCCCTTGTCAGTAAAAAT
TGACATTTGTGGTCCTTGCCTAAAGGGCGACTCTGGATGTTTCTCACAATAAAAGGCTGG
CATAATAAAATCTTTTTCATACTCTGCTTCTTGGTGAAAAGAAAAAACATTTTCCCAATC
ATGATTTTTCCGCTTATATTGCATATTCCAGCCCTGATTTTCCCCTGACAAATATCTAAA
ATCTGAATGACCATCAGTTTGAATCTTATTTTTTTCAAGACGCAAGGCTTTTCGAGACAG
AGCGATTCTAATTCCCACATCAGTGATATAAGAAGCATCAGCAAAGTCTACTCTTATCAT
TCGATGACGTTTCAATTGTTCTTCTGGCGGTAGACCAATCAATCGAGTATGGTAAGAAGT
AACTTGATAACCTATTGCTTTTAGTAACCATTGATATAAAGCATTTGTTTCAAAGCAGAA
TCCCCCTCGTTCGTTTACAATAATTTTTTTATACAAGTCTTGTCCATCTAGTGAAATAGG
CTCCCCATACAAAATGCTTAAATTTTCATAAGGAATATATTTTAAATGATTTAACTGTAA
TTTATGCAGATTTTCTAATGTAGCTTCTAAGGGATATGACATCTTGATTCTTTTTAAATA
TTTTTTTACTTGTTCTTCTGTCAGCATAAAATTTTCGTTTATCATTTACTTATCCTTTAC
TTTTTATATTTTTTTCGGTAGTGATTAGGAGAACTTCCATAATGTTGCCGAAAAACTTTA
ATAAAATAAGGAGTATTCGCCATCCCAACTCTTTGGGCAATTTCTGAAATAGAATCATTA
CTTGTCAGCAAGTTTACTTTAGCTTTTTCTAGTCTTATTGTCATCAATTGTTGTTGTGGC
GTTATTCCTTTTATTTTTTTATAAACATGTCGTAGATAGGAGCTAGAGCCATGTAGCCTA
TACCCGAGTTCCTCAAGGCTTAAGGCTTCATCATAATGCTCATTCAAAATTGCATCAATT
TCTTCAATCCACACTTCATTTGGAACAATTCTATCCATAGGTCGACATCTTTTGCATGGT
CGATAGCCCTCATTTTGAGCCTGATTAGGAGAATCAAATAAACTTACATTTTCTCTTTTA
GGTAATCTGGATACACAAGAAGGCCGACAAAAAATCTTGGTTGTTGCCACTCCATACCAC
AGTTTATTATCAAGTTTTTTATCGTTATCTTTAATAACTTCCCAGATTTCATCAGTTATT
TTCAAATGAAAGCTCCTATTTATTTGATTAAACTATTTTGTTCGAGAGCCAAGAGCGCCC
TTTTTTTATCTAAGCCACCCGCATAACCTGTTAAACTTCCATCACTGCCCACTACTCGAT
GACAAGGAATAATGATAGATATTGGATTATGACCGACTGCTCCCCCAACAGCTTGCGACA
TATTTCGTTTCTTTTCATCATTGATTTGAAGAAGATTTGAAATTTCTTTATAAGTGATTA
AAGTCCCATAAGGAATATCACTGAGTATTTTAAGAACCCTTTTTCTAAATTCTGTTACTT
CCGGTTTTAATTTGATTTTTTGAGAATTCGGATTTTCTCCTCTAAAATACTGATTTAACC
ATTCAATTGCTTCAGTAATTGGTAAACTTTCATCTTTTTGGGCTAAGTTTAAATCATATG
CGGAACCAAAATATTTTTGTTCATTAAACCATAGTCCTAGCAAATAGGTCTCATCACTCA
GAAGACTCATTTCTCCCAAGGGGGATTGATAGCTTGCTTTATATAACATTCGTCCTCTCC
TATTTAGTCCTTATTTTTTATAATCATTAGTATAACAAAAAAATCGACTATAAAACATCA
CTATTTGGCTTTTTCATTATTCTTCTTTAAAAGTTCATCATCCATAATCAATTTTTTATT
TTATTAGTGATAAATGATATAATATTAAAAAAATAAATGAGGAACCATCTGATGAAAGTA
TTATTACGCAAAGCCTTACCAGAAGATTTTCAAGAAATCGCCTTTGTTCACTATAAGGCT
TGGTTAGAAACTTATCATGGCTTATTACCTAAAAGTTTCCTAGACAAACGCAGTCTTGAA
TCAAGTATAACTATTTTTAAAAATAATCATTGTGCCAACACAGTGGTTTCTATTGTTGAT
GACAAAGTAGTTGGATTTTGTGGTTGGGGTAGTCTGCGAGAAAATTCTTTTCAAGAGAAT
TTGGGAGAAATTCAAGGAATTTATCTGATTGACGCCTATCAAAAAAATAAAATCGGAAGA
AAAATGATTGAATTTGCTTTAGAGCAGCTTGTAACAGAAAAATATTCCAAAGTAGGTTTA
TGGGTTCTAAGCACTAATGAAAATGCTATTAATTTTTACAAAAAAATGGGCTTTTCTGAT
ACAGGAATCTTCAAAGAGGAAAATCTAGGGGAAGTGGTGACAGAAATCTTTTTTACGAAG
GAACTATAGACAAAAAAATATATCTCAGATATATTTTTTTATTTTGTGCCCCTTTTATAT
TTTTAAGCAAAACAAAAAGTACCACGAAGAACGTGGCACTTGATGTTAAATTCTACTAAT
TATTTAACTGCGTCTTTCAATGCTTTACCAGCTTTGAATGCAGGAACAACTGTAGCTGCG
ATTTTGATTGCTTCACCAGTTTGTGGGTTACGTCCTTCACGAGCTGCACGTTCGCGAGTT
TCGAAAGTACCAAAACCGATCAATTGAACTTTTTCACCTTTTGCAAGGAATTCAGTTACA
ACTTCACCAAAAGCATTAACTGCTTTTTCTGAGTCTTTTTTAGTCAATCCTGTTTTTGCT
GCAACTTCAGCGATAAGATCTTGTTTGTTAGCCATTTTAGAAATGTCCTCCATTTGTTTT
TTACCTTAAACATAGGCATTTTTCATTTTAGCAAATCTTAGCCCAGTTTGCAAGTCAAAA
TGCCATTTTAAGGCGTTTTTCAGGCTTTTTTCATGAAATCAAAGATAAAATTTCCTTTAA
CTAAATCAATTTGATTAACTTTAATATAAAGATTACTTGCAAGCTTAATTTTTGGTAAAT
TAATGACAATTTGATTTTTTTTGCTTTCGACTTGTACAAAGTCTGGCAAATCATATGCTT
TAACGATTTGTAAGACTTCTGAGGTCGGCAAACTCAAACTTCCAGCAGAAATATTTTGAA
CAGATAAACTGATTGAGCCGTCTGACAATGCCAAAGGTTCAAAATAGATGTACAAGGGAA
TTTTAGTCCCAAACAGTTTATAAGAAGCCTCAAGAACTGCTTGCTGATTAGAAATATAGA
ACTTATAAGTCATTTCTTTCGTTTGGTAAGTTTCTAAATAACTGTTGATTAATTCATTGA
GTTGTGAAGTGGTACTACTGATTTGAGCGACCTTTTGGTCAGAGTTGCTGACTGATTTTT
GGTTCAAAACAGTCTGATCTCTGGGTGTCGTGACGCGGATTGCTACAAATACTATCCCAG
CCAAATTAAGAGCTAAAAGCACAAGAAAGAGCCATTTCCAAATTGCACTTTTCTTAACTT
TTTCTTCGGTTTCATTCTTTGGCTTCTTTGAATCCTTTGCTTTAGATTTTCTGGTTTGAC
TTTCTTTATTTTCCATTTGCTTCTCTATTCTACAAGTTTCATTTGTTCTTTTACTTTCAT
CACCCTTGATGATGCTTGATTAATTTTTTCTGCAAATTCCTGATCAGATTTTGCTTTTTG
CAAAACTTCTGAAATCATTTCTGGAATTTGAGTGGGCTCATTGGCTAGGACAAGGTCATT
TCCCGCTGCCAGCGCCAATACTGCTCTTTGGCCTGGTGACCAAGCTTGAACTTGAACAGC
GTTTGATAAATCGTCAGTAATTACCAAACCATCAAAGTCTAATTGATTTCGGAGTAAGCC
ATCAACCATTTTAGGTGAGAAGGCTCCCGGAAGCTCAAGGTCAATTTGATCATAAATTGC
TGTCGCCGTCATAATTGATGGAACTCCCGAAGAAATTAATTCTTTAAAAATCTGAACGGA
TTCACTTTTAGGATTTGTTTGCCCATCTCTAACACCAGCACTGATATCCGTGTTACCTGT
CACCGCTCCAAGCCCTGGAAAATGCTTAGCGGTTGTTAAAACACCAGCTGATTTCATTCC
TTTAGAAAAAGCATCAGCATGACTGACAATATTAGCTTTGTCATAAGCATACTGACGACT
CCAGTAGCCAATCGGAGCATTTTGTGGTGCAAAATCAGCAGATAATACCTGGTCAGCAAC
TGGGGCTAAATCAAAATTGATTCCAGCGGCTGAAAGTTCACTCCCCCAATTTTTAGCTTC
TTCTTGTAATTTTTCTGGCGCCCAACTTCCTTGGGTCAATCCATTAGGCATTTCTGAAAA
ACCAGCCCCTTGAAGAACCTGAACATTTCCTCCCTCTTGATCACAAGAAATCAAAAGACG
TCGATTAGCAGGTGCTAAGCCTTGTAGCTTGTCAGTAATATCTTTCATTTCAGGAATACT
GAGATTAGAGCGGCCCGTCAAAATGATACTCCCAACCTGATATTTTTCAATCGCATCAAA
AGTTGCTTGGTCATAGTTATTTGCAGGCATCCCCGTCATAAATAACTGACCCACTTTTTG
TTCTAAAGTCATTTTTGGCATTTTTGGCATTTTTGGGTCACTTTTATTTTGACTACTTGA
ATTAGTTTTTGTTTCTGAAACTTGATTTTTCTTTTTGCTTTTGATTGCTTCTTGATTATT
TAAATGTCCTGACAGACCAAGAACTCCTGACACAATAAGTGCACAACCAATAACAAGGCC
TAGAAAAACGACTGGTTTTGCTTGTTTCTTTAATCTTTTGGTCACTTCTGGTTGACCTCC
TTATAGCTTGCAAAGACTGCATCAGCCATAATTTGATAACCGATATTATTTGGATGGAAA
TGGTCTTCAGTATAAAGTAAGTTATTAGCAACCGCACTCGTTGAACTATCCGCTTCAACT
GCCTGCTTATCTCCTGAGCCTTTATAAAGTAAATTATTAATTGGAATAAAGTAAGTATTT
TTTTCTTGACTGACAACACCAGCAGTTGCGGTATTCCAACTATCTATCACATTTTGCATG
ACAGTAAGGTCTGGAAAGTTAAGATAAAATGGATTATAAATTCCTAAGACATAGATTTGT
GCTTGAGGATTATTTTCACGAATTTTATCCAATAACTTTTTAACTCTTGCCTGATAAAGC
TCTTCTGGCTTAACAAAGTCCTTTTCAGTCATTGAAGATAATTTAGTCACATTATCTCGA
ATGACTTTTAGTACATCGTTGCCTCCAATTGTAATCGTGATGATATTGGCTTTTTTAAGT
CCGTCAGTAATTTTCTTACTTTTCATCATGCGATTATAGATTTGAGTACTTGTATCTCCA
GCCTTTCCGAAATTTTGACTACTGACAGAGCCGCCAGTAGAATTTTCAATCTCTTTGGCA
AAAAGTGGAACAAAACCACCTTGTCCAGTAGCATCCCCCACTCCTTCTGTCAGTGAATCT
CCCAAAGCAGCATAGGACACATGTTTTGCTGACAAAGCCGATACTTTCTTCTCAGTTCTA
AATCGGTCACCAGCTTTTGGAAAAGCAAGTAAAAACAAGCCTAAAATTAGCAAAATTGCC
AGCAAAAAGCCGGCAAATGTACGTATAAAATTCTTCATCATATTCTTTGCAATCCTCCCT
AGTTTTTCAAAAAATAAAATTGCAAATTAGTTTTTTCATTCGTAATCAATCATAATTGCC
CAAGCCCCAGGACCTGTATGTGTGGCAATTGTTGTATTGGTGTCCAAAATTGAAATAGGT
TTTTCAACAAATTTTTGTAAGACATCTTTGGCTTTTTGTGAAAACTCCAAACCTTGCGCA
TGAGAAATTCCAATTTCACGAATTTTACGTCGAGAACTACTGATAGTATCTGATAATTCT
TCAAGCCATTTGTAAAAAGTTTTGCTTCCACGTCCACGCAAAAGTGTGTTCAATTCGCGG
TCTTTTAATGTCCCAATCACCCGAACTTGTAAAAGACTTCCAAAAAGTCCTGTCATTCGA
CTGACGCGGCCACCTTTAACCAAATTTTCTAAAGTTGAAAATCCGATGAAAAGTTCAGTA
TTTTCCCGAATATATTTAATTTTTTCTAGAATTTCTTCTTTGGTTGCCCCAGTTTTTGCG
AGACGCGCTGCTTCGACCACTTGGAATTTTTGAGCTTGGTCAGTAAAATCACTATCAATG
ACGGTGACATTACGTCCTGAAAGCATTCCTCCTTGGCGTGCTGCTTCAACTGTTCCTGAC
AATGCTTCTGTTAAATGAATAGAGATAATCTCATCATCCTCAGCAGCAATTTTTTCATAA
ACCTCGGCAAAAACACCAACTGGTGGCTGACTTGTTTTAGGCAAGTTTTTTGATGCAGCC
ATCTTGACCATGAAATCTTCAAACTTCAGGTCGTCGTCTGAATACATTGTTCCATCGATC
GTTACTGACAACGGAACAATAGTAATGTCAAGTTCGCGAGCAAGTTCTGGCTCAATCGTA
ATGGATGAATCTGTCACAATTTTTATTGGCATATTTACTATTTGAACTTACGCTCACTCT
ATATGAGAGAGTCGTTCGTTCAATTCCTTTTCTATACAATTTGTGCTATCATATATTATA
ACAAATTTTCAGTTGGAAAGAGCAAAAAAGGTTGAAAATATTATTTTTTTGATTTCAAAA
CAAATCATAAAATTGCTCAAAAGCTGAATAAATCAATAAATTGGAGAGAACAAATGGAAG
AAACACAAGGTTCAAGAACCTATCAGATTCTCAATGAGATTTTCAATGCGATAACTCATG
GAGCAGGAACCGGCTTAGCAATTGCCGCCTTAGTTCTTCTCGTGATTAAAGGTGCTGCTT
CTGGGTCTGCACTTGAAGTTGTTGCTTTTACAATCTATGGAGCCTCATTAGTAATTCTTT
TTCTGTGTTCCACATTAGCACACAGTTTACATTTTACTAAAGCGGTCAAAGTTTTTCGAG
TTTTTGACCATAACGGGATATTCTTTTTAATTGCTGGAACCTACACGCCTTACTGTTTAG
TTGCTTTAAATAATTGGTTAGGTTGGATTGTGCTAGCAGTGATTTGGATTTGTTCTATTT
TGGGGATTGTCTTAACTTCAATTTACTTGCCAAAATGGGGTAAAACACCTAAATTATCAA
CTGTTTTATATGTTGTTCTTGGTTGGATGATTTTGATTGTCATTTATCCTTTATGGAATG
CCCTACATCCAGTTGGCTTCTGGCTTTTAGTTGCAGGAGGCGTGGTTTATTCCGTCGGAG
CGCTTGTCTATCACTTTAAATTTCCTTTCGCTCACGTGGTTTGGCACCTCTTTGTTTTAC
TAGCTGCAATCCTCATGTTCTTCTCTGTTTATCTTTATGTGGGATAAAATAAAAAACCGT
TTGCTAAGCGGTTTTTTTATTTTTCTCCGTCCATTCGAACGCCTTGTAAGAAATAACGAT
TAAATATAATATACAAAATGATAATAGGAATAATGGTAAGGATTGAGGCTGCCATGACAC
GATTCCACATCTGTCCCCCTTGGTCAGCTGATTGGAGCATTTGCAAGCCGACAGTCAGAG
TAAATTTGCTCGGAGTATGTAGATAGAGCATGGGTGATAAAAAATTATTCCAAAATCCCA
TAAATACAAAGACTGCTTGCGTTGCAATTGATGGTTTAGCAAGGGGCATGACAATACGGA
AAAAAGTTCCAACGCGGGATAATCCATCAATTCTGGCTGCTTCTTCAACATCTTTGGGAA
AACTTAGGAAAAATTGTCTCATCATAAAGATATTTCCAATATTAATCGCGGCTGGTAAAA
TCAGCGCCCAAAAAGTATCTAACATTCCTAAATTTTTAATGATCAAATAGTTGGGAATCA
AGAGGACTTGCGCGGGCACCATCATCATGGCTAAAATTCCATAATAAAATTGCTTTCGCC
CTGGAAATGTCAATCTAGCAAGGCTGTATCCGGCCATTGTATTCAGAAAAATATTGATTA
CCGTTCCAATGACTGAAACAATCACTGAATTAATCAACCATTGTGTAAACATTGAACCAG
AAGCTGGGCTAAAGAGATAGAGGTATTGCTCTATCGTAAAATGCTTTGAAAATAGTGATA
AACTTCCACTCGTTATCTCAGATAATGGTTTAAAAGATGCGGCTAAAGCCCACATAAAAG
GGTAAAATGTAATAAAAGCATAAGCAATCAAAATAATATAAAGCAGCGTCCGAAGCAGAC
TTTGTTTTTTAGTTCTTTTCAAAACCATTTCCTCCGTTTAATTTCTCAGCAATCCTGGCG
ACAATAAAGATGATGATTACCAAAATGATTGCGATGACTGCTGCGTAGCCCATTTGATTA
TTTTGACCGAAAGCATATTGAAAGATTAAAAGACTGACGGTCAGCGTGCTATTTGCAGGT
CCACCTGTTCCTCCCGAAAAAATATAAGCTTGGTCAAACATTTGAAAAGTTCCAATAATC
CCTGTCAGTAAAACAAAAGTAGTAATTGGCCGCAAATAAGGAATGGTGATATAACGTAAT
TTATCAAAAACATTCGCCCCATCAATTTCAGCGGCTTCATACATTGAATCAGGTAAATCA
ACCAAAGAAGCCAGATAAATGGTCATAAAATAGGGTACTGTTGACCAAATATTCATTATC
ATGATTACCTTTAAAGTCCAATTGGTGTCATTTATAAAATTAATTGGTTGGCTAATCAGA
TGAAGACTTTCTAAGAGACCATTGATTGGACCATTTAGATTAAAAATAAACATGAAAATT
AAGGTCAAAGCTGCTGAACTTGTCAATGTTGGTAAAAAATAAATTAAACGAAAAAGGGTT
TTTCCTTTGATGCCTTTATTGGCCAAAATATAGGCGATGACCAAAGCGATTATCGTTTGA
ACTGGCACCACAACTAGAGCAAAGAAACCTGTATTTTCTAAAGCTCGAAAAAGTTGTTTA
TCCCCTAAAAGGTTAGTGTAATTTTTAAAATTATTCCATTGATAATTGTGCGCAATAAGA
TTGACATTGTTAAATGACAAATAAACCGCAAATAAAATTGATAGCACAAAGAATATGAGA
ATAACAAGAAGGGCAGGGGCTAAAAATCCGTAAGCTTGAAACATCTCGCCTCTGGCTCTT
TTACTCGTTTTTTGTTTTTCCATATGATGTGAGCAAATCCTTTCTTTTTGTCTTTGTAAA
GCTTTCGTCAGTAAATTTCACGTTTCTGTCAGTAAATTTTGCTTTCTACTTGTGCATAAA
TTTACTGACAGGACTTAAATTTTACTGACAGAATGACTTTTATTTTGATATTTTGCTATT
GGCATCTTGGTCTGCCTGTTTCATTGCTGCTTTCAAATCAGCCGCGGTTGCCCCTTTCTT
GAAAACATTTGGAATAAAGTTTCCGTACGATGAAACAAGGGTTGTCAGATTTGTCCCATC
TTGCCAAGGGGTTGCAAATTTAATCGAATCTTGATGAACTTGAAGTAAGGGATTGGCTTT
TAAGAAAGTTGAGCTGTCAGCAACATCTGGACGCGTTGCAAGTGTTCCAACACCATTTAT
CCAGGTGGACATTCCTTCTTTTCCTGTGACATATTGAATCCATTTGTCAGCAAGTGCTTT
TGCTTTGGTATCTTTGTATTCGCCCCAACCGACCGTGTATTGCATGGTCATTTTTTTACC
TTGATAAGTCAAATTAGGAATGATTGTATAATGGAGGTTTTTGTATTGACTATTAAAAAC
TTGGAAATTCCAATTTCCTGTCAGCGCCATGGCAAATTTTCCATTGCCAAAACCGGCTCC
CTCATCACCCACCCCAACTTGTTGAGGCGTTGCTACTGCTCCTGTATTAAATAAATCAAC
GGCTGTTCCAAGATTTTTCAAAATGGTTGGATTTGATAAATCTGCCTTTCCATCTTTAGT
GATAGGGTTTTGTCCGTCAGCTGTGATAAATTGCCAGTTTCTGGTCAAATCAGCATTGAC
ATTCATCAAATAAACTTTACCTTTCCCATAAACCGCGTCAATCTTGGCTTGAGCGCTTGG
CGCCCATTTGATAAAATCTTCATATGATTTTGGAATGGAATTAATATCAATTCCTGCTTT
GGCAAAGATGTCTTTATTCACATAGATTGCCAGAGTTGACACATCTTTTGGTGCAGCGTA
GATTTTTCCATTCGTTTCAAAAGCTTTGGCAATTGACGAATAAAAATCATCTTTATTGAC
AACTTTTGACAGGTCATTTAAGACACCTTCTTTTTGCAAATAGGGATAGAAAGATGAGTC
GATGTAAAAGACATCAGGAGCCGTCCCACCAGAGAGATCAGTCGGAAGTTGAGTCGTGAT
ATCCGTATAGACCTTAGGCTTTACATCAACTTTATTTGCTTTTTCAAAATTTTTAACCAA
TTTGTCAAAGGTCGCATTTTCGGTATCTGAGCCTTTCCAATAACCGACTGTCAGTGTTTT
AGTTTGGGTATTTTTCGAGCCAGAAGCCGAATTCCCGCAGGCAACAAGGCCGATTGTGCC
GACCATTGTCAGACTGATGAGCGAAACTTTTTTCCAAGTTTTCATGATTTTTCCTCCTAG
TGGAAATTTTATGTTGTGAAATTATTTATATTTTTATCTCACATTTTGATTGTTAACTGA
TTTTTCAAGACATACTTTTGTCCCTTATTCATGAAGCTAATCTCATGACCATCATTTTCT
TTTGACAGAGTCATTTTATCTTTTGTCAGCTCGACATGAATGGCTTTTCCATGATAATCA
AAACCATATTCCAGCGCTTTCCATTCCTTTGGTAAATGAGGTTCAATGCGCAATTGACTT
TCTACCATTCGCAAGCCCCCATAGCCAAAGACAATCATTTGCCAAATTCCTCCAAGACTT
GCTGCGTGAATGCCTGCATCTGAGGACTTCATATATTCGCCCATGTCAATATTTATAGCT
TTATTAAAGAAATCATAAGATTGCTCTAATTTTCCCAAATCCGCCGAAAGAATGGCGTGA
GTCGAAAGGCTCAAACTACTATCATGTGTTGTTTTCGGTTCATAATAATTAAAGTTTTTC
AACTTTTGCTCTTTATCAAATAATCCTTCGAAAAGTAACATCAAAAGTAAGACATCAGCT
TGTTTTGTGATTTGCATTTGATTGACTTGCTCCAAATTATAATCGTGGAAAAGACTGTCA
ACGCCGTCAGAATTACGATATTTCTGTAAATCTAATATTTTTTTACTAAGATAAGTATCA
TCTTGCGGAATAATCCCGTCAGCAGTTGCTTTTGGTAGAAAAATCTTATCCACTTTTGCT
GACAGGATTTCTGTCAGTAAATTCAGATTGAATTTTTGGTCTAATTTGTCATAAATATCG
GGTTTTTGACTTTTTAATTTCTGAATTAAATCTATGGCAAAGACAACATTCCAGTGGGCA
GTATAATTGGTATAAGCATTGTTATTGCCGTGTTCTTTGTATTCGTCAGGGCCAATCACA
TCGCGAATTTCATAAGAATCGGTTTCCTGAATATAGTCCAATCTGCTGACCCAAAATTTT
GCGGTATCAATCAAAATTTCATAGGCTTTTTCCACTTCAAAGGCTTCATCTCCCGTGACA
TCAATGTATTGCTTGATGCCGAAAGCCACGTCTGACGTGATGTGCTGCTCAATAAATCCT
GACCAGATTTTTGTCGACTGACCAGTCACGATATCCGCTGCACCCCAAACAGGAGTGACT
TCTCCGTCAAAAGGATTCGCCGCTTCCCACGGATATTGCGCGCCTTCATAGCCATTGCTT
TTCGCTTTTTTATGCGCACCATCAAGTCCCAAATAACGATAAGTGACAAGTTTTTTGGCA
ATGTCTGGATGTGTAAAATTAAAATAAGGCAACATGAAAACTTCCGTATCCCAAAAAGTA
TGTCCCTTGTATCCCTCGCCAGAAAGCCCTTTTGCCCCAATATTCATGCGCTCATCATGA
GCCGGTGCCATGGCATGCAAATGATATTTGGCAAATCTGATGGCCAATTGGTCACGGAAA
TTTTCGGAGTCAATTTTTATCGGGTGCTTTTCCCAGATTTTTTGCCAAGCAAGTTGCGAC
TCTGTCAGAAGTTCTTGATAAGTCAACTTCTCTATGTTCTGTAATTCATGAACTGCTTGT
TTACGTATTTCATTTAAATCATGACTTGCAAGGTCATTATCAATTGACGTATAAATTGAG
CCACGTTTTTCGATAGTAACCGAGCAGTCGGCAGCAAGTTCAAAATTGTAATTCATAAAG
AAAGCACGCCGTCCAGTTTCTGGTCGCTCTGATACTTCTATATCAAATTTATGCTCGACC
GTTTGGACAAATTGAATTTTTGAGCCTGTCGTCATTGGCATCATCTGGATAAATTTGCCC
TCTGTCAGCCCTTTTTCTCCGTCAGTAAAATGCTGACTGCCCTCGTTTGAAATCTGCCCA
TTAATGCCTGAACGCATTTTTATACTGACGGCTCTGTCAGTAAGATTAGCAAGTTCTAAA
TGACTGACCAGCAAGTGCTGACGGTTTTTTGAGATAAATTTTTGAAATTTGAATTTTAAC
TTTATATCCTTTAATTCCCAAATAAATTCTCGGCACAATTCGCCATTTTTCAGATTCAGG
CGTTTAGAATAATTGCTGACAAGGCCTTGTGTCAGCGAAAATCGTTGGTCATTAATAAGA
AATTCCATCCCCCACATATCAAGAAGATTAGGTAATTCTGTGACTTCATTTTCATCAAAG
GAATTAAAAGTTCCTGCTACAAAAGTATCACGCTTCTCGCCAATATAAGCTTCTTCCTCG
CTGGAACGACTCCCAAAATAACCGTTGCCCAGAGCCATAATGGCCTCTGATTTTCCCAAA
AAACGTTCGTCAAATCCTTTTTGCTCAATCTGCCAAAGATTTTTTTCATTGTAATACATA
AAACTCAAATTTATTTCTCCTTCTTCTTTATTAAACTTTAACTAAAACGTTTTAGTAAAT
CATTAAAATTTTTTAAATATACTTTAACGATCAAAGTAATGCTGATTTCGAAAAATCAAA
ATAATCATTCCCAATATATATGTTCCAAATATTAATATTATCCTCACATGTATGAAAAGT
CCAAGCAAGAAAAGCGGTAAGCTATAAATTAAATATGCGTTTATCATTTTCATCGGGTCG
TAGTCATTTCGATAAAACCATGCAAGTAAATAAGCAACTAAGATTGTTAAAAGAAAAATT
GAAGCCAATGGCAAAATTGGATTTTTTAAAAGTTCTGGTAAATTCTCCTGACTAACCACT
GATAGTTACCTCACTTCTTCCAATTCTATCATGTAAAAACTGACCATTTACAAAATACAT
GACCACACTAATAAAGACAAAAAGCCAACCAACCATTGGTAAAAAATAGAGTAACTTAGC
TAATTCCCGCTGGCACATTTCCAATAAGTCTGTTGATATCGTCTTCACTTTTAGTTTAGC
AAAATATTTTCCAATCGTTTTTCCCTGAAAACTATTTTCTGAAATTAAATTATACAAGAC
AAAGACGATAGCTGCAAATAAATTTCCAATACTACTCGCTCCTTTATTGGTAAAAACAAG
CTGAACAAGAAGTAAAACTGGTAAATAAACAATGATTAAATCAATTATTGTTGCTAAAAA
GCGTTGTAGAAACATTAATGCTCTCATTTTCTCCCTCCAGCTAAAACGTTTTAGGTTTAC
AAAAAAACATTATATAGTAATCGCTTTCATTTGTCAATAAGAAAATATGAGTTTCTTAAA
TTAACTCATACTCGTACTTTCACGCTCAATTATCTGAAAAGGTATAAAACGATGCTTGAC
TTCTCCAGTCTCGATTTGGCAAATTAGGTTCCTCACCGCATACTCTGAGATTTTCCTAAT
ATCTTGTCGAACTGTCGTTAAAGAAGGTGTGATATAACTAGCAAGTGTAATGTCGTCAAA
ACCAGCCACTGCAACTTTATTGACTAAATTTAGAGTTCTAAAAGCCTTAATAATCCCAAT
TGCCATAATATCAGAAGCCGCAAAGATAGCATCCTCTTTTTTAAATCCTTTATTTTTAGC
ATAATCAATCGCCCACTGATAAGCTTCATTTTCAGAAAAATTTGCATAAAAAATTTGTGA
ATGCTCAGTTGCCGCAAGATAGCCAGACTCACGTGCTTGTGCAACGGTGGCCATTTTAGT
TCCATTGATAAAAATAATGTTCTTATGACCTAAATTTATCAACAAACGAGTCATTTCAAA
GGCAGCCTTAACATTATCAGTTGAGACCGTTCCAACCTTATCATTTTCAATATCTAAATC
AATCGCAACAGTGGGTAAATCAAAAGTTGCCAGTTCCTGATAATATGGGTCAGAAATACG
TAATCCCTGAATAATTAAACCCGTAATATCACGTTCATTGCAAAATTGCTTCAAACTTTT
TTGCTTTTGTTTAGTAGAATTGGTGGCATAAAAAACAAATTCATAATCTGTCTTATCCAA
ATTATCGACCACACCACCTAAGACTTCCAACGGCATAGCAACTCCAGGGGTAACATTAAT
TTCATTCAAAATTAAAGCAATAATTTTTTTCTTCTTACTTGAGAGTTGTTTTGCTGCACT
GTTTGGAGTATAGCCCAATTCCTTAGCCGCAAGAGTAACTTTTTTAATTGTTTTATCACT
GATATCACCATAATTGTTAAATACTCTAGAAATTGTGCTCACTGATAAACCAGTTTGTAG
TGCAACATCCTTAATTGTTACTTTTTTCATCACATCCCTCTTGCTCATTTTTTTTAATAT
TACCACTTTTCCTATTTCTAAACAACTATAAATAAAAAGGCCCTTGATAGAACCATTTTA
TTTATAAACTATACCAATAACATATCCTTCCAATCGTTTTTTCAAAAACTCCGACTCTTC
CACATAAATCTTTGTTTGAATCGTTTTTTTCAAATTTGAATAGTGAAGAATCACTTGATG
AGAACCCGGAAATTCACGTAAAATTTGCGAAATTTTTTGATTATATTTCTCATCTCTTAA
ATTTAACCAAAGTTTTTTATCAGTTTCCAAAGCTGGACTCATTCGGTCAGCGACAAGCTG
TAATTCATCATTACGTTCGGTTACTTTCCCACTAATCAGGTAGAATTTTCCTTGCTCAAG
CTCACTCGAAAATTGACGATAAATCTCTGGAAAAAGAGTAACATCAAAATTCTCACGACT
ATCTGACACAGTTAAAAATGCCATTGTTTGCCCTGTTTTTGTTCGATGGGTCCGAATATA
ATTAATCTCAACCAAAATCGTCATTCTACGATTTTTGACAAGATTAGCAATTGGCGTGAA
ATTTCCTGAAAATCTCTGAGCCAAACTTTGCAAAGGATGGGGTGTTACACCAATCCCTAA
CAAATTTTTCTCAAAATCATATTTTTCTGTTTCTGAATAATCCTCTGCTTCATGATAAGC
AAAACCGCCACCAGAACTTGCCATAAAAATATCATCACTATAATAATTTAGTAAGTTAGC
ATGGTCAGCCAAATTATAAGCCAATTTTCCTCGATTAGAATCAGCATAATCAAAAGCACC
AATTTGGATTAGTGGTAGAATACTTTCTTTTTTATGAAAATTATTGGGTAATTTCTCAAC
AAAATCTGCCAAATTCTTATATGATTGATTTTCAACAATCCATTTTGCCAAATCACGGGA
AATTCCTTGAACATGAGCTAATCCTAATCGAATTTTTTTATTTTTTACAAAATCACCAAT
TTTCATCTGATTAATATTTGGTTTTTCAATCTCAAAACCATTGTCCAAAGCATCTAAAAT
CATGACTTCCCGTTTACGGTCACGTAATTGTATTTCATAAAATTCATCAGGGAAATGTGC
CTTAAAATAAGCGATTTGAAAAGCAAGCGCCCCATACGCGAAGCCATGCGAACGGTTGAA
GCCGTAATTGGCAAAACGTTCAATCAGGTCATAAATTTCTTCTGCTTTTTCTTTAGAATG
ACCCAGTTCTCCTGCAGAAATTAAGAAATCCTCGCGCAGCTTCTCCAACTCGGACCCTTT
TTTCTTAGAGATTGCTCGTCTAAGAAGGTCAGCCTTTCCAAGAGAAAATCCGGCAAAAGC
TTGAGCCACTTGCATGATTTGTTCCTGATAAATCATAATTCCATAAGTCGGCTTTAAGAT
TTCACTGATAGAATCATCGACAACTGGAACAATTTCTTTTCCATGACGTCTGGCAACAAA
TTGTGGAATAAACTGTGATGGACCGGGACGGAAAATCGAGGTTGCATCAACAATATCATC
AAATTTGCTTGGTGCAAGGTTTCTTAGAAAACGTCGCATTTGCGGATTTTCAAACTGAAA
AATTCCCATCGTATTTCCAGCTCTAAAAAGTGCCAATGTCGTTTCATCTTCTAAATCTAT
TTTTAACGGGTCAATATCAATTTTTTGACGTTTTTTCACCAAATCACGTAATCTCGAAAT
GATCGTTAAATTACGTAATCCCAGGAAGTCAATTTTTAGAAGCCCTATCGCTTCCACATC
TGGTGCCTCATATTGAGTCAAAGCTAAATCTTCTGACGGTTTTAATGACACATAATTCAT
CAAAGATTCTTCAGAAAGAACAACACCTGAGGCATGTGTTGAAGTCTGGCGAGGCATTCC
CTCAATTCGTCTGGCGACTTCATAAATTCGTTTTAATTTTCCATTTTTCAATACTTCGGC
TTTAAAACGTTGATTATTTTCATATTCATCAGCCAGAGTTCCAAAACGGCGAACAAGCAT
CCGAGTCAAATTAGATAATTCAGCTTCGGTCATCCCAAAGGCTTTACCGACATCTCTGAG
CGCCTGTCTTTTTCCTAAAGTTGAAAAAGTGACAATTTGTGCTACATGGTCTGAACCATA
ACGATTTTTCATATAGGCCAGCAACTCAGCACGACGGTCATCGGGCATATCAATATCAAT
ATCGGGCATGGCCACTCGTTCTGGGTTCAAAAAACGTTCAAAGAAAAGATTATGTTTGAC
AGGGTCAACCTGAGTGATTCCCAAAACATAGGCAACCAAAGACCCAGCAGCCGACCCACG
CCCCATTCCGCAATAAATGTCTTGTTCACGCGCATAGCGCAACAAATCCGCGACAATCAA
AAAATAATCATCAAATCCCATTTGGTGAATGACTGACAACTCTTTTTCTAAACGCTCCTG
ATATACTGACAAATCAATCGTCGTTGATTCTTCAGCTAAAGCACTTGCCAGACTTACTGA
CGAAATTTCTGTCAGTGATTTTTTTTCTTCAAGTCGAGCAGACAGTCCTAAAATCGCTTC
TTCTCGAAGATGTTCAACTGCTTCCCTTTTCTTATCAAATCTCGGAAGTTCCAATTTTTC
ATCAAATTGATAAGCAATTTTTGCTGTTAATACTGACAGATTTGTCAGTGCTTGCGGAAA
ATATTTCTGAAAATAAGATTCATAAGCTTCTGGCCTTTGGAGCAATTCATTTGAACTGAC
CGTCAAACTTTCGTCAAAGGAAAGCCCATCACGCACCGCGTGCAAAATAGCTAAAATTTC
ATTATCAGCAAAATTCAGATAACGAACTGCTGGAAAAGGAAGGGTTGGTAAATTAAATTT
AGTTCCTTTATCTGTCTGCTGGTCAATCCCAATATAGGCTTCGTCGGCAAATGCTGCAAG
CTCTGATAGCTCACTTAAAGTCCCATAAGTTTCTGGAATAACCAGTGCGATTCCTGACAA
ATGATTTTGAATATCAGAAAATTGACGTCGATCATAATTATGAAATGTTGAAATCCGAAG
TAAGTTTTTATAACCTTCTGTATTTTTAGCAATAAAAGAAAAAGAAACTGGCAAACCCCG
CCATTCAAAATTTAATTCAATACTAATAACTGGTTGTAAATTAAGCATTTGAGCTTTTCT
GACAAACCGAAAGGCTGCATGGAGGTTTCCCACATCACAAATTCCGACCGTTTTATAGCC
TAAACGTAGAGCCCCTTCCAAATAATCGTCTAGTTTAACAACACTATCTAAAAAACTGTA
TTCTGTTTTTGTATTTAAGGGTGCAAACATTTTCTCCTCCTTTCTCTTAGAACCAATCAT
AACTTCTTACAAATTTATATTACTTTTATTATACTATATTTTACCTTTAACTTGGACTAA
GTTTAAATAAAAGAAAAAACAAGAATCTTCATTCTTGCTTTATTTCAACTCACTATCGAA
CAGCGACAGCATATTTGCGTGCATTATAAATTGTTTCGAAAGTTGCCCGATTTAACCAAT
AAGAGCCACTGATTGAATCAGAAACATGAACCTGATTGCTTGATTTATTAAAGCCATCCA
AAGTCACTGCATGATTATTATTTACTGCTGAGCCAAATGGCCAAGCACCCCAACGAACCG
GTTGAAAATTAATCGTTACCCAAACCACTACTGGGTTCCCATTTTTAACTTCATTGATTA
ATCCATCAACGCTTGTTCCTGAAATATTTTGAACATTTGTATCATATTTTTTGGCCCAAT
TTGACAAAGGACCCGGATAAATAGCTGAATATACATTTGATGCTTCAACAAATGGACTAC
CTACGAAACCACTATTTGGACTTCCATCTGTTGATTTGGGAATTGTATTTAAAAATTGTA
CCAAGCCCCAGTTAGTAATTTTTCCTTTATATTGCAGAGCTTGCAATAAAGCAGCTCCTT
CACAACCACTCGGTGCTCCCAAAGCATATTGGTCATAATTACGAACCCCCAACAAACGAT
AATTATCATTATTGGTTTGTCCATTATTAGCAGCGTACCAAGCCACGCCTTCATTACGCC
AACCAGCTTTTACTAACGAATCTCTTTCATAACTAATTAAAGTATAGTGATGCCAACCAC
TATTAGGATTGTAGACACGATAAACTGGAATCCCTGTATTAGCTGCCGAATTAAAACTTA
TAGATTCATAATTCCAACCATGTTTTCTTAAATCATCACGCTCATAGGCACTCAAGGTAT
AAAAGTGCTCACCGCTATTTGGATTATAAAGTCGATAAACTGGTGAACCACTCTCTGGCG
CTTGCCATCCCACTCCTTCATAATTCCAACCAATATTTTTTAAAGAATCCCGTTCATAAG
AATTTTTTGTATAAAAATGCTCACCAGAATTTGCATTGTACATTCTATAAACTGCTAGGG
TTTGTGCTTGAGTCGCTGGTGCAACTGCCATTCTTGAACGAAGACTTACTGAATCATTCT
GACCTAATTCTTCTTTAGGAGCTTGTGTTTCATTCGCTTCAGATTGACCTGCTTTTACTG
GTGCTTCTAAAACAATATTATCACCATTAATAGTTGTTGTCCCTCCTGGAACCTCGTTGG
CCAAAGCTTTACCTTGACTCAAAAATACAAGCGCCACAAGCGCACTCCAAAATACAATGT
TTTTTTTCAAAATTTACTCCTTTTAATATTTACTTAGGAAGAACTGACCATGCTGGACGT
CCTGCATTCCAATCGTCAGAGAGTTGTGAGGGATGTGCCCATAATCTCTCAACTGAGTTA
CTACCTGTAATCCTATTCAATGGATCATGTACGGTTGTATAGCCATTATTGTATCCTGAA
AGAACGACAAAGTGAGAAATCTTAGGATAAGTATAAAGCCACTCCATACCATAGATAACA
GGTTTGTTTGATCTCAATTCATTAATTAATTGCTCTTTCGTTGTAATCTGGTTCATCTGC
ATTCCGTAGTAATTCAAAGTTTTCACTACAGTCTGTCCATCAATACCATCTCCGGGAATA
TTAGGATTATTATAGTTTCCGATTTGATTAGCTGTTCGAGCAATCTGGACAGGATTGTAA
TTAGCACCATATCCATTTAAAATCATGGCAATTGATGTGGGGCCGCAGCCCTCTGGGGCC
ATGGTTGAATCACCCACCCTTACATTTGCCCAGCGTGGATCATTTTGATATAAAAAATTA
GAATGCCAAACTGGTTGCCGAGAAATGGTGTTATCATTGGGATTTCCATAGGCATTTGCA
TAAAAGGCTATTCCTTCATTTGACCAACCTAGGCTAGTTAAATTGTTCTGTTCTCCAGCA
CTAGTTGTATAATTATGCTGACTATTATGCGCATTGTATGCCCTATATATTGGAATATTT
CCACCCGAAACAAAAGCAATCAACTCATAGCGCCAACCACGATTCACCAAGTTCTGCTTT
TCATAAGCACTTGTAGTATAAAAATGAACACCAGCGTTTGGATTGTAAAGACGATAGACA
GGAGCCCCACCAGTAACTGGTTCATAACTTTCAATCCCTTCGTAATTCCATCCTACATTA
TGTAAGGAGGTTGCTTCATAAAGATTTTCAGTATAGAAATGTTCACCAGAATTTGAATTA
TACATCCGGTAAAGGGGCACATTTGTAGAAGCTTGAGCATGGACAGTTCCAACTCCTATC
ATCGTCAAAGAAAGTAAAAGCAAAAGCTCTTTTTTAATTTTCATAGTTTCTCCTAAACTT
GAAACACCAAATCTAATTCAATCATTTCTGGTGTATAAAAATCCATTATTACTTATTCTT
TACTTTCAATATATAATTTTACTAGTAAAAAGTCAACAATCAAATAAAAATAAGAAATTA
TATAATTAAATTAGAAATTTTATTTTTATATAATCAAATTCTAAAGGTTCTTTAAATTCA
CTTTTTGACATATTTTGTTATTTAAAACACATCCATTTTATTAATTTTAATCATAAAGAT
ACCTATAAATAATTTAAAAGCTGAAAACGTCCAACATTTTTGACATTTTAGAATAAAAAT
TCTGCTTTTTAGCCTTGTTCCCAATCAAAAAATATTACAATTCCTTAAATATTGCAAGCT
ACCAATTGTCGTAATAAAAAAATTTAAAAGACCTTAAAAAAGCCTTTATTATCGGAATTA
GATGCACTTTTAAATTCAATTTGACGATATTTTTATTTTGCACTATAATGAGCAAGCCTT
GTTTATTTATTACTCATTTTTTAATTAAATAAACAGTAAAACTAAAAATAGAATAGGAAA
GGTGTAATGACAGTGCTAGTATTAGCTGGAACAATTGGAGCAGGAAAAAGCTCTCTCACT
GAGATGTTGGCGGAGGAATTGGAAACACAGGCTTTTTATGAGAGTGTTCACGATAATAAG
GTTTTGCCATTATTCTATGAAAACCCTCAAAAATATGCCTTTTTATTGCAAATATACTTT
TTAAATAAGCGATTTGATTCAATCAAAAGAGCCTTATCTGATAATAATAATGTATTAGAC
CGCTCAATTTATGAAGATAGTCTGCTTTTTCATTTGAACGCCGATTTAGGACGTGCTGAT
GAAACAGAGGTTGAAGTTTATGATGACTTACTCAAAAATATGTTAGAAGAAATCGACAGC
TTATCTTTTAAAAAGAGGCCTGATTTACTTATTCATGTCAAGGTTTCCTTTGATAAAATG
CTAGAAAGAATCAAAAAAAGAGGACGACAATTTGAACAATTAGAATATGACCCAAGTTTA
TACGACTATTATAAAGAATTAAATAGCCGATATGATACATGGTTTGAAGCTTTCGATATT
TGCCCCAAAATTCAAATTGATGGCGATAAATATGATTTTGTAGAGAATGAGCAATCAAAA
ATCCAAGTTCTGCAACAAATCAAAGCAAAACTAAAAGAAATTGAAGGAGAAAATAATTAA
TGAATGTTACTGTCTTCTTATCATCAAGGGATGGAAAAAATCCAATTTATAAAGATACCA
GTGAAAAATTAGGGAGATTACTTGCACAATCAGGTCATACCCTTGTTTATGGGGGCTCAA
AAGAAGGTTGCATGGGTATGGTTTCAGATTCTGTTATTCAAAATAAAGGGCAAGTGATTG
CTGTCTATCCTGCGGGAGTCCTCCCATTAGAACCTCCTCGTCAAAATGCCTCTAAACTTT
ATTTAACAAATGACATGGCTGAGCGTAAACGCAAGTTGATAGATTTAGGCGAAGCTTTTG
TTATTTTAGCTGGAGGATTTGGAACATTAGAAGAAAGCTTTCAACTTTTAACTGAAATGT
CCATCAATCAAACTCGCGTGCGCCCTGTTATTTTTGTAGGTCAAAAATTTTATCAACCAC
TTTTTGACCTACTGCGCCTGCAACTTAAGGAAGGGATGATTTCTAAAGAAGTCATTGATG
CCATTTCTCTCGTTGACTCTGCCGAAGAAACAATCGAATTATTAGGAGATTTAAAACTTG
AACAAGTTGTTTAATAAACCAGTTAATGTTTACCTTGCCGCCCCATTTTTCAGTCAGACA
CAAATAAATAAAGTTGAACTATTAGAAAATGCACTTTCAAAAAATAAAACAGTAGCAAAC
TTTTTTAGCCCAATGAGATGTCAACATCCTGAATCTTTACCAAAAGAAGTTGAAGCTTTT
ACCCCAGAATGGGCCAAAGCGACAATGGAAAATGATGTTAAAGAAGTCAATAAAGCAGAT
ATCATCGTTGCTATCGTTGACTTTGATAAACAAGATACCGATTCGGGTACCGCTTGGGAA
TTAGGATACGCTATTGCTTTAGAAAAACCGACCTATCTCATTCGCTTTGAAGAAAGTCTA
GCAACTAATATTATGTTGACTGAAAGAAACAGAGCTTTCTTCACAGATGTCAAACAAATT
GAAGACTATAATTTTCTAGAATCTCAAAAATTCCCTATAGTGGAAAATATCAATAGTAAA
AAAATAACAAATAAATCGTCCTTCAATTAGATATAAAATTTGAAATTTGACTTGATTTGT
ACTATACTATAGGCGGATAGAAAATATGGAAAGAAGCGTAATTATGAAACTTATTGTCAC
ACTTTTCTGGTCGCTTGCTCTTGGTCAGGTTGTAGGCTATGTCGCTACTGCCCTTGCTGG
TGTTCCAGATCCTGAACTTTGGACAACTATTATCTCGCTTATCTTTGGTCTCTTTGTATA
TCTTTTCCAAGCTGTTGCTGTGGAAAAAGAAGCCAAAGCAAACTAAACAACTGATGTTTT
ATCAGTTTTGTGCGGTATAAACGCCTAAACTCAAAATAAAAATCCTTATTGCTATAGGGA
TTTTTATTTTGTTTCTTGAGGCTTGCAAATTTCTTAAAATACCTTATAATTTAATATGGA
CATTGTTATTTAAACCGTCCCTTAGAACCTAAAAGAAAGGAGAGCGCTCAAGCTTTGAAA
GGTCGACCCAAACCCGCAATTATAATGATTACTTATTCTGTCAAATTGACCAAGATTAGA
TTAGCGCTCTTCTTGCGCCATCTTTTTGATATTAGTCCTAATGACTTGATCCATTTCACA
AAATAAGAAATTTGATTTTTTAAGCTTGAACCATGCTATAAAATGGCTCCAACTCCAATT
AATAAGAACAAAGTCGTCTGTCTCGTTAACGGTCGTATTCACCGTAGATCAGGAGGAGAC
TTTCTTGAGAATCTTGACCCTAGCCTTCAAACCGTCATTATGCGTGACTATCCTGAAGCG
ACTAGTCATGACTTCATTTGTAATGAACATCAGGTTAAATTTCGGTTAGAGGTCTTAGAT
ACATTGTTTCACCTTGACCTTCAAAAAAACTTCACCGTCAATGATTTGCTTAATGAAGAA
TTAACTAAAGCAAACTTTGAAATTCACGACGTTGAAGAACAGCTCCAAACTCAAGAAACT
ATTGGTGAACGAGTGGCTGACAAAGTCACCGAATTCGTCGGTTCGTGGGCTTTTATTATC
ACCTATCTCGGTATTTTAGTAGTCTGGATGTTTGTCAATGTGACTGGCCTCTTTGGCGTT
GAATGGGATAAATATCCTTTCATTTTGCTCAATCTTTTCCTCTCAATCACTGCTGCAATG
CAAGCGCCACTGATTATGATGAGCCAAAACCGCGCCGCACACCATGACCGCTTATCTGCC
AAAAATGACTTTCAAGTTAATGTTAAGTCAGAAAAGGGTGTTGCTGCTTTACATGAAAAA
CTTGATCACTTAATGATGGATGATCAAGCTTCAAATATGCAAATCCAAAAAATCCAAACT
GAAATGCTTGGGGATATTCAAATCCTTCTAAACGAAGTTTATCAACAAAACCAAGATATC
CGTGAACGTTTGGATGATGTTGAAGACCAACTTGATGATTTTGAAGAAACCTTTGATAGT
TTTGAAGAAACTCTTGATAGTATTGAAGAAAATACTGATGATGAGGAAGAAGAAGGCATT
GCTAATGCTGATTAAAAAAAGTCTGTTCGATTGAACAGGCTTTTTACTTTTAACTAAAAT
AATTTATTTTTTCCTGAATTTCAACCACTGAATTTTTTAATTTGCCTTCTTCTTCTAAAG
TTAGTGGAAGTTTTATCAATGCTTCTATCCCATTTTTACCAATCAAGGCAGGTGTCGAAA
TATATGAACTAAAATTTTCGTCATAATGTGAGCAGATAGCAATATTTTTTGCATCAGAAA
GCACCAGATTCATCAAGGAAACCGTTGCTGCGGCTATGGCTACGTTGGTATATCCTTTTG
TGTTAAATACAGCAAATCCTCCTTGACGGGCTTTTTCTTCTAAGTCTTTTAAATTTAAAT
TTTTTTCTTTAGCAATCTCTAAAAAAGATTGACCACCAACTCTGACCGTTGACCAAGCCG
TAAATTGTGAATTACCATGTTCCCCCAAAACATAACCTTCAACACTTCGGGCATCAATTT
CCAACGCTCGACTTACTTGAGCTTTCATACGTGCCGTGTCCAGACAAGTCCCCGTTCCAA
TAATCTGTGATTTAGGAAGATTTAATAATTGAGAATAAATATTAACAATCACATCGTTCG
GATTGGTTGTTGCAATCAAAATTCCTTTGAAATTAATCCTGTTTAATTGCTCAGAAACTT
CTTTAATTTCTGGAATATTTGCTTTTAATTCAGTGAATCTATCTCCGCCCGGTTTAATTA
GTTCGATATGACCCAATGTAGATAAGACAATATCGGCAGTCGCTAAATCATCATATTCTC
CCACGTATATTTTGACATAGAATGGAAGCAAAGCAAGGGCATCTAGGAGGTCTAAAACCT
CTGCCTCTGCTTTTTTTCTATCCTTGTCAATAATTACTAGCTCGTCAGCGAAGCCCCCCT
GAACGATATCCAAAGCAACTGTTGCCCCAACATGACCGTAACCAATTAATCCTACTTTTC
GCATTTTTTCTCCTTTTTCAGCTACTTTTTATCATAATATTCTTTTAAGAAAGTAGCAAA
TTCTTCAAAAGTTCCATTTTCTAACCAAGTTCGGTGCAAGAAGAAACCCTGACCTTTTGA
TATATAAATGATTATAATGTCCTTATAATAGCCAATTTTATGAATGTAACTTTTATCAAA
AGTCGCTTCGCTAATATTTGATTTTTGATAAATATATTCTTCATCTATTATAAACTCTTG
AAATCCCTGGACTCCCTTATTGCTTTTATATAATCTCACTAACCACCAATAATAAGCCCA
ATAAAAAATGAGTGACGCAACAATCCCAAAGACCAATCCAACTATAGACTGACTATAAAT
GGCATAAATTTCAAGAATAACAAATACCACGATAGAAGCCCAAAAAATTTTTTCATCACA
AATTTCATATAAATTTTTTGAGTTAATGTCCCAGAGAGTTTGTATTTCATAATTTTTCAC
CTTTCAGGCTTTTGCCTTTTTCCTGTACCCCCAATATTCATCTAACATTTCTTGCGCGCT
CTCTTTCGCTTTCTCTTCATCAAACTCCAAATCATCTACCCACTGATAATAATTTTGAAT
ATTTTCCGAAAGACTGAAAAGCATAATCCCCAACATATCTTGAAAATCATATTCTTTGAG
CAGTTCTATATAATCGCCACAAGCCATTTTTAGAATAGAACCATCACCTTTTTCAGGAAA
TACGGAAAAATTTGTCAACATTTTTTCTTTCCAAGCAATTTCTCCAAAAACAAATTTTCC
ACCAGAAATATAAATCACTATTTTTTCAGGAAATTCATAATTTTTATCTAACCATACGAA
ATAACGAAAAATTTCTTTTTTTATTAAGCGATGAACGGTAGGTGTGAAACGAAGAACAAT
ATTTTTATTGAGCGTCATTTTCGATATTCCTTTCCAAACGTATGCTTTTTCACGTCCCGA
TTTGAGTTTTTTATTAGAGCGTCTTTTTATATTTTCTATATTTTGGAATGCCGGACCAAC
CCCAACGATGAATACGATTTTCTCCGTGAGGAAAACCTCGATATTCCACATATTCATTAG
TTAATATAGTAGCTTTTTTATCAGTTTCATTTCCATGCAATTCTTTGTCTTCCAACCATT
GATGATAATGTATCAGCTCATGAGAAATACTGTTCAAAGTAGAATAAATCGCACTATCTT
TCCCCCATTTTTCTAACTCCCAGAAATCGCCTGTTGATATTTTCATATAGCATGCCTCTT
CTTTATCAAACGGCGCCCAAAAAGTTGAGCTCACATGCTCGTGGTCAATACTTCTAATAA
AACTTGCACTTGTTACAATAATTCTTAGTTCTTTAGGTAATGAGTGATTGACTTCAAGCC
AAGCTACATACTTTTTTATTTCCTTAGCAATGAAACGATTGACAGACGGGCGAATATCAA
GATTTATATTGCCAATTATTTTCATTTCCAATGTTCCTTCGTAAAAGCTCCAATTCAAGC
GAATCAACCGTCAAATAGTTAAGCTGTGCGAATCGTTCGCTATCTAAATAAGATTTTTCA
TCAAGTGATTGAATAATAAAGCTTGACCCTAGCACATCATCACTTACTGGAAAAATATCA
AGCTTATCATTTTGTGAGTGACCTGCAATTACCAGCGTTTCTTCCTGATTTTCATCATTT
TCATCAAGAAAGCTAATAAGTTGATGATTGAGCAGATTTAACGTGAAATTCTGCCATTTT
TTCGTAAGCTCAAAGACATCATAATTATTGACCGAGCGATTGATATCTATATAATCTTGC
ATAATATCCAAATAAGAATTTTCAGCTGTCATAAGCTCTATTTTTTCTTTATTAACAAGT
TTTAAACTCTCAAAACGTCCCCAAGCATCAATCAATTCTACAAGATAAAAATTTAAAAAT
TCCTGACGAATATAACCCACATAAAATTCGTCAGCAAAAAAGGCTAAGTCTAATCTGTAA
AGTTTATTTTCTAACATCATGATTTTATCATTCGCCTTCCTGTCTGATGACCGCCTGCAT
TTGATTAAGCGCAAGCGTTACACCATCAATCATGTAGACATCTCCATATTCTCTCTCGTA
CTTTTCATCAAATTTGACAACATCTGTGTCAATATCCCAAATGGTAAATGCTTCATCAGA
AACTTCTAAAATTTTACCTTCGTTATAGTTTTCCAAATCCATCTTACCCTTAGCAAGCAG
CGTGACCTTTACAAAAACTTCTTTTTCTTTGATGAAATTCAAAAACATTTTACAAATAGT
TTCATCTGTCAAATTTTTCAAATCAAAATCTGTCAGTAAACTTTCTTGACCAAATGGGTC
ATAAAATCCTAGCTTTTTAGCATTTTTGGCATATTTTTTAATTGCTACAATATAATTATC
TTCTGAGATTATTTCCAAATTATCAGTTGGCAAAATCCGTTGCAGACTAACTCCTCCAAA
CATTCCTGGAACTGTAATAAAACTATACAGTAACCACTTCTTACTTTGATAATAAATATG
ACCAATATTGAGATACTCATTATCATCATTTGCAAAATTCATTATTTGTATGTTTTTCAT
GAGTTTTCACTTCCTGATATTATTTCTAGATTTGAAGCTTGGTTTTTTTCTATTACCATT
TCTGGTAGGCTCTTGCCGATTTTCATGTTTCTGCTTGTTAGCTCTGGTGGTATTTGTTTT
ATGTGTCGCCTTTGTATTACCCGGATTTTTCCCATGACGTGCCATCGCTGCAATCATAGC
CGGAGTGGCCTTGATATCTCCGCCTACTTTGTGTGGAAAAAGCAGGTCATAACCTACGGT
CAATCCCCCACCTATAAGAAGCGCAGCACCAGCGCTAGCGAGAATACTTGCTCCTCCTAA
GTTTCCTATTGCAACAGCTCCTTTGGCCGCTGCTCCACCAATATCTGGCCAATTCATAGT
CGAGGCTATCCTTGTTTGAGAATCAATGACAATCTTTCCTGACGCGTCCACATGAAATTG
GACTTGCGGATTAGGGACAAAGTTTTTCTCAATGTATTTTGCAAATTCTGCTTCGGTATA
AAACTTATTATTAAATTTTACACCACCATTAACATATTCAATCGTAGCACTAGGCTTTGC
CTTAGTAGGAGCGGGGAGTTGGGGCGGGAACATCTGGTCAATCATGCCACTTAAGGTGCC
TGATTGTGACTGTTGTGAAGTGGTTGATGTCTTGGTCTGTTCCTGTGCGGAAGAAGATTG
CGCCGTTTGTGGGGGAACGGGTGCTGACTCTGTTGAACTTTGACTTTGCTCTGTGCTTGC
CGATTGACTTGATTTGACTGTACTTGCTTGTTCAGATGACGAACTTGATGTCTCTGTTTG
CACTGTTTCATCTGCTTTGACTTTTAGATTGCCAAATTCTCCAGCATAAGGGGTAAGCAA
AAAGAGCGTTGACGTTATCAGAATAATTTTCCAATGAAGTTTTTTCATGTGATTCCTTTC
GTTTTAAAGCGCTTTATTGTTTATTAAAAATTAAATGAATATCATATTTCTCAAAGCCAG
TACTCAGGACAGTCCATTTTATTAATTTTGAAATAGAATAGTCACTATATTCTTGACTGT
ACCCATTCTCTCTATCATATCTTCATTTATTTCCACTTTATTGAGTAGAATATCTGGACA
AAGGCTATAATTGGTTTCTTAGTAGTTTTTCTCACTACTTCAATATTCGTTCCAGTTCTG
CTTAAAATATCCCTCTAACCACTCGCTGTCTTTATCAATTTCAATCTCATGAAATTCAAA
ACACTCCTCACTCAAACTTTTAAAACCTTTAAGGCTTCGATATCTTTCAATAGCATATTT
TATTTGGTCAACTGATGAATAAACTCCTAAATGATAAAAATCATTATATTCATATTGTTC
TCCAAATTCGTACAAAAAGTCTAAAGCAAAAAGTTTCAATTCATTACCATTAATATGATC
GTTTTCAAACTGTTTCAAAGCGTCTGTTAAAAATTGTTCATTTTCAAAAGAACGACCATT
TTTCTGTTCTTCATATGCTTCAAAACCATTGATATAATCATTATCCTCATCAACAATGAC
TAATCTCATTTTAAAATAATCAATAGGATTCTCTTTAAAACCTTCCAACTTTTTGTAGCG
TAAAACAGCTTCTTTCAGTTTTTCTAAGTTAGAATAATATCCTAATAATTTAAATTCATA
TTCTACATACTTATCATGCTCATGACTAAGACGATAAATAATTTTCTTGTCCATCATTTT
CCACCTCTATCTCCAAATTTTTTCAACTGACTATATTCCTTACTGGCCTTACTCCATTTG
CCTTTACCATATTTTCTCTTCATGAGACGTTCTGCGAAATCTTTCCCATTTTCTCCTTTT
TTTGGTTTCTCACCCCGCCCCCAACTTGGAACATCAGTTGAACGTTCTTTTTCGGTTGCT
TTTGCTTTCTTTTTCTTAGTGGCCTTAGCCTTTTCAGCCTCAACTTTTGCTCTTTGCGCC
GCATTGAGACGGGAGGTAACCTTATTCCACTCCTTGTTGTTCTCGTTTATCATAAGACCA
CCTACGATAATCGTGGCGCCTGTCACAAAAACTTTTCCGATTATCGAAAGTGCGGCAACA
AATATTGGTGCAACAAGGGGGAAAGTACGTAAATCATAGTCAAAATGTATCTGACCGTTT
GCGTCCACTGTAAACTCTGGCGCATTAGGTGCGAGCGTCATTTTGTCAAGAAGGGCATCA
AATTCTGCGTTAGAGTAAAATTGTCCGTTGATTGTGACACCATCATCACTTACAAAAGAT
TTTGGGCTGGGTTTTGGAGCAGCGGCTATTGACGGATAGACTTGGTCTATCATATCGCTC
AAAGTCCCCGTGAACGAAGGCGGTGGTGTCGTTTCTGTCGGAACTTGCTTTTGCTCGGAA
TTTTTAACTTCTGAACTTTGAGCGTCCGACGTGGCAGATGATGAACTGGATATTTCCGTC
TGTTGAGTTTCATCTGCTTTGACTTTTAGGATGCTAAACTCTCCTGCGTAAGGGATAAGC
AGAAAAACAGTAAGTAAAACTAAGCTGATTTTCCAATGAAGTTTTTTCATGTGTTTTTCC
TTTTTTTAGTTTTTATAAAAAATTGCAAATCATTATTTGTAATTTTTATACCTACAAACC
CCATGGTTGAGCCATTCTTGATTTAATGAATTCATTGTACCACAAAGAAAAATATAAGAC
AACGATTTATTTGTAATATTCTGATTATTTAAACAAAATAAAAAACTCTCCTGAGTTAAG
GAGAGTTTTATAAGTTTTAGCTTATTTACTATTTTCAACAGCTACACGAATAAATTCTGT
GTAGAGTTCTTCTGGACGGTTTGGACGTGATTGTAACTCTGGGTGATATTGACAAGCAAC
GAAGAATTTTTTGCCTGAAAGTTCAACGATTTCAACCAAACGGTTATCTGGCGAAACTCC
TGAGAATACGAAACCAGCTTTTTCAAAGTCTTCACGATATTTGTTATTAAATTCATAACG
GTGACGGTGACGACGTTGAACCACTTCAGCATCATTGTAGGCTGCTTTAGCGCGTGAACC
ATTTTTCAATTTTGCTGGGTAAAGTCCAAGACGTAATGTTCCACCCATGTCTTCAACATC
AACTTGGTCGCGCATGATGTCAATGACTGGATATTTTGTTTCAGGGTCCAATTCAAATGA
ATGAGCTCCTTCAAGTCCAAGAACATTACGAGCAAATTCTACCGCTGTCAATTGCATTCC
AAGACAAATCCCAAGCATTGGAACGTCATTTTCACGCGCATATTTGATTGCTGCAATCTT
ACCTTCTGTTCCACGTTGACCAAAGCCACCAGGCACGATAATTCCAGCTGCGTCTCCAAC
AAGTTCAGCGACATTCTCATCGGTCACATCGTTGGCATTTACCCAGTTAATATCAACTTC
GGCATCAGATGCATAGCCTGCATGTTTAAGAGCTTCAGTCACTGAAATATAAGCATCTGG
CAACTCTACATATTTACCAACCAAAGCGATTTTCACTTTTTTCTTAAGATTCATGACATG
GTCAACCATTGCTGACCATTCTGCCATATCTGCTTTTGGTGCATCAAGTTTCAAATGGTC
ACAAACGATTTGGTCCATATTTTGTGCTTGAAGGTTCAATGGAATTTGATAAAGATGTTC
CACATCAAGTGATTGAATCACTGCTTCAGGTGCTACGTCACAGAACATTGCAATTTTATC
ACGCATTTCTGTCGTGATTGGCACTTCACTGCGCAAGACAAGCATGTTGGCTTGGATACC
ATATTCACGAAGTGTCTTAGTCGCATTTTGTGCGATCTTAGTTTTCAATTCGCCAGCAGC
ACGCAAGTGAAGAATTGGAACAGTGTGAATGTACATCACGTTGTCAGCACCAACTTCGGC
TTTCATTTGGCGCAAAGCTTCAATAAATGGCAAGCTTTCCATATCACCAACAGTCCCACC
AACCTCAGTGATAATAATATCAGCATCAGTTGTTGTTGCTGCACGTTTAATTTTTTCTTT
CAACATGTTAGTCACATGCGGTACCATTTGGACAGTTGCTCCGAGATATTCTCCTTTACG
TTCTTTACGAAGAATCTCACTGTAAACTTTACCTGAGGTAACGTTTGAATATTTATTTAA
ATTGATGTCAATGAAACGTTCATAGTGACCAAGGTCAAGGTCAGTTTCAGCACCATCATC
AGTAACAAAGACTTCACCATGTTGATAAGGACTCATTGTCCCTGGGTCGATGTTAAGGTA
TGGGTCAAATTTTTGGACAGTGACTTTAAGTCCACGGTTTTTAAGCAAACGACCGAGCGA
TGCCGCTACGATCCCTTTACCCATTGACGAAGTACCACCACCAGTGACGAAAATATACTT
AGTTGACATCTAAATCTCCTCTTATCTTTTTACAAAACAGAAATAACTGGGAAAAACAAA
AACAGCTCCCCAGAGGGGAGCCTACCGTTACTGATTTTTTATAATAAAAAACCAGTGCCC
GAAAATAATTATATCTGATTTTTCCTTTTTTGTCAAAAGTCTGTTTTTAATTTTTTATGA
AGCCCAGTAATATCGGGCATTTCTATTTTTATTTTTTTGTAATCAGTAGATTTTAATGAC
GAAATTGCCAGATTTTAGCTTCTACATTTTTTATCATTACTTTTTTCACTTAAGTGCTTG
CAAAAAATCTTCCTGTAAGCTCGTTTCAAATTTAAGACCTGATTCTTCTAATACTTTTTG
AAGGGCATAGAGGCTATAAGCCACTTTGCTAGTTCTAGCATTTTCACCCATATGTCCAAT
GCGCAAAACTTTACCAGCTAAACGGTCAAAAGAACCTGTTATCATCACTTGATAATCTTG
GCGCATTTTTCTTAAAAGTTCTTGGTCATTCAGACCATTTGGTACTTTTATAACACTGAC
AGTATTAGAATAGCCGTTTTGTAAATAAAGTTCTAACGGGGAGTTCTTTATCGCTTTTCT
TGTGGCTTTACCAATCATCGCATGGCGCTTCAAGATTTCTTGGTCAAAAAGAATGTTGTC
TACGGCTTGGTCTAATCCATAAATGTCTGAAATTGGCATTGTGTAAGGAAACCATTTTTT
TTCATAATAATCTTTAAAAGTCAGGAGATTACAATAAAAACTCGCAATAGGGCTTTGTCT
ATTTTCCATTGCTTGGTAAGCAAGAGGCGAGATAGAAACAATCGTTAGTCCAGGTGGAGC
CGATAAAACTTTCTGTGAGCCTCCAAGTGCAATATCAATTTGCCAATTATCTACTTGTAA
ATCTTCGCCTCCCATGGCAGCAACGGAGTCTACAACAGTAAGAATTCCATATTTTTTGAG
AAGGGGACAAATCTTGGAAAGGTCATTTAATACACCAGACGGCGTATCACAATGAACAAT
TGTAGCATATTTAAAATCATGGTCTTTTTCTAAGAATTTTTCTAAAATTTCTATGTCAAA
GGCTTCTTTTTCTGAACTTTGAAGCAATAGAGCTTGGCCACCATATAGTTCAACAAATTC
AGCGAATCCATGACCAAAGATACCATTATCAAGAACAAGTACACGGTCGCCTGATTCAGT
CAATGAAGCACAAGCTGCTTCCAAACCTAAAATTCCTTCCCCCGCCAGAATTCTAAGGTC
ATTTTTAGTTTTTAAAAATTGAGCAAGTTTATCGCAAGTCCTTTTATAGAAATCATAAAA
TTCTAAATCAATATCTGGATTTGTTGTTACTTTCGCTCTTGCTAGACGAACATTTTCAGC
CACAGCGGTTGGACCCGGGGTTATGATTAGCATCTCTTTCATTTATTCATACCTCGCACG
TTCTCCACCAATAAGTTTAGGACGTGATTTAAGGGCCGTAACATGAGCGCCACCTAGTTC
TTTTGAAATCGGACGTACAGGGATTTGCACGTGTTTGACATGCATACCAATACTTGTATC
CCCAATATCCAAACCTGCTTGAGCAACGATGTGCTCTACTTCGACAGGAGATTTAAAAAG
TTGGTAAGCTGCAACTTGACCACTTCCTCCAGCATGAAGCTGAGGAACAACAGAAACAAT
TTCCCAGTCTTTTTTGTCAGCTAATTCTTCTTCAATGAGCAAGGCTCGATTGAGATGTTC
ACAAGCTTGAACGGCTAAATAAATTCCCTTGTCAGATAGGGTCTTGTGAATAACAGAAAC
GATAACCTGACCTATTTCGGCTGAACTTGCATGACCAATCAGACCACCATTGACTTCAGA
TGATGAGAGTCCAAGCACAAAAACCTGTCCTGATTTAATCTCTGTTTGTTTCAAAACATC
ATCAATAATTATTTGTGTTTCTTCTTTAAGCTTTTCTAAATCCATTTAAAATACCTGTCC
TTTCAATAAGTGGGCTTAAGACTTTAGCCAAAACAAAGCCAACGATAACTTGGACAATAT
TGACCCAAAGTCCAGCAATGGCCGAACCCCAGCCATACATTAAGCCACCAACAATAAAGT
ATCCTCCAACCATAACTAGAAGACTAAGCAAAAAGTTGAGCCATTTATATCTTGTCAAGC
CAGCTAGATAGCCTTGGCCTCCATGAATAATCAGGCTGAAAAACATATAATTACTAAAGC
CCGCGGTCAAATCAAGAAGAAAAGCTGCAAAGCCCCCAATTATTGCTGCCTCTCGTTTGC
CAAAAAGAAAGACTGCTGTATAAATTCCGACATCCAAGAGGGTTAAAATATTTCCTGCCG
AGCCAGGGATTGGAAAGGTAAACAGGCGACCAAGAACAAAGGTAAGAGCTGTCCAAATCG
CAAGTAAAGTTAATTTTTTTATATTTTTATTGTCCATGAGTTTCATCTCCTAATTTCCCT
AGAAGTTTGGTTTGCTTTTGGAAATTTACTTTTTATTTTGAAAAACACCAAATTCATTAG
CATTTTGAATAGCTTGGTAGACGAAGTCTTTTGCTTTTTCGACCGAATCTTTAAAAGAAT
TTTCCTCAGCCATCTGACTTGCAATAGAAGAGGCAAATGTACAGCCAGCTCCATTGTTGT
TTTTCTGTAAAAGCGGACTTGCTAATTGATAAAAATCTTTCCCATCATAAGCAAAGTCAA
TCGCTTGTTTTTGATCAAATCGATTTCCGCCTTTTATGATTACATTTTTGGCACCAAAAC
GATGTAAAAGTTTAGCTGCTGCTTTCATATCTGCCTCAGTTTTTACTGACAGCCCCGTTA
GAATCTCTGCCTCTTTTAGATTTGGCGTAATGACTGTTGCTAGTGGAAATAATTGGCTGA
TGAATAGTTCGCGCATTTCACTGACAGAATAGTCTGCATTTTCTTTAAAAACAATAACCG
GATCTAAGATAATAGGCACTGGCGATTTTACTGACAGAGCTGTCAGCCACTTTTTCGTCA
TCTCTAGTATTTTTTTATTAGGTAATAAGCCAATCTTTATAGCTGAAAAATCAATATCAG
TCAAACTTTCAAGTTCTTCTTGGAAAATTTCCTCATCTACAGGGTGAACAAAAAACTTGT
CTTCTTTGACTGTTACAATACTTGTTAAAGCACAAAAACCATATAAGCCATTTGCCGCAA
ATGTGGCTAAATCTGCTTGCATTCCGCCTCCAGAAAGAATATCTGAACCTGCAATTGTTA
GAATTTTTTTTGTTTGTGCTAATTCCTCTACCATTTTCTCTCCAGTAATTTTTGTTAAAA
GTATTTTTTAAATTTCATTTATTGGTTCATATTTGACTTCTTTAAGATATAAGCCCTCAG
GCGCTGCTGTTGGTCCTGCAAAATTTCTATTTTTGCTGGTCAAAATCTTATCAATTTGAC
TGACAGGCATTCGGTCATTGCCGATTTTAATGACGGTTCCAACCATATTTCGGACTTGTT
TATACAAAAAACCATTTCCACGAAATATAAATTTGAAATTTTCTTTATCAAGTTGAATAA
TTTCTGCTTGATAAATGGTTCGCACCTTGTCATCAACTGATGAACCAGAGGCAGTAAAAC
CTGTAAAATCGTGTTGACCAACTAATTTTACCATTGCTCCTTGCATCCGTTCAAAATTAA
GCGGATAACGAAAATAAGCTTTAGAATGTCTGTGAAAAGGACTACGAGTCACTGAATTTT
CCAAATAATACTCATAGGTTTTTTCATGTTTTTGGTATCTTGCGTGCCAATCATCTGGGA
CAAGTTCTACTTTTTTTACCGCAATATCTGCTGGTGTCTGAGTGTCTAGCCCAAAACGCA
AGCGCTCCAAATCACGCGCTTTGCCATTCAGGTCAAAATGAATCACTTGCCCAAAGGCAT
GAACTCCTGAATCCGTTCTGCCAGAGCCTTGTAAAATAACGGGCTCAAAAGAATTTAATT
TGCTTAATACTTTTTCAATTTCTTCTTGAACTGTGCGTTGATTTGTTTGGCTTTGAAAAC
CTGCAAAATCGGTTCCATCATAGGCTATTGTGGCTTTGTATCTTGTCATTTTTCTATTAT
AGCACAATTTTTCATACGACTTTATTTTCTTTTTTTATGATGGTTTATCCTTTTTCAATA
TAGACTTTGACAATTCTAAAAAATGGCATAAAAAAATGCCCCACTACGAAGGTGGGGCGA
GGTTTGGCACCATGATCCGAGGGGGATTCGAACCCTCGACCGTTCGCTTAGAAGGCGAAT
GCTCTATCCAGCTGAGCTATCGGACCAAATGTAAGAGAGACAGCTCGACTGGATAGTGAG
GAAGAAAACTTAAATTTTCTTTATTCACAACCTCGAAGATATACTTCGAGCCAGCTGAGC
TATCGGACCAATTAATTTCTGTCAGTAAATTTATTAAGTTATAAATCACTGACAGAAACA
AGTTTATCATATTCTCTTACTTTTTTCAATTATTGACCTGTGCCGTATCCTCCAGCAGTG
GTATCATCTGTTCCATTACCATAAGTAGTCGTATTATTACTATTATTATAGCCATCATTG
TAAGTATCATTTTGCTGATAGGTCGAATCAGAACTTGATGTTACTGTAGAATCACTTGAT
GAGCTAGCGGAGCCAGAACTTGAGTCCGATTGAACTGAACCACCACTTTTCGAAACATAA
TTTCCTGAGTTTTTAGAATTCAAAGAAACAAGATTTCCTTGAGTATCTACTCCGTAAGTT
TCTGTTGTCTTTCCTTTCTCAGTCACAGTAGCTGAAGGCAGATAGAAAAATGGTGTGGTA
CCTGAACCAAATACCGATTCATAAGTAATCAAGCTACTTGGTAAAGTCGTTACAGTTGAT
TCATCAAGTGATTTCTTCATGATATTTTGCATTGCAAGGTAGATATCTGTCGGCATAAAT
TGATAGGAACCCCCATCAACCATTTCGCCTACACCTTCATATTGAACAGAAACTACTTTA
TTAAAGCAATCCTTGTAGCCCAACAAAGAAGTAATCGTTGAGGCATTAATTGGAATATTG
GTTCTAAAATCTTTTGAGGCTTCATTCAAAAATTGCTCATAGCGAGTAATATTATCCAAA
GCCAAGACTTTTTTCATGAGAGCGGCGATAACTTCGCGCTGATGAGCAGCCCGACCGTAG
TCTCCATTTGGCAAATGATGACGGTCTCGAGTATAAACTAAAGCTTGATCCCCATTAATG
TGTTGTTTTCCTGGTGGAACTTTCGCAGTGTATTGCGGCTCTGTATCTGAGATGTATAAG
GTTTGCCCCGTAGTATTGTTAATATCAATCCCACCTACATTATCAACCATATTAACTAAA
CCATCAAAATTTACAGTTGCAAAGCTGTCAATATTAATACCCGTTTGAGCTCCAATTGTC
TTCATGGCATAACTGACAGCATTTTTCAAACCATCAGAAGATGTCCCTGAGTTATAACCT
AGGGGATAAGCGGCATTCATTTTTTGTTTAGAGACGATGTTTCCGTCACCATCCAAAATA
TTAGTCATTGTATCACGTTCAATTGAAACCATTGTTGTCGTGTGCGTTTTAGGATTAAGT
GTCATCAGAATCTGTGAGTCAGAATTCCCATTCCAAGAATCGGAAGTCCCACGACCTTCG
CCTCCTGTATCGACTCCCATAAGTAGGATGGTCAGAGGTTTAGTCGCCTGAATGACTTGT
TCTGTTTGTTTATTCCCAGCATTCGTGTAAGTCATTTTAAAGGCTTTTGTTGTACTGTTT
AAGACGGTTAATGTATATCCGCCCGCAGCAATTGCCGTTACTAAAATGATACTTCCTAGC
ATGAGAAGTGTTTTTATCCAAAGCTTCATATTAGCATTATATCAAAATTCTGATTTTTCA
CAACAAAAAAAGAAAAATTAGATTTTAATTTTTCTTTAATTATATTTAGTTTTACTAACA
AAAAGGTCAGTCATTAGTCAAAAAATAATACATAGTCGCAAATATCAATGAATTGACCAT
TTTCATCTCTTGCCCCCCATTTTTTGGTGGCTTCTAATGCAAAATCAAATTTTTCATAAA
GATGTCGTGCTTTATGATTGCGTGCTTGGACAGTTAATTCTAGCCGTTTGATAAGCCCAA
CTTCTTTTATCCAGTCAAGAGCATCTTCTAATAAAATCGAGCCAATCCCATAGCCTTGAA
AATCTTGGGCCACAGCGATAAAGAGTTCTGCGATATGGCGAATTCGATAATGATAGTCTG
CTGTCAGATGTAAAACTCCAGCAATTTCCTCACCAACGAAAGCAATAAAATAGGCATTAT
TGTCCTTTTCGGCTTGTTGATTTAGAAACTCTGTCATTTCTGCTTCGGACATCAGAATTC
CTACTTCATCAATGGTCAAGAAATTACTTTCGGCCCCAACTTTGTTAAGAAAGTCAATTA
CTTTTGGGCTATCTAATCCGCTTGCTTCTCTGACAATTAGTTCTGTAGTCATAAATTATT
GATAAGCTCCTCATATCTTTTTCCATGTGCTTTCAAGATAATCTCGCGTTCTTGGTCATT
GATTAAATCTGGAGAATACTTATCAAAAATGACTTCAAGATAATTTTCTGGCAAATCAGC
TCCAAGCATTTCCCCCCACTCAATAACTGAAACGCCATCACCAAATAAATAATCATCCAA
ATCAAAACTATCTGGATCATCACCAATTCGATAAACGTCCATGTGATGAAGGGGAAGTCG
ACCATCAAGTGTCCTTACAATTGTATAAGTCGGACTTTTAACCATTTGATGAATATCTAA
ACCTAAGGCCAATCCTTTGGTAAAAGTCGTTTTCCCAGCTCCAAGTTCACCGGTTAAAAC
AATCACATCTTGTGCTTCTAATTTTCTTCCCAATTTTTGAGCAAATTGTAACATTTCTTC
TTCGTTAAATTTCATGATTTTATTATATCACATCCCAGATTGGGAGCCGATAAAGCAAAG
ACTATAATTTTTTCGCTGAGCTTCAGCAGGCTTGTACACAATAAATTTATTAGTGTAGTT
TATTGACTTCCTCTCATAAATTTAAGCAAAATAAAAAACCGTTAAACGGATTTTTATCTT
CTTCTGCGACGATACTCTTTTTGCTGCTTTTTATGATTTTTCAAAAGTTCATCCGCTTGT
AAATTTATTTGTTGAGTTTCTATCAGTGGATTTTCATGATTTTGCGTTTTATCTGAATTC
ACTGATAAATCTGTCAGTGAACTTGAAAGAGCACTCCCATTTTTAGGAGCTTTGGTTTTA
CTGACAGAATTTTTTTTCTTCCCTAGACCACGCAAATGACGAACGAGAGCAATAATCCCC
CCTATAATTGTCACTGACGCCGACAAACTTGTCAGCGTCATTAAAAGAATATTATTTCCT
TTAGCATTATTATTGACGGTTTCATTGATAATCGTTGTTGAATTTTTAGTTTCTTTTTGA
CTTCCAGAGTTTTTATCTGTTGAATTATCCCGACTTTCGGCTACTGGAGGAGTTTGATTC
TGATTTTGCCCATTAGTATCTGTTTGATTTTGCGCAGTTGTACTGGTCTGTGTTTGACTT
TGACTTGTCGAATTTGTCCCATCACTAGAACTTGTATTTTGTGAACTACTACTTGCCGAA
TTGCTTGAACTTTGACTTGTAGAATTTCCTGTGGAACTTTGAGCAGTTGTCTCTGCTGAA
CTTGCTGATGTCCCTGTTGCTGTTTCTCCATAAGCAATTGTTCCAACATTAAGCAGACTG
ATTAGTCCTACGCCATAAATAATTTTCTTCATACTAAAATTCTATGATATTTTTCTTAAA
CGAACTTAAAATATAGGAATGTATTAAATAAACATCGAGTCTGTTTCATATTTCTTTCAT
ATTTTTTGGTACAATAAACCTATGAATAAATCAACGTTTTCTTTGAATGATACTGCTTGG
TTTGATTTTTATCAACTTCAAAATCCACGTCCAGAAGAAAATTATACTTTTCCAGCCATC
ATTATTTGCCCCGGAGGTGGCTATCAACATATTTCCAACAGAGAATCTGACCCACTTGCG
CTTGCTTTTCTTGCACAGGGTTATCAAGTTTTTATTCTCAACTATACAGTGATGAACAAA
GGAACTGATTATAATTTTCTCTCTCAAAATATTACTGAAGTTCAGGCGGTTTTTGCTTTG
ATTAATCAACATCATGAACAATGGCAAATTAATCCCGAACATGTCTTTTTACTTGGCTGT
TCAGCTGGAGGGCATTTAGCCGCTTGGTATGGCAATTCTGAACAAATTTATCGACCAAAG
GGTGTAATTCTTTGTTACCCTGTTACTTCCTTCACTTTTGGTTGGCCAAGTGATTTATCA
CATTTTAACTTTGAAATTGAAAATATTTCAGAATACAATATTTCAGAAAAAGTGACTTCG
GCTACACCCCCTACTTTCATCTGGCATACCGCTGATGATGCAAGTGTTCCTATCTATAAC
AGTCTTAAATATTGTGACCGCCTGTCCAAACACCAAGTCCCATTTGAAGCTCATTTTTTT
GAAGCAGGACCACATGGCATTTCCTTGGCGAATCGGACAACAGCTCCTTCTGATGCTTAT
TGTCTTGATTCAGTTCATCGTTGGTTCTCTTGGGCCTCAGATTGGTTAGAAAGACAAATA
AAAAATTAAAATGCCCACTCAACTGGGGCATTTTTTTTGACAAAATTTTGGTCGTTTTAA
ATAGAAACTATCCTTTTTCTTTTAACCAAACTTCTTTAAGAAAATCCAAAGTATAATGAG
AAGTGTCAGCTACAACGACGATATCATTTCCCAAATCCTCTGGTCGCCCAACTCCAATTG
GTAGCGCCCCTGAATCTTTAATCGCTTGAATTCCAGCTTGAGAATCCTCTAAACCAATTG
ATTCAGTCGGTTTTACACCAACGGCATGAGCTGCCGCAATAAAAATATCTGGAGCTGGTT
TAGATGCCGCAACTTCTGCTGGATCTGCAATCGCATCAAAATATTCAGTCAAGGCCATCC
GTTCCAATAAAAATGGCCCATTTTTTGAGGCAGAAGCTAAAGCAATCTTGATATGATTAG
AACGCAAATCTTTGAGTAATTGTAAGATTCCAGGATAAACATCAGCTGGGGAAACATCTT
GAATCATAGTCACATAGTTATCATTTTTTCTTTGAGCTAGTGCCTTAAATTCTTCTGCCG
ATACTTTTTTGCCAGCCAAATCTAAAATTTTCTGTAGAGAATCTTCACGAGAAACTCCTT
TAAGTTGCTCATTAAACTGACGATCGACACCATTAATACCAATTTCCTCAGCTAAAGCTT
TCCATGCTCTATAATGATACTCTGCGGTATCTGTAATTACGCCATCTAAATCAAACAATA
CTGCTTTAAACATCTTTTTACCTTCTTTCTCGTCATTTTAAAATGAATTTTTTAGAATGA
CTTTCCAAAATTACTGACAGAATTTTTTTCATTTCTATCAGTAATTTTTTTATCAAAAAA
TAATTGTAAATCCTTGTATCAAAACTTTATTAAGAGCAAAACTATTTATTTTAAATCAAA
ATTAGCTTGTACTCCTGCTTTTAACTGAACTTCCTCATCATAAACTTTAATCAGCAAGTC
TGATGAAGCTGTCAGTAATAATTGACCTTTTTCAATCAAAATTTCCACTTGACAACCTTT
GAAAATTTGACTGAATTTCAATTTGGTCCAACTTTTTGGTAAATGCGGAGCAATTGAAAA
GTATCCATCGCGTAGTGTCAAACCGGCAAATTCATTTTGAATCACTTCAAGTGTTTCTCC
CATGACCCCAATGTGAACCCCTTCGGCCGTGGTTCCGCCTTGAATATCATAGTAATCACT
TCCAATCGCAGTGATTAAAAAGTCAAGCGCTTCATCAAAATCACCCAATTTGACATCAAT
CCCAGCAAAAACTGGACGAGATGTCGTTGAACCATGGACAGTTCGTGCAAGATAATAATC
ACGATTAACTTTCAACCAATTTTTGGGTAGCTCATAACCTAATTGTTTGACCAATTTGAT
CACATGTTCATGACCCAAATTGTACATTAACATCAAGGTATCAGCTTGTTTAGCCACTTG
ATATTCGTCAGGCGAAATTCCCTCAGCCTTCATCAAACGGTCAATCCGATGAATATCGCC
ATATTTTGCTTCATAAGCTGCAAAATCAACTTCTTTAAGCTCAAAATACTTAGCATATTG
GGCAATCACACCATTCTCATCAATATCTAAATAAAGATTTTCCCGAACCTTTTGTGACTC
TTCAAGCAAATCTGCTGGAATTTCAAAACCTTTCACTGACAGCTCTGTCAGCCAATTTAA
CTGCCAAGTCAGCATCAAATTCGTATAAGCATTATCGCAAATACCACCTTCTTGCCCTGG
ATAAGCCTCATGATATTCATCAGGACCCATGACACCAGCGATATGATAGCGGCTATCACT
TCCCAATTCTGCTTTGTTTAACCAAAACTTCGTGGTTTCAACGAGCAAATCCAGTCCACC
GTCAGTCAAAATACTTTCATCATCTGTCAGCTGTAAGTAAATCCACAGATTGTAAACAAT
AGCTAAGCTGACATGTCTTTGACGGCGACTATTATCTGGTTCCCATTCATTATTTACTGT
ATTCAAATGAACAAATTGTGCCTGTTCATCCCCAATTAAGCCGGATTGCCAAGGAAACAT
TGCCCCTATTTCTCCATCAACCTTTGCATTTTCCTGTGCAGCAGTCAATCGATTGATTCG
GTACAAAAGCAAATCACGCGCTGTTTCTGGTTCATTCGCCGCATAATAAGGTAGAACAAA
AATTTCATCCCAGAAAATATGTCCTCGATAACCTTCACCAGTCAATCCACGCGAACCTAC
GGACGCATCTAAAAACTGATTAGCACCGTGTTGTGCCGCTTGGCGAATATGGAAAATATT
CATTCGCACCATTCTTTGCAAATCCGCATGATCAGATTCGATGACAATATCGCCATCCTG
CCATACTTTCTCCCAATAATTTGCATTATTTTCCTGAATTTTACTGACAGAAGTTGCTGC
CAGTTCTGTCAGCACAAATTCAACAGGGTTTTTGGTTTCATAAGAACTAGCAATAACAAT
CGATTTTTCAAACTGAACTTCTTGGTTTTTTAGTAAATCAACTTCAATGGATTCTTTAAA
AATTTCAGAATTTCCAGATTCTACTTTTTTCAATGGCTGACCATTTAAATAAGTTTTAGT
CGCAACTGCTAATTCTATGTCCGTCGTTCTAGTTTTTGCCACCAAAAGTCCATCAGCAAT
TTGAGTCACTTCAAATTCTTTGCTGTCAAAAGCCCGATAGCGTTCAACATTTTGATTCAA
TACCGAACCATCAATAAAAGTTTCTATTCGCAATTTTCCAGAAAAATCAGCGATGATTTC
TCCAACGAACCCAAAATCGTGAAAATGGATGGGATCAACAAATTTTGTGGTCACTAAAGT
CAAACCTCCCTTGGCTAAACTGACATTATAGCTCTCAATTTGCAATCCATTTTTGAAATC
AATCGAAGAATTTTTCTCAATTGCTGCCTCGAAGTCAACCAATTCATTATCAATATAAAC
CTTAATCAATTGTGGATTTGGCCAATTGACCATATCTTCGTTGATAACATCATGACCTGC
AACTTCTGTACTTGTGTGATTAAAGACCCCTGCGACATAGAGTCCCGGATAATGATTATC
CGAACAAGTTGCCCACAAAGGCGCCCCACGAAGCCCTAAATAACCATTTCCCAATGACAT
TAAAGATTCTTGCCCATAAGAACGCTTCCCTACTTCTTGTTTGTCATATTGGATCATCCA
ATCTTTATCAGTCATTTCTCCCCCTTTATTAAACTAAAGGAAGCAGAATTTATTCGCTCT
GCTCCCAAACAATTCTGTTAATTATTTTACAGCATCCTTAAATGCATTTTTTTGTTCAAC
TCCTTGTCCCATGACATCAGTATCCTTGTAACCAAAGAACCAAACTAATAAGAAAGTGGC
AACAGCACATACCGCAGTGGCAATCCAGAAGAGCATTAAGTTACCCGCAGGTGCATGATG
CGTCAATGGATTAGAGATAAAGTTAGGAAAACTAATCAATGACCCTGAAAATCCAAACAT
TTGTAAGCCACCAAATCCGGCAATCCCAGCACCAATTGCTGCACCAATTGAAGACATGAT
GAAGACGCGAACATATTTCAAGTTAATTCCGTACATGGCAGGTTCAGTTACTCCACAAAA
AGCCGAAATGGCAGCTGGAGCAGAAAGTCCTTTAAGGTCAGCTTTTTTAGATTTAAAGAA
GACAGTCAAGGCACCAACTCCTTGCGCAAGCATTGTGAAGCTAACAATCATATTAAGTGA
GCTTGCTCCTGTTGCTGCCAACTCTTGTGAAATAAGTGGTACAACCAACCAGTGCAAACC
AAATATAACCAAACATTGATACAAACCACCGACGATAATACTTGCAATCCCTAAGTTTAA
TGACAAGATATGGTCAATAACGAATGACAAACCAGATGAAATTGTTGAAATAACAGGACC
GACCAAGAGTAAAATGATTGAAGCAGTGATGAAGAAAGTAATCATCGGTTGGAAAATTGG
ACGCAAGGCAAGTGGTAAAACCTTTTTCAACCAAGCATTCAAAGGTTTAGCGATTGCTAC
CGCCACAATGATTGGGAAAATTGTATAAGCATAACTTGGCAAAGCAACCGGAATTCCAAA
ATAACTTGTATTAAAAGTGACTCCAAGGAAATTTGCTACTGGAGCTGCTGCTTCAACAAC
AACATTTTTACCGGCCGCATTTGTTCCAACATGAGCATTTACCAAGTTAGTAATCCCTGG
ATTAATCATGAAACCACCAACAGCAGCACCAATAAATTGTAAAACAGTATCTTTAGGTGC
TAATTGTTTTGCTGCTGAAAATCCTACTAAAACAGGTAAGAAATAAAATGGTGTCATTGC
TAGAGTTGAGATAATGACGTAAGTTGAACTTGCAGGGTCAATCACTTCAATTAAACGATT
TCCTTTAACAAAGATACTTAATAATCCATTAATCATCCCACCAGCCGCAAGTAAACCAAT
AATTGGAATCATCGAACCTGTAATTGTCCCAATAACCACTTGGAAAGCATGAACAATTGG
ATTTTGTTTTTTACCACTAGCCGGTGCTGTTGCAGCAAGTGCTTGCGCCGTTGCATCTTC
ATCAACAACTGAATCTCCAAGCTGTTCAACAACCTCGTCATAAACATCTTCTACAGCTTG
TCCAATAACTACTTGATATTGATTCAAGTTTGAGTTATAAACAGCTCCAGCGACACCAGG
TAAGGCTTCAATCGCCGCCGTATCTGCTTTATCTTTGTCTTTCAAGGTAAAACGAAGACG
AGTGATACAGTGAATAACTTTTGTGACATTCTCAGCGCCACCTACATTTGCGATAATTTC
TGTCGCAAGTTGTGAATAATTTGCCATAAGTTCTCCTTTTACTTCATTATTTATGAAGTA
TTTCATAATATAAAATAATAATTGACGATTTTAATAGTCACAAAATTTATATACAAAGCC
CTCGTCACCTTTGCCTTATAAATGGATTAACCTTAAATTTTTATTCTTTATTTAACACTT
GCCTTACCAAGTTCACTTCCAGAAGTAGCTGGTCCATAATTGACATTGAACTCAGAGAGT
TTATCTTTTGTATTTGTAAAGATAACCATTGTCGTTTTATCTAAACCTGCAGCTTCAATC
TGTGCCCAATCAACGCTTCCAAGCTCATCACCACCATTGACAATATCATCAACTTTGACC
TTGATTTTAAAATGAAGACCTTTAAGAGCTACTGTATCAATTCCAAGATGTAAAAGTACA
TCTAAGCCATCAGCACGTTTAAAACCAATTGCATGTCCTTGAACCAAAGTTACTTTTGCA
GAAACTGGGGCAAAAATTTTATTTTCTTTTGGCTCAACCGCGAACCCGTCTCCCATTATC
TTTTTTGAAAATACGGGGTCGTTGACTGTTGAAAGGTTGATAACTTCCCCAGAAACTGGA
GCATAAAGGCTTTTATCATCTCTCAATTCTTTCTTTTTTCCTATTCCAAACATAAGAATC
TCCTATCTTTTACAGTTGTACGTACAAGTTAACAAAATCATTGTATCACATAAAAACGTT
TTCAGCAAGCGTTAACAATTATTTTTATGATAAAATATAAAGTATGAAGAAATATGAAGT
GATTTTGCAAGATTTAGAAAAAAAGATTTTTAATGATATCTATAAAACGAACGATATTCT
TCCAAGCGAGAATGAACTTTCTATTAGTTATGAAAGTAGCCGTTCAACCGTCAGACAAGC
TTTAAAAATTTTAGAAGAAAAAGGGCTCATCCAAAGAAGACATGGCTATGGCAGCATTGT
CCTCGCTCACGATCGGCTCCTTTTCCCTATTTCCGGCTTAACTTCATATAAAGAATTGCA
AACTTCAATGGGTTTTCACAGTGAAACTGAAGTAATAAAATTTGAAAGTATAAAAATTAC
CCCAGCTCTTTCAGAAACTACTGGATTCGCCATCGGCGACCAAGCCCTTAGTATTCTTAG
AAGAAGAAAAGTAGATGGTAAATTTTCCATTTTGGATTGGGATTTATTTTTAGAAAAATA
CGCTGATGGTTTGACCCCCGCACATGCCCAAAATTCTACTTACGATTATTTAGAAGGGGC
TTTGGGACTTGATATTGCCTATGCCCAAAAAGAAGTTACCATTGATTTTGCTTGTGAAGA
TGATTTTACATATCTTGATTTAAATCCGAAGGACCATCATGTTGTTTCCGTGAAATCTCA
TGTCTATCTTGCCGATAATACACTTTTCCAGTATACTGAATCACGACATCAGGTTGACCG
TTTTCGTTTTACAGAGTTTGCTAGACGCCAAAAAAGATAAAAAAACTCTACCACAGTAGG
TAGAGTTTTAGGATATGAAAAAAGACAAGAAGAATATTCTCCTTGTCTTTTCTTTATTTC
ACACCAATTTCCTCTTCAACAACTTCAACAATTGTATCCACAACATGGTCAACTTGTTCA
TGAGTTGGAGCTTCAGCCATCACACGTAAAAGGGGCTCAGTACCTGAAGGGCGAACTAAA
ATACGTCCTTTACCATTCATTGAAGTTTCCATTTCTGAAATAACTTTCTGAATAGCTGGC
ACATCCATCGCTGATTTCTTAGCTGCATTGTCTTTTACACGAACATTAACTAATTTTTGA
GGATAAATTGTAACTTCACTTGCTAATTCAGATAAAGTTTTACCCGTTTCACGCATTACT
TTTAATAATTGAATAGCTGAAAGTTGGCCATCTCCAGTCGTGTTGTAATCAAGGAAAATC
ATATGACCAGATTGTTCACCACCGAAGTTATAATTATTTTTCTTCATTTCTTCAACAACA
TAACGGTCACCAACAGCTGTAATTACTGAATTAATTCCTGCTTCTTCAAGTGCCAAGTGG
AATCCAAGATTAGACATTACTGTCGTTACTAAAGTATCTTGTGCTAATTTACCTTGTTCA
AGAAGATACTTCCCAACGATAAACATAATTTTATCGCCATCAACAATTTCACCATTTTCA
TCAACGGCAATTAAACGGTCAGCATCCCCATCAAAGGCAAGTCCGAGGTCACTTCCTGTT
TCGACAACTTTTTTAGCCATCGCTTCAGGATGAGTTGAACCAACTTTAACATTGATATTA
AGTCCATCAGGATTTTCACCAATCACTGTTAAATTGGCTTTCAAATCCGCAAAAACGGCA
CGTGCTGAGGTATATGAAGCACCATTCGCAGTGTCAAGCACCACATTATAACCTTCAAAG
TCACCTTCAGCCGTTGTTTTTAAGAAAGCTTGGTATTTACGAACGCCTTCAATATAATCG
TGAAGCATTCCCAAACCTTGAGCTGATGGACGTGGCAAAGTATCTTCTTTGGCATCAATC
AAAGCTTCGATTTCGAGCTCTTTTTCATCTTCTAATTTGTAACCATCTCCACCAAAGAAT
TTAATTCCATTATCTAAAGCAGGATTATGACTTGCCGAAATCATAACTCCAGCAGAGGCT
CCATCTTTTTTTACCAAATACGCAACACCAGGTGTCGCAATGACTCCCAAATCATAAACT
TCAATCCCAACAGACAAAAGTCCTGAAATCAAACTACTCGCAAGCATTTGCCCAGAAATT
CGTGTATCACGGCCAACATATACTTTGGGAGTTTCCAATTCATGTTGACTGAGAACATAG
CCTCCAAAACGACCAAGTTTAAAGGCCATTTCTGGCGTTAATTCAACATTTGCTTCTCCG
CGAACACCGTCTGTTCCAAAATATTTACCCATTTTTATTGTCTCCATTTTTTATTCTTTT
TATCTGTTATCAAAAATTAGCTACCGATTTTTACCGGGGTCAAAGTAACTTCAACCTCTT
GCGGATCTAAACTTACTCCTGCTGCATGTAAGGGAACTGTTATTTTTGTTTCTTTCACAA
TGCCTGTAATATCTACTGTGCCTTCAACACTATTAATTGCATCTAAAGCACTCTTTTCAC
CCGACAAAGTAACATTTTTATCAGAAATTTTCGTTTTCACTTCTGATAAAGTCTTATCAA
GCGTTCCTTTTTGCGTTATTTTAACTGGAACGTCTTTTGTTAACTTATTCACTGTAACTT
TTAAATGTGTTGTTGAAGGTTCAATTTGTGCCGGTAGAATTTTACCTGCGCTATCTACGG
CGTGAAGAGTTACTGTGCCTGAATAGTTTTCTGTTAAATTAACATCATTTGGCAAAGCTG
CTTCAATTGCATAGATTTTTTGAATACTTTCATTTCCTGCGGTAACCTTAACTTTTTCAT
CACTAACAGTAAGACTATCTATCGTAAATCCTTCTGGAAGTTGAGTTGAATCAGCTTTTG
GGGTCACTTCAAATTCTTTTTTAGCTTTATCTTCCACCATAATATTCATGGTTTTAGGCT
CAATTGTTGCCGTCACCCCACCTGGAAGTTGTTCAATTCTGATTGGAACATCAAATTTAC
CAGTTTTCAATTTAGTTAAATCAACACTTAAAAAAAATTTCTAGTATCTGAGTTTTCTTC
ATTGGTAATTGAAAGTCGATTATATCCTGATAAATGAACTGTTGCACTGCTGTTATAACC
ACTGACAAAGTATTTATTAGAATTATACTTTAATTCTACCGGAACATTATTAATTGTTGC
GGTATATACTTCACCAGATTGGTTGGTTCCTTGATTGCGAATAGATGTAGCGTTAGCATT
AAAGAAAAGCACAATTGCAAAGAAAACAGAAGCTAAAATATAAAATGTTTTGGAATTAAA
AAATTTATTTGCCATTTTTCTTTTCCTCCACCTTATTTTTTCTAATTCTTCCTGTTCCTC
TCACCGTTTTTTCAACTTTAGGAACTAAGATTGCGACTAAAATATCATGAAATTTTTCTT
TTGAAATATCAGCAAAAAACTCGCCATTATGTGCTACTGAGATTCCGCCAGTTTCTTCTG
AGACTACCAAAATCAAAGCATCTGAAACCTCAGAAAGTCCAATTGCAGCCCGATGTCTTG
TCCCAAACTGTTTTGAAATACCTGACTTCTCAGTCAAGGGAAGGTAGGCACTTGTCACGG
CTATTTTATTTCCCTGAACAATGACTGCGCCATCATGCAACGGAGTATTGGGAATGAAGA
TATTAATAAGTAGTTCACTGGTAATATCAGCATCTAACCGAATTCCGGTACTTACAAATT
CATTCAAGTTTTGTCCTCGCTCAATCGCAATCAATGCCCCAATCTTTCGTTCAGACATGT
AAGCAAATGACTTTTCATAAGCTGAAATGTGACCATCTAAGCTCCCTTTTTTTGTTGGTG
TAAATAAAGTGGTTGTTCTTCCCAAGCTTTCAAGTGCTCGCCTAATTTCCGGTTGAAAAA
TGATAACTCCGGCAATAACCCCGTAAGTGATGACTTGATTGAGTAGCCACTCAACTGTTG
TAAGTCCAATAAGTCCAGCAATAATTCTAATAAAAATGAAAATAATCACACCACGAACAA
GCGTCATTAATTTTGTTCCTTGTACAAAGCGAATCGCTTGGTAAAGGAAAAAACTGACAA
TTGCAATATCTAATACGGCAATAGCAATCCGCAGAGGTGATTCATTCAATTCAAAAATTT
TTTGCCAAAATTCAAGGTTAAAAAATTGATTGAAGTCGGTCAAAAGTTCCCCCTCCTTTT
CATATCGTTACTTTAATTATACCAAAATTTTATATTAACTGCTGTATTCCCATATAATGA
TTAATGGTAAGCTTGATATATTTGTTATTTATAGATTTTTGGATGACGATATAAAAAATT
ACTGACACAATCATTTCGTCAGTAATTTTCCATTAAATTATTTTTTAGCCGCCCGTTCTG
CTTTTCGAGCTGCTCGTCTAGCTTCACGTTCAGGGTCAACTGGGCGTGTCTTTCTTTCTT
TTTTAAGGTTTGTCTCTGTACTTATCCCTAAGTCAGCATTTTTCTTAGCCAAGGCTTTGG
CTTCACGTTCTAAGAATTTATCCAAATCGCCAGATAATCGAGCATAACGCATAAATCTTT
TTCGTGAATCTTTGGCTGCTTTATCATAGAGATTCTCAGCATGCTCTGCGTCTACTTTCA
ATAAATTTCCAAATCGCGATTGAGTAAGTAAAAAGTCTCTAACTTTACCAAAATCAGGTT
TTTTGAAATCAAGAATCATCGGATTTTTCCCCAAATCTTCAAGAACAGGATTGTAGCGAT
AAAGTTGCCAATAACCAGAATTAACTGCTTCTTTCGCTTCATCGAGCGCTAAATTTATTC
CTCCATAAAGGCCATGTGAAATACATGGTGTATACGCAATAATAACTGAAGGACCCTTAA
ATTTTTCAGCCTCATCAAAAGCTCGAATTGTTTGCATCATATTGGCACCTGAGGCAATTT
GAGCGACATAAACTTCTCCGTAAGTCATCAACATTGCGCCCAAATCTTTTTTGGTACTAG
ATTTTCCGCCAGCAGCAAATTGAGCAATGGCTGAGGCCGGAGTAGCTTTAGAAACCTGTC
CTCCTGTGTTAGCATAAACTTCATTATCCATCACCAAGATATTTACATCAGCACCTGAGG
CAACGATGTGGTCTAATCCACCAAAACCAATATCATAGGCCCAACCATCTCCTCCAAAAA
TCCATTGAGTAGGTTTGACGAATTGGTCTTTTTGTTTGTAAATCGCGTCTAATTTAGGAG
AATTGAAATGCTCAGAAGCAAGCATACCTTTCATTTTTTCAGCACGTGCTCGTGTTCCTT
CTGAATCCTCTAAATGTTCCACCCAATCTTTGGCCAGATTTTGTAAATCATCCGACATTT
CTGGAAGTGCTTCAAGAACCTCTGCTGCTAGCTTTTGGCGACGTGTTTGCGATGCTAACC
ACATTCCATAGCCATATTCAGCATTATCTTCAAAAAGCGAATTTGACCAAGCTGGTCCTT
GTTCCTGTTCATTTGTTGTATAAGGGGTCGCTTGTGTTCCACCATAAATAGCTGAACATC
CGGTCGCATTAGAAATCATCATCCGGTCGCCAAACATTTGGGTCAATAATTTGATATATG
GTGTTTCACCACAGCCAGAGCAAGCTCCTGAAAATTCAAAGAGTGGTTTTTCAAACTGAC
TGGCAGCAATTGTCCCTGGACGAGCTGGATTTTCTTTTGTTTTAAGCGTTTGTGCAAAAG
CCCAATTGACTGATTCTTTTTCTTGACCTTCGTAAGGAATCATTTTCAATGCTTCACCTT
TTTTAGGACAAGCTTCAACACACAAACCACATCCTGTACAGTCTTCAACTGAAACCTGAA
TACGATATTTTAAACCATCAGATCCTTTGTAATCCATAACATGAAAACCTTCAGGTGCTT
GGTTCCATTCGTCTTCATCAACCAAAAATGGACGAATAGCGGCGTGCGGACAAACGAACG
AGCATTCATTACATTGAATACAAGCTTGGGCATTCCATTCTGGAACTTCCAAAGCAATCC
CCCTTTTTTCAGAAACCGTGGTCCCCAAAGGTTCGTCACCAAAAGTCATGCCATTATCTA
CTAAAGTTTGAACTGAAAGCTCATCCCCCTCAAAGGCATTGGTTTTATTTACAATCTCAA
AAACATATTTTTTACGAGCCGTTTCTTTCGTAACTGCTTCTATAACATTTTCTGTAGTTT
CAGCCCAGCTTTCTGGAACAATCACTTCATGCAACCCATTTAAAGCAAGGGCCATGGCCT
TCAAATTTTGTTCAACAATAGTTGGTGATTTTTTAGCATACTTTTGTGCATCTTTTTTCA
AGATTTCATAAGCTTCATCAAAAGGCATGACATGAGCTAATTTGAAAAAGGCTACTTGCA
TAATTGTATTAATTCTGCGTTCCATTCCTGTTTCATGAGCAATTTTCATGGCATCAATGG
TATAAAAACGAATATTATTTTCAGCAATATATCGTTTCATCTCACTTGGAAGATTTTTGG
ATAAATGCTCCAAATCCCAACTTGTATTTAAAAGGAAAACTCCGCCTGCTTTTAATCCCT
TAATTAGGTTGTACTTACGAACGTAGGTCATATTATGACAGGCCACAAAATCAAGAGTGG
CAGTCATATATTCGGAATTAATTGGTGAATCGCCAAAGCGCAAATGCGAAATGGTCAGAC
CACCAGATTTTTTAGAGTCATACTCAAAAGCGGCCTGAACGTACTTGTCAGTATGGTCTC
CAATAATTTTAATCGCTGCCTTATTTGCTCCAACCGTTCCGTCAGAACCAAAGCCCCAGA
ATTTTGCTTGAAAAGTATCTGACGGTGTCAAATCAAGTACTGACAGGTTTTCAAGAGATA
AATTTGTGACATCATCAGTAATTCCAATGGTGAAAGTACGTTTTGGATTTTCCTTAAGCA
ACTCATCAAAAATGCTGACAATGTGCTCAGGACGAGTATCTTTCCCACCAATTCCGTAAC
GGCCACCAATCACTTCTTTGACGTTACTATTAAAAAGTGCGGATTGAACATCAAGAAACA
GCGGTTCGCCATTTGAGCCTGCTTCTTTTGTCCGATCCAAAACGGCCACTGATGTCACTG
TTTTTGGCAATTTTTCAAGGAAATTTTCCATTGGAAATGGACGATATAGATGAATATTCA
AAAATCCAACTTTGCGACCTTGAGCATTCAAATAGTCCACTGTTTGCTCAATTGTTCCTG
CGACTGAACCCATAGAAACAATGACCTCCGTCGCATCAGGTGCACCATAATAATTGACCA
AGTCATAGTCTGTTCCACGAAGTTCATTAATCTTGCCCATATATTTTTGGACAATTTCAG
GAAGGGCTTCGTAATATGCATTGACAGTTTCTCTTTGTTGGAAATAAATATCTGCATTTT
GATTCGTTCCTGAAACCGTTGGATGGTCAGGATTCATTGCACGTGCACGAAAATCGGCCA
ATTTTTCTTGGTTGACCATTGGTAGTAAATCTTGATAATCGATGACATCTATTTTTTGAA
TTTCATGAGAGGTACGAAAGCCATCAAAGAAGTTTAAGAATGGGACTGAGCCCTCAAGGG
TTGCCAAATGAGCAACTGCTGACAAGTCCATCACTTCTTGTACAGATGACTCTGCAAGCA
TGGCAAAACCAGTTGTTCTGGCCGACATGACATCGGACTGGTCGCCAAAAATATTGAGCG
CCCCAGCCGCTACGGCACGAGCTGCTACATGAATAACTGCTGGTAAAAGTTCTCCAGCCA
TTTTGTACATATTTGGGAGCATCAAAAGAAGTCCTTGCGAAGCTGTATAAGTTGTCGCAA
GCCCTCCTGCTTTAAGAACACCGTGCATGGCACCTGCTGCACCGGCTTCTGATTGTAGTT
CGGTAATCTTTACTCTTTGTCCCCAGATATTTTTACGTCCAGCAACTGACCAAGCGTCAG
TATAATCTGCCATCGGAGAACTTGGAGTAATTGGATAAATTACGGCAATTTCTGAAAAAG
CGTAAGCAATATGAGCCGCCGCCATGTTTCCGTCCATTGTTTTTTTCATTTTTTCAAACC
TTCTCAGGAGAGCATTTATTCGATATTTTTACGGCATAAAGAGCGGTGTCGGTGTTCTTT
ATTTGATTTATTACTAAATCGAAAAAGACGAGAGCTTTCCTAATAATATTATTTTGACTA
TGTTCATTTTAGCATTTTAAAATTAAAAAGTTGAACCTGCTTAGTGTCAATTATCTTTGA
CATTATCTTTGTTAAAGCCTTGGTTATCCGCTCCGTCAGTAACCTTATTATTTACATAGA
AAAAAAGATTCCATCAATTAATGACAGAATCTTATGGATTTAGAGGGCTTAAAATTTAAT
CAACGATACGGTGTTCAGTTTGAGCGTCAAAGAAATGTGATTTATTCAAGTTCAAAGCAA
CTGTAATTTTTTCTCCTGGATTACGGAAATCACGCGCTTCAACACGAGAAACAAATTCAG
TTGAACCAGCTTTAAGATAAAGCATTGTTTCAGCACCTAGGAGTTCAGAAACGACAACTT
CTGCCTCAATGGTTTGATTTGGATAAGCTTGTTGTGCCAAATTGCTTGCTTGAATATCTT
CTGGACGGATTCCAAGAATCACTTCTTTTCCTTCGTAACCTTGTTCTTTAAGCAATTTTG
CTTTTCCTTCAGGAAGGTCCATATTTAATCCTTCATTATTTGTCAATTTTCCACCGGTAA
CTTTGACATTAAAGAAATTCATAGCCGGACTTCCGATAAATCCAGCAACAAATTTATTTG
CTGGTTCATTATAAAGTTCTTGAGGCGTTCCGATTTGTTCCACGCGCCCCACTGTCCCAG
TCTTATCTGAGTTTGGCGATGAAGACATGATAACAATACGGTCAGCAAGTGTCATTGCTT
CAGTTTGGTCATGGGTAACGTAAATGGTTGTTGCACCAATACGACGGTGAATTTTCGCAA
TTTCTGTCCGCATAGAAACACGGAGTTTAGCATCCAAGTTTGACAAAGGTTCATCCATAA
GAAAGACCTTAGCATCACGGACAATCGCACGTCCCATTGCTACACGTTGACGTTGACCAC
CTGATAAATCAGCGGGTTTACGATCAAGCAAGTCAGTCAATCCAAGAATAGCTCCTGCTT
CATCAACACGACGTTTGATTTCATCTTTTTTGAATTTACGAAGTTTCAAACCAAAGGCCA
TGTTGTCAAAAACAGTCATGTGTGGATAAAGCGCATAGTTTTGGAAAACCATAGCGATAT
CACGGTCTTTTGGAGCGACGTCATTCATGACCTTACCATCAATTTTAAATTCACCTTCGG
TAATATCTTCAAGTCCAGCAACCATCCGTAAAGTTGTCGATTTCCCACAACCTGAAGGTC
CAACGAATACGATAAATTCTTTATCTTTAATGTCAATATTGAAATCTTCAACGGCATATT
GAGTGGCATTGGGATATTTTTTGTAAATTTTGTCTAAAACGAGTGTTGTCATTATTTCTC
CTCTAGTAACTTTTGTTCTTTGTTTATATTCTACTGTAAACGTTTTCTAAAAACAATAAG
ATAAGTGCCTAAATCTTTTGGGCAGTTTGCACAAATTACTGACAGGCTAGCAATTAAACC
ACACGCTTATTCACAATTTTAAAATTATCTTTTCTTTTTGCTGACAGAATCAAAAAAAGT
CACTGGCAACTCTGTCAGCAACTTTTATCATTTATTGATCTGTTTCATCTTCATCTTTAA
TCTTATTTGCTTCTTCAGCAAATTTTTGAGCAACTGCTTCCAAAGCTAAAGTTTCTTCAT
CGCCAATATAATGGTCATCATTGATTTCATCAAGATTGACATACATATCCAAATGCCCTT
TTAAATTATCAAATTGAACAGGAGCATCTCCGCCATATTCACCATCCAAATTAAGAAGGA
TTGATTGTCCACCTAAAGCTTCTATCTCAATTTTACTTGTTTTTATATACTCCAAATTAA
CATCATCCAAATGTTTTCCATTGGCTACAATTGCAAGTAAAGCAATCAATTCAAATAAAT
TATCAGTTTTTACTAAAATAAGTGTGAACAGTCCATCATCTAACTTTGCATCAGGCGCAA
TCTTTTCAAAACCACCAACTGAATTAGTCAGTGCCGCAAAAAACATTGAAATATCACCTT
CAAAGACACCCTCATCATGAACAACACGAACCGGTGCTTTGCGGACACGAGGTAAAAGTT
CTGCACCTTTGGCTAAATAAGCCAAATAACCAAATGCCGTTTTTAAATGGCTTGGAACAC
TGTAAGTAAGTTCTGTCAGCCCTCCACCGGCAGCAATATTAATAAAATATTGCTCATCTT
TGGTTTCTTTAATAATGGCATGACCAACGTCAATATTTAAAATTTGATTTTTACCAATGA
TTTCGATTGCTTCCAGTGGTTTTCCTCGTGGAATCTTCAGTGCTCTTGCAAAATCATTAG
TTGTTCCCGTTGGGACAATGGCCAATCGTGGTCGTTTCTCAAAGGGAGAAATTCCGGCCA
CAACTTCATTAATTGTGCCATCTCCACCTGCTGCAATGATTAAATCAAATCCAGCTTGCG
TTGCTCGTGCTGCTTCTTTCTTAGCCGAATCTTGTTCTGCTGTCGTTTGATAAGCACTTG
CTTCATACCCATATTGCTCTAATTTATCCAAAATATCAGCAATATGTTTTTTTATAATTT
CTTGACCCGATGTCGGATTGTAAATCAATCTCGCCTTCATCATTTCCCCCGAAAACTTCT
CATCCATTCTTTTTAAATTATTTACTGACGGCTTTGTCAGAGAGTAGCCCTTAGGCTTTT
ACAATTCTGTCAGTAAATCTCTTTTTGATATAAAGTCTGCTCTAAACTCCAAGATAAATT
ATTTTATAAATCAAGTAAATCTTGTTCTGACCAGATTTCGATTCCTAAATCTTGAGCTTT
TGTCAATTTACTTCCAGCTTCTTCACCAGCAACCACTAAATCAGTCTTCTTAGAAACAGA
GCCCGAAACATTTGCTCCTAAAGCTTCCAATTTTTCTTTAGCCTCTGTTCGTTTCAAGGT
CGTTAATTTACCAGTCAAAACAACCGTCTTCCCCGATAATATCCCTTCAACATTAACTGC
GCCTAAATATGCAAAATTCAAACCAGCATTTTCTAGTTCATCCAGTAAAGTTTTGGCTCC
AGCTGTTTCAAAATATGAAACCACAGCTGTAGCAATTACCCCACCAAGTGACGGAATTTC
CGAAATTTCTTCTTCACTTGCTTGAGAGAGTGCTCTAAGATTAGCAAAACGTTCTAATAA
TAATTTAGCAGCTTTACCACCGACGTGGCGAATTCCTAAACCAAAAAGTAATTTTTCCGC
TGAATTTTCACGACTTTGCGCAATTGCAGATACAATTTTTTGAGCCAAAGTTTCTTTGAC
TTTATCGAGGGTCAGTAAATCTTCAACGGTCAATTGATATAAATCAGCAACATCAGTGAC
TAATTTTTTATCAAAAAGTTGTGAAATTACTGATGGCCCCAAGCCAACAATATTCATCGC
ATCACGACTAGCAAAATGAATTAACTTCTCTCGGATTTGAGCAGGACACAAAGGATTGAC
ACAACGTAATGCCACCTCATCCTCAAAATGGATCAAATCTGAATCACATTCCGGACATTG
AGTTGGAATTTTTACACGATTATCTTCTCGCTTTGAGAAAACTAATCCTTTCTCTACACT
TCGTCTACCAAATCTTGTCCAAACATATTTGTTAGCTCGATGAGTTTTACGAAGATGTCT
AGCTGGTTTTCGCTTCTCCAGAAGGACCTTACCAACTTTAGGAATAATATCTCCCGCCTT
GTAAATCATTACTTTATCATGATTACGGATATCTTTTTCTTGGATATAATCCACATTATG
CAAAGTTGCCCTTGCAACCGTTGTTTGTGCCAAAAGAACAGCTGTCATATTTGCTGTTGG
TGTGACAACGCCTGTACGGCCGACCGTCCAATCAACAGATAAAATTTCCGTTTCCGCCTG
TTCAGCTGGAAATTTATATGCGATAGCCCACCGAGGGGCTTTAACCGTAAAACCTAATTC
CTCTTGCTCAGCAAGATTATTGACTTTGATAACCACACCATCAATATCGTAAGGCAATTC
GTCACGCAAGCGAGTTGCTTCTTCAATAAATTCCCATATTTCATCCAAATTTCGAGCAAA
TTTACGCTCAGGATTGACTTGAAATCCAAGTTCTTCGAAATATTCTAATACTTCTTCTTG
CGTATCATTGGTTGCCGGACTTGCTTCTTGATAAAGGAAAGTTGCCAAACCACGTTTAGC
TACGATTTTTGTATCTAGCTGACGTAAAGTCCCTGCTGCTGCATTTCTAGGATTGGCAAA
AGGAGCTGCTCCTTCAAGTTCACGCTCAGCATTTAGTTTAGCAAAATTTTGACGCGGTAA
ATAAGCCTCTCCCCGTACCACAATATCAATGGCTTCTTTTAATTTTAAGGGAACGTCTTT
AATTCGTTTTACATTTTCTGTGATATTTTCACCAGTTGTTCCATCACCACGGGTTGCTGC
AGTCACGAGTAAGCCATTCTCATAGTAAAGAGATAGCGAAAGACCATCGATTTTTAATTC
ACAAATGTATTCTGGATTAACAATCTCTTTGCGGACACGTTCTTCCCAAAGGGCTAATTC
TTCCCGCGAAAAAACGTCCCCTAAACTATAAAGATTATAAGGATGTCGAAATTTCACAAA
GCCATCTAAAATGACGCCACCAGTCCGATGAGTGGGAGAATCTGCTCTCACTAACTGAGG
ATTTTCTTGCTCCAATTTCACTAATTCATGATATAGGTGGTCGTACTCACTATCCTCTAC
AGACGGCTCATCTAAAGTATAGTATTCATAGGCAAATTGATTAAGCTGATCCGTAAGCTC
TTTAATTTTTGACTCGATATTCATAGCTCCTATTTTAACACAAAAGACGGGTTAGTATGA
TTACCAAAACACATCAAATCCTCTAAGTTTTCTTTAATAAATTGATTCAATAAAAAAATA
AAAACTCGCTCTTTTAAGCAAGTTTTTATTTTTTTAGTAAGGCGACGGTCGGATTTGAAC
CGACGATTAAGCTTTTGCAGAGCCATGTGTTACCACTTCACTACGCCGCCACAACATTAA
CTATTATAGCGGAAAAATAAATTTATGGCAAGCATGAACTACAACGCCCCTTTTCAATCA
TTTAAAACAACACTTCTTGTAATACATTCCAAAAGTTTTATTAATTCTTTAGTGCGACGA
GTTGATATTACTCAGTATTGATGAGAATCTAATTTTCAATTTCAAAATTTGTTTCTTCGT
CTATAAATACTAAATCGCGATAAACGTTGTCCCTGCTGACAACATAAAACCTTTTTCCAT
CTTTTTGAATTAAAAAATCGCCAACTAAAGCCAAATCACCTGATATTGACTCAAAATTTA
AGACATTTTTATTCCATTCATTCCAAGACAGTCGTGCCTGTTCAAAGGCATGTCTAACCC
ATATTTCACGAATTGGTTGATGCGAAATTTTCCAGACTTCTACAAGCTGTCCCCTATATT
TTGCTTGCATAAAACCCCTTTCTGTTACACATGAACTACTCAGTAAAGATATTTTAGCAA
AATGCACGAATTTGTCAAAAGGCTTTTAGAATTTTAATCACTGTTTTTTGCATATTGAAA
ACGTTTTTTACAATCAAGTATCTAATAATCCGAAATTTTTATCTTACAAAACTTCTTGTC
TCCTTAAAATATTGATAAAATACACAGATGTACCCTTTATACTACCTTTTCCTATTTTGA
AGTGTTTTTTTTACATTATAGTAAAAATAAAAAGACACTTTCGTGTCTTTCAATTTTAAA
GTTCTTCACCATTGGTTGCAATAACTTTCTGATACCAATCAAATGAATCTTTTTTAGAGC
GTTTTAATGTTCCATTTCCTTCATTATCTTTGTCCACATAGATGACACCATAGCGTTTTT
TCATCTCACCGGTTCCAGCAGAAACAAGGTCAATAAAGCCCCAAGGAGTATATCCCATTA
AATCAACCCCATCATATTCAACAGCTTCTTTCATTGATTCTATATGAGCTTTTAAATATT
CAATTCGATATGGGTCGTGAATACTTCCATCAGCTTCAACTTCATCTACAGCACCAAAGC
CATTTTCAACAATGAAAAGTGGTTTTTCATAACGTTCATAGAACCAATTCATCGCATAAC
GTAAACCTAATGGGTCAATTTGCCACCCCCATTCAGAAGCCTTAACATAGTCATTTTTAA
CTAAATCTTTATCTTCGTTATAATCAAAAGTTGGGGCTTTTCCATGGTCCTTAATTGCAA
AACTCATATAGTAAGAAAAACCAATATAATCAACTTTTCCATTTTTCAAAACTTCTAAGT
CTTCATCACTAATATCAAGTTTAAATTCTTTACGTTCAAAATAAGCCTTTAAATAACTTG
GGTAATGTCCGCGAACGTGGACATCTGCAAACCAATAACGACGTTGCATAGCAACGGTTG
AAGCCATCATGTCTTCCGGTTTACAAGTTGCAGGATAAATCGGACACATGGCAATCATAC
AACCAATTTGGAAATCAGGATTAATTTTATGTCCCAACTCTACAACTTTGGCCGAGGCAA
CAAGTTCATAATGAGCCGCTTGATACATGATTTCTTCACGCTCTTTTTCGCTTGCTCCCT
CTGGAAATTTCAAACCAGAATTGGTAAAAGGGGCAAAGTCGCGCATAAAGTTTGCTTGGT
TATTAATTTCATTGAAAGTCATCCAATACTTAACTTTATCTTTATAACGATTCATCACTA
CTTCTGAAAAATGGACAAAGAAATCAATGAGTTTTCGGTTTCGGAATCCACCATACTCTG
TCACTAAATGATAAGGAAGTTCAAAGTGAGAAAGAGTAATGACAGGTTCAATACCATTTT
TTAAACATTCATCAAATAAGTCATCATAGAATTGCAAGCCCTCTTCGTTAGGTTCAGACT
CATCTCCCTTAGGAAAAATGCGTGTCCAAGCAATAGATGTTCTAAAACAATTTAAACCGA
GTTCTGCAAAAAGTGCTACATCTTCTTTATAGTGGTGATAGAAATCAATAGCTTCATGAT
TAGGGTAATTTTCTCCCTCAATTACTCCATCTGTGATTTTTCTTTCTACGCCGTTACTAC
CTGCTGTCATCACATCTGCTACGGAAACTCCCTTTCCACCAGCATTCCAGCCTCCTTCAA
GTTGATGTGCAGCAACTGCTCCTCCCCAGAGGAAGTCTTTTTTTAAAGTCATAATTTCTC
CTTGTAATTATTAGAATTATTAAATTATCATTTCTTAACAAGATAAGCTCAAGAAGTCTT
GAGCTCATCTAAATTTTGCAATTATTCGGCAGCATTAATTCCAGCTTCTGTTTCAGCTTC
TTCTTTCAGAAGAATATTGTCATAAGCTTTGGCAAATGGCCAATAGAGAACTGTGGTCAA
AGCAAGAATAATAATTTGCCAAACCATACCTTGCCAGCCACCTACTAGATATCCTGACAA
GACCGCAGGGGTTGTCCAAGGAACATAGGCACCATTAAATGGTGGAATGATTCCTAGATA
AATCACTAAGTAAGTCAAAATTCCTGAAATCAACGGAGCCAAGATAAATGGAATAGCAAG
AATTGGATTCAAAACGATAGGAAGTCCAAACAGAATAGGTTCGTTGATATTGAATACTGC
AGGTCCAATTTCCATTCGTCCTAAAGTTTTACCTTGAACTGATTTTGCACTCACTAAGAG
GAAGATAACCAAACCAATGGTCAAACCAGAACCAGTAACTGTCAAGTATTGGTCCATAAA
TGATTGAGTAACGATATGGGCGCCATTTGACAGGCTAAGATGTCCTGCTTTGTAGAGAGC
AGCATTGTCAGCAGAGTTTGCTTGAAGCAATGGTCCCATAATCCCACCAATGATTGTCGC
TCCGTGAACACCGAACCACCAGATAAATACTGGCATAAAGGCAATAACGAAGACCCCAAC
CGGACCGTCAGTCACGTGTTGCAATGGTGTTTGAATCCATTTATAAACTAACTCAATGAA
AGTTGTGTTGAAGCCAATCGTTGTGATTCCATGAACCACACCAGCCATTGTAATGATTGC
TCCTGCAGGTACAAGTGAAGTAAATGATGCGGCAACGTTTTCTGGAACTTGTTCTGGCAT
TTTGATTGTGATGTTCCGACGCATAAAGCCAGTGTAAATCCAACCTACTAAGAGTCCAAC
GATGATTGAGAGAACCATCCCTTTCCCACCTAACCAAGCTCGGTCAATGACACCACCTAC
TTGAAATGCTGTTGATGTTTTAGTTGGGTCAGTAACACTTGTTACTTGATGGATTGTGTC
TGGTTGCAACAAGATGTGAACAATGACACCTGTTAAACCAGCGGGTACTCCTTCATAACC
TGCATCTCGAACCCAAGCGTAAGCAATACCGAACACGGCAAGCAAAGCCATAATACCAAA
TGAAGCATTATTAATTTGTAAAAAGAGTGGGCCCAATTTGATTTTGTTCATGAAGTCTTG
TCCTGCTTGGAATGGCAGTTGACCAAGAATCAAGAATACTGAACCAATAATGATAAATGG
GATAGGATAAATCATACCATTTTTGATTGCCGTGACTGCACGGGTATTCAAAAATTTCAT
CATTGGAGGCATGATTTTGTTTTGAATAAAATTGTTCATGGTTGAACAGTCTCCTTTACT
TTTTTTGATGAACTGGTTTCACGTCCATCTTTTCTACATTTTCATTATAGCATTAATAGG
CAAAGTAAAGCAAGCAGTTTCTTATTTTTCCATCACTTTGGTTCTGTGCCACTTTTGAAG
ACTCCTGTACCAAAATTGTCATATAAGTTTCCTTTAAGCTTGCGAGGTTCAGCCTTGATA
ATTATATTTGTTATCTCAATTTAACTTTTTTACTTTTAGATATCAAACCATTAGGAACGA
CAGAGCATAGAAAAAAGCCAGATTGGCTTTTTTAGTTGGAACGTTGATAAACGAGATCTG
TTAAACGTTCTGTCAAATAGACCGTAGGTAATTGCCTCGTTAAGTCATAATGCGTGTTAA
TTCGGTGTTCATTGATTCGATAGGTCAGGACAAAATCGCTCAGTTCAGCGATACTCGAAT
TAATTTTGGGCGTGATACTCGAAATATAAACATCTTTATTTGACCGAAGACTCGTCAGTA
CTTCAATGATTTCATTAGTTTCACCTGAAATGGATAAAGCAATTACTAAAGTATTGGTTG
TATTTTGCAATTTTGAAGCAATCGGATAAGTTACATCGCTAAATGAAAAAGTATTAATGC
CCACACCAGCTAATCTTCTAGCTGCATAATCACAGATTAAACCACTTGAGCCAACTCCGG
TAAAAATGATATTATCACTTTCAATCACACGTTGCGCTAAATTATCTAAACGCTGTTCAA
CGTCTCCTGAAAAAATATCTGATGAGAAAGGAATAGCAGTGTTAGAAATTCCTTTTTCTA
GCTCTTTTTTATCAATAATATATTCTTTAAAATCCGTATACGAATCATAACCCATTTTAT
GTATTAAACGCATGACGCTTGAAGTTCCAACATGGGCCTCTAAAGCAATGTCACGGACGC
GTAAATAAGGGATTTTATCAACATTATCGCGAAGATAACTGTAGCAAGTCCTTTCTGTAT
AGGTTAATTTTTGAAAGTCAACATTTCCAAAAAAACTCATTTTCTACTCCTTTCTTACTC
AACGATTTTTGTTAGAAAAAAGTTGCGTCTCCGCAACTTTTAATCTTGCTTTTCTAATAA
GCTAGGAGCTGTATTATTTGTTTTCAAGTGCTTGAAGGCGTCGTTCTTGACCAACAACTT
CTACTGCAAGGTCTTTAAAGGTAATAGCATTCATCAAATGGTCTTGAGCGTGAACCATGT
AAAGATTCCAGCCGATTTTTTCTCCTTGTGCCAAACGTGTTAAGAGATCTGTTTGAACAT
CATGGGCTTCACGAAGTTGTTCACTCGCTTCATTTAATGAGCTTTCTGCTTCTGCAAATT
TTCCATCTTTAGCTTGTTGAATGGCTTGGAAGGCTAAACCTTTGGCGTTTCCTCCACTCA
TGATAATGCCCATTACCACACCCATGTAGTCATCACTTGTTGGATTCTCGTACTTATCAG
TCATTTCTTATATTCCGTTTCTGTTTATACTTATTTTTACATAGTAAAAGAGCTTTCGCC
CTCCCACAGGTTTAATAAAACAAAGCTTAATTCATCAAATTTTCAGCAGCTGCGAGAACT
TTATCCCCACGCATCATTCCGTAATCTTGCATTTTAATCACGTCCATTGGAACGCCAGCA
ATTTCTGCCTTTTTAGCAACTTCACCTTTCATGAAGGCAACTTGTGGGCCTAAAAGTAAA
ACGTCTGGTTTTGGTGAACCTGTTCCTGCAAGCATATTATCAATGTCTGCTGTTGATTTT
GCGAAAATTTCGTAATCTTTTCCGTTTTCTGCTGCTGCTTTTTGCATTTTTGATACTAAA
AGTGATGTTGACATACCGGCTGCACATGCAAGTGCAATAACTTTATCTGCCATAATTATT
TCTCCTTATTCTTAACGTTTTATAATTTAACGTTCTTTATAAAAATAATTATAACGTTTT
CATTTTCATAATGCAAGCGTTATCTATTTTTTGAAAGTGCTTTACAAAATAATTGAAAAG
TCTACTCATCTGCTTTAAATCAGCCTTTTTGAGCTTTTGGACTAATATATTAAAAATCCT
ACTATCAAATAGTAGGATTTTGAAATATTTGTTTCTTCATTTGGAACAAATTTATCATTT
TTTAACAAGATAATCAATTGACTTGTGAGCTAAAATTTCTAAAATAGCAAGTACTGGAAG
TTGAGTAGTCAAATTTCCTAAAGGATATTGCTTAGACCATTCATTAACAAGATTATAAGA
GAGTTGGTGATCAGCGAGTCTAGCTACCGTACAATCTTCATTATTCGTAATTGAAATAAT
TTTTGCACCACCAGATTTAAATTCTAATTCTTTATTGACAACTTGTTCAGTTTCTCCGGA
TACGGACATAATCACCGCAACAACATTCCCCATCCCCTGAACTTGAACAGCTTGAAAGGG
GTCAGAGATGACAAAACTTCGCAGGCCTGTATTTACAAAATACTTCGTTGCATACTCACT
TAATGACCCAGAAGTTCCTAGTCCCAAAAAAACAGTATAATCAGCTTTAGCAATCATTTG
AGCAGCATTATTAAGTTTGGCTTGGTAATTATCTGTATTCATTCGACGTAAAAACATGTT
AAATTCAAGCATATTATCATAGTGCTGTTCTTCTGGTGTTTTTTCTTTCAATTGATTTTT
AAGATAAAATTTTAGGTCAGCCCAACCTTCAAAACCAAGTTTTGTACATAAACGAACAAT
TGTTGACGTTGACACGTGAACCTGACTTGCCAAATCCCGAATGGTCATTTGTTGAACTTC
TTCGGGTGATTTTATGATGAAATCAAAAACCAAGGTTTCAAGCTCATTAAGTTTACTAAT
TTGTTCTGGTAGAAAAATCATTTATTATTCTCCATGTTTAGAATTAATTAGGATAGAATT
ATCAGCCTCATTGCTAATTATCATATTCGCTGACAAAGTGTCTAACTAAAACATAAATCT
ACTGACAGAGTTATTTTTATCCCGTTCCAAAGACAAAAGCATAAATTAAACCAAGTACTT
CATGACCATAATAATTCGGATAATAAAGCGGATTTATCACCTCAGTTTTTGCAGCATATC
CCTCTACTTTTAGCCCTTGACGGCTTGCTAAATATAAAGCACGATAGAGATGAAAATCAT
TGGTCACCACCACTGTTTTCCCATGAAAATATTTTTTGGAATAGCTCAAATTCTCTGCGG
TATCTGTCGCTTTATTTTCACTGATAATCCTGTCAGCACTAATCGCGTGTGCCATCAAAT
ATTTTTTCATGCTAAAAGCTTCGCTGACAGGTTCGTCAGCTCCTTTAGCTCCTGAAACAA
TGATTTTTGCTTGTGGGTTCTTAGCGGCAAGTAAAAGTGCTGCATCAAGACGTTCTTGAG
TTATTTTTGCCGGTTGCTCGTCAGCATTTATCCGTGAACCTAATACTAAAATCGTATCAA
TTTCTCTGGCTTTATCCGCTGTTCTGTCATTGGACTTACTAAAAATCAATCCTAAACAAA
CAAGCAAAATCAATAGAATTGCTCCAAGAAAAAAGCTTAAAAATTTGATAAATTTTTTCA
TCAATTAGAAACTTTGCTTACGAGAATCACGTGTTTTACGGGCATTTTTATTGCGCTCTG
CACGACGATTCTTTTTGTTTTCTTCTTCAATTTGCCATTTAATAGCACGTTTATATCCTG
GTTTGACTTTTTTCTTTCCTTTAGCTAAGGCTCCACGAGTAGCAAGTGAAATTTCATCTT
GTTTTTTCGTCCGTTTTTCACGACGGTCACGATCATAAGAATCTACAATTTCGCCATCTT
TGACAGCCTTAGGTTGAAAAGTTACACCCATTTTTTCGATTTCACGAATGCTTGAATCAT
CAGAAGGGCTGTAAAGTGTAATCGCTGTACCACGTAATCCATTACGTCCAGAACGTCCAA
CACGGTGAACAAAGAAAGTCAAGTCTTTTGGAATTTCATCATTGATAATATGTGAAACTC
CTTCAATATCAATTCCACGCGCTGCAATATCAGTCGCAACAACATATTGATAATCAAGAT
TTTTAATTGAATTCATGATACGTTTACGCTCACGTGGTGGCACGTCACCATGAATTTTTG
CCACTTTAAGACCATTACTTGTCAAGAAATGATGAATATCATCAACACGTCCTTTTGTAT
TAGCAAAAATCATTGCCATATAAGGATTGAGTGCCTTAGTCAATTGAAGTAAAAGTTGAT
TATGTGAACTTCCTTTTGTTGAAACTAACCAGTTTTCAATGGTATCTGAAATGACTGTTT
TATTTGCAATTTTTTCCATGACTGGATTATGCAAATATTTTTTCAAGAAAGGTTGCAGTT
TTTGAGGAATTGTTGCTGAAAAGACTAGCATTTGCACACGTTTACCAAAGCTTGAAGCAA
TTTGGTCAACATCTGCCAAAAAGCCCATGTCAAGTGTCATATCCGCCTCATCGACAACAA
ATGTCCTTGCTGTATGAACAACCAAGGCATTAGACTTAACTAAATCATGGATCCGACCTG
GTGTCCCAATAACGATATGTGGCTGTGCTGCTTCTAATTTTTTAATTTGGCGGGCTTTAT
CTGTTCCACCGACAAAGTTTGAAACGCGAATTTTGTCATTTACTTTCACAAATTCTTGAG
CAGCTTTGTAGATTTGTGTCGCTAATTCGCGAGAAGGTGCCGTGATGACTGCTTGCACTT
CATCAAGTTCAGGATTAATATTCTGGAAAATTGGCAATAAAAAGGTATGCGTTTTACCAG
AACCTGTTTTAGATTCCCCTACCAAATCACGTCCAGAAAGGACAATAGGAATCAATTTTT
GTTGTACTTCAGTAGGTTTTTCAAATTTGATATTCTCTAAAGTTTGGTTGATATAATCTT
TAAAATTAAAGTCTGTAAATTTCATTTTTTTCTTTCATTTGTTGAGGATCATTCGTTACA
TTTTAAAAATTAACGAATATCTGTTAAACATTAATTTATCCATGGAAGGGACTTTTTTCT
ATTATATCAGAAAAAAAACATTTAAGAAACCTGTCCTTCCCCTTGTGACGGACTTATTCT
TGGTAAACCGCCTTCATTTCCGAAAGCTGTTTAAGATAGCTGTCAATCAGTGCTTGCGGT
TCTTCAATAACTAGATGATTTCCATAAGAACAAAGGTAATGAGTCATATAGGTCAGCTCG
TCCACGTGATAAGCACCTACAAGATAAGCAATCCCAGCAATTTCTTCTAGGTGCATATTC
GGATAATCGTGCTTGAGATATAACTCCTTTCCAAAATCTGTCAGTCGACAGCGAAAGGGG
ATGTCATGATAATTTTTCTCATAAGTCTCTTGTATCATTTTTAATTCAGATAGTTTTTTA
GTTTGACGCCCATCATCAATGATTTCGACCTCTGACATGTAATCACAACGATAAGTTCCC
CATTTTTCTTGGTTTATATCATAGGCACTACAAATCCACAAGCCATTTCGATAAAATATT
TCGTAAATTTGAAGCTCAATTTCTTTTATTTCATACTGTGAATAAGTCATTTTGACAATT
TTCTCTGACAAAATCGCTGTCATCAGTAATTTTAAATCAGTCACTTTACTGACAGGCGCA
ATTCCGTAAAAATTAACTACTGTCAGCATTTTACTGATATATTCTTGCTGACTTTCGGGT
AAAGTTGCGGATAATTTTTGCCGAATATGACGGTAAGATTTTTCAAAAGGACTACTTGAA
AGTAGTTTTAGGGCATCTAAGGCAAAGAAAATGGCTTCAATTTCATCATTATTAAAATAA
ACCGGTGTCCATAAGCCTCGATTAATCAACTTATATCCCCCATATCTCCCATTTTCGGTA
TAAAAGGGCAGACCCATCCTTTCTAATTCTTCAACATCTCTTAGGGCTGTTCTTTTGGAA
ATCTGAAATTCTTCCATCAAATCTTTGAGCTGAAATCCTTCCTTATTTCCTAAAAAAATA
AGTTCCTGATTTAATCGTTCTGCCTTTTTCATTAATGTTTTCCTTTATTTTAAAGGTGTC
TTATTTTGTCACCTTTATGCTTTATAATTATTTTATCAAAAGAAATGAGGAACTATCATT
GAAAACTTTATTAATTAACGCTCATCCCGATTTTAATAATTTGAATCACTTTTCCAATCA
ACTTCAAGAACTATTTTTAGCTAATTACAAGAGTCAATTTTCCGAAGATGATCTGACTAT
TTTTAATCTTTATGACCTTGATGGCAATTTGCCACGAATTGAGCAAAATCAACTGCTCAA
AATTTGGGACAAAAAAGCTGCTGGCGAAAAATTATCTGCTGACGAGCTTAATATTGCCCA
GACTTCTGAACGACTATTAAAAGAGTTTAAGGAACATCATCGCCTAGTCATTGTCACACC
TTTGCACAATTTTAATATTACTTCACGCCTTAAAGATTACATTGACAATATCCTAATAGC
TCGTGAAACCTTCAAATATCTTGATTCCCCTGATGAGAAAGGGAAAGTATCTACCGGATT
GATGACTGATGATTACAGAGCGCTTTTACTCTTTGCTAGTGGTTCAGTTTATAGCGAAAA
TAATTTTTATCAAGACTTGGACTTTGCTCCACAATATCTCAAAATGATTTTTTCAGAAAT
CATGGGCTTTGATACTTTTGAAATTGTCCGGGCTGAAGGTACCGCCGCTTTAGCTAAAAA
TGAAATTCTTGATAAAGCAAAAGAAAATTTGGACAAAGCTTTAAAAAACTTCTACTAAAA
ATTACTGACAGCTGACCATGATTGCAGTGTGTGGTCAGATTGTGGCTAAGTAAATTATCA
ACTTTGCTGATGATTCTATCCACACTTGTATCGATTGAAATAATCAAAGCATCAGATGAT
CCATAAAAAAGCTACTGACAGAAATTTCTATCAGTAACTTTTCATTTTCTATTCATCATT
AATTTTTAACTTTGCTTTTTAAAACCTTATGTTCAAGATGACTTGGCCAGAAACTTGAAG
TTTCAAAAAGGTTGGACTCTTCAAAAGCTTCTTCTGAGCTGAACTTATCACCGACTTTAT
TGGTTTGCAAAATCTTGACAACTTTAACGGCACAAATTGCTAATAATATGGCCACGCAAA
GCAAGAAAATTACTGACAGAATTCCTTGAATCATCGTATTTCGCATGGTTGCTTGCGCAT
TGGTTAATAATAAACCTGTCAATTTTCCTGAATCTACTTGACTTTTCGCTGCTGAATAAG
AAGCAAAATACCCAATATTTACATCCGTAGAAAAGATTTTTTGCCAGCTGGCAGCAAAGG
TCACACAAACATCCCAGACCAATGGAATGGCAGGAATCCAGACCCATTTGAGGTAACCTT
TACGAATAACCATGACACAGACAATGGCGAGAGCCACAGCTGCAATCAGCTGATTAGAAA
TCCCAAAGAGTGGATACATGATTTTGATCCCACCGTTGGGGTCAGAAACGCCCATCAAAA
GTAAAGCCCCCCAAACACCAACAATGACAGCCGTTGTCACGATTTTACTTGGTAGCCAAT
CATCATCGCCCAACCGTCCTAATTTTTTGAAGCCTCGAAGCGCATCATTAAGTAAATAAC
GAGTGGACTTGGTTGCGGCTGAAACGGCTGACAGGATAAAGAGTGCCTCAAACATAATGG
CAAAATGATACCAGAAGCCCATCATATTTGTCCCACCAATAACTGGCACCTTATGTAGAA
TGTTTGACATTGAAACAGCCAGCGTTGGTGCCCCACCAGTCCGTGAAACAATCGATTTTT
CGCCAACATCTTTTGCAACTTGCTCAAGTGCTTTTTCGCCAGTCGTTCCTTCCCAATCAA
TACTGAGTTTTGAGCCATCTGGCATCATCGCAACATTGGGAATAGCCTTAGAAGCATTAT
ATTCGGCACTTTTATCTGCTTGATAACTTGAACCTGCTAGTTTTTGAATACTGGCTTGGG
GTGTGTTCATTGAATAATAAATCCCCGGATTAAGAGAAATCGCAGCGACTAAAGCCATAA
TGGCAACAAATGACTCAAATAACATACCACCATAACCAATCATACGCGTTTGCGATTCTT
TGGCAATCAAATGGGGCGTTGTCCCAGAAGACATCATGACATGAAAGCCTGACAAGGCCC
CACAGGCAATCGTGACGAATAAAAACGGAAAGAGTGAACCAGCAAAAGCTGGGCCATCTG
TATTATGTGCGAAATTTGTCAAAGCTGGAATCGTGACATCAGGACGCACACCAACGACTG
CTATTGCTAAAATAGCAATTGTACCAATTTTCATAAACATTGATAGATAGTCACGTGGTG
TAAGTAAAATCCAAGCAGGAATAATCGCCGCAATAAAAGTATAGCCCATCACCCACCATA
CCAAAGCCGTTGGCGAAAGCATGAAAATATGAGCAAATGAAGATTCTGAAACCCAACGAC
CACCAAAAATAGCCACTAAAAGTAAAATAAAACCAATTGCTGAAATTTCATTAACATGAC
CTGGACGGATGTATTTTAGATAAATCCCCATTAGTAAAGCAATTGGAATCGTCATTCCAA
TCGAAAAGACTGCCCAAGCAGAATTTGCCATTGCCGTCACACAAATCAAAGCCAAAACAG
CAAGAACAATCATGGTCATGATAAAAACAATAAATGATGTCAAGCCACCAGCAAATCTAC
CTACTTCATCATGAGCCATTGCCCCAATTGATTTTGCACGACGACGATGAGAATACCAGA
GAACAAGCATATCTTGTACCCCACCAGCAAAAATAACCCCAAAAATAATCCAAATTGTCC
CTGGTAAGTAACCCATCTGTGCCGCTAAAACTGGTCCAACCAAAGGCCCAGCTCCAGCGA
TTGATGCAAAATGGTGTCCGAATAAAACCACTCGATTGGTTGGGTCGAATTCTTTTCCGT
CATTATGAGCTTCTGACGGTGTTGCTCGCAAGTCATTAGGACGCATGATTTTGCGTTGAA
TATATAAAGCATAGAAACGATAACCAATTAAATAAGAACAAACAGCTGCAATAACAAACC
AAATCGCATTAATCGTTTCCCCTTGCGCTAGCGCAATTAATGACCAAGCAAGACCACCCA
GTAAAGCAACAGCCACCCAAATAATAATTGATAATAAGCTAGGTTTTGGCAGATGTTCTT
TCCAGTCTTTCATGGTTTCTTGAAAATTTGCCTGCTTTAAATCCTTGATTCCGACAATTT
TTCCTTCTTTATTGCGCAACAAAAACAGCTCTTCTTCATCAGTAAAGTTTGAAGAGTTTC
CATCATCTTTCATAATCCTTTATTCCTATACATCTTTTGATGTATTTACCTTTCTTATTT
TTTAAAAGCGCAATGTAACCGATTACAATAATATTTTAGCACTATTTAATCAAAAAGATA
AGCATTTATGTTTAAAAAAATCTCTTTAAAACATCTTTTTGTAAAATACAAGATGAATTT
TACACAGAAAATTCTTTTCATTTTCTAATTCTTCTGTAAAATAAAAAGACTCCCCCAAAA
AGGAGAGTCTTTCATTGATTATTTTATTTTGCCTTAGCGTAAAGTTCATTGACTTTATCC
CAGTTTACAAGGTTAAAGAATGCTTCAATGTAGTCAGGACGTACATTGTGATATTTAAGG
TAGTAAGCATGTTCCCAAACATCAAGTCCCAAAACTGGTGTCAATCCTTCAGAAATTGGA
TTATCTTGATTTGCAGTTGATACAACTTTCAATTTGCCAGCTTCATCAACAACTAACCAA
GCCCAGCCTGAACCAAAACGGCCTGTGGCAGCAGCTTTGAATTCTGTTTTGAAAGTTTCA
AAACTACCAAATTCTTTTGCAATTGCATCGCCAATTTCACCGTCAGCATGGTTTTCAGAA
CCATCAGTATTTGGACGAAGCCAAAGCCAGAATTGACTATGATTCAAATGACCACCACCG
TTGTTACGAACAGCTGTACGAATGTCTTCTGGGATTGCTGACAAATCAGTCAATAATTCT
TCGAGGCTAAGGTCATCAAGTTCATTGTGTTTTTCAATTGCTGCATTAAGATTATTCACA
TAAGTTTGATGATGTTTTCCATGATGCAAACGCATTGTTGCTTCATCAAAGAAAGGTTCA
AGCGCATTTGGCGCATATGGAAGTTCAGGTAATGTAAATGCCATAGTAATTCTCCTTTTA
AGATGTGAATCCATTTTGAAGTCTTAATACTTGGGTATTTTGACCAGATTGAGAATGGAA
TTCAGTTAGATTATTTTTTAATTCTATTCTCATTATAGTCGTTTTTGAAATCATTGCCAA
ATGATTTGATTTATAATTTATTTTTTTCTTTGTTGGATAAAATCGAGCATTTTCGCTGAA
TAAAGTAGATCTACATTGTGGGATTCTGCTATGTTTTTTGAACCTGTCAGAACAAATAAT
TTATTCAAATCTTGCTTCCATTGCTCAAGAATTTCTTCTACCTTTTCAGGACCTGTTTGC
ATGAGATTTTTCAAAATAAAACCCGCTGAACTTGCCAAATCGGCACCTAAAATCAAAGAT
TTAAAAATATCTTGAGCAGAGGAAATTCCCCCAGTAGCAACTAAGCTTTTGGTATTCTCT
GCCGTTTTAGCCTCCAGCAGGCTTTCGAGAGTTGAAAAACCAAAATCGTCCAAATCAAAA
CCATTTTTGCTCCGTTTACGCTCAATCCAAGCAAAATTAGTTCCGCCAGCTCCACCAACA
TTTATTCCCGAAACAGCTGTTTTAGAAAGTTCTTTAAAGGTCTTTTGGGAAATGCCAAAG
CCAACTTCTTTGACAATGACTGGTACTTCTAGTTGACTTGCAATTTCATTAATGTTTTCT
AACCAATAAAATTCACGGTCTCCTTCATCCATTGGCAACTCTTGGGCCGTATTGACATGG
ATTTCTAAAGCATTGGCCTCAATCATCTCTACCGCTCGCTTAGCATTCTCTAAAGAATGT
CCAGCACCAAGATTGGCAAAGAGAAAACCAGAAGAATGAATTTTACGAACCTCTTTAAAG
CCTGCGGCTAATTCTGGAAATTTCAGGGCAATAGATTGTGAACCAACTGCCATGGCTAGA
TGCTGATTTTTCGCAATTTCGGCCAAAGTCTGATTAATTTTATCTGCACGCTCGCCTCCA
CCAGTCATCGCTTCGATATAAAAAGGAAATTCAAAATCCTGACCAAAAACTTTTGACGAA
AGCTCTACTTTTTCAGTTGAAAGTTCTGGTAATGTATTAGGAATGATTCGGACATCAGAA
AAAGTCAGGCCCAAAGTCTGATTTCTTTCTTCTTTCCAATATTTGTATGCTAATGATAGG
TGTTCGTCTTTACGATGTTGATGGATTTCTTTTTCACTTTTCATCATTTATTTCTCAATT
CATTAAGTGTAAAACCTAGTCTTTTAAAAACAGGAAAAGTAAGAAAAATCAGGCTCGTAC
AGGCTTAAATCTATCTTTGTTTTCTTTTTTAGTTTTTAGCAGGTTAAACTCAGTTATTTT
TTTGAGCAATCTTAAACTCTTCAAGATTGATTCCATATTCGGATAATTTTTTTTGAACCT
CAGCAATAGCCATTGAATTTTGAGCAAACAAAATAAGGTTCTCCCCAAATCCAGCACCAG
AGATTTTAGCGGCAAGCTCTGGATAGCTATTGAGCAAGTTTAATGCAAGAGCTAGTTCTT
TAGTCATATAGCCTTCTGGAATATTTTCCAAAAGTAAAAGTTGATTTTCTGATAATTTTT
CTTTGAATAAGCTAAAATCTTGAATGTCAATCGCTGTTGCCATTTCGATAACTAACTCAT
TTGAAGTTTGATAAAATTCATCAGAGAGTTTGATTTTGATTTTTTCAGCAGTTTTGGCTG
CTTTTCCTGTTTGAACAACATAGGTTTTCCAAGGAATCTCAAGAGGAAGGATACGGTTAT
GATTCTGATAGAAAACTGAGCCACCATACATAATAGCCGCAATATCCCCCATTGAACCGG
AACCTTGCACTTCAAAATGGGTCTTTGCTGCAATTTCAAACCGTTTTTCAAGGGAAAGTT
GTAAATCAAAAAATTGGTTAACCGCATTGACTACGCCACAAACAACTGATGCACTTGAGC
CATAGCCTTTTTTATTTTCACCAAAGCCTAAATCACTCCGAATTTCAAGGCATATTTCTA
CTGACAGCTCAGAAATTTTACTGACAGACTCTTTTTTAGAACTGTCAGCAGCTGACAAAG
TATTTTTTAAGGCTGTCAGCGCAAAATTCCAAGGACTTTCTTTATCAAATTCAATTTTGG
TCAATGAAAATTCAAAATCAGCAAGTCCAACATTTGTTTTGAGAACCGATTTGTCACTCG
CTCTTGAAATACTCATTTCAAAATTTGTTTCAATTGTCGTAATGAGGGCAAGATTTCCTT
CTTTTGTGACCGCATATTCACCTGCAAAAAAAAGTTTCCCCGGTATCTTTGTCTTAATTT
TCTTCTCAGAGATACTCATAAGCGCCTCCAGCACGTGCAATATCAAAAGTTAATTCTGGA
AACTCTGCTTTTAACTTGGTTAACAAGATTTTTTCTGTCGCATGGTCAGTAATAATTTTT
ACATTTGGTCCAGCATCAATGGTCACAAAGGCGAGTAAGCCCGCTTTATAACATTCTTTT
GTAAAGTCTACAACACGTTGCGTTTCAGAGGTAAAATAGTCAAATGGTTCAAGACATAGA
CGATTTTGTTCATGCATGCCAAGAGCATTATCTTGAGCAATTAGACCCACTTTTTCAATA
TCAGCTTGGAGGATTGCTTGTTTCATTTCTGCAAGTTGAATTGCTGATTTTTCGACCCAA
GCTCCATAAGTTGGCGCTGTTTGAGCCAATTGCATTCCTTTTGTTGATGACATTTTTTTC
TTTTCGGAAGAAATTTCGGCAACAATCATTGAAAGCCCAATGTCTTTATTGTAAAAAGAT
TCGGCAAAGGAAGACTGATGATTCTCCCCTTTATTCCAAACAGCAAAATTTCCAAAAATT
GAACGAGAAGCGGAACCCGAACCCCGTCTGGCAATCCGTGACATTTCGGAATCATCTTTT
TCTAAGTCTAAAAGTCCAAACATAGCAGCTGTAAGTGCAGCAAAACTTGAAGCACTTGAC
GCTAATCCAGCCGCTGTTGGAACATGATTTTCTGATTGAATCATTACTTTAGGGAAATTT
CCATATTGTCCACGCATCATTTCCAAAAATTTGCTGACACGACTGCTATCTTCCATCGCT
GAATTTAAGATTAATGAGTCAGACTCATTGTCAGTAAATTCAACCGAGGTTGTTGTATAA
AATGGCTCCAAGGTCATTGACAAAGAAGATGTCGTCGGGATATTTAGAGCAATATCCGTT
TTTCCCCAATATTTAATCAAGGCGATATTCGTATGCGCCCGTGCAGTAACAATATTTTTC
ATGAAACTATTATATCAAAAAAACAATTCTTTCTTATCTCTTATCATTCTCAAAGATAAT
TTTCTGTCTAAAAAATACTTATTTTTATCATAAATCATAATTTAAAAGTCAAAATAGAAA
CAAAAGCTTGATTTTCAAGAAGAAATTTTATAAAATTGTCAGGTACGTTTTTGTATTCAA
AATGTATGATATTGGAAGAAAGTCTATCGAGTATTTTTGCCTCAATCTGACTTAATTTAA
CCAAAAATATGCTAATTTTCAGTTTACATTTATCAAATGACAAACTAATCTAGCAGGAGA
ATTGTTAAAAATGACTATCAATAAAATGGGGACGGGAATTGCCCATTCCAAACTAATCTT
AATTGGAGAACATTCCGTTGTATATGGTCAGCCAGCAATTGCCTTACCTGTAACAATTCT
TAAAACTACAGTGACAATTACTTCATCAAAATATGGCCAATACATTGAAAATAATGAATT
TCGTCGAAGACTTGATTTAATGGGAGATGAATTTGAAGGAATTCGTCAACTCATCATGCG
TTTACTCGCTAAATTTCATTCTTCAAAAATGCCTTTTTCTTTAGAAATTGATTCAAACAT
TCCTCAAGGACGTGGTTTAGGTGCCTCTGCTTCTTTGGCAACAGCCATCATCAGAGCCTT
TTATGATTTCTTTGATGCTGAACTTCCACAAAAAGACTTACTTTTTTATGCCAATTTTTC
TGAAAATATTACCCATGGTAAATCTTCTGGAATTGATGTCGCGACAGTTAATTCTGAGCA
CCCTTTGTGGTTTATTAAAGACAGCACAATTGAACCCTTTGAACTAAATCTTCATGGTTT
TATCGTCATTGGCGATACTGGTGTGCATGGCTTTACTAGTCAAGCCATCAATATTGTTCG
GGAAAAACTTGTTGAGGAAAATGAAAAAACTCAAAACTCAATTAATGACCTCGGGCAATT
AGCCACAGACTCAAAAGCCTTTTTAATGACCGATAAACTCAAAGAGTTTGGTCACGTCAT
GAATAAAGCTCATGAAAGACTTTCAGAACTCGGTGTTTCTCACCCCCGGCTAGACAATTT
AGTTGATACGGCTCGAAAAAATGGAGCACTTGGCGCTAAATTGACTGGTTCTGGACTTGG
TGGTGTCATGGTTGCTCTGGCTGAAAATGAAAAAGATGCGATTCGCATCAGTCAACACCT
CCTAAAAAATGGGGCTAAAAACACGTGGATTTACTCCTTTTAAGATGGTTAATCGCCATC
TTTTTTTATAAAGTGACACCTCCAATAATTAATCCTGTCACTTTTATAGTTGATTAATAA
AAAAATCGAGATCATATAATCTCGATTTTTTATTTTCCAAATACCAAAAACAACTAATTT
CCTGCTATACGATTATATTGTTCCTTAATTCGGTCATCTTCATGACTGATTTTTTCATCT
AGTTCACTTTGGAGTTTGCCAATTAATCTTGCAAATTCAATTTTTTCTTCTTCTGTAAAG
CTTGTCATAATGCCTGGAACACGTCCTGTTTGTTCTGTACTTTCTTCCAAAACAGCTTTC
CCTTTTTCAGTTAGTGATATGATAAATCCACGCTTATCTTGAGCATCTTTTTGACGTGAA
ATAAATTGTTTCTTTTCCAATTTTTTTATCATTTCACTAGCAGACTGGGGGCGCATATCC
AGTTGAGCCACCAGATTTTTTTGCGTCATCTTACTGTTTTCCATTAGAATATTTAAAATT
TGTCCCTGTCCTTGTAATCGAGAATATTCCACTGTTTGTTTTCTTGTGACACTTTTACTC
TTTCTCAAATACCAAAAAAGAAGTGTAACATAACGAATAAATCCCTGACTTGTATTTTCT
TTTTTCTTTGTCATAGTCTTATTTTATCACATTTTTTAGCATTTATAAAAAATATAATCA
GGGTCCCATACTTTTTTATTGACAATTTAATCAGGGAGGCTTATAATATTTTTCGTAAGG
TAACCTTATGAAAAAGGAGATAATAATGGCACTCGCAATTTCAACTACAAATCTTGTCAA
AAACTTTGATGGTAAAAACGCAGTAAATGGTATTTCACTTGATGTCCATCAAGGAGAAAT
CTTTGGAATTCTTGGACCTAACGGTGCAGGGAAGACCACATTCTTAAGAATGCTTGCAAC
ATTAACAAAAGTAACATCTGGTTCTGCTTCTATCTTTGGAAACGACCTAACCAAAGACGG
TGCAAAAGTTCGAAACTTTATCGGGCTGACAGGTCAATATGCTTCAGTTGATGAGGAACT
GACAGGGATGGAAAACATGATTATTTTTGGTCAGTTAAATGGTCTATCTAAAAAAGAAGC
CAAAAAACGCGGCCTCGAATTGCTCAAACAATTTTCACTGACAGAAGCCAAAGACAAATC
CATCAGTGCTTTTTCAGGTGGAATGAGAAGAAGATTAGATTTGGCTGTTAGCCTAATCAC
TAAACCCCCGCTTATCTTTCTTGACGAACCAACAACAGGTCTTGACCCCAGAACACGTGG
GGAAATGTGGAAGACAATTCGTGAGTTGGTCAAAGGGGGTTCAACCATCGTTCTGACTAC
ACAATACTTGGACGAAGCTGACCAATTGGCTGACCGTATCGCTATCATTGACCATGGAAG
CGTCATCGCGCAAGGCACCCCGTCAGAGCTTAAAAACATTTTGGGAGAAACCACTTTTGA
GCTCTCATTGATTAAAAGCAGTCAAATTAAACAAGCCAAAGAAATGATAGAACAAAAATT
CAATATTGAAGTGATTGTTCTACCATAATTTGCAACTTTGTCAATCAAAGTAACTGACAC
AAAAATCATGACACAAATTCTTTTACTTTTGGAAACTGAACACATAGCCATCAATGAATT
TGAAACACGTAAACCAACACTTGATGAAGTTTTTCTTGAGCTGACAGGAAAATAGGAGAA
AATAAAAATGGACACAACTGTAATTAACAAAAATACTACAACGATGAAAACAATCAGTTT
AAAATCTTGGTTGACAGATATTATCGTCATGGCCAAGCGTGAACTTCTCAAAGTCAAACA
TAGCCAAGAAAAACTATTTGATGTGACCGTCATGCCAATTATCATGGTCATCGTTTTCTC
CCAACTTTTTGGTGGAGCAATCATGGGAAATGTCAAAGCTTATCTCCCTCTTGTTGTTCC
CGGAATTTTAATCCAAACACTTGTTATGGCATCTGGCGCTGCTGGAACCCAACTTCGTGA
GGATTTGGACAAGGGAGCTACAGACCGCTTCAATTCTTTGCCAATTTCACGAATTGCACC
CTTAGCTGGAACGTTAATCTCGGATATTATCCGTTATATTATTGCCGCTGTCTTTGCATT
AGGCACAGGTGCAGCTCTCGGTTGGCGAGCAAGCGCCGGATTTGGTTGGCTGCTTGTTGC
AATCGGCCGCCTTGCAATCGTTACAACTTGGGCGCTCAGTTGGCTCTTTGCTTTAGTTGG
TGTCCTTGCTAAAGGTGCAGCAACTGTGACAACCATTTCGAGCTTTTTGACCATGTTTTT
GGCCTTTTTGTCAAATGCTTATATTCCCGTCACTTCTTTACCAAAATGGCTGAAAGTCAT
TGCCGAAAATAATCCTGTTTCTCATTTGATTACTGCCTTTAAAGAAGTGGCTTATAATGG
TAATTTTGGTCATGAAGCCTGGTTGGTTCTTCTAATCAGCCTTCTGATTGTTCTCATTTT
AGCACCCGTTACCGTTCTTACTTATTCAAAGAAAAACTAAGCAGTGCTGTTATTTTGTTT
ACATAAACAGAGATAAAAGTAGTATAATACAATCAGTAAACGAAAGGACAAACAATGGAA
AATCAATATGAAATACTTCAATTCCTCATTGAAAAAATGGAAATTGTAACCGTTGGATCT
GCTGTCAGTAAAACTCACTTAAATCGTAAAGAAATCATTGATTTTGTCCGTTCACAAAAG
TCATTACGAATTTTTGATGAAGAAAAGCAAAAATGGATTAATGAAAATGTTGATGGGCAT
TGTTAAATTTTACTGACAGAAATTATAATTCATCAAAAATACAAAAAGTTACTGACAAGA
ACTCTGTCAGTAACTTTTTATTATTATAAATCATGAAATTCTGCATATAAATCTTGGCGA
TTTAAGCCTCGTTCTTTAGCAATTTCTTTAATGGCGACATTCGGTTTTACATTTTGCGCC
ACTAAATTTTTGACAGCTTCCAGTGCTGTCAGCTCTGGCTCCTGAATTTCTTGAACTAAT
TCGTCCGCTCCCGAAACAATAATTAAACATTCTCCCTTAATGGGTTGCTCAACTAAAGAA
TTCAAAACCTCAGAAATTTTTCCTCGGCGATATTCTTCATAAATCTTGGTCAACTCACGA
ACAAGCACCACTTCTCTATCCCCATAGATTTCTTGCATATTGGATAAAGTATCAGCAACT
CTAAATGGACTCTCATAGAAAATTTGTGTTTCAGGGTAAGCAAGTTTTGTTTTCAGAAAT
TTTTGTTGTTCTCCTTTTTTACGAGGAAGAAAACCATAAAAAATATGAGGCTGAGGCACT
AAGCCTGAAGCTATCAAAGCAGTAATTCCCGCGGAAGCTCCTGGCAGCGCAACGACATCA
ATTTCTTCTTTAATTGCAGCTAAAACCAAGTCATGTCCAGGGTCAGAAATTGATGGCATT
CCTGCATCAGAAACCTGTGCAATTGATTGACCTGATTTTAAAAAGTCAATCAATTTTGGA
ATTTTTTCTTGCGAATTATGCTCATGAAATGATTCTTGGGGCACTTTTATTTCAAAATGA
TTCAAAAGTCGTAAAGTGTTTCTAGTATCTTCTGAACAAATCAAATCCACTGTTTTTAAA
GTTTCCAATGAGCGCAAAGTCATATCTTGCATATTCCCAATGGGGGTCGGCACCAAGTAG
AGACTTCCAGCAGTTTTCACTCCTTTGAATGACCGTTGAATATTAAATTTATTTTCCATT
AGCGATATAAAAGCTCCAAACAATCTAAGCAAGATTCCCCTTCAGCCAACCGTTCAGCAT
AATGTAAATGACAAATATGAAATCCTTCATTAAAAATTTGAATGAGATTAGGGTTGGGTT
GATCTTTGGGCGTTTCTTTTTTAACTTCTTTCTTTTCAAATTCAGCAAGTCGATCACGCA
ATTTTTCCAACTCCATGCGTAAAGTTGCATTTTCAGTCATTGATGCTTCAAGCACTTGGC
GAATTCCTGAAATTTGCGTTAATGTGGTATTTAATGTATTTTCAAGCTCGCCCAATTGGT
CAAAAACATCATATTTATCAGCCATGATTCACCTCAATCTCTGCAAGTTCAAAATCCTTG
CTATATTCTCCAAAGCGTATTTTCACTCTATTTTTTAAAACATTTAAGCCAACAACTTTT
CCTTTTCCTTCTGAGGTGGTTACAAATTCACCAAAATCTGGAAAAAGTTGTTGGGCTTCT
TTATAAAAACTATCTTCATAAGTTAAACAACACATTAAACGACCACAAAGTCCATTCAAT
TTATTTTGTTTCAAAGATAAATTTTGATTTTTGGCCATTTTGATAGAAACATTCGGAAAC
TCGTAAACAAATTCCGAACAGCATAAAGGACGTCCGCACGGTCCGAGTCCACCATGAATT
TTCGCCGCGTCTCTTGGCCCAATTTGTCGAAGTTCAATTCGAATCCGAAAAGTCGTTGCT
AATTCACGGAGCAGTAGCCGAAAATCAACTCGATTTTCAGCGGTAAAAGAGATAAAGAGT
TGCATTTGATCGAAAGTGTAAGCCACATCAATAATTTTCATCTCGAGTTCTTGTTCCACA
ACGAGTTGTCGAACCTTATCTTTTGCCTTTTTTGAAAGTTCTTCAAGTTTTAAGATTACT
TCTAAATCTTCATCAGTGACTTCCCGTTCAATTGTATGATGAGTTTCAAGATTAGCATCA
TCAGAAAAACTACGAATAATTTTCCCGTAAAAAGTTCCTTTTTCTGAACGAATGATGACT
TCTGATTGTGGGACTAATTCTGCCTCACTTGTTGCAAATATATTAGATTCACCATGCGCA
AATTTTATTTCATAAATCATTTTATTCTCCTGATATAAGATTTCTGATTAAAGGGTTGCT
GACCAAGTTTTACAGAACAATAAAAGTTAAACTTGACTCAAATCGAACATTACTTTTCCA
CATTTTAATTGCCTGAAAGGTTTTTAGAAGTTCTTGACTCATTCTTTCTTGATTAAATAG
TTGCAATAAAAGTTCAAAAGCTTGATTTTGCTTTTCTTTATCATCAAAAATTTCAACCAA
ATCTTTCAAGTATAAAAAGGCCTCGTCAGCTGATTTTTTTAGAAGTTTAACAAAATGTTG
AATTCTCTGAAGTCCTTCATTGAACCAACTTTGTTGGGCCAATTCTAAAGCTCTGTCAGT
AGAATTACAAATTTCAGCTAGGAGTTCTGCTTGCGTTTTTAAAATTCCATTTTTTTCAAG
AAAATCTTGTAAAAATTGAACATTTTTCCGGAAATTAATAATCTGTGTCCGTGATTTTAT
CGTTTGCAAAATCATGTTCTCATTATCTGTCAGTAAAAAAACAACAATTTCTGTCTCAGG
TTCTTCAATAGATTTCAATAGAGCATTTGCCGCATTAGGATGCATTTTTTCTGCTTCCCT
AATTAACAAAACTTGCTGCTTTCCTTCATAACCAGATTCACTAAAAACCTGTGTCAAATC
ACGAATTTGTGCTGTTTTTATCGTCTGTCCATCTGGTTCAACAATGTGCAAATCGGCAAA
TTCCTGTTGAGCAACCAGACGACAAGAACGACAATGCCCACAAGGAAGAGAATTCTCAGG
ATTCTCACAAAATAGGGCTTGGCTCAACCAAATTGCTAATTCAAAAGAACCAAATCCACC
TGAAAATAAATAAGCATGGCTTAATTTTCCATGTTGCAAAATTGTTGAAAATTGCTTATA
AAGTTGAGGCTGAATATCTACTATTTCCACAAGAAACCTTTCTAAATATTTACCAAATCT
ATTTTAAATAACAAAATAAAAAAATTTTTTTGACATCTACGTATTTTTTATTTTTGTCAG
TATTTATCACTTTATTAAATTTGCTGACAGATTAAGTTGTCTTTAAAATTCACTGACAAA
TCTTTTTTTCAGAACTTCAAGTGTATCAGCTACAACCTTTTCCAAAGATTGACTCGCATC
TATTTTTACAAAACGCCCAGGTTCTTTTGCAACAATTTCCAAATAACCCTCTCGAACTTT
TCGATGCATCTCAGCTCTTTCTAAGTCTAGGCGATTGACCTCATCCGCTCGATTTTTCAT
AATCCGTTCAAGTGCAACATCTGTATCAATATCAAAATATAAAGTCAAATCAGGTTTTAA
ACCATCTGTTGCAAAATAATTAAGCCAATCCACCACCTCAACACCCAAATCACGGCCATA
ACCCTGATAAGCGACAGAGGAGTCAATAAATCGGTCAACAATGACAACCTTACCTGCTCG
TAAAGCTGGCAACATTTTTTCTTGCATATGTAAACGGCGCGCCGCCGCAAAAAGCATCAA
TTCTGTTTTTGAATCAATCTCTGTATTCTTTGGATCGAGAATAATTTGCCGAATTTCTTC
AGCCACTCGAACCCCACCTGGTTCTCGAGTTGGGACAACTTCACGCTTCATTTTTTGGAT
TTCAGGCAAAATTTCTTGCAAAACTGTTGTTTTTCCTGCTCCATCAGGTCCCTCTAGGGA
AATTAAAATTCCATTCATAGCCTCTATTATATCAAAAAATCAAACTTTTTATCTTTTTTC
TAAAAATATAGGGGTCACTTTTTGCGTAATTTTACTAAAAATTGTATAATATAACTGAAA
CAGCTTACTTGGTTTGTTAAATCAAATAAATCCAAGTAATATTCAATAAAAAAATTTCTA
CTTGAAAGGACAACTATGAAAAAAATTCTTGTTGTTGATGATGAAAAACCAATCTCAGAT
ATCGTAAAATTTAATTTAACCAAAGAAGGTTTTGAAGTATTTACAGCTTTCGATGGCGAA
GAAGCCCTTGAAGCTTTTAAAGAAGTACAACCTGACCTTATTTTACTTGATTTGATGTTA
CCAAAACTTGACGGTCTTGATGTTGCACGTGAAATCCGTAAAACCTCTGACACTCCTATT
ATCATGGTGTCAGCTAAAGATAGCGAGTTTGATAAAGTTATTGGACTTGAACTTGGTGCA
GATGACTATGTCACTAAACCATTCTCAAATCGCGAACTTTTAGCTCGTATTAAAGCAAAC
TTGCGTCGTATCAATGTCGCACCTGCTGAATCTACTGATAATGTTAAGAAAGAATTGATT
ATCGGAAATCTCCGTATCAATCCAGCACATTATGCTGCTTACAAAAATGATAAACAACTT
GACCTCACACACCGTGAGTTTGAATTACTTTACTATCTTGCTCAACACCTCGGCGAAGTT
ATCACTCGTGAAAATCTTTTGGAAACAGTTTGGGGCTACGATTACTTTGGTGATGTGCGT
ACAGTTGACGTTACAGTCCGCCGCTTGCGTGAAAAAGTTGAAGATACACCAAGCCGTCCA
CAATACGTTTCAACACGCCGCGGGGTTGGCTATTACATGAGCAACCCACATGATTAAATT
TTTTAATTCAATGATTTTTAAAGGAGTAGTTGCCCACCTACTTCTTTTTGTCATTCTTTT
CATGAGCAATTTCGATTATAATCTCATTCATCTTAGTACTTTTATTGGTTATTATTTATT
TTCACTCGTTTTTGTTCTGGTTTTTCTCAATCAGCAACATCGAATGATTGTGAATGTTTC
TAAACAAATGAACGATATAAAAAACGGTTATTTGAATAGAGATAAAATTCCAAAAGGGAC
AAGTAAAATCAATGAATTATATGAAGAAATTTTGAAGCTTGGTGAGGACATTGTTAGGAC
TCAAAATAATCTTGAAAATCAACGCAATCAATTAGATAGCATTCTTGCCTACATGGTTGA
CGGAGTGATTGCCACAGATCGCCGTGGTAATATCATCATGGCTAATAAGTCAGCCCTCCA
TTACCTAAACACAAGTAATGAGCTTCTAATGGAAAAGAATATTGTTGATGTTTTGAAAAT
CGCAGACCAGTATAACTTTTATGATTTACTTGAAAAAGAACCTGAAATAACCATCGAAAC
ACACGATGCTGGGAATGAATCAATTTCACTCCACATCAAATTTGCACTCTTTCGTCGTGA
GTCAGGGTTCATTTCAGGAATTATTGCTGTCTTGCACGACATGACCAAACAAGATAAAGC
AGAACGTGAACGTCGTCTTTTTGTTTCTAATGTCTCGCATGAATTAAGAACTCCACTTAC
TTCCGTCAAGGCCTATCTTGAAGCATTAGAAGATGGCGCAATTGATGATAAAGAAACAGC
TTCTTCATTCATCGGTGTTTCACTAACCGAAACCAATCGGATGATTCGGATGATTTCTGA
TCTTTTAACATTGTCAAGAATGGACCAAGATCGAATTGTTCTTAATAAAGAAATCATTAA
TTTAATTGCCTTTTTAGACTATCAAATTAATCGATTAGACCAGATTTTAGAAACTGAATC
AAATGATTTAATTTCATCCAATTTTACACTCGTTAGAAAGTATTCTGACAAGCCAATCTG
GGTAGAAATTGATACCGATAAAATTGCCCAAGTCATTGATAATATCATTGGTAATGCCAT
TAAATATTCACCAAAAGGTGGTACAATTACAATTTACGTTGAAACTCGTGAACGAGATGT
CTTAATTTCGATTAAAGACGAAGGAATGGGAATTCCAAAATCTGATTTACTTAAGATTTT
TGACCGTTTCTATCGAGTAGATAATGCTTCAAGAAATTCAAAAGTAGGTGGAACAGGTTT
AGGCTTATCTATTGTCCATGACATTGTCAAAATACATGGCGGAACAATTTTTGCAAGCTC
CGAAGGCGAAGGCAAAGGAACAACTTTCAGTTTCACACTGCCATATTCTTCTGAAACTTC
CGAATATTGGGATGACGCTGCTGATGATTTTGAATAAAATTGTCCTTCCTAATTCAAACT
ACAAAAAGAGTTCACTGTCAAATCCGTGAACTCTTTTTTGGGGAAAAAATCTATTATTTC
TTACATAGACTTCTTCATCAAAGAAAAATTTTTTCAAGCTCAATTTATTTCCAATAAAAT
AATAAGTCTCATAGCAATCCCTGACTTTTTCTGCTACAATAGTCATTATGACTGAACAAA
ATGGCTTTAAATATTCCATTCTAGCCTCTGGATCAACTGGAAATTCCTTCTACTTAGAAA
CTCCTAAGAAAAAAATTCTTGTTGATGCCGGACTATCTGGAAAAAAAATAGAAAGTTTAC
TCTCGGAGATTGACCGTGATATCCATGATATTGATGCACTTTTAATTACGCACGAACATA
GTGACCACATCAAAGGAATTGGTGTGCTCGCCCGTAAATATGGTATTAACCTTTATGCGA
ATGAAGATACATGGTCTGAACTTGATGGTAAAAACGCTTTAGGAAAAATTCCTCTTGAGC
AAAAACATCTTTTTGAGATGGGAAAAACGATGACATTTGGTGATATTGATATTGAATCTT
TTGGTGTCAGCCATGATGCTATTGCCCCACAATTTTATCGTTTCATGAAAGATGATAAAA
GTTTCGTTATGTTGACTGATACAGGATATGTTTCAGATCGTATGCGTGGAACCATTGAAA
ATGCTGATGCTTATCTAATGGAGTCTAATCATGACATTGAAATTCTAAGAATGGGTGCCT
ATCCTTGGCGAACAAAACAACGTATTCTAAGTGACCAAGGCCATTTATCTAACGAAGATG
GTGCCGAAGCAGCCTTTAACATTCATGGGAATAAAACAAAAAAAATATTTTTGGGACACT
TAAGTCTAAATAATAATATTAAAGAACTTGCTCATCTTACCATGGACGGTTATCTCCAAC
AACACGATGTGGATACAAAAAATGAATTAAAAATTCTTGATACCAGCCATGAACATGCAA
GTCCCCTTTATGATATCTAACATTAATCATTAAAAAATAAAAAAGAACCCACTCGGGTTC
TTTTTTTTATTACATCATACCACCCATTCCCATGCTAGGGTCCATTGGAGGCATAGCTGG
AGCAGCTGGTTCTGGTTTATTAGCCACAACTGCTTCAGTAGTCAAGATTAATCCAGCAAC
AGAAGCTGCATTTTGCAAAGCTGAACGAGTCACTTTTGCCGGGTCAACGATTCCTTCTTC
AATCATATTTACCCATTGACCTGTCGCTGCATTAAATCCTGTACCAACTTTTTCTGAACG
AAGTTTATCAATGATAACTGAACCTTCATATCCTGCATTGGCCGCGATTTGACGAACTGG
TTCTTCAAGGGCACGGCGAACGATGTTAATTCCTGTTTGAATGTCGCCTTCTTCTGAAAG
TTTATCCAAAGCTGCGATGGCATTAACAAGAGCTGTACCACCACCAGAAACGATACCTTC
TTCAACAGCAGCACGTGTTGCATTAAGTGCGTCTTCAATCAAAAGTTTCATTGCTTTAAG
TTCTGTTTCTGTTGCGGCTCCTACTTTAACTACCGCAACTCCGCCAGCTAATTTCGCTAA
GCGCTCTTGCAATTTTTCACGGTCAAAATCAGAAGTTATTTTTTCGATTTGTGCTTTGAT
GATAGCCACACGATCAGAAATGGCACCAACAGAACCAGCACCTTCAACAATTGTTGTATG
GTCTTTATCAACAGTTGCTTTAGCAGCTTGTCCTAAAGCTTCTAGTGTAGCATCTTTAAG
ATCAAGGCCAAGTTCTTCAGTAATTACTGTACCACCTGTCAAGATAGCTAAATCTTCCAA
TTGAGCTTTACGGCGGTCACCAAATCCCGGTGCTTTTACAGCGACTACGTTGAAGACCCC
TTTAATCTTATTAAGAACAAGAGTTGGCAATGCTTCTCCATCAACATCATCAGCAACAAT
TAAAAGTGGACGATTTGTTTTCAAAATTTGTTCAAGAAGCGGTAAAATTTCTTGAATATT
TGAGATTTTTTTATCCGTAATCAGAATATAAGGATTATCTAACTCAGCAACCATTTTCTC
TGTATTAGAAACCATATATTGACTCAAGTATCCACGGTCAAATTGCATTCCTTCAACAAC
ATCAAGCTCTGTTTGCATTCCTTTTGATTCTTCGATTGTGATAACTCCGTCAGAACCTAC
ACGCTCCATTGCGTCAGAAATATATTCCCCAACTTTTTCACTACGTGATGAAACGGTAGC
AACTTGAGCGATTGCTGATTTATCGTGAACAGGAATTGCCATTTCTTTAATTGAAGCAAC
TGCTGTTTCAGCTGCGAGTTCAATTCCTCGGCGAATACCAACTGGATTTGCACCTGCAGT
AACATTTTTCAATCCTTCACGAACAATAGCTTGTGTCAAAACTGTCGCTGTTGTTGTTCC
ATCACCTGCAATATCATTTGTTTTTGAAGCAACTTCCGAAACAAGTTTAGCTCCCATATT
TTCAAAATGGTCTTCAAGTTCAATCTCTTTGGCAATTGTAACACCATCATTTGTAATTAA
AGGTGAACCATATGATTTTTCAAGAACAACATTACGCCCTTTTGGCCCAAGGGTTGTTTT
TACTGTATCGGCAAGAATATCAATTCCGCGCATCATCGCTGTTCTAGCATCACTTGAAAA
TTTAATTTCTTTTGACATTTTCGCTCCTTTTTTAAGAATATATTTTTAATTAATAGATTT
TAAGATAGACAAAAGACAATCAAAAATTGATTGCTTTTATATTTTTACTCTACAATTGCA
AGAAGGTCTGAGTCTTTGAGAATCAAGAATTCTTCACCGTCCATTTTGACAGTCGTTCCG
GCAAATTTCTCAAAAATTACTGTATCTCCAACTTTTACGAGTGGAGAAATCAGTGTCCCA
TGATTAGTTGTTTTCCCTTCACCGACAGCAATAACTTCAGCTGTTTGAGGTTTTTCTTGG
GAAGCGCTCGTTAATACGATTCCGCCCATAGATTTTTCCTCTTCTTCTTTTACACGTAAA
ACTACGCGATTCTCTAAAGGTTTCAACATTATACTTTCCTCCATTTTTTATTTTTAGCAC
TCTTAATAGTTGAGTGCTAACATATTCTTATTTTATCTCAATGGTCAGATTTAGTCAAGA
GAAAACATTTAGATTTAATCAAATAAATCAGAAAGGGAGCTCATCAGCTTCAAGTAAGAG
TTCCTCAGTCTTTACAGCGCTTTCTCTCAAGGCAAGAGTCGCACGACTTTCCAATAAATC
ATAGCTCAAACCTAAGATTTCTGTAATATAGTGTTTCTGTTCATTTTTATCAGTATAATT
TCTAGTTCTAATCTCTCCCTCTACAGAAATAAGACTTCCTTTTTTAGCATAGGAAACCAA
TGTTTCTGCTGATTTTCCCCATATAATTATCGAGATAAAGTCTGCTTCTCGCTCTCCTTT
TTCATTTTTGAAGCGGCGATTGACTGCCAGAGTCACACGGACATAAGATTTATTGTTCGT
TGTTTTCGAAATTTCAGGTGCGTTTGTTAAACGACCAATCAACATGGTTTTATTCATTAT
AAAATCCTCCTAACTTTCTATACGTAAAGTTTGAGCATTTGTCACTAAAAAATAAAAAAA
TCTATCAAGCAGATAGATTTCTATTGTTTATTTGGCATTCAAAGCTGCAACTGTCATATA
ATTATATGGACTGTTGAAGTGGGGGAGAAAGAATAAATCAAGCAAAGCTAGTTCATCAAT
TGTTTTTTTCTCTTGAATCGCTAAACTGAACATATTTATATTTCCTGCAATTATCTCACT
TTTACTAGCAAGTTGTGCTCCAATAATTCTGCGACTTTTTGTCTCATATACGATACGAAT
TTTCACACTATCGTTGTTTTCATGAAGAAACCAAGCTTTTTGTTTATCTTCAAAATCACT
AAATGAAACTTCTAAACCTAATTTTTTAGCAGCTTTAACAGAAAGTCCTGTAGAAGTCAT
ATTGTAACCAAAAATCGAAATACCATTAGAACCTTGAACACCAACAGATTCTAATTCTTT
TCCACCAATATTGTGTCCTGCGACAATTCCTGACCGAACAGCGTTTGAGGCAAGAGCGAT
ATAAGTAAAATCTTGCAAGGCATTAGAATAAATTGTCGCAACATCACCTACCGCGTAAAC
ATCTGGATCACTACTTTGTTGATGCTTATCCACCTTGATTGCGCCATTTTTGAAGGTAGC
TAACTTATCACTTGCCAAGGCACTGTTGGCAGTAAAACCAATACAATTGATGACAAGATC
AACATCATAAGTCGCCTTGTTGGTTACGATTTGTGATACATAACCTTCCTCATTCGCTTT
AAATTCTTTGGCCAGTTCTCCAAAATGAAGTTCAATTCCATGTTGAGCAAGGTTTTCATC
CATTCCTTTGGCAAATTCTTCATCATAATATGATGCAAGTGAAGTATTTTCAGCGTCAAA
GAGAAGAACTTCTTTACCCCGACGTTTAGCTGCTTCCGCAATCTCTGTACCGATATATCC
TGCACCAATGACTGCGATACGCTTGACTTTTTCTTTGGCAAATTCTGCGTCAATTGCTTG
ACCTTCTTGAAAAAGTTTCAGAAAATGAATTCCCTTAAGGTCTTTGCCTGGTAGATTAGG
AATAATTGGACGTGAACCTGTTGCTAAAACAAGCTTGTCGTAAGCTTCAATTATTTCATC
ATCAGATTTAGTTTTTGCATAAACTTTCTTATTAGCAAAATCAATTTCTGAAACTTCTGT
TTCAGTCAAAATTTTTACCCCTTTTGCCTCAAAATCCTCTGCTTTGGCATAAAATAATTC
ATCTGGTTTTTCAATTTGTCTTCCAACCCAAATTGCTGTGCCACAACCTAGATAACTCAT
GTTGCTATTACGGTCAATCATGACAATTTCATGCCCGGGATATTGTTCAAGTAATGTATT
CGCTGTAGCAATGCCTGCGTGGTTTGTACCGATAACTACGATTTTCATACTAATAGGTCT
CCTTTAAATGTAAAATTCTTTTTACATTATTCAGTTTAGCATAAGTCAATCTATTTTCTT
TTGTAAGCGCTTGTGAACATTGTGAAATAATTATTTTAATTATTAGATAAAAAAATCTGT
CAAAATAAATTATTTTGACAGATTTATTATTAAGCTTGCCACATAGTTTCTGAATCAAAA
GCTGTACCCGCAGCCAAAGCTGATGAAAGTTCAATGATTCCACGAACATCGGGAGCATCG
GGTAATTCAAGTTCACGCGCTGAACAAAGCATTCCATAAGATTGAACACCTCGAAGAGCT
CCTGGAAAAATCAATGCTCCATTAGGCATCATTGCGCCTGGAAGTGCTGCGACTGTTTTT
AATCCGAGTGACGCGTTTGGTGCACCACAAACAATTTGTACTGGATCAGCAAAACCAACA
TTAACTTTACAGATATGAAGATGATCTGAGTCTGGGTGATCTTCCATTTCTACAATCTCA
GCGACAACAAATTTTGGTTGCGAATCATGCACAAGAACATCGCTAAATCCTGATTTTCCA
AGCTCTTTGTTCAAGATTTCAACATCATCAGATGATAATTTGACTTGTCCATTTCCTGAC
AAGTCTGTCAGTAATGACTTGGCTTCAAAAATATTCCAAGCGACTGTTGCTCCAGTTTCT
TCGATAAAGATACGTGCTACTTTTCCCTTACGTTCAAAGTTTACCTTTTCACCTCTATCA
TTTGCCGTGATAAGCATTAAAACATCGCCGACGTTTGTGTTATATGTTGCAATCATTTTT
AAATTTTCCCTTTTAATTTCTTAACAGTGATTATTATAGAATATATTTCTGGATTTATCA
ATGGTCAGTATTTGACTCCATTTTACCTCAAGAAATCAGTCTTATTTTGCACTTGCTAAG
AAAGTATTCACTTCTTCTTTGGTTTTGCGTAATTTATTGACTAGACGAGCTTTTTCTTGT
CCATCTTCAATAACAACAAAACTTGGAATTCCCATAATTCCCCACTCGATAGCAAGATCC
ATGTACTCATCACGGTCTACTTCAACAAATCTAAATTCTGGATTCTCTGTTTCAATTTCT
GGCATTTTAGGTTTGATAAAATTACAATCTCCACACCAACCAGCTGTGAAAAAGAAGACT
GTTTTTTCTGGGCCTTTGACAAGCTCAGCTAAATTTTCAATATTTTCTGGAATAATCATT
CTGTATTTCCTTTCGTATTTTTCAAATGGATTCTAACCATTTTCTAAAGAAGTTCTTCTT
TTTTTTCAAAAACTTCTAAAGTTTTGGCATTGATTTCAAAAGCAATAGATTTATCATTAC
TGACAATTCCCCCTTCAAAAAGGGCACCAGAAGTTGGCTCATCAAAAATCCAAAAAGCAT
CAATTTTTTTTGTAGAAAAATGTTGTCGGACTCTATCAGTAAGCTCATGAATCATTTCTT
CTTCCATGTTTTTATAACCATGATAAGCTGCGTGAGCAACGGCTGCTCCCGCGACAATTC
CCAAACCAAACTTTAGTATTTTTTTCATATGGAAATTTTAACATATTTCTTGGTATAATT
ATAGTGTAAATCATCAAAAGAATTACTGACAGATTTGTCAGTAAATTTTTCAGTATCCCG
GAGGAGAAAAATGGAACTATTTGACAAAGTAAAAGCACTGACAGAAATTCAAGCCACTTC
TGGTTTTGAAGGTCCCGTTCGCGACTATTTAAAAGCTCGTATGGTTGAGCTAGGCTATCA
ACCAGAATTTGACGGACTTGGTGGTATTTTTGTGACAAAAGCTTCAAAAGTCGAAAATGC
CCCACGAATCATGGTTGCGGCTCACATGGATGAGGTCGGATTTATGGTCAGCTCAATCAA
AGCTGACGGAACATTCCGCGTTGTTCCTCTTGGTGGTTGGAACCCCTTAGTCGTTTCTGG
TCAACGTTTTACCCTATTTACACGTACAGGTAAAAAGATTCCGGTTGTAACTGGTGGTCT
TCCTCCACACCTTCTTCGCGGAACTGGTGTAACACCTCAAATCCCAGCAATCTCTGATAT
CATCTTTGATGGTGCATTTGAAAATGCTGCCGAAGCTGCCGAATTTGGAATCGCCCAAGG
TGATTTAATTATTCCAGAAACAGAAACAATTCTGTCAGCAAATGGGAAAAATATCATTTC
TAAAGCTTGGGATAATCGCTATGGTTGCTTAATGATTCTTGAACTTCTTGAATTTTTAGC
TGACAAAGAATTACCTGTAACATTAATTATTGGAGCGAATGTTCAAGAGGAAGTCGGACT
TCGTGGTGCAAAAGTTTCCACAACCAAATTCAATCCTGATTTATTCTTTGCCGTTGACTG
TTCACCAGCAAGCGATACCTTCGGTGACGATAATGGTCGCCTCGGAGAAGGAACAACGCT
CCGTTTCTTCGACCCAGGTCATATCATGCTTCCTGGAATGAAGAACTTCTTACTTGACAC
TGCAAATCATGCCAAAGTTAAAACACAAGTTTACATGGCCAAAGGGGGAACCGATGCAGG
TGCCGCTCATTTAGCAAATGGAGGAGTTCCTTCAACAACAATCGGTGTGGTAGCCCGCTA
TATCCATAGCCATCAAACTATTTTCAACATTGATGATTTTCTTCAAGCTCAAACTTTCTT
GAGAGCGATTATTACTTCACTTAATACTGAAAAAGTAGCAGAAATCAAAAACTACTAATT
CTAATAAAAAAACACTAGGAATTTATCCTAGTGTTTTTTTAGTTACTTTTTGATGAGGAA
GTCTGACTAAAATTGAAAGAAGGTAAAATTTTCTTCCAACCAGCAGCTATATCACTAGCT
GACCCACCTATAGAGAAATCATAGGTAGTAGTAGGTGCTCCTGCTTTAGTAGCCCAGAAG
CTAGTCGTTGTTTCTCCGCCAAGGTTGACTTCTTGAGTCTTACCATTTGCTAGTTTAACT
GTGACTTTCCCTGGTTTTTCTCCTGTAGAAACCAATACTTTACTTTTAGTAACATTTGGA
TCAGTATTTGGATCAGTAAATTTTTGTCCAGGGCCAAAAATGTTTGGATCAGCTGCATTA
ATCGCATTAACCAATTGTGCAATATAAGCTGCATTATTGATATATCCTGAATTACTTGTC
ATCGGTGAATTATCATCATGTCCAGCCCAACCACCAAGTGTAACTGAAGGTGTTGATAAC
ATCATCCAAACATCTGTATAATCATCCGTTGTCCCCGTTTTACCAGCCCATTGAACATTC
GTTGCTAGTGAAGGGTTAATCGTTTGTAAATTGCCATAAAACTTACTTGTTTTTTGAGAT
TTCACTGCGTCTTGAAGCATTGATTCCATAATTGTTGAAGTTGCTTCTGAATAAGCTTGG
GTGCCACCAGTACTTTTATGCTGATAGATTACATTTCCTGTATCATCTTTGATACTATCA
ACGATATACCAAGGTTCATATTTCCCACCATTAGCCAGCGTTTGATAACCGTTCGTATGT
TGAACAACCGTTGGATCAACTCCCCCACCAAGCGGAAGTGATTCTACAGAATAATCAGCA
ATATCATAACCCATCTTTGTCATGTAAGGTTCAACTGATTTTCCTTTATTTAAAATCGTT
TGGTAAGTCCAATAAGCAGGAATATTATAAGAAACATTGAGAGCTTCTGAGAATGGCATC
ATTGCAGTTCCAGTTGAGCCTACGTGTTCAATATCTTGTCCACTAGAGTATTTGGCTGGA
TAGTTTGATAAGACACTTGCAGAGCCCATTAGTCCCATATCGATGGCTGGACCATAAGCC
AAGATTGGTTTAATTGATGACCCAGGCGAGCGTTTAGTATCAAAGGCATGATTGACTTGA
CTTTGTGAAAAATCTAAACCTCCAATAAAGCCATAAACAGCTCCTGTTTTATTGTCCATT
AAAACATTCCCTGTTTGGATAGTTCCCGTACCATCTTGCATAAGCCCGTTATAATCCGTT
ACAGCTTTTTGCATCGCATCATAAACTGTTTGATTAACTGTTGTTGTTACAGTATAACCA
CCATTTTGTAGTGATTGTTCCGCCAGTTCTTGATAACGTTTTTTCGTACTATCATTTCCT
AAATCAGTCGCAGAAACTTTATCACGTTTAATCAAATAATTATAAATATCTGTAATTGCT
TCATTATAAACTACATTATATAAATAACCATGTTCTTGTGATTCGGCAACTCCAGGTTGT
AAAAATTCTTTTGAAATATCATAGGCTACATATTTTTTATAATCTGCCTCTGAAATATAT
CCCCCACGATAAAGATAAAATAATACTTCCTTTTGACGCTCCAGACCATAGCTCATATTT
TCTTTGGATTTAAGGGAGCCATCCGCTGAATAAGGAGAGTAGACAATTGGACTTTGAGGT
AAACCAGCAATAAAAGCCGCCTCTGGTATTGTCAAATCCTTGGCCGATTTACCAAAAATT
CCTAATGCTGCTTCTTGCACTCCAGCGATATTTTGACCTTTATTGTTGCGACCAAAAGGT
GAGACATTTAAATAATCTGTCAAAATTTGATCTTTAGTCAGATAATTATTAAGTTTGAGT
GCATAGACGATTTCACTAGCTTTTCGTTGGAATGTAACACTATCTCCTAAAACTTGTTGC
TTAATGAGCTGTTGAGTTAAGGTGGAACCACCAGAACTTGTTCCACCTCCAATTGAGCCA
ACAATTCCCCGAATGACAGCCTTTGGAACAACACCTTTATTTGTTTTAAAACTGTCATCT
TCGGTTGCAATCAAGGCATTTTTTACATTAGCAGATATATCATCACTTTTCACAGTAACG
CGAATCAAATCACTGGAAATATCAGAGATTGGCTGACCATTACTATAATTAATGACAGAA
ACCCCATGTATATCATTAATTTTCGAAAGCATTTCAGCTTTGGGTGGTATCTTCGTTTGT
TCAACTAATCGAGCAAAATAACCCACACCTGTTGCTGCTCCAAAGACGCCTACCAAGACA
AAAACTATTCCAAATACTACACTCAAACCACGTAGTACTTTAAAAGTAATGGACAAAATT
GACCTGTCATCACTATCATTATTATTTTTTTTAGGACTTTTCCTTGAAGAGTTACTTTGT
TTGCGTCGTTTATTATCCATTTTTTCTTTTAAACGAGCACGAATCTCCTCTTGCGAGTCA
ATTGAGTCTTTTTTCATGCCCTTATTATATCAAATTTAAAACAATTTTTCGCCACTTTCA
GAATTTTTTTTAGTAATTTGTTATAATGTAAAATGGTGCTGTTATTTTTTTACTTTTTAA
TCCAAAGGGAACAGCTCAATTATTATAGAAAGGATTTTTTTATGAACATTTTTGACGAAC
TTAAAGCACGTGGTTTGGTTTTCCAAACAACGGACGAAGCTGCGCTTTCTAAAGCGCTGA
CGGAGGATATGGTTTCCTATTATGTGGGCTATGATCCTACTGCTGATTCCCTTCATTTAG
GTAATCTTGTACTCATTTTGACAATGAAACGTCTGCAAATGGCTGGTCACAAACCCTATG
CACTTGTTGGTGGTGCAACTGGTTTGATTGGTGACCCTTCTTTTAAAGATTCAGAACGTT
CGCTCCAAACAAAAGACACCGTAACAAAATGGTCTGGAAAAATCCGTAGTCAACTTGAGC
GTTTCCTAGATTTTGAAAATGGTGAAAACAAGGCAGAAATGACCAATAACTACAACTGGT
TTGAAAACCTGACATTTATTGATTTTCTCAGAGATGTAGGTAAACATTTTACTGTAAATT
ACATGATTTCTAAAGACTCTGTAAAATCACGCATGGAAAGCGGAATATCTTATACAGAAT
TTGCTTATCAAATTATGCAAGGTTATGATTTCTACGAATTGAACCAATTGCATAATGTCA
CTTTACAACTTGGTGGTTCTGACCAATGGGGTAATATGACTGCTGGTACAGAGCTTTTAC
GTCGTAAGGCTAACAAACAAGGACATGTTATCACTATTCCTTTAATTACAGATTCAACTG
GTAAAAAATTCGGTAAATCAGAGGGAAATGCAATTTGGCTTGATGCTGATAAAACCTCTC
CTTATGAAATGTACCAGTTTTGGCTTAATGTTGATGATGCAGACGCTGTGAAAATGCTGA
AAATTTTCACCTTCCTCTCATTAGAAGAGATTGCTGAAATTGAAGAACAATTTGAGGCTG
CTCGTCATGAACGTTTGGCTCAAAAAGTTTTGGCTCGTGAAGTTGTAAGTCTCGTTCATG
GAAAAGAAGCTTATGAACAAGCTGTTAAAACTTCTGAAATCTTGTTTGGTGGTGGAGATT
TACGTCAATTGGATGCTAAATCAATCCTAACAGGCTTGAAAGCAGCGCCACAACATCAAA
TCGCTCCTGATGAAGACCTGACTCTAATTGAGCTTTTAATTTCTGTAGGAATTGCTCCTT
CAAAGAGACAAGCTCGTGAAGATATTACAAATGGAGCAATTTATATCAACGGAGAAAGAG
TACAAGAACTTGATTATGTTCTTACAGATTCCGATAAAATTGAGAATCGTCTGACAGTCA
TTCGTCGTGGAAAAAAGAAAAACTTTGTTTTGACTTATTAATTATCAAAAATTCCTGCTA
TAAAATGAGCAGGAATTTTATTTTAGAAAAATTTAAGCGTAGCTCTTTCATTTAATCTAC
AATATGTTATAATAACTGTACTGAATATGTTTTTAGGTGATCAAAATGATAGATAAAAAA
TTTGAAGATAAGTTAAAAAACTTGCGTGAGTTGTACATCGATAAAAGACCCGAAGTGTCT
CAAAAGCTTGAAGATAGTAAAAAATTTGAAGCTTTTATGGCCCTCTCAGACGAAGAAAAA
GAAGAAAAACTTCACGCTAAACTTGAAATGCTTACTGATAAACTCATTAAGCTTGATGAA
AAATTAGGAAATGCACTTGCTAACGAAGCAAGTGCTAACGATATTTCTGAGCTTAAATAT
TATATTGATGCCGTTAAGAATAAAAAATTAATTCTTGAACAAAAACTCGAATTAATCAAA
AACGGTGAGTTTGATATTGCTCGTAAAGAACGAGTTAAACGTCAGCTTACAGATCTTGAA
CTCAAACGTTGTAAAGCGCTGTTAGGTAAAAAAGACTGCTCAAAAATCAATGAAAAAATT
GCTTTAAAGAAAAAAGCAATTAACCGTTTGAAATAAATAAGTAGAATATGCACTAGTAGA
GCTACCTTTGATAGCTCTACTTTGCACTTTTTAAGCGCTCATCAATTTTTTTAAAGAAAG
GACTCTATGCTCCATACTATTTTTTATGTCATTATTTTCCTTTTGGTATTAGCTTTTTCA
AATGTCCTTAATAAAGTTTTCCCAAAACTTGCCCTTCCGCTGATTCAAGTGGTTTTAGGA
CTTATTTTGGGCTTTTTTGGTGCTGACGAAGTTTTACATGTCGCTCCAGAATTTTTTCTA
GGCTTTATTATTGCCCCACTTCTTTTTAGAGAAAGTGAAGAAGCTGACGTCAAACATATT
TTAAAACATAGTAAAATTATTTTAGTACTTATTTTCCCCCTTGTTTTTATCACAACTCTT
GGATTAGGTTTAATTTCTAATTGGATATATGTCGGACTTCCTTTGGCTGCTTGTTTTGCT
TTAGGAGCCAGTCTTGCTCCTACCGATGCCGTAGCCGTGGGGGCTTTATCCAAAAACTTC
TCCTTTCCACGTAGGGTCATGAGTGTTTTACAGGGTGAAGGGCTTCTCAATGATGCTTCT
GGAATTATTTCCTTTCAAATTGCATTAGTCGCACTGGTTACAGGTTATTTTTCTTTTCCA
GATGCAACAATGAAATTGGTGATCTCTGCCATTGGTGGGGCTGCTATTGGATTTAGTTTA
ATTTATATCAAAGGGCTAGTTTTGAGACTTTTAGAAGATGTCGATGCCCGAGATGTCTCA
GGATATCTTCTCTTAGAACTTGTGGTTCCTCTTGCCGCCTTTCTCATTTCTGAAGAACTT
CATGTTTCTGGAATTATCGCTGCTGTCGTCGCTGGAGTGATGTCAGCCAATGGTCTCAAA
AGAACAACTTTATTTGATGCTCAAGTAGAAAAACTTAAAAGTACAATTTGGGACACTTTG
ACCTTCATTTTAAATTCCTTTGTCTTCTTGTTTTTAGGAATTGAACTTTATCAACTTGTT
GTTCCACTTTTAGTTGACCCTGTTTATTCTTCAGCTCATCTAATTCTCCTTACTCTTGCT
CTAACTGCTGGCTTATTTGCCCTTCGCTTCGTCGTCATTGCCTTTTATTACTGGCTTCGT
TCGCTTAAACAAAAACAGCCTTTCTCTGCTTATTGGAATGATATTCTTCTTCTTACTTTT
GCTGGCTCTAAAGGAACTGTAAGTATCGCAACGATTCTTTTGGTTCCTCGAAGCGTTGAT
ATCCAACCAGTCCTAGTCTTTCTAGCAGCTGCCGTAACTGGCTTAAGCTTTTTGGTCGGA
ATGTTCATTCTCCCTTTCTTTGCAGTCAAAAAAGTCTCTAAAGTTAACAATATCTCTAAA
ATCGCTATTTTATCCGAGGTTGTTGATGAATTACGCCAGGATATGACAACAGCTAAAAAT
CCTCAGGGATACGATATTGCAATTGATGCTTATCAAGAAAGGATTCAACAGTTAATTATT
GAGCAAGAATCCACCGATATGGCGATTGACTATAATGATTTGCAACTTTTGATTATCCGA
ATCGAATCTGAAGGTCTTGAAGCTTACTTACGTGAAAATAAAATTTCTATGTATACTTAT
CGAACTTATCAAAGGTATATTCGCTCATTGGAAACAAGTATTGTCCATTCCCTTGTTTCA
AGTATTCAATTTGTTTATGTTATTACTTTGCGTGCCTTTCATTTGCTGGTTTCTCGCTTC
TTGCATGTGGATTTTTATTTCAAAAAAACAAAGGCAGCAATGGAAACAACGCGTGATGAA
ATTACTGAACTATATTTCAATAACACCGAACTTATCTTACAAGCCTTGGACAATTTAAAT
GGGGTTTTTGATGAACAACTTTTGAATTTCTTACAATCAGAACGTTTGCGAACTTCTGAA
ATTGTGGCTTCTGGTGGTCATATTTCTCGGATGGTAAATAAAGCTCAGCCTAATAACATT
ACTGAAATGATGCGTGCCTACTATTTAGAACGTAAAGTTATCTTTGAGCATGAGCTTTCT
GGAGCAATTACCGCAAGAGAAGCCAAAGATATGCGACTTAATGTCAATATTCTTGAAGAT
TATTCATTAGCAAGTAATCATCATACGCTACTTTTCGACTTTTTGGAACGTCGAAAAAAT
AAAAACTAATGATTAAATTAGCATAAAATCAAAAAAGTTACTGACATCTTTGTCAGTAAC
TTTTTATTCTTCAATCTTAATGATCGTTTCTAATTTTATATTTCCTTGAATTGCCCTTGA
AATCATACAAGAACTTTCTGCACGTTCTGCCAATTTGATCGCTTTACTTTCATCAGCCCC
GGCGGCTAGTTTCATGAAAACATGATAGGTAATTTTTTCATAAGTAAAAATTCCTTTTGT
CACATCAACCACGCCTTGTCCCTCTACTTTTAAATGTTCCAAAGGAATTTCATTTCGCTC
AAGCATTGCCGCTAAAGTAATTGAGTAACAGGTGCTAGCAGCTCCAAGTAGCATTTCATC
CGGATTGGTCCCCACTCCTGGTCCAGCCATTGTCTCAGGAATTGAAATTTTTTCATTAAG
TGCCCCAGCTTGCAAGTCACCAATAGAATTTCTCCCACCAACCCAATCAATATGTGAATT
AAAAAGATGTTTTACCATTTTTTAGCCTTTCCTTTTACTGACAACACCTACAGCTACTTA
CTGAGATTTCTGTCAGTAAATTCAAGAAAAAGTCTGTTCACTGACAGACTTTTATTTAGA
ATGTTTGAGCTTCTAATTCTACTTTTTTGATAAATTCAGCAAGAAGTTCTTCTGTTTTTT
CTGGGTCATAAGCATGTCCTTCAACAGCAATTTGTCTAAAATCGCTACCGATAAAGTTAA
AGATTGCTGACATATAAACTGTCGCAGGGTCTTGTGCTCCATAAACTCCACCATTGGCTT
GTAAATGTAAGACTTTTTTGCCATTTGCTAAACCAACTGGTCCTTCAGCGGTATATTTAA
ATGTTTTACCAGCAACGTTTACAGTATCAACCCATGATTTAAGTTCAGCAGGAATCATCA
AATTATACATTGGATTAGCAATGACAACTTTGTCAGCTGACAAAAATTGGTCTGTAAAAC
CAGCAAAACGAGCCAATTTATCTTTTTGTGATGCTGTAAGTTCTGCATTTTCACCTGAAA
ACATGGCACTGACTAATTCTGTGTTCAAAGTTGGAATATCAGCACTAAAGACATCCAACT
CTTCAATTTCATCTTCTGGATGAGCAGATTTGTAAGATTTGACGAAAGCATCAAGACCTT
TGAGTGAAAGTGAATATTCAGCAGTGAGTGGATGACCTTTTACAACAAGAAGTTTAGACA
TATTTTGTTCCTTTATAGAAATTATTTTTTATTATAGCAAACTTTTCTAAATTCTCAATA
TATTTAGTACGTGAAAATTTACACATGTAAACATTTATTTGCTAGATTATCCTATAAAAA
AACAATCTATCGATTGTTTTTTTACTAACTTTTTTTCCGACCTAATAGACGAACTAAGCC
CAATACCCAAGTGACTAAAACCAAAAAAGTTGAAAAATAGAAAGCTACATGAAAACCGTG
CAAGAAGACATCAGGTTGATTTGTCAAATAAGTTGTAACCTTATAGCCCAATTGATTAGA
CATCGCTGTAAACAGAATTAAAGTGGCTAATGATGTTCCTAAAACAAAAGCCATATTACG
AGCTAAAGAGTTTACAGAACCAGCGATTCCTAAATATTTTCGTTCAACAGTTTCCATGAT
TAATGCATTATTAGGACTTTGGAAAATTCCCATTGACATTCCTTGAATCAATAAAATCAC
GACTATAACCCAAGGTTCAGAATGTGGATTAATCAAAAGATAGCCAAGTTGGGACAAAAC
AATTCCTGAAATACCGACAAAAGTGACAATTTCTTTATCCATCTTATCAGCTGCTGAACC
CGCCAAAGGACTGGCAATCAGCATAGCAACTGGGTAAGCCATCATAATCATTCCAGCCAC
TCCAGGAGCATAATTTCTAAAATCTTGCAGATAAAATGGTAATAAAATACTTGAAAACAT
AGCTACGGTAAAATTAAAGAGTGCCATAATTATGCTCATTGAAAACAACTTTGATTTAAA
AATCCCTAAATCAAGTAAAGGCTGTGCCACCTTTTTCTCAGTGACAATAAATATTCCAAA
GAGAATAAAACCAACAAGTGCGCCAATAATAATCAATGGATTAGTCCAACCCAGTGATTG
ACCGAAGTTAAGCGACAGAAAAAGTAAAATAACAACAGCTGTCATCAAGGTTCCACCCTT
AAAATCAATATCTGACCATTTTCCACTCGTTGTTTCTTTTGGTAAAACATGATTCCCAAA
AATCCAAGCCAAAATTCCGATTGGAACATTAATCCAAAAAATATAATTCCAAGAAGCGAC
CTGCAAAATCAAACCACCAAGTGCTGGTCCAGCGATTGAACCCACTGAAACAAACATCGC
CGAGATTGAAAGTGCTCTGGCTCGACTTTCAACTGGAAAAATTTCTGAAATAATTCCAAA
ACCAGTTGCCATAAACATTGAAGCCCCAATAGCTTGAACAATTCGCGCAAAAAGTAAAAA
ACTAAGCCCCAACCAAAGTTTAAACCAGCCAGTGCTGAGCCTAAAATAAAAATCCCCCAA
CCAATTCGGGCAATTCGTGATTTCCCAATCAAGTCACCAAGACGACCAAAAATCAAAACA
ATCGCTGAAATGACAATGAGATAAATTGTCACCACCCATGTGATTTGTGAAGTTGAAACA
TGAAGTTCCCTTGACATCGTTGGTAGAGCAATGTTGACAATTGAACCATCCAATGTCGAC
ATAAAAGTAAAAATCCCTAAGGCAATCAAAGCCTTTATTCGATCTGACATAAAATCCTTC
CCTATAAAATGAGCGCCACAACTTCTTTTAAAATTCCCTAACAATCTTTATATTAAAAGG
CTAACTCAAATATTTTTTTCTAAGTTTATAAATAACGTTGGTTATTATATCCTTGTTTCA
GTCCTTTGTCAAGTTTAGACTATTAATCGTAGTTTTCGTATCAAATAAAAAAACTCTACT
TATCAATAACAAGCAGAGTCTTCATATTATAAGAAATCAGCAAATTCTTCTTCTTCGGTT
TGGTCCCAATTTTCGCCAGCAATCGTTGTAAGCATAATGCCTTTGACTGCACGGTCAACC
ATTCCTTCAACATCCATTCTCTTTTCATATTGAATACAATTTTCAAGTTTAGGATTTGTT
TTTGGAGAAGGTGGGGCAAAGACTGTACAGCAATCTTCAAATGGTAGAATCGATAAATTA
AAAGTATCTATTTTTTCAGCAATTTCAATAATTTCATTTTTATCCATGGTTACCACTGGT
CGAATGACCGGAGTATTAGTCACTTCATTAATGGCAGACATTGAGCCAAGCGTCTGACTA
GCAACTTGTCCTAAAGATTCTCCATTAATAATTACTTTCCCGCCTCGTTCTTCACGAACA
CGGTCAACCACGCGCATCATGAAACGACGCGTGATTGTCATCAAATAAGCTTGTGGAGCT
TTAGCTTTTATTTCTTCTTGAATCTCAGTAAATGGAACTTCAATAAAAGTGATTGCTCCG
CCAAAGACAGTTAATTTAGCCGCCAAGTCCTTGGCTTTTTTTAGAGCACCTGGTGAAGTA
TAAGGAGGGCTAGCAAAGTGAACAGCTTCAATCTCAACGCCACGTTTCAACGCTAAGTAA
CCTGCAACTGGTGAATCAATTCCACCTGAGAGCATCAAATGTCCACGTCCTGCCGTACCA
ACTGGCATTCCACCCGCACCTTTGATATCTTCAAAACTAAGGTAAGTCGCATCTTGTCTA
ATTTCAACGCGCAACGTGATATCTGGTTTTTTCATTTGTACTTTTGCGTAAGAGAAATTA
TCAAAAACAACATCTCCTAAAGCAATATTTAATTCTGTTGAATCTAATTCAAAGTTATGG
TCAGCTCGTCTAGTAGCAATTTTAAAAGTCTGCCCTTCGCTATAAATTTCCTTAAAAAGT
GCTACAACTTCTTTTTTTATAATGGGCATTGATTTTTCAACTTTGATTGAAGGTGAAAAA
TTTTGGATTCCAAAAACTTTTGTTAAACGATTTGAAACTTCGGCATAATCTGCTCCATTA
AGTTCAATATGTGCTCTATCTCTTACTGCTGTAATTTTTAATTCAGGCATATCTGCAAGA
ACTTCGCGAATATTTTTTGCCAAACGATTGATAAAGTAACCACGATTTTTTCCTTTGGTT
GAAAGTTCACCATAACGAACCATGATTTCATCATATAATACAGTCATTTTTATTCTCCTA
TATTCTTTTGCATACTTTTAATCATTAAATACTTCAAAAAATGAACAATTTAACCTAAAA
ATCCAGTCAAATTTTCTTTATTTAATGAAAAAAAGCACGCAGCGTTCTAATTATAACACA
ATGTTTCCCTTTTTTTATAGACATTTTTAAAATTATTGGCATAGTCCAAAGGGAGATATT
AAAGCTATTTTGAAAGTTAGACAAAGCAAAGTCTGAGCTTTAAATTTCCATTTTAAAAAA
AGTAAGCTTAGTTAACTATAAAAAAACCACTAGATTCATTGACCTAGTGGTGCCTTTTTA
CTGTTTATTCATTTTTAAATTTTTTTGGAATTCGATGTTTTTTTAGATGCTTTCAGCGGA
ATATTTTTCAGAGATAATCTGAAGTAATTTACTTCCCAAAAAAATACAATATCTTATAAA
AACGTAAGTAACGATTACAATCGCTATAAAAATTTCTAAATTAGCTAATAATTCTAAATT
CAAAAATCGGAAAATACTGAGCTTACTTGTTAAATTTACCGCAGTGGCAGAAATGACAAG
AGGGAATGTAAAGGCAGCATAACTAGGGTAAAAGGCACTTCTTAAAAGTTTTGTCAGTAA
GCCCAAAGTTATAAAATAGATGGCTTGCGACAAGATAAATAAAAAGATAATGAACATTTT
AGATTTTGATTCTACAACAGTAAGATAACCTACTAATCCCAGTGAACCTGGTGCTGTGAT
GATTGTAATCAATGGAAGTAAAGATTTGTGCATTTTTCGTAAAATAAAGACTCTGTGCAT
AACAATAGGAAGAAGGATAAAGTAAAAGAGTAATGTTATCCAAACCACAACTTTCCCCAC
TTCAAGACCGAAATCTGGTGATGTCGCTGATATTACGCCAATGCCAACAAAAGTGATAAA
CCAACTCGGATAAACATCATGTATTTTTAGCTCTTTAGGGAGTATATGGAGATAAATAAA
ATACATCATTAAAATAAGATGCAAGACTAAAGCAGTCCACCAAATTACATTCGCAAGAAG
ACTAAAGCCGGATAAACGTTGTAAAAATACGCTTAGTACCATTAAAGACATGGTGAAAGT
TGGTGAAACAGAGGCTACGATTGGGTCATTCAAAGTCGAAATTGCGTGCTTCATTGTAAG
TCCTACTTTGAGCAAAATCAAAACCATAAGGAACAAGCCTAACATATCGTAAAGGTTTCC
TAAAATATCATAACCTTTACTGTAAAGGAGATTTCCTAAAGATACTAAGCCCAATATTAA
GCCGCATATCGGGAGAGGAATTTGTTTTAAAAATGATATAAATTTTGAATAGATCATAAA
ACTTCTCTTTCTATATTTTTTATTAATTCTCGTTAAACAATTGATTCTATTAATAATATA
TAATAGTTGAATGAATTTGTAAAATAAATTATTATAATCATATGAATTAAAAAAAATAAT
TTGTTAATGCCATGTTTTAAGGAGAAAATCAGATGTTTTCATTATTTGAGACTTTTATCG
TTGTTTATGAAACTAAAAGTTTTACCTTAGCCGGAAAATATTTATTTATTTCACAACCTA
CTGTAACCGTGAGAATCAAAAAACTTGAAGAAGAATTAAAATCAACATTATTTCTAAGGG
GAAAACACCAAGAAATCATTCCGACTGAAGCCGCAATATTATTTTATCCCAAAGCGATTG
CCTATCTAAAAAAATGGGAGGAAGACCAAGCGGAGGTACAAAAGAAATCTCTTGCAAAAC
ATCCTTTCAAAATCGGAGTTTCACATAGTGCTGCTTTAAGTATTATGCCAAGAATTTTTA
AAGTATTTGAAGATGAGTTGGAACAATTGGATGTAGAAATTAATATGTATGACTCAGAAA
AAGTATTTGAATTAGTTGCAAATCATGATTTGCATTTTGGAATCATTGAACGATTACTCA
TTAGTGATCAAACCGAAACCTTTCCTTTGTTTTTAGATGAGTTGGTCCTTGCTGGAAATA
CAGATTCAGAAACTTTCTTTACCAGAGAATCTGGTTCAGGAATTGGATATTATATCAAAA
GATATCTCAAATCTGCTCCTTCTTCTAGAAGAAACATTGTTCGTATGAATAGTAATGAGA
TGATTATTTCTCATATCAAAGCTGGTTTAGGTTCTTCTTTGATTTCTAAATCCTTTTTAT
CTGATGATATTCCTTATCAAGAACTTGGAAGTAATTATCATAGAGAGTTTTTAGGAGTTT
CTTTTGATGAAGAAAAAGACCCCGTGATTCAAAAATTAATTAATAAAATAAAAAAAGAAA
CCGAAATTCGTTAGAAATAATAAAAATAAGAAACAGAAGCAAGCTGCTTCTGCTTTTTTG
TTTTTATTATTTTTTTTAATCATAATGATAAAATAAATTCATTTTACACATTGTAAAAAT
ATAGATAAAATAATAATAGATTTTATAAAGGACATCAGAAAATTACTTTAAAGGGGGACT
AGAATTGGCTTTTATAATCATTAGTTTTGTGATTTCTATCATTTTAATTTTATGCACTAT
GATTAGTTATCTATGGATTTTTAACAGATAGGTTTTATAAAAATATAGAAAAAATATTGA
TTAATAAAAAATCGAAAAGGAGATAAAAATGAAAATTACAAGTAGAAAAGTAGTCGTGAT
TGGAACAGGATTTGTCGGAACAAGTATTGCTTATTCAATGATTAATCAAGGGCTTGTCAA
CGAGTTAGTTTTGATAGATGTCAATCAAGATAAAGCTGAGGGTGAGGCTTTAGATTTATT
GGATGGCATATCTTGGGCTCAAGAAAATGTTATTGTAAGAGCTGGAAATTACAAGGATTG
TGAAAATGCAGATATTGTCGTGATTACAGCTGGTGTGAACCAAAAACCCGGACAATCACG
TTTAGATTTGGTCAATACAAATGCTAAAATTATGCGCTCAATCGTTACTCAAGTTATGGA
TTCAGGTTTTGATGGTATTTTTGTAATTGCTTCTAATCCTGTGGATATCCTTACCTATGT
CGCTTGGGAAACTTCTGGTCTTGACCAATCTAGAATTGTCGGAACTGGTACAACTTTGGA
TACCACACGTTTTAGAAAAGAATTGGCCACAAAACTAGAAATTGACCCTCGGAGTGTTCA
CGGATATATTATTGGTGAGCATGGCGATTCTGAAGTTGCAGTTTGGTCACACACTACGAT
AGGTGGAAAACCTATTCTTGAATTTATTGTTAAAAATAAAAAAATTGGTCTTGAAGATTT
GTCTAATTTGTCAAATAAGGTTAAAAATGCTGCTTATGAAATTATTGATAAAAAACAAGC
CACTTATTACGGAATTGGAATGAGCACAGCTAGAATTGTCAAAGCCATATTAAATAATGA
ACAAGTCATTCTACCAGTTTCTGCCTATTTGCGTGGAGAATATGGTCAAGAAGGGGTCTT
TACTGGTGTTCCATCTGTCGTAAATCAAAATGGTGTCAGAGAAATTATTGAACTCAATAT
TGATGCTTATGAAATGAAACAATTTGAAAAGTCTGTCAGTCAACTTAAAGAAGTCATAGA
ATCTATTAAATAATCTAGTTAGGTTTTACAATAGTAAAGGAAAATAAAATGATCGCTCTA
CTCTTTTTAGTCATTGCTTCACTTTGGGGATTAATCTGGTTTAACATTAGTGAATCAGAT
TGATTAATAAGCTTCTTGCTAAAGTGAAAAATTTAGCTGATGGTAATAATTACCATAAAA
AAAGTCACTAAAACAGAGGTTTAGTGACTTTTTATTTCTTTGATTTCTGATTATTTGATT
AAAAGACTTATCAAAATAATTGCAAGTACTACTTGAAAAACTAAGATAGATGAACCATAA
ATCAGTAATTTTCTTCCTGCTTTTATGAATTCAACTAAATTTAGTCGCAAACCAATAGCG
GCTAAGGCAATCGTTTCACACCAACCTGATAGAAATTTTGCGGTAGCTGAAACTTCTGGT
ACAAAATGAATCAATGTATCTAAAGTACAAAGCACTAAGAAACCAACAACGTACCATGGC
AAAAAAGAATTTCTTTTAATTTTGATTTGAGCGGTTGCTTGTTCACCCTTTGTTTGTTTT
TTGCTTCTAAAACCAAAATATAAAACGACAAAAACAAGCATGATAATTCTCATAATTTTA
AATAGGGTTGCTAATGTTGTTGTGTTTGGATTTACCATTGTCGCTGAAGCAACGACTTGT
CCAACAGATTGTTCTGTTCCGCCAATCAGTGCGCCCCTTAATAAATCATTATTACCAAAT
ATCCAAGTTCCTAAAAATGGAAGACTCAGCATTAAAATAGTTCCCATGAGATTGACCATG
GCAATCGATGTTCTTTTCTCACTGGTCTCAGCTCCAATAACTGGTTCGACTGCGGCAATT
GCTGATGAACCACAGACTGCATTTCCAGAAGCCATTAGGGCAGAGACATTAGCAGAAAAA
CCTAGTTTTTTACCCATAAACAAAACAAAAATAATTGTTGAAATCATTTGTATCAGAATA
AATCCTACTCCGGAGAACCCTAATTTACCAATGGTTTGAAAGGTTACGGTCGCTCCTAAA
AACATAACTGAAAACTCTAGAAGTTTTTTTTCTGACCAAGCCGTTCCTGCAAACAAAGTG
ACTTGTTTAAAGTACAAATTACCCAAAATAATTCCTAATAATATTGCAATAGTTGCTGAA
CCTAAACTATGGAAGATAAAACGATTGAGTAAATAACTTACTATAGCAATGGCAAAGGAG
AGCAGAAATCCTGGCAAAATACCCATGATGGCCTGTCTATCATTTTTAATATAATTTTTT
AATTTTAACATTTTTCTACTTTTTCCTTTTTAAATTGTCTAGCATCAATTAGTTTACACA
ATCTCCTTTATTTTGTAAAATAAATTATTATCATTTTTAAAATTACTTTTATTAATTAAA
GGAAGATTTATGTTCGCTTTACTCGAAACTTTTATTGCTGTGTTTGAAACCAAAAGCTTT
ACCAGAGCTGCTAGTCAATGTTTTATTTCACAACCAACCGCAACTGTTAGAATTAAAAAA
TTGGAGGAAGAACTAAAGGTTCAACACTTTTCAAGAGGGCAACACCAAGAAGTAATTCCC
ACAGAAAGTGCCCATCTTCTTTATCCTAAAGCTTTAAAAACGCTCAATGATTGGAATGAA
TTACAATTTTCCTTAAAAAATCAGACGCCTAGTCGTAAACCTTTTAAAATTGCTGCTTCT
CATAGTTCAGCAACTACTGTTCTCCCTCTGATTTTCAAAAATTTAATTCCTGAACTGGAA
CAACTTAATATTGAATTGATGATGCTTGATTCTCAAGAGGTTTTTGATTTAATTCGTAAT
CATGAAATTCATTTTGGAATTATTGAAAAACCGATGATGGATGAAACCATCGAAACTTTT
CCACTCTTTAAAGACGAGCTCGTTCTTGCTGGCAAGCCTGAAAATGATATTTTTTTTATT
CGTGAAGCGGGGTCCGGGGTGGCTCACTATACGCATAATTATCTTAAAGAAAATAATCTT
AATCCGAAAAACTTAGTCAGCGTCAATAATAATGATATGATTGTCAGCCAACTCAATGCT
GGAATTGGTGTGTCATTAATTTCCAAACGATTTATTAATGAAAACATTGCTTTTCAAAGT
CTTGACGAACGTTATCACCGCATTTTTTATGGTGTTTCTTTCTTGGCCGAACAAGATAAA
TTGCTCAAAACTGTGATTAAACAAATTAAAAATTTAAGTGAATTCTAAAAAATTTACTGA
CAGATTTTTTTATTGCCACTCATCATTTTATAAATTTCTGTCAGTAATTTTGTAAGTATT
TTTTAATGACAGCAAAAAAATCAGTTTAAGCCTATTCTTAAAGCGTTTACTGACAAAAAA
ATTCTGTTAATTTTTTGAAAATATGTTAAAATAGAGAGAATAAAAAATTACAAGGAGTAC
TATTTTGGCTGAAATCGAAGAACTTAATGACCAAATGAAAGTCCGCCGTGAAAAAATGGA
AAACCTGCGCGATGCAGGAATTGACCCATTTGGACATAAATTTACACGTACGCACAACTC
GCAAGAACTACACGAAGCTTATGACGAAAAGACGAAAGAAGAGTTGCATGAACTTGCACT
TTCAGGAATTGTCGCTGGTCGTTTGATGACTAAACGTGGTAAAGGTAAAGTCGGTTTCGC
CCATCTTCAAGACCGCGAAGGCCAAATTCAACTTTACGTTCGTAAAGACGAAGTTGGTGA
AGAAAATTATGAAATTTTCAAAAAAGCTGACCTCGGAGACTTCCTCGGAGTTGAAGGCGA
AATCATGAAAACTGATATGGGTGAATTGTCAATCAAAGCAAAAAAATTGACTTTCCTCTC
AAAAGCGCTTCGTCCTTTGCCTGAAAAATTCCATGGTTTGACTGATACTGAAACACGTTA
TCGCAAACGTTATTTGGATTTGATTTCAAATAAAGAAAGCTTTAATCGCTTTGTGACTCG
CTCAAAAATTATCAGTGAAATCCGTCGTTATATGGATGGTCGTGGATATCTTGAAGTTGA
AACTCCAGTTCTTAACAACGAAGCTGGTGGTGCTTCTGCTCGCCCATTCTACACTCACCA
TAACAGCCTTGATATTGACATGGCACTTCGTATTGCAACTGAATTGCACTTGAAACGTTT
GATTGTTGGTGGAATGGAAAAAGTTTATGAACTTGGCCGTGTCTTCCGTAATGAAGGAAT
GGATATGACTCATAATCCTGAATTCACAACAATGGAATCTTATGAAGCTTATGCTGATTT
TGAAGATATCATGGATTTGACAGAAGGAATCTTCCAACACGTTGCTAAAACTGTAGTTGG
TCAAGATGTTCTTGAGTACGATGGTAAAGAAATCAATGTTGGTGGAAAATTCAAACGTGT
TCACATGGTTGATGCCATCAAGGAAGTTGCTGGAGTTGATTTCTGGCCTGAGATGACTTT
TGAAGAAGCAACTGCTCTTGCAAAAGAACATGACATTCATGTTGAAAAACATTTCACTTC
TGTTGGTCACATCATTAACGAATTCTTTGAAAAATATGTTGAAGAAACTTTGATTCAACC
TACTTTCGTTTTTGGTCATCCAAAAGAAATTTCACCACTTGCTAAAATGAATGAAAAAGA
CCCACGTTTTACTGACCGTTTTGAACTTTTCATCAACGGTAAAGAATACGCCAATGCTTT
CAGCGAATTGAATGACCCAATTGACCAATTGGAACGTTTTGAAGCTCAAGCCAAAGCTAA
AGAACTTGGGGATGATGAAGCGACTGGTGTCGATTACGATTACGTTGAAGCACTCGAACA
CGGTATGCCACCAACAGGTGGACTCGGTATCGGGATTGACCGCTTAGTGATGCTCTTTAC
TGGCACAACTTCAATCCGTGACGTTTTGCTTTTCCCAACGATGAAATAAAAAATAAAAAC
CGCTTTTGGCGGTTTTTTTATTTCTGTCAGTAAATTTATATCTTCAAAATTACTGACAGG
CTCTTGTTTTCTTATTCAAATTCAAAACTTTTATCAGCAATATATATTTGATTTTTAGGA
ATACCAACCGTTTTTATCTTTTTATTCTTACTAATAAAGATTGCTCCAAAAACTTCTGGA
TGCTCTATCAGCCAATTTTCAATTGGTCCGTCAGCAAAAAATAATCTACTCGTTTCAATC
TCTCCATCAATGGATTTTCTCGATAAGACCGTGACACTTGCAAGTGAATTGGTTTGAGGA
TAACCTGTTTCTGGGTCAATAATATGATGATAACTTTTATTATTGACTTTTAAATAACGC
TCAGCAATTCCTGAGGTTACAACTGAACTTTCCTCAGTCAAAATCTGTAAAATAGGTTCT
TTGCGACTACTTAGTGGATTTTTAACTCCAACGCGCCATTTTTTATTTGTCTGATGGGGT
GCTTCACCCATTAATAGAAGATTTCCGCCTAGATTAATGATGCCTGACGAGACGCCATAA
GCCCTCCAAAAATCCTTGATCCGATCAGCAATATAACCTTTTGCTATTGCCCCTAGATCA
ATTTCCATTTCTTTTTTAGGAAGAAATATTGAAAATTCTTCATCCTTTAAAACAATCTCA
TCAGGATTGATAAGTTTTAGTTTTTCAGAGATTTCTGCTTGGCTTGGTACTTTAGCATCT
GAAAAACCAATGTGCCAAAGTTTAACTAAAGGCCCAATTGCTGCATTAAATCCGAAATGT
TCTTTACTTTTTTCTAAGGAAATTTTTGTCAGTTGATAGACAGGTTCAGTAACTTGTACA
CTTTCAATTCCTGCCATCTGATTAACAGTCATTAATTCAGATTTTTCTCGATTTACAGTA
AAAATATCTTCATAATATTTGATTAATTGATAACTTTGGTCTAAAATTCCTTCGTCTTGG
CAACCATAGATTGTTAAATCAATAACTGTTCCTAATGCTCGATAAGATTTTGTAATTTTG
TTTGCCGCTTTTTTTTCTAAAGATTTCATTCGTTTTCAAAAGTCCCTTTTGAGTCCATAA
TATCATCGGGCCACAAATCTTCCTCAAGAAATTGAGTATAGGCTGATATTTCAGGCTCAT
TCACTTCTTCATTTTCGGTAGCTCCCGTATCTGCATCCGAAAGGAGAGGAAAACCAAGAC
TCGTGTCTTCAATCCACCAATCTTCATCATCAGCAGCAGCTTGTTTTTCCTCTTTAGCTT
TCGATTTTTTTTCAAACTCTTTTTCATCTTGAATCTCCAAGCGCATCGGTTTTATTGTCT
TACTATAAAGCATAAAATTACTAAAACAATGCTCTAACCAGCTAATCGTATGCTCATCAA
TCAGATTATCCTGATGATCAAAAGCTTCGGTGGCACGCCCCAAGAGAAATTGATTTGAAG
GCAAAACAAAAGCATCAAGACCTGGTGAACTTAAGATTTGGCGAAGATTTTCTTGAGCAA
AAACGGTTCCCATATTTCCTAACGAGGCCCCAACAATCATGACTGGTCTATTGTTCAATG
GCTGATTTTTCCCCCAAGAGAGCCATTCAACTAAGGATTTCAAAGCAGCGGTGATGGCAT
GGTCATATTCAGGAGTGGAAAAAATTACCCCGTCGGCATCTTTTATCGCCAGAGCAATTT
TCTTTACTGATTGAGGAAATACTTTTGTATCCTCAGAAAATAGTGGAACATCTGTAATTT
CCACTACATCTATTTGTGCTTGATTTTTGAAATGTTTTTTCATATACCAAAGCAGTTTTC
GATTATATGAAAAACTAGCATTGGTCCCTACAATGGCGATAAATTTCATCCCATTTCCTC
TTTCAATTGGTAAATATTCTGTAAGTGTATTCTATATTTTATTCTTTATTAATAGTAGTA
TTTGTACTATATTGATGTCTATTTCGACTTACTGCTCTTTATATTATAAATAAAAAATCA
CAACTCTATAAGAATTGTGATTCAGATATTATTTTTCTCGACTTAAATCGACTTCTTCAA
GTGGAATAATTTTTGTATTATACTTCCATTTATAACCAAAATAAAGAACAATGAAAATCG
GAATAGCCGCATATAAAGCTAATCCTTCGCCCCAGTGCTCACTAAAGAGCATGGCTGGGT
CAAGATTAATTGCGATGGCTCCAGTCATCAAGAGCGCCACAATTGGTCCAAATGGGAACC
ATTTTGCTTTGTAAGGAAGATCTTCCAATTTTTTTCCTTGAGCAATATAAGCTCTTCTAA
AACGAATGTGGCTGACAGAAATTCCAAGCCAAGCAAGAAATCCTGTCAGTGAGGACAAAT
CAATCAAGAAAAGATAGATTTGCGTTCCAAATATTCCCGTTAAGAAAGCAATGAAACAAA
TGATTGTCGTTGCTAGAAGCGCATAAAAAGGAATTCCATTTTTAGCCGTGCGACCAAAGA
ATTTTGGCGCTCCCTTTTCTTGACCTAAAGAATAAAGAATCCGAGTTGAAGCGTACATCA
CTGAATTTGCTGACGAAATGACAGAGGTGAGAATGACCGCATTCATCACTGATGCTGCTA
CTGCAAATCCAATATTTTTAAAGACTATGGTAAATGGACTCATGACAGCTGTTGAGCTTG
GGTTCAACAAACGAGGGTCTTTGAAATTAATAATAGCTGCTATGACAATAATTGAAAAGA
TGTAAAAGAGTAAGATTCTCCAGAAAATAGAATTCATTGCTTTAGGAATCGTTTTCCCTG
GGTCTTCAGATTCTCCTGCAGTAATTCCTAACATTTCAGTTCCTTGGAAAGAGAATCCTG
CAATGAGTAAAACGCCAACAAAACCTGAAATTCCACCAACAAAGCCATGATTTCCTGCTG
TCAAATTGGCAACAACATCAACATTTCCTTGTCCCAAGACTCCAAAAATTGTTAGTAGGC
CAATAGCTAAGAAGAGAACAATCGTAATCACTTTAATCGTTGATAGCCAATACTCAGTTT
CCCCAAAAGCACCAACTGCCATAACATTAATGATAAAAATTAGAACTGTCGCAATTCCTG
AAAAAATCCAGGAAGGAAGGTGTGGGAACCAAAACTGAGTAATCAATCCAGCCGTCGTTA
AATCCACGGCAATCGTAATGGCTCCATTTAGCCAATAATTCCAACCTAGTGCAAATCCAA
AGGCAGGGTCAACATAACGCCCACCATAGTCAGAAAATGAACCAGAGGTAGGCAGATAAG
TCGCCATCTCTCCCAGTGAAGTCATTACAAAATAAACCATGATTCCAATAAAACAATAAG
CAAGGACTGCTCCCCAAGGACCCGCTTGACTAATTGTTGCTCCTGAGGTTAAAAACAAAC
CTGTTCCAATTGTTCCCCCTAAAGCAATCATAGTAATGTGGCGCTGTTTGAGGTTGCGCT
TGACCTGATTTTGATTTTCCATAATCTTTACTTTCTAATCTCTTGTTTTTTTTACAAACC
AGAGCACGAACAAATAAAAAGACCAGTTGTCTTTACAACCGGTCTCTTGAGAATCACCGG
CATAGATACTTGAGCGTACTCTAAAGCTGTATCTATACCTACTGTATGACACAACTCTTA
TCTATGCAAATGATGATGGCGCAATGAGCAATTCATTTCGTGATTCTCCTTTCGTGATTT
TTTTTATATTCTATACCTTTTTTTTTGAAATTGCAAGAATTAATTTAATATAAATTTATA
ATTACTCGTTTTTATGATAAAATATTCCTATGAATACGAATAAAAAAAATAACACAATTC
TTTTTACAATCTTTGGGATTGTCCTAATTGTTGTCGTTGGGCTCTTAGTTTTCTTTGCAA
ATCGCCCAAAAACAGATGATAGTTCAGCAAGTAGTACAAATACGTCTTCTTCAAGTCAAA
AAGTTAACTATCCAACAAATTATACCTTAAATGCTGCAGTAAAAAATTCAAGTACTGCCC
TTAATGATTTAACTTTACCACAACTTTCAACAACTGTTGGTGAAGACGAAGCTGAAGTTC
AAATCAAAACAAGTGCTGGAAATATCAACATTAAACTTTTCCCTAAATTAGCTCCTAATG
CCGTTCAAAATTTCCTTGTTCTTGCAAAACATGGATATTATAAAAATAATGAATTTTTCC
GTGTGATTAAAGATTTCATGATTCAATCTGGAGACCCTTCAAATAAAGGAACTGGAACAG
CTTCAATCTTCGGTGGGAAAACATTTGATACAGAGATTTCAAATCAACTCTATAATATCC
GTGGAGCCCTTGCTTTAGCAAATACAGGGCAAGCAAGCTCTAGCAGTTCACAATTTTTCA
TTGTTCAAAACCCTCAGGATATGACTAGTCAAATCCAAGATAAGAGCAAATATCCTCAAA
AAATTATTGATGCTTATAAAAAGGGAGGATATCCTAGTTTAGATGGAAGTCACACTGTCT
TTGGCCAATTCATTTCAGGAATGGATGTTGTTGATAAAATTGCTAAAGCGGATGTAAAAA
CAAATTCTTCTGGGGAATCCTCAGCACCGATTGACCCTGTAAAAATTAAATCCGTTAAAA
TCCTTAAAGACTGGAAATTTTAATAAATAAAAAGTTACTGACAATTTTTCTGTCAGTAAC
TTTTTTTATTTCAATAAGTTTTTCATATCATCTGGCATGTCTAATTCCACATGAACCATT
TCGTCAGTAAATGGATTTAAAAATTGTAAATGATGACAATGAAGGGCTTGACGTGAAATC
AAATCATGATTTCCACCATATAAATCATCACCAACTAAAGGATAGCCAAGATGAGAAAAA
TGGACACGAATTTGATGCGTTCGACCTGTATGTAAAATAATATCAAGAAGCGCTAAATCA
TTTTTTCGCTCAGTCACAACATAAGACGTCAGTGCATTTTTTGATTTTTCATCAAAACGC
ACTTGCCGCTCTATAATCGAATCATCACGGCGTCCAATCGGTAAATCAATTTGACCAGAA
TCTGGCAAATCTCCATCATTAATAATGGCGTAATATCGTTTTTCTAAAGTATCTCGAAAC
TTATGCTGAACCATTAACGCATGAGCATAGCGATGCTTGGCTAGAAACATAATTCCACTG
GTATCACGATCTAATCTAGTAATAATATGCACGGTTTGATTGGGATAATTTTTTCTAGAA
ATATATCCTTTGACAGCATTGGACATTGCCCCTGTCGGATGAAGAGACCCTGTGATTGAA
GCCTTTCCCGCTGGCTTTTCAACAACCAGATAGTGGTCATCTTCAAACAAAACATTAAGT
GGAACATCATCAGGAATTAATTTTTCGTTATCTGGTTCATCAGGTACCGTAATCGTAACT
AAATCACCTTTCTCCAGACGGTAAATAGCAGTTTTTTCAATACCATTCACCATAATTTGT
CCACCATCAAATTTAACTTTTGTCAGTAATCTCCTAGAAATACCATGACGGCCTAGCATT
GATTTGACCATGCTTCCTTCAATCTCGTTTCTAAAAGCAAACTGCATTATTCAACCTCCC
CGATGAAGGATTTACTGACCCGTTCCCAAAATGGTGTATGGGCGCAATTAGCAAAAGAAA
TCGTTGTTCCATCTAAAGAAAACTCAATTGACTTAATATTTTTATATTCAAAAGTTAATT
GGTCAAAAGTTAAACTATAATCATCTTCTGGCGCAGGACAAACCGTAATTGTATCTTTCT
CAGCCACAATCATTGGTGAACCTAAAGTCCGATAAACAACATTATTCAAACTCGCAATTT
CAGCAATTTGCATGGCCTTCACACGTGGATGGACTACTGCCCCCCCAATTGATTTATTAT
AAGCCGTTGAACCAGTTGGAGTAGAAATAGATAAACCATCCCCCCGGAAGCGTTCAAAAA
GATAATCAGAAATCCTGACATCACCCACCATTGTCTTACTTGCACGCCGAATGGTTGCTT
CATTAAGCACATGACGAACAATTTGATAGCCATCAGTAAAACTAACTTGAACACAAATGA
GTGGGTAGTGAATGGCTTGAGCTGGATTTTCGTCATAAAGTGCTTCAACGACTTCAAATA
AATCTTCATCAGTAAAATCTGTATAAAAGCCCAAATGTCCCGTATGAACACCTAAAAAGC
GTACCCGGTCTAGTTGATACTCGTACATATGCATGGCCCGTAGAAGCGTTCCATCGCCTC
CAACTGAAATCACAATTTCAGGATTAATATCATCAAAAACAAAATGTTCAGCTTTCAAAA
TCTTGCTCAATTTATTGAGTGTTTTTTTAGACTTCTCACTTGAATTTCCAATTAGCCAGA
CTTTTTTACCAAAGTTCATTTTCTTCACCATTTTCTTTTTTAAAGTCTTGTTTTTGCTGA
GGGCTATCAAAAAGTAACTGTGCTTCTTGAATATCTTCCCGAATTTCGCCCATTTCAGAA
TCAAGCTGTGCAGCTTCACGCGCCGCATTTGTCAATCTAGCTTTGACATCCTCAGGAATT
AATCCTCCATATTTATAATTAAGAGAGTGTTCAATCGTTGCCCAAAAGTTCATGGCCAAA
GTTCTAATCTGAATCTCAGCATTAACAATTTGGAAGCCATCAATCGTATCAATCGGATAT
TCAATAATGACATGATAAGAACGATAACCTGAGGCTTTTTGATTATTAATATAATCCCGC
TCTTCAATTATTTTAAAATCTTTACGTTTACGTAAAAGCTCCAGAACATCCCAGACATCA
TCAACGAACTGAACCATTACCCGAACGCCGGCAATATCTTCCATTTCAGATAAATTTTCT
CGGGTATAACCACGGAGTTTTGCTTTATTTCTGATTGATTCTCGACGCTTCACGCGCCCT
GTAACAAACTCAATTGGAGAATACAAGCCTTTCTTGAGATATTGTTTACGAACACCACGA
AATTTTATTTTTAATTCTCCGACAGTTTGGACGTAGGGGTCCAGAAATTCTTCCCAATTA
AACATTTTTTCACCTTGTAAAAGCAATCGCCCTCACATACTCCTTTCTGAGTATTTAAAT
ATTAAAACGTTTTCTGACTTCTTTTTTATTAGAATCACATCTAATATTTTAACATAAGTT
TCTATTATTCACATTATTGTTACTTAAATGGATTGAGCTTTTTACAAAAAAGAAGCAAAC
TTTTTGCTTCTTTTAGTCATTAATAATATTTTTTATTTTTATCTTTTGTGAAAAATATCT
CTGTAGTTCAATTACAATAATAATTGAAACAATAATCAATAAGGTCCAAGAAGAAATTTT
CCCTAAGTCAACGAATTTCCAAGCTTTCAGCTGGTAAGAATAGGTCCAAGCGCTGAAATA
AGAGCCAATATTTTCTGCGAAATAAATGAAAAGACCAATTAAAAAGAAGCTTAAAATAGC
TGGCATTTGATAACGCTTTGTCCTTAAGACAAAAGTAAATTTTGTTTTCCAGAAAATAAT
CAAAATAAAGAGATAAAATAAATTTCTAAAGTCAAAACCAAAGGTTCCGCTAAAAAAATT
CAAATAAATGATTGAGGATATCCCAATTGAAATAAACCATTTCGGCCAATGAATAACTTC
CAAATCAAATTCTTTTATCGCCCGAACAATATAAGAACCAATTGCTGAATACATAAAGGC
ACTATAGAGAGGAACATCCATAATTTTGAATATACCAGCATCTGGATAAGACCAACTTCC
ATGTCTAACTTTAAAAATTTCTAAAATCATTCCTAAAATATGAAAAACCATTATCGGGAT
TAAATCATATACACGCTCATATTTACTGACCAACAAAATAACTTGAATGACCAAAACACA
AATCAATAACGTATCATAACGAGCAAGATGTGGAATCTTTATAAAGGTGGTCACAATTAA
TGACAGAATAATCGTAATTCCAAAAATTGCTGACCGAAATTGTTTTAAACCGAAATCCCA
GAAATCTTTCAAGCGGTACTTCTCATTTACTTTTCTCATAAAAACAATTCTATCATATTT
TCATTTTTTAGCTAAGCTCCTTAAATTTCGGGGATTTTTCCCTTTATTTATCTGCTTTGA
GAGGGATTTGACTGTCATTATAAGCGGGGCAGAACTTTACTTATAGTCAGCCTTTTGATA
TACTTTTAATTAATATATCGTTTAAACCTATTGAAAGGAAAGATGTTTTCTTTTGAAAAT
AATCTTAAAAATTAATTAATGAGTACGAACTTGGAGATTGAGTATAAGTCGCTATTGTCG
CTGGCTGAATATGACCAGCTCAAAAAACTCTTTACTCACGTAACCCCTGTTAGACAAACT
AACCACTACTTAGATTCAAAAGATTTTAAGTTGCGCAAGAAAAAATTAGCTTTGCGAATT
AGAACTTTTGATAAGTCCGCCGAAATGACCTTAAAGGTTCCACAAGAAGTTGGAAATATC
GAGTATAACATTGATCTCAGCCTTGAAGAAGCTCAACAACTTCTTGGTGAACGAAATATT
GTTTGTGGGGCTACTGATTTAAGTGAAATATGTGAATTATTGACGGCACGCGATATCAAT
CTTGAGGAAATTACCTTGATTGGAAGTTTAACAACCATTCGTTATGAGCAACACCTTCCG
ATTGGTCTTGCTGCTTTAGATAAAAATGATTACTTAGGTCATACCGATTATGAACTTGAA
CTTGAAGTTGATGACAGTAAACAAGGTAAAAAAGACTTCTTCGATTTCTTAGATAAAAAT
CGTGTTGAATATCGATTTTCAAAATCAAAAGTAGTTCGATTCTTAGACTGTTTAAGACAT
TTACGAAAATAATTTTTAAATATTTACTGACAGCATTCTGTCAGTATTTTTTTATAAAAA
AAATGTCTGATTCTATCAGGCAGTTTTTTCAATTTGTTCTAAATATTGTTGTAAGAGTGC
ATGAGGACAATTTTCCACTCTCAAACATTCTTTGTCAGTTAAAATTAAACTGGCTGGTGA
AGTTTGGAAATTGTTTTTTCGAAAATCTTTTAAAATTAAAGCAAGATGTTTTTTGGCAAA
AGAGCGATATTCCAGAAAGTTGAGTGTAGAAACCCCAATTTCTTGTAAAATTTGCTGACG
AATTTGAGCTGTATAGTCCAAGATAGTTGTTTCTTCCAAAAAATCTTGAAGTAAAAGGAG
AAACAAACGGCCCTGTTTACGTCCATATAAATTAACAGTTAGATAATCAAGCGATACTTT
TTGCAAGCGGTCATAGCAAGCATTTAGTGAGCTAATCGTTTTAGGCAAATCTTCCTCATC
ACGTAATTGCTTAGCAGCAGGTAACGTAACAATTGGATATAAATGCCAATCATTATGATC
AAATTCTTCCAAATGGTCTAAAATGGGAGTGAAGTAATAATGAGTCTCCAACATAGTTTT
TTCCTTGGCTCTGGTCTATTTTTCATATTTTTAGAAAAAGAAATATAAAGCAATTTATAG
AATACATCAATTTCACAGATTTCTTTGACTTCTATATGAAGTCCTACAACTCTACCAAGA
CTCCTCTCTTTTTTTACTATCTTATCAAAAAATGCCTGCCCACTCAAACAATATACAAGT
TTATTTTAAAGTGAGCACAAACTTCCCTAGTCACCTATCAGTGTTCAAGTTCTTCTTTCA
CTTCAAGATTTGTCTGAATAAAAGCTTCCGAAAAGTTTTGGTCGAGTTCTTTAATATGAC
CCACACGTACTTTTTTGACAAATCTCAACTCTTTTAATTTATTTAATAAATCGGCAACTT
CATCATTATTCACATAAAGTAAGCTATAGTGCGATTTCTGACTACTATAAACAATATCCC
CAAAACGACTAAGTTGTCTAGTTCCTTTATAAGAGTAACAATAAACATAAACCGCCACAC
GCTCTCTTATATAAAGGGGGCGAATTTCTTTTTTTTCAATGTTTTCCATGATGTCGTCCA
TGCTGCCCTCCTTTCAATGGTAAATTTTCATCAACATAAATCTGTTCAGAAATACTCTTT
GTAATTTTTTTAGTCAAATCTGTTAAAATTTGCTGAACGTCATTTTCTGCCAAACGTAAG
GCATAAACTTTTTCATTCGTATTAATTTCATGCTGTAACGTTTTTAATTCTGGACGAAAA
GAAATGTAGTCAGAATTATCATTTAAAACTTTCAATTGTTTTTGCAAAGTTTCATCTGCC
ATAAAATCAGCTTTTGCTTTTTGATAAAGCTTGATTTCAGGAAATTCCAAGAAACTATCC
ATAATTTTTTCTAACAAATCATCTATTTCCACTAGATTTTCATCGATAATTAACATAAAT
TTATTATATCATAAATATGAAATGATACACTTTACTGTTATCTTTAGCAAAATAGAATAT
GACTCTTGATACAATTTTATTAATTTGGTATAATAATTAACACATTATCGGAATCATCTG
ATAATTTAAGGAGGAAAAACTTTTGGAAGACATTCAAAAGAATCATGAAGCCCAAAGGGG
CTTACAAAACCGGCATATTCAACTCATTGCAATTGCCGGCACAATTGGTACTGGACTTTT
TCTCGGTGCCGGAAAAACAATTCAAATGACTGGACCAAGTGTCATTTTCGCTTATATTTT
AATTGGGATTGCTATGTTCTTTTTCCTTAGAACTATCGGGGAAATGCTCTATAATGACCC
TAGTCAGCATTCATTTTTAAATTTTGTTACCAAATATTCAGGAATCAGAACAGGTTACTT
CACTCAGTGGTCTTATTGGTTAGTTATTGTTTTTGTCTGTATCTCTGAATTGACGGCCAT
TGGAACTTATATTCAATTTTGGCTTCCTCATCTTCCTTTATGGTTGATTGAAATTGTGAT
GCTCGCACTTCTTTTTGGTCTCAATACCTTAAATTCTCGTTTTTTTGGTGAAACTGAATT
TTGGTTTGCTATGATTAAAGTGGCAGCAATTCTTGGAATGATTGTAACTGCCATCATTCT
CGTAGCAAGTAATTTCCATTACACCACAGTCTTAAGTGGTAAAACGGTTAATGATACGGC
TTCTCTAAATAATATTTTTGACGGTTTCCAACTTTTCCCACATGGTGCTTGGAATTTTGT
CGGAGCCCTACAAATGGTGATGTTTGCTTTCACTTCGATGGAATTTATCGGAATGACCGC
CGCAGAAACAGTTAACCCTAAAAAGAGTCTACCAAAAGCTATTAATCAAATCCCTGTCCG
TATCTTGCTTTTCTACGTCGGAGCACTTCTGGCAATTATGGCAATTTTTAATTGGCACTA
TATTCCAGCAGACAAATCACCATTCGTTATTGTTTTCCAACTCATTGGAATCAAATGGGC
TGCAGCTCTCATTAACTTCGTGGTATTAACTTCTGCTGCTTCGGCTCTCAATAGCTCTCT
CTTCTCAGCAACACGCAATATGTACTCTCTTGCCAAACAGCATGACAAGGGAAGATTGAC
CGCTTTTACAAAACTTTCTAAAGCAGGCATCCCGATTAATGCCCTTTATATGGCAACGGC
TCTTTCTCTTTTAGCACCTGTCCTAACTTTAATTCCTCAAATAAAAAATGCTTTTAACTT
TGCTGCCTCTTGTACGACCAATTTATTTTTGGTAGTTTATTTTATTACTTTGTATACCTA
CTGGCAATATCGTAAGTCTGATGATTATAATCCTAATGGCTTTTTAACCCCTAAACCCAC
TATTGCTGTACCATTTATTGCGATTATCTTTGCCATCGTTTTTGCTTCCTTGTTCTTCAA
TGCCGATACTTTTTATCCTGCTTTAGGAGCGATTGTTTGGACTCTTATCTTTGGGCTTTA
CTCCCATTTCAAAAAAATCTAATTCAGGTTCACTCCTTTATAAAATAGAGCAGTCTCTGA
AAATCTTAATGAAAAAGCGTATAATATTATATTATGAATACAAATCAAAATGATGAAAAC
ATAGAAAAACAGCCTTCTCAACGTGGTTTAAAAAATAGGCATATTCAACTGATTGCGATT
GCGGGAACAATCGGTACCGGACTTTTCCTTGGAGCCGGAAAATCAATTCATCTTACTGGT
CCTTCGATTATTTTTGTTTATTTGATTATCGGAGCTCTGATGTACATCCTATTAAGAGCA
ATTGGAGAGATGCTTTATCAAGATCCTAGTCAGCATTCCTTTTTGAACTTTGTCTCACGA
TATATGGGAGCCAAACCTGGATATTTTATTCAGTGGTCTTATTTGCTAGTCGTTGTTTTT
GTCGCGATGGCCGAACTAATTGCCATCGGAACTTATATTAATTTTTGGTTGCCAGATTTA
CCGATTTGGATGACTGAGGTTTTTGTTTTAGTTCTTTTAACACTATTAAATACTTTAAAT
CCTAAATTCTTCGGTGAAACAGAATTTTGGTTTGGAATGATTAAAATTGTTGCCATCATT
GGTTTGATATTAACTGCAATTATTTTAATTTTTAGCCACTATCATACGGGAACTGACACG
GTTAGTTTAACGAACATCACTAAAGGCTTTGAGTTCTTCCCTAACGGCGTCTCTAGTTTC
TTTGAAAGCTTTCAAATGGTAATGTTTGCCTTTGTTTCTATGGAATTCATAGGGATGACT
GCGGCTGAAACGGACAATCCAAGGCCTACTTTGAAAAAAGCTATTAATCAAATTCCAATT
AGAATTGTACTCTTTTATATTGGGGCTCTACTTGCCATTATGAGTATTTATCAATGGCGA
GATATTCCTGCTGATAAATCTCCATTTGTCACCATTTTCCAATTAATTGGTATCAAATGG
GCTGCCGCTTTGGTTAATTTCGTTGTTTTAACCTCTGCTGCTTCTGCCTTGAACTCCGCT
CTCTTTTCAATCACGCGAAATCTCTACTCATTATCGCAACTTAATGATGATAAAATTCTT
AAGCCATTTACAAAATTCTCAAAAGCTGGTGTCCCCGTAAATGCGTTACTTTTCACATCA
CTATTGATTTTATTTACTCCATTTATTTCAATGATTCCAGCAATCTCTAATTCCTTTGTC
TTTATTACCAGTGTCGCAACAAATCTTTTTCTAGTCGTCTATCTGATGACTTTAATCACT
TATCTAAAATATCGCAAATCAAAAGATTTTGATCCAAGTGGCTTTACTTTACCAGCGGCT
CATATCTTTATTCCATTAGCTATTGCTGGATTTGTATTAATCTTTATTTCACTTTTCTGC
TTTAAAGATACAATTATTCCGGCCATTGGTTCTGTGATTTGGGTTCTTATCTTTGGATTA
TTTACCTTCTTTAGAAAAATAAAAACAGCTGATTAATTCAGCTGCTTTTTTTTAATCTTC
AAGTTCAAGTTCGATTTCTTCTGTTTCTACTGCTTTTTCTTCTTTTTTAGCTTTTGCTTT
AGTTTTTGAAGCTGTAGTTTCTTCTTCAGTTTCTGCTACTTCTGAATCATCAAGAAGTCC
ATGAGCTGCCCGAACTTTGTGGTCTATTTCATCAAAAACATCTTGATGCTCTTTGAGGTA
GTTTTTAGCTTTTTCTGCCCCTTGACCAATCTTCTCATCATTATAAGCAAACCAAGCACC
AGATTTCTTAATAATGCCTTCTTCAACAGCAATATTTAAAAGCTCACCTGTACTTGAAAT
TCCTTCACCAAACATGATATCAACAAGCGCAACCTTAAATGGTGGTGCAACTTTATTTTT
AACGACTTTGATTTTGGTGATTTTACCTATTTGAGTTTTGTTATCTCCAGAACCTTCTTC
AATTTTTGTTGAACCACGTACGTCAAGACGAACTGAGGCGTAAAATTTCAAAGCACGACC
ACCAGGAGTTGTTTCTGGTGAACCAAACATCACTCCAACTTTTTCACGCAATTGGTTGAT
GAAAATCGCTGTTGTTTTTGTTTTGTTGATATGTCCTGCAAGTTTACGCATGGCTTGTGA
CATCATACGTGCTTGAAGACCAACTGAACTGTCTCCGATTTCGCCATCAATTTCGGCCTT
TGGTACCAAGGCTGCAACTGAGTCAATAACGACCAAGTCAACCGCTCCAGAAGTAATCAA
TTTTTCAGCAATTTGAAGTCCTTGTTCACCATAGTCAGGTTGTGAGAGCAAAAGTTCATC
AATATTTACACCGAGTGCTTTTGCATATTCTGGGTCAAGAGCATTTTCAGCATCGATAAA
GGCTGCAATTCCACCTTCTTTTTGAACCGCTGCAACGGCATGAAGAGCGACTGTTGTTTT
ACCAGAAGATTCTGGTCCGTAGATTTCAACGATACGACCTTTAGGGTAACCACCTGCACC
AAGTGCAATATCAAGCGCAAGAGAACCTGAACTTACAACTGATACTTTTTGGTTAGCTGC
TTCACCAAGACGCATGAGTGAACCTTTCCCAAAGTCTTTTTCAATCAGAGCAAGAGCATC
AGCCAATGCTTTATCACGCTCAGCACCATATTTTTTGGTAATATCATCAAAATTTGTTTT
TTTCTTTGTTGCCAAATTTTATCTCCGTTATTCTTTATTTATGGTTTAATTATAGCATTT
TTCAGGATTTTTTATAAGCCCCTATATTATATCTATACGTTTTTTTATGAACTTTGTCAC
TGACTTTTTTAGTTAATTTACCTTGTCTGTCAGTAAATATTCTTCACTTATTTTTGCTGA
CAAACTGGGCAAAAATGAGTGCCTCGACCAGCAACTTTTATTTTTTGAATTTCTGCACCA
CAACGGGAACATTTTTCACCCGTTTTTCCATAAACTTGCAACTCATTTTGCATTTTACCG
GTTGATCCTAAGGCACTATAAGTTCTAATACTTGAACCACCAAGCTTAATCGCTTTTTGC
AAAATTTCAATAATTGAGTCGTGCAAAAGGTGGATGGAACTTTCTATCAGCTGATTAGTC
TCTTTTTCTGGATGAATTTTTGCTAACCAGAGCACTTCATCAACATAAATATTACCAAGC
CCAGCAACAAGGGTTTGTTCAAGTAAATAAGGTTTTATTTTCTTTGTTGATTTTCTTAAT
TTCTCTCGAAAAAGCTTTTCATCAAAATCTTCATAGGTCGGTTCTGGTCCAATTTTTTTC
TTCAGAAAATAGGGAAGCACTTGGTCAGTAGAAATCAATTCCCAAGTTCCAAATTTCCTT
ACATCGGCATAGATTAACTGCCCATCAGCAAATTTCATTGTCAAATGGTCATGCTTTTCT
CTTGGTGCATCAAGTGTTGCTAAGCGATATTTTCCTTCCATTCGTAAATGAGAAATCAAG
CGAAAGTCATCTCCAATTTCAAAAATTAAATATTTTCCTCGCCGCGAGATGCCCTGAATG
GTTTTTCCTGTCAATTCTTTTTTCAATTGCTCAAAACCGGTTAAGACCATTCTTGGATAA
GTGGCTTCTATAGATATAATTTTTTGTCCAACAATTCTTTTTTCAAGTTCTCTTCTAACG
GTTTCAACTTCTGGTAATTCTGGCATTTTTTCCCTCTTATCACAAAATCTACTGACAGAC
TTTCCAGTCAATTCATTTATTTTACTGACAGCTTTCTATTTTCATTCTGTACTAAATTTC
AATATAAAAAATCACTGACAATTTATCATCAGATAAGTTTTATCAGTGACTATTTTAACA
TTTCTCATTCATTTTTTTATGATAAAGACTTCAAAATTTATTTTCCAGAATCACCATAAT
TTGATAAGACGCGAGCTGATGGGTCAGTAACTTCTGCCCCAACCCAATCGCGATTTGGCA
TCCAAAAATCAAGAATCCAATCTTCATATCCTGGATAAAATTCTTCAAAAATTTCCCGAT
ACATCAAGGATTCTTTGGTAAATGGTGTATGTTTTGGATACTTTTCACTGGCCTTTGCTA
AATCTTCATCAGAATATTTTTCGTCAGCAAATTCTTTTAAATAGTCGACCATGGAATGAC
CAACAGCATCAGAAAAAGCCGCTTTTTCTCTAAATAAAATCTCGTCTGGTAATAGCTCCG
TTCCTTCAAAAGCATGACGCAAGAGATATTTTCCTTTGCCATAAGTATTCAGCTTTCTGC
TGGGATTGATGGACATGACATAAGTCGCAAAATCCAAGTCAGCAAATGGAACACGCGCTT
CAAGAGAATGAGCCGCTAAACAGCGGTCAGCCCGCAGGACATCATACATATAAAGTTCAT
GCACTCGTTTTTGGGCTTCTTTTTGAAAGGCCCCAGCTGATGGAGCAAAGTCAGTATATT
TATAGCCGAACATTTCATCGGAAACCTCACCGGTCATCAAAACTTTCAGCTCTGTATTCT
CATGAATATACTTACAGATTAAATACATCCCAATAGAAGCCCGAATCGTCGTGATATCCC
AAGTTTCCAAATGCCAAATCACTTCACGAACTGCTGAAAGTACGTCTTCTTTTGTCATCA
AAATTTCGGTATGGTCAGTCCGTAAGAAATCTGCTACTTCCCGAGCATATTTCAAATCAA
TCGGGTCTGTTTCCATTCCAATCGCAAAGGTCTTGATTGGACTTTCTAATTCTTTAGCTG
CAATGGCACAGACCAATGATGAATCTAAACCGCCTGACAAGAGATAACCCATTGGAGCAT
CTGCATGAAGACGTTTTTTAACTGCACGTTCCAATTTGCGACGGATATGTCCTGAAATTT
CAGCCAAAGGTTCTTCAACAATCGTTGAAACTTCCGCAATATCATTATAAACATGAAATT
CACCACCTGCATAATAATAACCTGGTGGAAAAGGCGTCACATCTTTACAGGTTGAAATAA
GGGCCTTAGCTTCAGAAGAGAAAGAAATTTTCCCCGTAACTTTATTATAACCATAAAAAA
GTGGACGAATTCCAAAAGGATCACGAGCGGCAAAAATTTCACCAGTATTTTCATCAACTA
GTACAAAAGCAAATTCAGCATCAAGCATTTTGACCATTGTTTCGATTCCTGTGGTTTCAA
AAAGAGGTAAAAGCACTTCACAATCAGAATCTCCTGTAAATTTATATCCCTTAGTTTCCA
AGAACTTACGAAGGCTTAAAAAGTTATAAATTTCACCATTACACATAACTCTTTTCCCGT
TCAGTCCAAAGGGCTGACGCCCCAAGTCTGACAAATCCATGATTGAAAGTCGGCAAAAAC
CAAAATCATTTCCCAAAGTATCACGAACATGTTGTTGGTCGTCTGGTCCTCGATGTTCAA
TCAGTTCCAAATTGCTTTTAAACTCTTCTATCGTTAAGTCAGATGTTTCCATAAATAAAA
AACCGCACATAATTTCCCCCAATAATAATTATAATTTTCAATATTATATCACAATTGTCT
GGAAATTTCATAATAAAACAAAAAATAGCGATAATTCGCTATTTTCATTACATATAATCA
TCACGATTGTAGCCAAAGTCAGCTAAATCCATTTTACGGTCGCGCCAATCATTTTTAATT
TTAACCCAAGTTTCAAGGTAAACCTTGTCACCAAGCATGATTTCAATATCACGACGAGCC
ATTTTCCCGATTTTACGAATCATATCGCCACCTTTACCAAGAATAATTCCTTTTTGGCTC
TTGCGTTCGACAATAATTGTTGCCATGATATGAATTTTACCCGTTTCTTCATCTCGAGTC
ATTTGGTCAGTAGTAACCGCAATAGAATGCGGAACTTCTTCGCGAGTCAACAACAAGATT
TTTTCACGAATCATTTCTGAAACGAGGAAACGTTCTGGATGGTCAGTAATTTGGTCTTCT
GGGAAATATTGAGGCCCTTCATCCAATTTTTCAGAGAGTGTATCAATTAATCTTTCGGTG
TTATTTCCTTGTTTAGCTGAAATTGGAACGACTTCTGAAAATTCCATTTGTGAAGTATAA
TCAGCTACAATTTCAAAAAGACGGTCAGGATGAATTTTATCAATTTTATTGACAACCAAA
ATGACTGGAACTTCTGCTTTTTTCAAGCGTTCAATAATCATATTTTCACCAGTTGAACGA
GGTTCATCAGCTGCAACCATAAATAAAACGACATCACATTCACGCAAAGTAGAATAAGCA
GATTGAACCATAAAATCGCCTAAAGCATTGTGTGGTTTGTGAATCCCTGGCGTATCAATG
AAGACAATTTGTTCATTTTCTGTAGTATAAATTCCTTGAATTTTATTTCTTGTTGTTTGA
GGTTTATCTGACATGATGGCAATTTTTTGACCCATCACGTGATTCATAAATGTTGATTTT
CCAACATTTGGACGACCTAAAATCGCCACAAATCCTGATTTAAATTTGTTATTTGTCATA
GCGCTATTATATCACAGCCAGTGGGACGAAACAAGGTTTCGTATTACTGGTCCTCATTAT
TAATTATGCTAGAGCGAAGCGTAGGATAGCTATCTCCACTTTAGTGGCTTACAGATATGC
TGGTTGTCCCTCCCAGAAACGATAATTTCCCACTTAGGATAGTCGTTGTCAGCTTGCCGT
TTTGTCATTCGCTTTAGCGGATAGACAAAACGGACAGCGTAGCACGTAAGCGCGTAGATG
CTGACTTACGAATATGCTAGTATTTTCACCAGAGAGATTGATAAGGTATCTACTTCGTTT
CACTACGTTGTCCATAGCACGGCTGTCCGTTTTGCTATCAACGCTAAAACATTGGGCAAA
AAGGCTCGTTCTAAGCCAGCAAAGCTGGCAAGACGAAATGGCAGTAAGTGCGTCATAGCA
ACTTACGTCTGCGCGTTATAAGCAGTGATATTTATAGCATAAAATCAGCCTTTTGCGGAA
GAATATTTTGCTGACAGATGCGTCAGTAAAACTGACAAATTCCTTATCCACAGAATTAAT
GTCTCTACTCAATCAGATTAAACTGACAGACTTATGACTAATATAAAAAATACTGACAGC
TGACAAAAGAAAAAATCATCAGATAACTGATGATTCCTTTATTTACCGATTTAAAGCTCA
TTAAGCCGCTCATTTCAGTAATTTTTATAACTTATTTTATTTATCGCCACGGCTACGCAT
TACGAAGCCAGCTGATTTTTCAGTTCCTGTGGTACGTTTACGAGGAGTTTTTTCACCTTG
TTTACGGTCGTCAAAGCGACGATCATCACGTTTTTCACGGTAACCTCCACGATTGTCATC
ACGGTCTTTCCAGTTACGTTTACGATCTCCACCGCGTTCGCCATCTTTAGAATCACGATT
ACCACGGTAGCCTCCACGGTTTCCGTCACGATTACCATCACGGTCGCCATTTCCACGGCC
TTTGTAGCGTCCGCCGCCACCTTTACCTTTTTTCTTGAATCCTTTTCCTTCACCATTGTA
TGGTAATGGACGTTCGGCTGTAATTTTAACTTCTTCTTGGTTATCAGGGTCTTTAACACG
TCCTTGGAGAAGTAAGGCAACCAATTCTTTAGCATCAAATTTTTCAAGTAAGCTTGCTGC
TTGTTTGTCAAATTTTGCTAATTTTGCTTTACCTGATTCATCAGACAAATCACGAAGAAC
ATCATCCATCGCAACAGAAAGTGACGCTTGGTAAGCTTCTTCTTTTGTTGGTGGTTTCAA
GCCTTTCATTTCTTTGTTTGTCAATTTTTCAATGGCACGAAGGTAGCCCATTTCATTGTA
TGAAACAAAAGTTACTGAGCGGCCTGATTTACCAGCACGACCTGTACGTCCGATACGGTG
AACATAGCTTTCTTGGTCTTGGGTAATATCGTAGTTGTAAACGTGTGTTACACCTGATAC
GTCAAGCCCACGAGCGGCAACGTCAGTAGCAACCAAGACATCAATATGTCCAGCTTTGAA
ATCACGTAAAACGGCCAAACGTTTGTTTTGATCCAAATCTCCGTGCATTCCTTCAGCACG
ATATCCGCGTAATTTAAGACCACGAATCAATTCGTCAACGCGGCGTTTTGTACGACCGAA
AACAATGGCAAGTTCTGGACGTTCAACATCAAGCAAACGAGTCAAAACATCAAATTTTTC
AAATTCTTTTGTTTTCACAAAGTATTGGTCAATACGGTCAGCAGTCATTTCTTTGGCTGC
AATTTTGATGTGTTCAGGATTCTTCATGAATTTCACACCAATTTTTTTGATATCAGCAGG
CATTGTTGCTGAGAAAAGCAATGTTTGACGATTTTCTGGTGTTTTTTCAATAATAAAATG
AATGTCTTCCAAAAATCCCATGTTAAGCATTTCATCTGCTTCATCAAGAATCAAAGTTTC
AAGTTGGTCAAGTTTGATTGCTTTACGTTTAATCAAGTCAACCAAACGACCTGGTGTTCC
CACAACGATATGTGCGCCAGCTTTAAGTCCTTTGATTTGTTTTTCAATACTTGAACCACC
GAATACAGTACGAACTTTAAGTCCTTTTGATTTACCAAAACGGAAAAGTTCTTCTTGTCC
TTGAACTGCAAGTTCACGGGTTGGAGCAATAACAAGTGCTTGAATGGCTGGATTTTCAGC
ATTGATTTTCTCAATAGTAGGAAGACCAAATGCCGCTGTTTTACCAGTCCCTGTTTGCGC
TTGACCAAGAACGTCACGTCCTTCAAGCGCCAATTTAATTGTTTCTTCTTGGATTGGTGT
AGGTTGTTCATAACCAATCTCTGTAAGTGTTTTTACGATTCCTTCTGACAGGCCGAGTTC
ACTAAATTTCATTTTTTACCTATATTTCTACTGCGTGTTCCCACGCCAAAATTTTTATTA
CAGGGTACGAAACCCTTGCTACAGGCGAAATTTATGTGACTCGCCTGACGTAACTTATCT
ATTATAGCATAATTTTTTGACTGAAAATGCTTACGCCCTTTACTTTTTTAAAAATATTTT
CATAAAAAAACTACTGACAGTTTTTTAAAGGATAATTATCGGTAATTTTACAACTACACT
ATCCACAAATTTTTGTCAGTAATTTTAAAATATATCATTTTTTTAATGGAAATTTTTTTA
AGAATAAACATTCTGTCAGTAAATTTATAAAACTTATACTGAAAATTGTTCCATTAATTC
AACATCTGGATATTTATCTTTGAACCAGCGCATGGCAAATTCATTTTCGAATAAGAACAA
TGGATGATCAAAACGGTCTCGCGCCAAGATGTTTCGCGAACTGGACATTTTTTCATCTAA
ATCTTCTTCTTTAATCCAACGCACTATTTTTGAGCCCATCGGTGTCATGATTGTTTCCGA
ATTATATTCGCGCTCCATCCGGTCTTTAAAGACTTCAAATTGAAGTTGTCCAACCGCACC
AAGCATGATATCGCCAGTCGTATAAGATTTGTAGAGCTGAATGGCTCCTTCTTGCACCAA
TTGGTCAATTCCTTTTTGGAATGATTTTTGTTTCATGACATTTTTCGCTTGCACACGCAT
GAAAAGTTCCGGTGTAAACGTTGGAAGTGGCTCAAATGATTTCTTTAATTTACCAGTTGT
CAAAGTATCACCAACTTGATAAGTTCCGGTATCATAAACCCCAATAATATCACCAGCGAC
AGCATTTTCAACATTTTCTCGTGATTCAGCCATGAACTGTGTCACATTAGATAATTTTAC
TTTTTTACCCGTGCGGACAAGATTAACATCCATTCCACGCTCAAATTCTCCAGAAACAAT
ACGGACAAAAGCAATTCGGTCACGGTGACGAGGGTCCATATTCGCTTGAATTTTGAAAAT
GAAACCAGAAAAATCAGGATTTAAAGGTTCAATTTCTTCTTCATCAACCGTTTTGTGTGA
ATGAGGTTCTGGTGCGTATTCTAAAAATGTTTCGAGGAAAGTTTCCACCCCAAAACTGGT
CAAAGCTGACCCAAAGAAAACTGGTGTCAATTGCCCAGCAACCACTTCGTCTTCTGAAAA
TTGATTTCCTGCATCCAAAAGTAATTCAGCATCTTCTAAAGCTTGCGTGAAAAATGGATT
TTTCGTTAAAGGATGACTTGTTGGTACTTCCCCATTTTCATCAAATTCAACAAAACGTTT
TCCATCTTCTGGTTGATAAACTTCTACGCGCCCATGCGTAAAATCATAAAGGCCTTGGAA
ATTTTTCCCCATGCCGATTGGCCAATTCATTGGTACACTGGCAATTCCAAGAATTTCTTC
CAATTCAGAAAGCAAATCAAGTGGTTCACGTCCATCACGGTCAAGTTTATTGATGAAAGT
GAAAACTGGAATTCCACGACGTTTGACAACTTGGAAAAGTTTTTTCGTCTGTGCTTCAAT
CCCTTTAGCACTATCAATAACCATGACTGCCGCATCAACTGCCATCAACGTTCGATAAGT
ATCTTCTGAGAAATCCTCATGCCCTGGCGTGTCCAAGATGTTAACCCGTTTTCCCGCATA
GTCAAACTGCATGACAGAACTCGTTACAGAAATTCCACGTTCTTTTTCAATGTCCATCCA
GTCTGATTTGGCAAAATTTCCTGTTTTACGTGCTTTTACAGTACCAGCTTCACGGATGGC
ACCCCCAAATTTCAATAGTTGTTCTGTAATCGTCGTCTTACCAGCATCCGGGTGACTGAT
AATGGCAAAAGTCCGACGTTTTTTTATTTCTTCTTGTAAAGTCATTTATACTCTCATTTT
CTTTAATTATTTAATTATTCATTTATACTTTTAATTTAATTTACATTGGCTAAGCCTCAA
AAAAATAGTTCTTTTAATTATATCAAGATGCGAGGCCGACTGCAAGAAACGTAGAAAATT
GCGGCTCGACTTGTCGCTTCAACGACATAGCGAGAGCGGACAACGTAAGGTAGGGAATCG
TGGTTCTGCACTTGTGCAGGTTCCGATTTTTCTACTTTCCTAGTTTCTAGGAGGACGAAC
TCAATTATACCAAAATTTGCCATAATTTTATAGCTGATTTTTTTACACTTACTGATGGAT
TAAAGAGTGAAAAATTTATTCGGGCAGTAAGAAAACAATAGAAAAAACAATCAGTAGAAC
TAATTGTTTTATCATTATTTTTTACTTATAGAGTGGCATTTTTCTTATACACTTCCGCTT
CAGCTTCTGTTGAAAAGACAAAATGTCCAGGCGTAATTTCACGCATCTCACGTTCTTGCC
CATCCAATTCTGCTGTTGGGTCATAAACAATTGGGGTCCGCTGACGTTCAGAGATAGGGT
CTGGTGACGGAATCGAACTTAGCAAACTCTTAGTGTAAGGATGAATTGGATGATTGTAAA
CTTGCTCAGAAGTTCCAACTTCCAAAATTTTCCCCCAATGCATCACACCAATACGGTCTG
AAATGTATTTAACCATTGACAAATCATGAGCGATAAATAAGTAAGTCAAATTTTCTTTTG
CTTGAATATCTCTCATCAAGTTAACGACTTGGGCCTGAATTGATACATCAAGTGCCGAGA
TAGGTTCATCGGCAACGACAAATTTTGGTTTTACAGCAAGTGCACGTGCAATCCCAATCC
GTTGACGTTGTCCACCAGAAAACTCATGGGGATAACGTGTCAAATGGTCATCATTCAATC
CAACCAGACGCAAAAGTTCCAATACACGAGCATCACGTTCAGCTTTAGTTTTTACTAAAC
CGTTAGCGTCAAGTCCTTCAGCAACAATATCTTTAACGCGCATCCGCCCATTCAATGAAG
CCTGTGGGTCTTGGAAAATCATTTGTGCCTCTGAACGATATTCTCGCAACTCTGAGCCTT
TTAGATTACGAACATCTTTACCTTCAAAGAGAATTTCTCCGCCAGTAATAAAATTATCGT
AAAGTTTAAGAATTGCTCGACCAATCGTTGTTTTACCAGAACCTGATTCTCCAACAAGTC
CAAATGTTTCTCCTTCATAAATATCTAAAGAAACATTATTAATTGCTTTATTTGCCCCTT
TTTTTCCTTTATTAAAAGTCAAATCAAGGTTTTTTATTTCAACCACTTTTTTAGGTTCTG
TCATTATTTATCCCCTTTCAATTCTTCCCAGCGTTTCCAACGTGCCAAGATATTATCGGA
AGGCGTTACTTTTGGTGCTCGTGGATCTAAAAGCCAAGTTTTAGCAAAATGAGTTGGAGA
AACTTCAAAGTATGGAGGTTCTTCTTCAAAGTCAATTGCTAGGGCAAATTTATTACGTGC
CGCAAAGGCATCTCCTTTTGGCGGATTCAACAAGTCAGGAGGAGTTCCTGGAATTGAAAC
CAAGCGGTCTACACTTGAATCAACTGTTGGCATTGAATCCAAAAGTCCCCAAGTGTAAGG
ATGTTGTGGGTTATAGAAAATTTCTTCAACTGTCCCATATTCAACGATTTCTCCCGCATA
CATTACTGCAACTTTATGTGCAAATCCAGCAACAACCCCTAAATCATGGGTGATAAAGAC
GATAGATGAATTAATACGCTCTTGCAATTCGGCCATCATGTGCATAATTTGGGCTTGAAT
GGTAACGTCAAGCGCAGTTGTTGGTTCATCTGCAATCAAGATTTCAGGATCAGCAGCCAA
GGCAATTGCGATAACCGCCCGTTGACGCATCCCACCTGACCATTGGTGTGGATAATCATT
GATATGCACTTCGGCATCAGGAATTCCTACTTGTTGCATCAATTCAAGGGCCCGTTTCAT
GGCATCGGCTTTACTCATGCCTTTATTGTGTTTCAACAAAGGTTCAGCAATCTGTTTTCC
AATACGCATGGTTGGGTCAAGAGAAGTCATTGGATCTTGGAAAATCATCGAAATTTCATT
TCCACGAATTTTTTGCCATTCTTCTTCTTTCAAATCAAGAAGGTTACGACCTTTAAATAA
CAATTCCCCTTCAGGGATTTCTGCATTTTTAGCATTCAATCCCATCAAAGTTTTTGTTGT
TACTGACTTACCAGAACCAGACTCACCAACAATAGCCAAGGTTTGTCCTTTTTCTAAATC
AAAAGAAACATTACGAATCGCTTTAACATCTCCAGCATAGGTGTGGAAATTGACATGCAA
ATTTTTAACTTCTAATACTTTTTCTTCTGCCATTTCTAATCCTCACTTGCTCTAGGGTCA
AATGCATCACGCAAACCATCTCCAAAGAAGATAAATGTGAGTGAGAGCACAGACAAGACG
ATTGCTGGAATAATCAATTGGAATGGATAGAATTGCAAGCTTGCAATCCCATCATTAATC
AAAGTCCCCAAAGAAGACGTTGGCGGTTTAACCCCAAGATTAATCGCTGATAAAACAGCC
TCATACATAATCATACTTGGAATATCAAACATGATTTGGACAACAATAACCCCTGAAACG
TTTGGCAACAAATGTTTTACTGCAATTTTCCAAGTAGATTGTCCTAAAGTTTTTGAAGCT
AAGACAAAGTCACGCTCTTTATAGGAGAGCACCATATTCCTGACTTGCCGGGCCATTCCG
GTCCAAGCAAAGAGCCCAATGGCAATGATAATTGATGAAATCCCTTGTCCCAATAAGAGG
GCAAGCATGGTTACCACAACTAAGTTTGGTACAGATTGGATAATTTCAATAATCCGTTGC
ATGACCATATCGACTTTTCCGCCCATCCAGCCGGAAATAATCCCGTAGGTCACCCCAATT
ACTAAGTCAATTAGAGCCGCAGCAAGGGCAATAATCAATGAAATACGCAAACCAACAACT
GTCCGTTTAGCTAATGAACGTCCATATTTATCCGTTCCAAAGACATATTTATCTTTTTCC
GGAACACCTTGAGCTTTATAAACATCTGTTTTTTCAGCTGAACCAGGAGCTTTGAAATCA
CCATTCCAAAATGGTAAATCACCCGAAAGTTTGGGTGGAAGATTTCCATAAACTTGTGAT
TTATTTGGATTAAAATAGTTTGCTTTTGATTGTGGCACAACAAATGCTGAAATCACTGAG
AAAACTAATGTGATCGCAATAATCCACATCGCTACTAGGGCAATTTTATTTTTCTTGAAA
CGACGCCAAGCATCTTGGAAAAAACTCAAGGCAGGTTTCGCAATTTTTTCTGTTGAATCT
GAACCCTTTGAACCAACAAGGGTGAAGTCTTTATTTAAATTTTCCATTTCGACAAACCCT
TTCTAGAGACGAACTCGTGGATCAACAATTGCAGTCAGAATATCTGTAACCAAGATGAAC
ACCATCAAGATTACCGCATAAACAATCGTTGTTGCCATAATAACTGGGAAGTCTTTGGCA
GGAATCGAATCAACAAATTGAGCACCAATTCCAGGAATTGAAAAGATTTTTTCAATCAAG
ACTGACCCTGTCAAGAGACCTGCGGCCATTGGACCAATCAAAGTCAACATTGGAATCAAT
GAATTACGCAACGCATGCTTATTGACAACTTCTTTTTCAGATAAACCTTTAGCACGTGCT
AACAAGATGTAGTCTGAAGACAGTGATTCAATCATTTCAGAACGTACGAAACGTGTTACT
ACGGCCATCGGTGCAAATGAAAGAGCGATTGTTGGCATAATCGTTTGTGAGAAAGTCCCC
CAACCAGAAATTGGGAAAAGATTCAAATTAAATCCTAGATAAAGAAGAATCAAGGTACCA
ATTACGAATGAAGGAACTGAAATCCCAAGTACTGAGAGAAATCCAAAAATTCCATCAAGA
AGGCCATTTTTACGACGCGCAGAAGCTTTCCCCATCAAAGCACCAAGAACAGTACCTAGA
ATAAGAGCTTGTGTTCCTAACTGCATTGAAACTGGTAAACGTTGAGCAATCATCGTAATA
ACCGGTTGGTTGGTATAAATGAATGAAGTACCAAAATTACCTGTGAACATATGTCCAACA
TAGATAAAGTATTGTTGCCAGAGCGGTTTATCTAAACCATAAGCATGTTTCAAAATTTCC
AGTTGATCTGGAGTTAGTTTGGGATTTGAGAAAGGCGTTCCGGGCATGACTTGCATCATA
AAGAAAGTCAATGTCACTATCAGGAACAAAGTTAGAAGCAAAAGCCCCAAACGTTTAAGA
ATATATTTAACCATAAAAAATTTCCTAATCTAAGCGAAAAGATAGGGTTGGCAATCTGCC
AATCCTAACTTTCTTGCTCTAAAACTCTATTATTATTTGAGGTAAGCCGTTTTGAAGTCA
TAAGTCAAACCAGTTGAACCAAAACGTACGTCTTTAAGGTTAGGGTTACGAAGAACTGGT
GAAGTACGGAAGTAAAGCGGATTAATATTTGATTCTGTATAAAGTGCTTCTTCGGCAGCT
TTGTAATCTGCATAGTGTTTTTCAGGGTCAAGTGCGTCTGTCACTTCAGCAGCTTTAATG
GCTTTATCATAAGTAACATTATTGATTTTACCATTATTGTTTGGTGAAGTTGATGTGAAC
AAATCAAGGAATGTTGATGGTTCAGCATAGTCACCACCCCAAAGTGAGATAACCATATCG
AAGTTCCCAGTCGTTGAGTCATTCAAACGTTGTTTAAATGGTACTGACTTGATGTTAAGT
GTCAAACCTGGAAGTTTTTCTTCCCATGCTTGCTTAAGGAATGTTGCTGAGTCTTTAGCC
GCTGCTGTATCGTCAGTGGTCAAAGTCAAAGTAAGCTTAGTTTCCCCAATTTCTTTCAAA
CCTTTTTCCCAAGCGGCTTTAGCTGCCGAGACATCGTATTTGTAAGGTTGTTCAGCATAT
TTAGCGAAGTCTTCACCAGTATTTGTTTTAGCCATACCTGCTGGTGTCAATCCAGTTGCT
GGTGTAGAAGCTGGTGTTACAGTGTCAACATATTGTTTACGGTCAGTTGCAAGGTTGAAG
GCTTCACGAATATCTTTATTCGCAAGGGCTTTATTTTTGCCTGATTGGTTATATTGGACA
TATGAAGTAGTTGCTTCGTTCAGAGAGACAACATTCTTATCTGTTTTGTTTGCTTTGTAA
AGGTCTGGGTCACCGATACCTGTTTGGTCAATTTTACCTTGTTTGTAAAGGTTAAATGAT
GTTTTAACATCTTGAACAACTTGGAAGTCGATTTCTTTAGTCTTAACTGCGCTCTTATCC
CACTAATCATCATTCTTCACGATTGAGAATGTTTGGTTTGAACCGTTCCAACCTTTTGAT
TTTTCAAATTTATAAGGTCCTGAGTAAACCATCTTTTCTGATGATGTTCCGTATTGTTTT
CCGTATTTTTCAACAACTTTTTGGTTGAGTGGGAAATAAACAGAGTTAGCTGTCAAGAAT
TCAAAGTAAGGTGTTGGTTGTGCAAGTGTGACAACAAATGTTGTATCATCGGTTGCTTTA
ACACCAAGTGTTGATTTATCAGCTTTACCTGCATTGATTTCGTTGGCATTTTTTACTGGG
CCAAGGAGGTATCCGTATTCTGAAGCAGTCGCTGGGTCAACCGCACGTTGCCAAGAATAA
ACGAAGTCTTTAGCAGTCAAAGCATCGCCATTAGACCATTTCAAGCCATCACGAAGATGG
AAAGTATAAGTCAAGCCATCTTTTGATACATCAACAGATTTTGCCAATTCTGGCTGTGCT
TTACCATCTTTGTCCACACGTGTCAAACCTGCATTGGTGTTACCAATAATGATGTTTGAG
TATGTATCTGTCGCGAGTGATGAATCCAATGTTTGAATTGGTGATGTTAAATTCCATTGA
ATGTCTTTTGATGATGACGATGAGCTAGAACCGCTATTGCCGCATGCTGCAAGCAAAGCT
GCCGAACCAAGTGCAACTGTACCTAAGGTAACTTTTTTCCAAGTCTTCATGTAATTTCCC
TCTTTCATGAATTGTGTCTGACTTCGCAATTTTTATTATTGTCAGAAAATTTATTATATT
GGTATTATACTTAATTCAACCTGAATTGTAGAGTATAATGGTTATGTTTTCTGAAAATTA
ACATTTAATTTTTTAATAGCGGAAACTTTTCACAAACTTTTGAAAAAAATTTTTATCTCC
TCTTTTTCTTTAAAACCCTTTCATCTAGCTAGGCTCTGAATAGTTTGTATTCTATTTCAA
CCAGTAAGAATATTCAATAAAAAAGATAAATTTTCAGAAAATTTATCTTTATGTTTTAAT
TATTTAATATAAGCCGATTTTAAGTCGTAAGCTAGACCTGTTGAATGAAATTCTAAGCCT
GTGATTTTAGGATTCATTAAAGCTGGATTGGCTTGAAAATCAATTGGATTGATATATGAT
CCTTCATAAAGAGCTGCTTCTGCCGCTTTATAATGTTCGTCTACTTTGGCTGGCTCAAGA
ACATCTGGTGTTGTTGTTGCTGCTTTAAAAGCATCATCATAGGTTTTACTTGAGAATTTT
CCGTCATTATAGGATTGACCTGTTGTAAAGAGTTGCAAGAAGGTAGAGGGTTCAGCATAA
TCTCCACCCCAACCTGAGAGTACCATGTCAAAATTTCCATTTTGCGCATCATTCAGTCTT
TGTTTGAATGGAACGAGTTTTAAATTAACCGTCAAACCCGGCAGATTTTGTTGATAAGCC
GTTTGCAAGAAGTTAGCCGTTGCTTCTGATGGTGCCAAATCTCCAGCAGCTTCAAGGCTA
AGACTGAGTTTGGTCAAACCAAGTTCTTTTAAGCCTTTTGCCCAAAGTTCCTTTGCTTTT
GTCGGGTCATAACTATAATCTTGTTTGGCATAAGTTGCAAAATCTTCTCCCGTTGAGGTC
TTACTCATCCCCACTGGTGTGAAACTTGTCGCAGCGGTCGAGCCAGGGAGGGCTGTTTTG
ACAACCTCTGCTCGATTTGTTGCTAAGTTTAAAGCTTGACGGATGTCTTGATTTGCTAAA
GCTTTTTGAGCATCAGGACTTGAGGCATTTTTTCCAGACTGATTGTATTCAATATAGTCT
GTCCGTGCTTGTTTAAAGACTGTATAACCCTCTGTTTTTTTATTGGCATTAATCAAATCA
GTTGTTGAAAGGAGTGTAAAGTCGAGTTTTCCTTGTTTATAGAGTTGAGCTCCTGTATTA
GCATTTGAAATGACTTGAAAATCAATTTGTTTAGACTTAACTGCTGATTTATCATAATAA
TTTGGATTGGCATAAATTGAAAAATTCTTATTTGTTCCAGTCCAAGCTTTATCTGATTTG
AACATGAATGGGCCATTATAGACGGTTTTATCTGAGGATGTCCCATATTGTTTACCATAT
TTATCAACGACTTTTTGATCAAGTGGATAATAAACGGGTTCTGACAAAAGGAATTTAAAA
TATGGTGTTGGTTGTGCTAAGGTGACTGTAAATTCTGTATCTGACTCGGCTTTAATTCCT
AAAGTATCAAGTGATGATTTACCAGAAATAATATCATTAGCTCCAGAAACTGCTCCCATC
AAATAGGCATATTCTGAACCTGTTTTAGGGTCTACTGCTCTTTTCCATGAATAAACAAAA
TCTTTAGCGGTCAACTTATCACCATTTGACCATTTTAAATTATCTTTAAGGGTGACCGTA
TAAGTCAAACCATCTTTTGAAACATCAATTGATTTTGCAAGAGCCAAGGCAGCATTTCCT
TTAGAGTCAACGCGTGTCAATCCTTCTTCAACATTTCCTGCAACATCATAAGAATACTGG
TCAGTTAAAATTGTGGTATCCAGCGAGGCCACATCAGTGGGAATTGAAAATTGAATGTTT
TTTTGCTCACTTGTTTTTGAACCACAGGCCACTAAAATAATTCCTGACAGAGCAATGACG
GTGCTAAGCCCAATAATTTTTGCTTGTTTCATCTGGTTTCTCCAAATCCTAAAAGTACTA
TCGAATTTTCTAATTATTCTGAAAATTAAACGTGGACCTATTATACTTCTTCGAAAATCT
AATGTCAAGAATATTATTGTATTTTTCTGACAATTTAACAAAACTAAAAAGTACCGACTC
TTGTCAGTACTTTTTTGTCATTATAATTTTTCAACAACTTCTGAAAGTTTCATGATGTTT
GAACCCTTGAATAAAACTTGGTCTGCTGGTTTCAAATCTGCTGACAGACTTTCTGTCAGT
AAATCCAAATCTGTAAAATAGCTGACAGGTTTATCAGTCGAAATATCTGCCAAATTTTTC
ATCATTTCGCCATAAAGATAGACTTTATCAATTTTTGTGAAATCAATCGATTTCAGCACC
TCTTTATGAAGTTGAGCAGCTGTTGGTCCGAGTTCTAACATGTCAGCAAGAACTGCGATT
TTTCGACCATTTTCATTTTTAGGAATGGCTTGGAAAGTTTCCAAAATCAGGCGCATAGCT
GTTGGATTGGCATTATAGACGTCGCTTAAAAGGTCAGCTCCATTTTTAGATTTTTTCCAC
TCTGTCCGATTTCTGGTCAGTTCAACTTCTTTCAAAGCTTTGTTGATTTCAGCTTCTGTC
AATCCATAATGTAAGCCAACATAAGCAGCTAACATAGCATTCGTTGCATTATATTTACCA
GGAACTGGAATCGTTATTGATTCATCTAAAAAATTAGTTTCAAAAGTCAATCTTTCTTTG
TGCTCAATTAATTTTGTAATGAATAAATCTTCACCGGGCAAACCAAAACGACTGATTTTT
TGATTTTCTGGAATAAAAGCATTAATAATTGGGTCAGCAGGGGCAATTAATTCACCATGT
AGACCAGCAGTAATACCCATTTTACCTTTTGCAATATTTTCACGACTACCCATAAATTCA
AGATGAGCTTCACCAATTAAGGTAATAAGAGCTAGTTCAGGTTGAGCTAGTTGTGAGAGA
AAATCAATATCGCCAGGGTGGTCCATTCCCATTTCTAATACTAATTTTTCAGTATCCTCT
GGCATGTGTAAAATTGTGTAAGGCAATCCAATTTCGTTATTATGATTTCCTTGTGTTTTA
TAGGTTTTATATTTTTTAGATAAAACAGCAGCAATCATATCTTTGGTGGTTGTTTTACCA
TTTGAGCCTGTCACCGCAATAACTGGAACTTTTGTTTTTTCCAGATAATATTTTGCTAAT
GTTTGGAAAGCTGCTAGATTATCATCAACCAAAAGATGAGCTTGTTCAACTTCTTTTTCT
GAAAAGCTAATTATTGCTCCATTGTCAAAAGCAATCTCGATGAAATCATGACCATATCGT
GCCCCTTTGAGTGGCAAAAAGATATCTCCTTTTTCAATTAAACGGCTGTCAAATTCAATT
TTATTTACTGACAAATCTGCCAGTTGCGACCAATCATTTTTTGCGCCAACGACTTGAGCG
ATTTCGTGAATTGTGAGTTTCATAGTGACTCCATTATAACACAGCCAGCCAGATGAAACA
CGTTTCGTGTGACTGGCTTTCAATTTATTAGGACCGAATGAAACCAACCCTATCTGCGGT
TATACCTTAGAATGATAATTTCTTACATCCGGCCTCCTTATCAACTTAAACTTTTTACTC
TGCATTATAGAAAAAAGTAACACAGCCCATAAGCAGTGGTACTTTTTGCCTTTTTTACTG
ATGAAAAAATCTGTCAGCAATTAATTTACCGACAGATTCGTATTTTTTATAAGAGATGAT
TTTCCCGTGTTTCAAAAGTTTCTTTAGCTAAATCAACTAATTTTTCAATTAAATCAGAGT
AAGACAAGCCCATATTTTCCCAAAGCAATGGATACATTGACCATTGAGTGAAACCAGGGA
TGGCATTGACTTCATTAAGATACACATTTCCATCTTTAGTCACAAAGAAATCACAACGTG
ACAAACCAGCTCCATTAACTGCTTTATAAGCTTTCTTGGCATATTCTTGTATTTTTTGAG
CTAAATCTGCTGAAACTTTTGCAGGAATGTCCATTTGGATTTTATTATCAATATATTTTG
AGTTGTAATCATAAAATCCAACATCTTTCACGACTTCTCCTGGAAGTGTTGCAGAAACGT
CACTATTATTTCCCAAGACAGCACACTCGATTTCACGCGCATCCACCCCTTGTTCAATGA
CCACACGGTTATCATATTTGTAAGCTTCACTCAAGGCTGGTTGAAGATCTGCTAAATCAT
CAACTTTTGAAATCCCCACACTAGAACCCATGTTCGCTGGTTTTACAAAAACTGGGAAAT
CTAATTTTTCGACGACTTCTTGAGCAATCTCCACTTGATTTTCGTCAGCAAAAGCGGCAA
CATAAGGAACTTGTGGCACACCAACAGCTTCAAAAACATGTTTTGCTAATAATTTATCCA
TTGTACTTGAGGCAGATAAAATATTTGGTCCGACATATGCCAAACGCAAAATTTCTAAAA
ATCCTTGAATAGAGCCGTCTTCACCCATTGGACCATGTAAAACTGGAAATACAACAGCAT
CTTTTTCATAAATTGCCGCAGGTGAAATCTTTGGATAAGACTCTGCCAAATCGTTTGTCA
GTAATTTTTCTTCTTCAGCAGGTCTGTCAGTAAATTCTTGTGTTTTTATGAATTCACCAC
CCTTAGTGATAAAGTAAGTTTTCACAATAAAACGAGAATAATTGACAGCTCTCATCACTG
ATTCTGCTGATAAAACTGATACTTCTCGCTCAGCAGAACGACCACCATACAACAAAATTA
ATGTTTCTTTTGACATATTTCTTCCTTTTTTACTGACTGCCTTGTCAGTCGCTTCTTTTT
TACTGACCATTTTTAAGATTGCTTTATAATACAAAACGTCAATAATTGTCTTTTTTATTT
TACCACAGAAAAAATCAAATTTCCAACCGATTCTCCACGGCTTTTGATAAGGTAACCTCA
TCAGCGTATTCTATATCAGACCCTACAGCTAATCCACGAGCCAGTCGTGTCACTTTAATT
CCCGCAGGTTTAATCATTCGAGCCAGATACATAGCGGTTGCTTCACCATCCGAAGTTGCA
TTGGTCGCAATAATCACTTCTTTAACTTCTGAGTCCATTAACCTTGTAATCAAAGATTTA
ACATTAATTTCATCAGGAGAGATCCCGTTCATTGGACTAATTGTTCCATGTAAGACATGA
TAGAGTCCGCGATATTCACGGATTTTTTCCATGGCAAGAACATCTTTAGATTCTTCGACA
ACCAATATCGTTGTTCTATCACGTGTGGGATCAGTACAAATAGCACAAGGATCACTTTCT
GTTAAATTCCCACAAATAGAGCAAAAGCGTAAATCTCGTTTTGCTGACAAGAGATTTTTC
GCAAATTCATTGACATCTTGATCTTCCATGCCAATCGTATAAAAAGCTAGCCGTGTCGCC
GTTTTCTGCCCAATTCCGGGTAATTTTGAAAATGACTCAATCAGGCGAGCAATAGGTTCT
GGATAATACATATTTCACCAATTCTTCACTTGTAAATATTTTATTCAATTTATTAATTTT
ACTATAAAAGGCTTAAAATGAAAAGGAAATGCGACAAGATTTTTAAAAGAAAAACCCTCA
TTCAAGAGGGCTTTTTTATTTTAATTTGTTCGAAAAGCTTCGTTTGAGTAGTATAAATCG
GTAATTCCAGTGACAATGCTTTGGTTTGCCTTCGTACCACTAGAAGCATTACTTTCAGTA
TTATCTGGCAACACAACTCCAATCGCAATCTCTGGATTGTCTGACGGAGCAAAAGCAACT
GCATTATTTGCTGTTACGATAACTTGACTACCATCTCCTAATATTTTCGTACTTTCGGAA
GTACCCGTTTTACCAGAAATAGAAACCGTTGCAGCGCTCATTGGTTTACCAGTGGTCAAA
CCACCTGCACCATGAACAACAGCATACATCCCTTGATGAAGAACATCCATATTGTCTGGA
GTAATATTAACCTTATCCATAATTTTAGGCGTAATATTTTTAATTAAGGTTCCTGGTTGT
CCATCATTTCCGCCCTCATAAATCCCTTGGACGATGTGTGGCGCTAAGCGTGTTCCATTA
TTTCCTAAAGTTGCAGCATAAACTGCCAATTGAAGTGGAGTATAGTTATCATACTGACCA
AATGATTCATACAATACATTAACCCCAGAAGCATCTTTAGATTTTGCTGAAGGAATAAAT
CCTGTGGACTCTCCCGGAATATCGAATCCTGTTGAAGTCCCTAAACCGTAAGAAGCAAAT
GCGCTTCGTAGCTGCTCATAGACTTTAACCCGGTTACTATCATTGAGATATTGTCCAGCA
GCAGTATAAGGAGCCCCTAACATTCTCATCGCTAACTGCATCATATAAGTATTTGATGAA
TATTGCAGGGCTTCAACAGCCGTTAAAGCCATTGGTGAAGCATCTCCCCACCAGTCATTG
ATAGGAGGTGAACCTTTAAATTGAATAGACTGCGCAGTTAAAGTGTCATTTCCCGAAATC
ACTCCAGCATTCCAAGCAGCAGTCAATGTTCCCATTTTCACAACAGACCCTGGCGTAAAG
ACACTTTGGAAAGTTCCAAGTGTATTATCCGTAATTACCCCTGTATTAGGGTCACGGTTA
TATCCAGATAGGGCTAGTACTGCACCTGTTTTAACATTGAGAACAACAGCATAAGCCCCT
CTGTTATACTGACCATAACCTTGGGCAATTAATTGGTCCAATTGTGTTTTAACCAAATCG
TTGACAGCATTTTGGAAATCTAGGTTAATGGTTAATTTTAAATCATCCCCACGTTTTCCT
TTTTGAATTGTTTTCGTTCCAGAAACATCACCATTTTTATCAAATTTGACTTTGCTAATA
CTGTGCGTTCCTTGAAGTTCACTTTCGTAGCCTTTCTCAAGAAGTCCAGTTCCCACACGG
TCATTACGTTGATAACCTTTTTTAAGATAGGCATCTAAATCTTCCGCCGGAATCCCCGAT
TTCTGTGAAGTAATAGTCCCCATTAATGGAGTTAGCGAATTTTGAGCATAAGAGCGATCC
CAAGAAGTTCCAACCGTAATTCCTGGCAAATCTCCTTCTTGCTCCGCAATTGTCGCTTGT
TGCTCTGCCGTAATACTTCCAGTTGCAATTTTAGTAGTATTAAAAGTACTTGTACTATTC
ATTTCTTTGAATAATTTTGCGGCAAAAGTTTGTTCCGCCGTAAAGTTCAAGTCACTATCT
TTAACTTTACTTAGCTCAACTTCATAAATTTGTGAGCCAGTTAAATCATTGCCTTGTTTA
TCTTTCTTTTCTTTATCAGTTAGCTTGTTTGCGATTTTTTCCAAATTTTTAGCATTAGCC
AAGAAATAATCTTTTTTGTCACGAGTTGTCAAATCAGCAACATCAATATCATTAGATAAA
ATAGTTGCTAGCTTATTCGCTACCTGATACATTTCATCTGCTGTCGCATTTTGACTACGT
GTGAATTCAACGGCTTGGACAGGGATTGTTGTTGCTAAAGCTTTACCACTTGCATCGTAA
ATATTTCCCCTCGGAGCTCCTTCGATAATCTGAACATCGCCACCGGCGCTAATTGATTTT
TCGGCATAGAAATGAGAATTCAAAACTTGCATGTGAAAAAGTTTTCCGATTAAAATCATA
AACAGAACAAAAATAACGAAAAATAGAAGATTAATGCGTTTTGGGATTAATTTTGTTGGA
TCTTTTAATACTTTTGTTTCTTTATTTGTTTTTTTAGACTGACCGACTTTATTGCGCTTA
TCGTTTTTTCTTTTATTAACTGACATTTGGACTCCAAGAATGAGTTTTATAAATAATTTT
TTAATTCAAAATTTGTACTTAAACATTTTACCACATTTATGAAAAGTTTTCCTTACAATT
TTGATTAGTTCTAGTTTAATCGAGAAACGCAACTTAATCAAGAAAAATGAAAAGACTAAA
AAAGGAAACTCAGACAAGCTTCCTTTTTAAGAAAAACAACTTAATTTCTTATCAAATAAT
CAAAGGCACCTAAGGAAGCAGTCGCTCCACTTCCCATTGACACAATAATTTGTTTATAAA
CAGTATCTGTACAATCTCCTGCTGCAAAGACACCAGGAATATTTGTTGCTCCAACCTTAT
CAGTCACAATTTCATGACGATCTGTCAAATCAATTGTCCCTTCCAACCACTGAGTATTGG
GAACTAAACCAATCAAAACAAAGACACCGGCAAGTTCTAAATGAATCGTTTCTTTAGAGC
CTCGAACTTGATAATTCAACCCCGTGACTTGCTCATCTCCTAGAATCTCTTTAGTTTCCA
CATTGGTCAAAACAGTAACATTAGTTAGACTAGCAAGTTTTTTTTGTAAGATTTTATCTG
CTTTAAGTTCTGGTAAAAATTCAAGAACAGTGACATGGTTGACCAAACCAGCTAAGTCTA
TCGCTGCTTCAATCCCTGAATTTCCTCCACCAATAACTGCCACATCTTTACCAGAGAAAA
GCGGACCATCACAATGAGGACAATAAGCCACTCCTTTATTCTTAAAGCGTTGTTCTCCTG
GGATTCCTAAATCACGCCAACGAGCGCCAGTTGAGAGAATAACAGCTTTACTCTTCAAGG
TTGCTCCATTTGCAAGACTTACTTCAATTAAATCTTTTTTCTCAAGTTTAACTGCTTTTT
GCAGATTCATCAAATCTACTGGATATTTTTTTACGTGTTCTTCAAGCTGACGACCAAGCT
GAACACCCTCTATATAGGGTGTTCCAATCAGATTTTCAATCCCTAAAGTTTCTAAAGGTT
GGCCTCCAAAGCGCTCGGCAATCAATCCTGTCCTGATTCCCTTACGTGCCGCATAAATAG
CTGCACTCGCACCAGCTGGCCCCCCTCCTACTACCAAAACATCATAAGGTTCTTTTTCTG
CGAAACTATCCGAACTTTCTGGACCTGTAATTTTTTCCAACAATTCTTCAAGACTTGCTC
GTCCACTATGAAATTCTTCGCCATTTTTAAAGACAGCAGGAACAGCCATAATTCCTTTTG
CTTCTACTTCTGCTTGGAACATGCCTCCCTCAATCATGGTATGACTAATGTTAGGGTTGA
GAATGGTCATTGTATTTAAAGCTTGAACCACATCTGGACAATTATGACAAGTTAAACTGA
CATAAGTATCAAAATGAAGTGAAGTTTTAATAGCCTTAATTTGTTCAATTAATTCTTGTT
CAATACGTGGTGGTCGACCACTCACTTGCACAAGGGCCAAAACCAATGAATTTAACTCAT
GACCTAAAGGAAGACCTGAAAAAACAAGCCCTGAAACACCTTCTCTTTCAATTGAAAAAG
CCGGTTTATGATTCAGATTTGTTTTCTCTTTTGAAATCAAGTCTGATAAACTTGCCAGTT
CATCTGTAAATTCATTTATTTTTTGTCCATTTTCACTATCGTCTGCGTCCACTTTTAAAA
TAATTGGATTTTCTAATAAATCCATATACGGCAGTAACTGAGAACGCAGATTTTCATCTA
AAATCATATTAAACCTTTCTGTCATTAAATTTTTCAAGACAAATAAAGTGAGTCAAGACT
CACTTATTTATTTTAAATTTTTCCTACAAGGTCAATTCCTACATGAAGGCTTTCCCCATC
TTCTTTCCACTTAGCGGGACAAACTTCACCTGGATGATTGCGGACATATTGGGCTGCCTT
AATTTTATCAATTAACTGACTAGCATCTCGCCCAATTCCATCTGCTGTAATTTCAAAAGC
TTGAATCACACCATCAGGGTCAATAATAAGTGTTCCACGTTGAGCAAGTCCAGCTTCTTC
ATCAAGAACATCAAAAGCCCGTGAAATTTTTTGTGAAGGGTCCGCAAGCATAGGATAAGT
AATCTTAGAAATTGCATCGCTATGGTCATGCCATGCAGCATGAACAAAATGAGTATCTGT
TGAAGCAGAGTAAACTTCTACTCCGAGTTTTTTCAATTCAGGATATGTTTCTTCCAAATC
TTCTAACTCTGTCGGGCAAACAAATGAAAAGTCCGCTGGATAGAAACAAAGTACATTCCA
TTTTCCATAAAAATCTTTGTCAGAAACTTTAATAAATTTCCCACCAAGATAAGCATCTGT
TGAAAATTCTTCTATTTTTTTACCAACTAGTGACATGATGTTCTCCTTTTTTTGTTTAAA
ACTTTACTATTAAATTATCTCAAGAAAAAAATGAAGAATCAATTAATTTGTCTAAAAACT
CACAAACTATTAAATTGAATACAAAAAAGCTCCGATTTGTCAGTAGAAATTCCACTGACA
AATCAGAGCATTATATGGCTTATTCAATTATGTTTAAGCTTTTTTTGGAGCCAAATAGTA
TTCGTTTTGAACGTTCAAATTGTCATCAAATTCGAAAACAAGTGGTGGGAAGTTAGGGAT
TTCAACATCCATAATTTCGTCATCAGAAAGTTTTTTGATTTGTTTAACGAGGGCGCGAAT
TGAGTTACCGTGAGCACCAACGAAGACATTTTTTCCTTCTTTCAAAGCTGGAGCGATTTG
GTCTTCCCAGAATGGAAGAGCGCGTTCCAAAGTAACTTTGAGGTTTTCAGCATCAGGAAT
CAATGAATCTTCAAGACCAGCATAACGACGGTCTCCGTGAGCTGTATATTTATCATCATG
ATCCATTGCAGGTGGCAATACATCATATGAACGACGCCAGATGTGAACTTGTTCATCACC
ATGTTTTGCAGCAGCGTCAGCTTTGTTCAAACCTGTCAAACCACCGTAGTGACGTTCGTT
CAAGCGCCATGATTTAACAACTGGTACCCAAAGTTGATCTGAAAATTCAAGAGCAAGGTT
AGTTGTTTTGATCGCACGTTTCAATACTGAAGTGTATGCAATATCAAATTCGATTCCAGC
TTCTTTAATCAATTTACCAGCTTCAATCGCTTGTTTAGTTCCGTTTTCAGAAAGGTCAAC
GTCAGCCCAACCTGTGAAAAGGTTAGCAAGATTCCATTCAGATTCACCGTGACGTGCAAA
TACTAATTTTGGCATTTTGTGTATTCTCCGTTTATTTTTTACTTGAACGACATTTAGTTC
GTTCACTTACAAAGTTAATTTTACTACATTTTTTCTTTTTTTTCTAGCTTTTATTTTATG
TAAGCCCTTTTATTTGCTGACAGAAGCGTCAGCAAAAATAAAAATCTTTCCTTCATCTGA
TTTTTTCAAAAAATTACTCATGAAGTTCTATTGGTAAATCATCTGGGTCATAAAAGAAGA
GCATTTTTTTGTCAGTAATCTCATCCTGCCGAATTTCCTCTACTTTTACCCCTTGGCTTA
TCAAATAATTTCTATCTTCTTCAATATTCGTTGTTGTTAAAGCGAGATGTCGGTATCCTT
TTGCTTCTGGATAAGTTAAACGTTCGGGCGCTCCTGATTTAATAAATAATTCAAGTTCTG
TTTCATCATTCAGTCTTAAATCAAGTTTAACATCCTCTTTTTCTGGCCGATGATTTTCTC
GAATAATTGAAAATCCTAAAATATCAACATAGAAATGACGAGCTTTTTCATAATCGTCGG
CGATGATTGCAATATGATGAATTTTGTTGAATCTTGGTTGATACATTTCCTAACTCCTCT
TACCTATCAGCTACTCATTATTCACTAGATTATTCTAAAATTTGAACTTCTTCACCTTTA
CTTTTTAAAGTTTGGACATGGCCTTCGCCCCATGAACAAAGAATATCTAGTAAGCCATTT
AAAGTTTCCCCATAAGGACTTAGTGAATATTCAACCTTAGGTGGGACCTGATTATAAACC
TTACGCACGATAATATTATCAATTTCTAATTCTCTTAATTGCTGAGTCAGCATTTTTTGG
CTGATTCCTGGAATTAGTCTTCTCAATTCTCCTGGACGACTTGGATTATGTCTTAAATTA
CACAAAATAATTGGTTTCCATTTTCCACCAATAACATCCATTGTCGCTTCCACACCTATA
TTATAAATTTTTTTCAAAATTAATTTCCTTTCTAATCCCTTATTCTATCCAATTATTACT
TTTTAGTACGTATGACACAAAAAAGTAGGTACTGTTCAAGAGGTTTTATTTATTATATAC
TAATTTTCTGCCAAAACAAAATAGATGAGGAGCAAAAAATGAAACTTAATAATCAAATTG
AAATTCCAGAACTCGGTTTAGGAGTCTTTCAAATTCCGAATGAAGAAACTGCTGAAGTGG
TAAAGAACGGAATTATCAATGGATATCGTTTAATTGATACAGCTAAAATTTATGAAAATG
AAGAAGGGACTGGTCAAGGAATAAAAGAAGGTTTGGCCTCGACAGGGCTTACTCGTGAAG
ATCTCTTTGTCACATCAAAACTTTGGGGAGACAATCATTCTTATAAAGAAACAATTCAAA
GCTTTGAAGAAAGTTTGAAAAAATTAGATTTGGATTATCTTGATTTATATCTTATCCATT
GGCCTGGCACTAATTATGCTTACAAAGAAGCTTGGAAAGCAATGGAAGATTTATATAAAG
CGGGAAAAGTTAAAGCGATTGGTGTCAGCAACTTTCAAAAACATCATTTAGAAGAACTTC
TTAGCTATGCTGAAATAAAACCAGTATTAAATCAAATTGAACTTCACCCTAAGCTTTCAC
AAAAAGAACTTCGTGAATTTTTGAAACTTCATGATATTAAGGTTCAAGCTTGGTCTCCTT
TGATGCAAGGTCAACTATTAGACAATGAAATGCTCAAAAAAATTGCTGACAAACATGGAA
AATCTGTTGCCCAAATTATTCTTCGTTGGGATATTCAACAAGAGATTTTAGTCAATGTCA
AATCAATCAAGAGTGAGCGAATGATTGCTAATCGACAAATATTTGATTTTGCACTTGACC
AAGAAGATATGGAGGCCCTAAACTCATTAAATGAAGCCCTTCGTGTTGGCCCTAACCCAG
ATACTTTTAATTTTTAAGAAAGAAATATAATGAAAAAAATCTCTCCTAGTCTTACACTTC
TTGCTTTAGCGATTAATGCTTTTGCAATTGGTTCAACCGAATTTATCAGCGTTGGTTTAA
TGCCAATGATTGTGAACACTTTTAATATTAGTTTATCGCAAGCCGGTTTAACAGTCTCTC
TTTATGCGCTAGGTGTAACGGTTGGTGCACCATTACTAACTATTCTCACAGGAACTTGGA
ATCGAAAAACTTTGATGGTTGCCATTATGATTTTGTTTATCCTTGGTAATTTACTCTCAG
CCTTTGCCCCAACTTTTATTTTACTTTTAGTTGGACGGGTGCTAGCTTCACTTGCCCATG
GGATCTTCATGTCCATTTCCACAGTCATTGCCGCTGATGTTGTTCGTCCTGAAAAAAGAG
CTTCAGCAATTGCCTTAATGTTTACAGGACTTACAGTTGCTACAGTTATCGGTGTTCCTT
TGGGAACTTTCATTGGTCAACACTCTACTTGGCACATGTCATTTATTTTCATTGTTGTCA
TTGGATTGATTGGGCTGATAGCTACAAGTATTCTTGTTCCTAAAGGTCTTCCAATCCCTG
GAAAAATCAACTTGAGTAGACTTGTAAGAATTTTCACGAATAAATCAATTATGATGTCCT
TCTTTATCACTGCTTTTGGATATGGTGGAACTTTCGCTGCTTACACTTATCTTACCCCCA
TACTTGAAGGGACTTTTAGATTTTCAGCAAGTACAGTCGTTATTATTTTAGTTGCCTATG
GTGTGATGGTTGCCATTGGTAATTCACTAGGTGGACATCTAGCAAATAAAAATATCCTTC
CTGCTTTGCAAAAAATGTTTGCGGCTCTTGCCCTAAGCTTGCTCTTTCTTTTTATCAGTA
CAAGCTTAGCTTCTCAACCTTTGGGATTGATTGCAACATTACTCTTGGGACTCTTTGCTT
TTATGAATGTTCCTGGTTTACAATTATATGTTGTTCAACTGGCCGAAAAATTCACTCCAA
AAGATATTACTCTGGTTTCTGCATTCAATATTGCAGCCTTTAACATTGGAATTACTCTTG
GTTCTTTTGTAGGAGGCCAAATTTCCAAAACCTCTAGTGTTGTCTTTACGCCTATCGGAG
GAATTGTTATCATCTTGCTCGCAATGATTCTCATTGGCATAGCCCAAAAACAAAAAGCTC
AGTAAGAAGTTTTAGTAATCCTAAAAAAAATACTCTCTGATAAATGAATCAGAGAGTATT
TTTATTTTAGAATTCATAGTTTTCAAAATAAACTTCAAGGCTGCGTTTATAAGAAGTTGC
CGCATTTGAAAGTAAATGTCCACGGTGTTTGACTAAAATCAAACTATTTCCATTATCCCC
TTGCATAGGAACAACAGTCACGTTGTGAACACTTGCTTTATCGATAAAGCCAAGACCTGT
CGCATAAGCGTCTGTTCGTTCTAAAATACCGTTTAAACTAGCTCGGTCAGTAACATTATA
AATCAATGTATTTTCAAAAGTTTCAACCAAATCTTCTGAATAGTAAAGAAACTGTTCATT
TTCTTGGGTAAATCGAACACGATCTAGCGGTTTTAGATCATCATCTGAAATCGTCTCGCG
CTGAGCGAGTGGATGTCCTTTGCGAATATAAATATGCGTTTGCGATAAGAAAATCTCTTC
ATAATCTAATTCAAGTTTATTGAGCATTCTTAAAATCCCTGAGCGGTTTTGTTTATTCAA
ATAAACGACCCCAAGTTCGCTATGCCCTTGTGCCACTTCTTGTAAAATATTATAAGTGGT
AGATTCAAAAATTCTAAAATTCTTTATTTCGGGATTTTTCTTCGCAAATTCAACGGCGAC
CGGTGCTAAAAAATCATAATGTTGGCTAGCAACTGAAAATGTTTTGTCTGATTCTTTAGG
TTTAGAATATTTCGATTCAAAGCTTTCGAAATTACGTAAAACAGTTTGTGCTTGTTCATA
AAATCGTTCGCCTTCAATAGTCAAAGTTGCGCCTGTATTTGTTCTTTCAAAAATTTGAAA
GCCAAGTTCTTGTTCTAAATCTTTTACTGCAATTGACATTGAGGGTTGACTAACAAAGAG
TTGCTCTGAGGCTTCACGAAAAGTTCCACTATTAGCAATGGCGACGACGTACCGTAATTG
TTTAATATTCATGTCATAAAGTCCTTAATTTTTCACAAAAAAAGTGTATAAGTTGATTAT
ACACTTTTTCTTTTTATTTTGTAGCTTTAATGATAGCGTCAGTGTAGAGCGACAGCCCTT
TTTTAGCCGCTGTTGGTCCGCCAAAGAAGTAAACTTTGTCGTAGTCCATTGTGATGACAT
GTCCTTCTTTAACCGCTTTAAGATTTTGCCAAGCCGGATTATTTTTTAGAGCAGCATATT
GTTCTTTATCTTTCTCTGCAAAATCAATAAAGATATAGTCTGCATCAAATTCGCCCAAGC
TTTCTGTATTTACTTCGGCATAACCCACCCCTTTTGAGAGTTCGGACATTTTGCTTGATT
CTTTAAAGCCTAAACCAGTTGTTAAGGCTTGTCCTCCACGAGCAAAATTATCTCCAAAGG
CATAAACCTTATCTCCTTGAAGTTCAAGAAGTGAAATGGTATTTTTAGCTGGTTTAACAT
CAACCTTAGCCAATTTTTCTTTTTGTTTATCAGCTTCTTTTTTAAAGTTTTTAAGGAAAC
TTGCTTTTTCATCTTCACGATTAAGAAGTTTAGCAAAGTAATCAAGTGATTTATTCATTC
CTGAAAGATCTTTATAATTAACGAGAACAGTTGGTGCCACTTTTTGATAGTCAGCCACTT
GGTCTTTATCAACTGTAATAATCAAATCAGGATTTTGAGCAATCAATTTTTCCATATTGA
ATTTTGGTGCTCCCAAATCAACCATATTCTTTTTTTGTTCTTTCGATAAGAAGGTATTTG
GGAAAGCCCATGAGTCTGTTCCAACAACATTTGCACCTAATGAAGCCACTTCATCTGGGT
AATTTTGAACGGCAATACGTTTTGGATCTTTAGGAACTTTAACATCACCATTCAAAGCGT
GAAAGGTCACTTTGTCTTCACTCGATGTTGATTTTTTTGATGATGAATTTGGAGAACAGG
CAGCTAAAGTAAGTAAAGCTCCTGCAGCAATTAGGGTTGTGAGTACTTTTTTCAAAAGAA
TCTCCTCTATTTTTAGGTCATTTTTTAGAAATGAACCATTATTTTTTTATAAGAAATTTA
CAAAAGTAAATTAATTTCTTAAACTTTTTGTATAAGATAAATATAATATGGAGCCCCAAT
AAAGGCGACAACAAAGCCCAAAGGTAAACTTGATGGAGCTATAATCATTTGGGAGATAAT
ATCAGCAAAAGATAATATAATCATCCCTGAAAGAGCTGTTGCGATTAGGCTTTTCCGTGA
TTTAAATCCAACAATTTCACTTGCAATGTGCGGAGCAATCAAACCAACAAAGGCTAATCC
ACCAACCAATAAAACACCAACAGCTGCAAAAAGTAAAGCCAGCAAGTATAGATAGATTTT
AGTTTTGGGAACATCAAGTCCCAAAACCGTCGCCATTTCTTCTCCCAAGGATAAAATTTC
AAGTTTTTTGAGGAAAAAAGGGAGAATTATCAATCCGATGACTAATAATAAAATACAAAT
TATCAGATAAGTGGTTCCCGTTTGCCAAATATCTCCTGACAGCCAAACTGCCACTTTCTG
AAAATCAAAAGCATTGACAGAAAGTTGACCAATCGTAATCAGGGCTTGGAAAAAAGCTGT
AATTGCAATCCCTGTCAAGAGTACTCTGACAGAGCTCACTTGCTTTCTCAGAGCAAAAAT
ATAAATTAAAGCAAAAGAAAGAAGGGCACCAATTAAGGCGAATAGGGGATAAGAAAAATT
CCAAATGCCCGTCAATTTAAAATGATCAGCAATTAATAAAAAGGCGACGCTTCCTGCTGA
TGCACCAGAAGTTATCCCAATTGCTCCACTATCAGCAAGAGGGTTCTCTGTGATATTTTG
AATGATATAACCGGATAATGAAAGGGCAATCCCTGCTGACAAAATAGTTATTAATCTTGG
TAAACGGAAATTAGGAATCAAAATAGATAGGATTTGAGAATTAGTCGAAAATTGTGTCAA
ATCAGCCACAATCAAAACCAAAAGAAGGACAAAAAGTAAAGTGAATTTTCTTTTCATTTA
TTTCGCCTCCTTTGTAATGACCCACAAAAAGAAAGGAGCCCCCAGAAGCATGGTTAAACT
TCCTGCTGGAAATTCGTATGGTTTAAATAAATTCCTAGCCGCCAAATCTGCCAAAACAAG
CAAAAGCATCCCTGTCAGCACGGACAAAATCACATTTTGCCAAAAATTCGTTCTAACAAT
TTTCTTGGCAATATGTGGAGCTATCAGACCAACAAAGCTAACCACTCCAACTGAGGCAAC
GGTCACACCCGAAGCAAGAGCAACTAAAAACATAATGAGTAGACGGACAAAATTTACGGA
AACTCCGAAAGATTGGGCCAGCTCGTCTCCAAAGTTTAATAAATAAATTTGTTTAGAGAA
TAGGAGCAAGAGTAGGAGAAAAATCAGACTCACGACTGCCATTAAAAGAACTTTAGTATT
GGTTATACCAGAAAAAGACCCGACAATCCAGCGAAAATAAGCCTGCTTATCATGACTAGC
AAAAGTCATTGAGCTCGCTAAACTCGTTGCAAAAAGTCCGACTGATGTTCCAACTAAAAC
AACTTTTAAGGGTTGAAAATGTGTCCTGGCAGTCAAAAGCATGACGACGGCTAGAGCAAT
AAATGCTCCTAGTGATGAAACCATGACTGAAATTCCATCATTTGTCGACCAACCCAAAGT
CAACAAAAGAGATAAAGCCAGACTTGAACCGCCAGAAATTCCTAGAGTAGACATTTCAGT
AATTGGATTTCTGGTCATAATTTGAACTAGAAATCCACTGACCGACAGGAGAAATCCAGT
TAGAAAAAGACTTATCAATCGTGGTAAGCGTAATTGTAAAACCATTTTATTTGTGGATAA
CTCTGTCAGTGGAACATTTTTGTTTCCTAACATCAGATAAAGAACTGACAAAAAAAGTAA
AGAAAAAACTAGGGCAAAAAAGATTGTCAGAAAATGTTTTTTAGGCATCTTTCACCCCAG
TAATCATTAATTTTTTGGTAAAGGTATCACATCCTAAAGTAACGTCCAATCCAAAGCATT
CTTTCAAGGTTTTTTGAGTAAATAAGTCATCAACAGTCCCTTGCTCGACCACTTCCCCAT
CTTTGACGAGAACTAGGTTGTCAGCAAAACGAGCGGCATGGTTCAAATCATGAATAACGT
AAACAATGGTTTTATTTCGCTTTGTCGCTAAATCTTTAAGCAGACACAAAATACCCAACT
GATGAGCTAAATCCAAATACGTTGTGGGTTCATCTAGTAAAATAATCTCACTATCTTGGG
CTAAAATCATTGTGATAAATACTCTTTGTTTTTGCCCACCAGAAAGTTCTGATACTTTAC
TTTCACGAATATCCCAAACATTTGTTTCCCTCATTAATTCCTCAATAAAAGTAATATCTT
CTTTTGATAAACGTTGTTGCATCAGTTTTTGGTGTGGGAAACGTCCTAGGCTAACAAGCT
CATAGACTGTAATATCTGCGGGAGCAGTAATTGATTGAGGCAATAGGGCTAAAATGCGAG
CAATCTCCCGATTTGAATGATTGCTTAAGGGCTGATTATCAAAAATAACCTGACCTTCTG
CTTTAATCAAGCGCCCTAGGGCTTTTAGTATCGTTGATTTTCCAGAACCATTGACTCCAA
TAATAGCTGTCGTTTTTCCTTTTTCAATCGACAGCGTTACGTTTTTCAATACCTGCTCTT
TTCCATAAGACACATTGATATTTTTCGCACCAAAATACATCGTTTTCTTTCCTTTTCACA
ACGGTTGGTTGATAGTTAAAAAGCTCATCAACGGTTGTCCCTAAGGTTTCGGCAAGTTTG
AAAGCAAGAGTCAACTCAGGGTCGTATTTGTCATTTTCGATTGCATTAATCGTCTGCCGC
GAGACATGTGCGATATGAGCAACATCCTCTTGTGAAAGATGAGACAAACGACGCAATTCA
CGTATTTTATTTTCCATGTTTTTCCCTTCTAATTCTTTTGGAAGTTCTTTGTTATAGATT
TAATTCAAATTTTATAAGCTTTTGCAAACAATCGGCTTGTCAAAAGTTTTTTACAAGTCC
TATTATGCCATTTTCCACTCATTTTTGCAAGATAACAAAAAGCAAAAAACTTGCCTCAGA
ACAAAGATAAACTCCCTTTTCAAAGTTTGAGAAGGGAGTTTTGAATTTTTGAGCGGAAAG
AAGACTTTTAGTAAAATACGATAAAAATAGCTAATATGGACTCCAGATTAGCTATTAGAC
TTACAAAGGATAACTTGTGCAGGCTTTTTTAATGAAAGGGATTAAAAAATCGCCCTTGAT
TAACAAAAAACAGAAGAATTACAAGAGCCACTCCTAAAAGTGCGAGTAAGATAACAAAGT
AGTCTTTTACTTTCAATGGTTGATATGAATACCAACTTCTTTTTTTCTTTTTCCCAAATC
GTCGTAATTCCATTGCTGTTGAAATGGTATCAATTTGCTCCAAGCTAGAAAAAATCAAAG
GCAATAACAATTGAACATTTAGTTTTATTCGAGAAAAAAGACCTACTTTTTTTGATAAAT
CCATTCCTCTAGCTTGCCCAGCATTACGAATAGCCAAAAACTTTTCTTGCATGTCGGGAA
TATAGCGCAAAGCCAATGATACAGAATATGAGGAACGATAAGGAAGACCAATTTTGTTCA
GACTACTAGCAAATTGACTCGGATTAGTCGTTAAAATAAACAATAAGGCAAGTGGAATGG
TCGAAAAATATTTCAAGACGAGGTTAAAGAGATAAAAAAGTTCTTCTAAAGTTAAAGGCC
CCCAAATAATCGTTTTAGAATCATAGAGTCTTACACCATAGCCAGGGTCAAAAATAAACA
CAAATAGGAGATTTAAGAAAGCAAAAAGGGCGGCAAACTGAGCGACTCGTTTGACTGACG
AAAAAGGAATCTTCGAAAAGTAAAAGAGGAGCATAGAAAAGAGAGCTACAAAGGTCAGAT
ATCTTGTATCATAAGTGACCATACTACTGATGGAAATCAAAAGAAAAAACAAGAGCTTGG
CAGTCGCATTGAGTTGATAAATAAAACCACTTCCGGCTTGATAGCCTAAGACTTTAAGTT
GATTATTCATGCTTTAATCTCTCCTGATTTTGAAAATTAATAAAAGCTTTTGTCAGTGAA
ATTGGACTAATATCAGCTTTTCTCGCAAGTTGATAAAGACTGGGTTGACTCAGATTTCCC
ATCTTAACAAAATTTTCATTTTCTAAAATTTCAAATGGACTTTCGTCAGCAACAATTTTC
CCGTCAGCAAAAACTAGAGTCCGATCTGTATATTCTGTAATCAAATACATATCGTGCGTA
ATCATAATCATTGTCAAATGAAGACGATGATTAAGTTGGTCAAGAAAATCCATGATTTCA
CGATAAGCTTTTAAATCTTGAGCAGCAGTTGGCTCATCAAGAATCAAAATTTCTGGCTCC
AAAATTAAAATACTGGCAATTGTTACTCTTTTTTTCTGTCCATAACTCAAAGAAGAAATT
GGCCAATTTCTAAATGGATAAAGTCCGCAAACCTGTAAAATTTCTTCAACTTTTTCACTA
ATGACTCCTTCATCAAACCCACGAAGTCTCAAACCAGAGGCCACCTCATCACTGACAATA
TTTTGCGAAATCATAAGGTTTGGATTTTGCATAATATAACCAATTTTTGCTGCACGTTCC
GAAATAGAATCATTAACAATTGATTGCCCACGATACAAAATTTCACCACTGGCTTCAACA
AAATGGCAGAGCGCATTCGCAAAGGTCGATTTCCCAACGCCATTTTTCCCAACAATCGAA
ATTTTTTCTCCTTCTTGAATCTCTAAATTTATTCCTTTTAGAACTTCATGTTGACCAAAA
TTTACCGTCAAATTTTTTACTGACAGGATATTATTTTTACTGACAGCTTTGTCAGTCACT
TTATAAGAGCTTGTAAAATCTGTCAGTATTTTTTTTAGATTTGGGGCATCTAACGTTTTC
AAATCAGAAAAATTTGTCAGTGAGTCAGCCACTTTTACAGCCTTTAATGCTGATAAATAA
AGTGGTTCACGTAAAGAATTTTCTCTGAAAACTTCTGTTTTCAATAACTCATCAGGGCTA
CCAATCGCAACAATTTCACCCTCATTGACAACCACAATTTTATCGATTCCTAGTGATAGA
ACTTCCTCAATTCGATGTTCAATGATAATTGTCGTCACATTATTTTCTTCATGAATATTT
TTAATTAAAGCTATTGTTTCTCCACAAGTTTGTGGATCCAAATTGGCTAAAGGCTCATCA
AACAGTAAAATTGGTGATTCATCAATTAAAACTCCCGCCAAAGAAACTCTTTGTTTTTGT
CCACCTGACAGGTCTTGAGGACGATGATTCAAAAGGCTCTTGCTTTCGGTTTTCTCTGAC
CAATAGGCGACCTTGCTGACCATTTCATCATGAATCAGACCGTCATTTTCTAAAGCAAAA
GCAATATCCTCAGCTACGCTTAGGCCAATAAATTGTCCATCAGTATCTTGGAGCACGGTG
GATACTCTTTCTGATAGTTCAGTAATTGAAGTCCCAAAAGGTAAGCCTGCAATTGATAAT
TCCCCGCTTGCCTCCCCTTTGTACAAATGGGGCAATATTCCATTCAGACATGAGCCAATG
GTTGATTTTCCTGAACCAGATGGTCCAACAATCAGTACTTTTTCGCCAGGAAAAATTTCT
AAATTTATCTTTTTTAATGTTGGATTTTTTTGCAAATCATATTTAAATGTAAAATCTTTG
AACGAGATTAATGGTTCCATTTTCACCCTTCTTATTAATTACAAACATTCTTAGACAATG
GTCTCACTCTAAGGAAACAAGCGCAAAAGCAGCAAGTATTTGCTGCTTTTATTCTAGCAC
ATCTGATGTTAAAAATATTTATTCCTTATCAAGTGTTCCTGATTTTGTTCGTGTCGCAGC
ATAAAGTTTGAGCAATAAAGTACCGGCTACAGCAATCGTTAAGGCATTAACTAAACCTGC
AACTACTCCCTGTGTAAAGACTTTATTAGCTGGTTCACTATAAACCAGAATATCCCCAAT
GGGAGCAATTAGACCCCACACGACTACATTTGCCAAAAATTGGACAATATTAAAACGAAT
AATTTCTTTATTTCCAAAAATCCCTTGAGTCAAACTTTCTCTTTTTACTCCAAAGCCTAG
AAATAGTCCCATCAAACCTGAGCCTAAAACCCAAGTCCACCAAGGAGCCCCATAAAGAAA
TGAATCTTTGAGGGCATGACCAATAAATCCAATTAAAAAGCCAGCAAGAGGGCCAAACAA
GGCCGAAAATAGGGCAAGTACAGCATATTGTAATTGGATACTAGTATTTGGAATTGGCGT
AGGAATGTTAATCAACCAGCCAATAATTACAAATAGAGCGGCACCAATTCCAGTCGCAAC
AACAATTTTTACAGAATTATTTTTCATTGTTTCTCCTTTAATCAAATAGACTTAAGTCTA
TTTATTTAATTATCGATGTGAAACGCGTCTTGCCAAGAAATCCCCGACAAGTTGAACCAA
TAAAACAAAAATCAAAATCAAAATCGTAGCAAACCAAGTGACATCATTGGCAAATCGGTT
GTAACCATAAGAGATAGCAGTATTTCCAAGTCCACCAGCCCCAATCGCACCGGCCATTGC
GGTCAAACCAATCAAGGAAATTAAGGTAACCGTTGAAACCCGTATCAAACTTGCCAGTTC
TTCACGAAGATAAACAGTAAAGACGATGTCAAGGAAATCTGCCCCCACCGTCTGAGCTGC
CTCTACTTTCCCGTGGTCAACAGACTCAAGTGATGCTTGAACTTGCCTAGCGTAGAAAGG
AGCAACTCCAAGGGCCAAGGGAACTAAGGCTGCTGTTACACCAATTTGCGTTCCCACTAA
TATTTTAGTCAAGGGCGCAATGGCTGCCAATAAGATAATAAAGGGAAAAGCGCGTCCGAT
AGAGACAATCTTATCTAAAATCCAGAATAATGGTCGATTGGGTGTAATTCCATCTTCAGC
AGTCACAACAACCCCAATTCCGAAAATCAATCCCAATAAGCCACCAATAAGTGCCGAAAT
AAATGTCATATAAAGCGTTTGAACAATTGCTGTCCACCAACCTGTCTCGCCCGTCCATCC
TAAATAAACTACATTAGGAAATGTATGTGCAAACCATTCTGCCATTAGTCTACCGTCCTT
TCAATTTTACCTAAAACTTCAAATTTCAAATGTCTTTCAACAAAATATGCCTTTGCGGCA
GCTCGATGTTCACTTGAACCTTTTAAGGTCAAGACTAATGAGCCAAAAGGTTGACCTTGA
AGTAATTCAACATTCCCATAGAAAATATTAGTCGTTACATCAAATTTTTTCGTAATATCA
GAAACCACTGGGTCTTCAAGTTCTGAACCTGAATAATCTAAGTGAATTAATTCTTCATCA
TCTGCTAATTGAGCCAGAAGTTCTGTCTTAGAAAGACTGGCAATAAATCGATTGACCGAA
CTTGTAGTTTCAATAAATTGTTTGGTCAAAGCTTCTTTAGGTTGCGCAAAAATATCAATT
AAAGAATTTTGTTCAATGATTTCACCATTTTGCATAACGGCTACTTTATTAGCAATTTCC
TTAACCACTTGCATCTCATGAGTAATCAAAACCACTGTAATTCCCAATTTTTCATGAAGG
GATTTGAGCAAATCCAAGATTTGATTGGTTGTTTTCGGGTCGAGGGCTGAGGTCCCTTCA
TCTGAAATCAAAATTTCGGGGTCATTAGCCAAAGCACGTGCAATCGCTACTCTTTGTTTT
TGGCCTCCAGAAAGTTGTGCCGGATATTTATCAGAAAGGTCTGCTAAATCAACCAATTTT
AATAATTCTGTGACTTTATCGTTCTTTTCTTTCTTTGTGAGATAACGTTTTTTCCCGTTT
TTATCCTCGATTTGACTATGTTGCAAAGCAAAAGCCACATTATTAAAAACAGTTTTCTCA
CTCAGAAGATTAAAGTGTTGAAAAATCATCCCAATTTTTTGACGAAATTCACGTAATTTT
GCACCTGTAAACTTCACGGGATTTTCACTATCAAAAATCTTCTCACCATTAATCACAATT
TGACCTTCGGTTGGTTTTTGAAGCAGATTGATGGTTCTAACCAAAGTTGATTTCCCAGCT
CCAGAATAACCAATCACACCATAAATATCCCCTTTTTCAATGTGTAAAGTGGCATTTTTC
ACTGCCGTGACTAATCGTCCTTTCTGATGAAATTGCACAGAAAGATTATTTAATTCAATA
ATTGCTGTCATACTTACTTCCTTTATCTTTTTCATTCTCTGTCAGTGCTGACAAAGCTTT
TCCTAAACTTTCGTCAGTAAAATTCAGCTTTGTTAATACTGACAGAAAATCTCGTCAAAG
ACGAGTTTTCTTATTTACAATTTTAAATTCCAAGCGGGGAGTTCTCCTCCATCTGGATAT
TCTTTTTTGATGATATCAGCGATATTTTTTTGTTCATAAGCCTTGACGACTTCTTTATAA
ACTTTATTGTTTTTATCAGACTGATTTGCTGCAATAAAATTAATCCATTGAGCCGAATCT
TCATTTAATGGTTCTTGATAAATTGATTCTTTATCAGAATTTTTTGCCGAAATAGCAAAA
TTATAATTAATGACTGCTGCAGCAACTGAATCAAGCGCACGTGGTGTTTGACTGGCATCA
ATTTCTTTGATAATTAAGCTTTTTGGATTCTCTCTGATATCTTTGACCGTTGCTAATACT
CCTCTAGAGGTGTCTAGTTTAATGAGTCCCGCATTTTTTAAAACATAAAGTGCGCGGCTT
TCATTTGTGATATCATTTGGAATGGCAATCGTACTTTTATCAGGAATTTCATCGACCTTT
TTGTATTTCGTTGAGTATAAATGAATCGGCGTAATAATTGTATCACCAATTGACACAATA
TTTCCATTATTAGCTTTATTCCATGATTTCAAATAAGCATAATGTTGAAAGGCGTTGAGG
TCTACTTCATGGTTGACCAAAGCCTTATTAGGCTCATCTCCATCAGTAAAATTGACAAAT
TTCAATGTAATCCCAAATTGGTCTTTAGCATTTTTTTGAACTTGTTTCCAAATGACATCT
TCTTGTTTACCACCAGGCATCAATCCAATTTTTACAATTTTTGAAGAAACTTTTGATTTA
TTACCACTGTGAGAAAAGGCAAAAATCCCGCCTACTATAATAATGAATACAAGAATAATA
ATCGTAATTAATATTCTCCGATTTTTTACATTCATATTTTTTCCTTCTTGCTAATTGAAT
CTCATCCCGCCATCCACTAAGATAGATTGTCCTGTAATATATTCTGCTGCATCTGAAGCA
AACCAGGCCACAACTTCTGCAACATCTTCTGGTCTTCCTTCACGTCCGAGGTAGATTTCA
TTCAAACAATTCTGTTGTTGCTGTTCAATGCTAATTCCTTTGATTTGAGCCGTTTTTTTA
TCAATCTCATCTCGCATAGCGGTGCGTACAATTCCAGGATTATAAGCATTCACTGTGATA
TAGTCTTTTGCAAGTTCTTTCGCTGCCGACTGTGTCAATCCACGTATTGCAAATTTTGAA
GCAGAATAAGCACTTTGCAAGGCAGAACCTTCAACACTTGCAAGCGAAGCCGCATTGATA
ATTCGTCCGCCATGACCTTGTTTTTTAAATTGGGTAGCTGCTGCTTGTATTCCCCAATAA
GTACCTTTGATATTGACATCAAATAGTCGTTCAACCCTTTCTGAATCAGAATCTATAATG
CTATCAATAAAAGCAACCCCAGCATTATTAACAAATACAGCAAGTTCACCAAAATCACTC
ACCGCTTGTTCAATAAGCTGAAAAACTGCCGAACGGTTCGCAACATCAAGCACGTAAGCT
TTAGCTTCAAATCCTTTATCTATCAAAGTTTTTGCAACATTTTTTGCTGTTTGAGGATTA
ATATCTGCTACGGCAACCGCAAATCCATCTTTTGCTAACCGATAGACAATACCTTCCCCA
ATACCTTGTCCGCTTCCCGTTACAATCGCTAATTTCCCCATATTTTTCTTCTTTCACAAT
TTCTAGGAGCTTAATAATTTTTTGTCCTCAGCTGCTGAAGCGTATTTATTCAAAGTTTCA
AGTCCCAAGCGGGCAATTCTCCACCATCAGGATACTGTTCTTTGATTGCTTTTTCTGTTG
CTTTTGAAGCATAGGCTTTGGCAACTTCTTTATAAACTTTATTATTTTTTTCTTTACTTG
TCGTAGCAATAAAGTTGATGTATTGAGCAGAAGTTTTATTAAGTGGCTCCATGAAGACTG
ATTCAGATTTTGGCAAACTAGCGGCTGTCGCATAATTATAATTAACCACCGAAAGAGCAA
CTGAATCAAGAGCACGTGGTGTTTGACTTGCATCCACTTCTTTGAATTTCAATTGATGAG
GATTTTCTGTGATATCTGGTAAGCCCACCAGTTTACTTGAATCACTAGTTGTCAATTTAA
GCAAACCTGCACTTTGGAGTACAAACAATGCCCGACTTTCATTTGAAGCATCATTAGGAA
TAGCAACCGTTGAACCCTCTTTTAAATCTGACAATTTGCTAATTTCTTTTGAATAAATGT
GCATAGGTGTGATATAAGTATTGCCTACAGCAACAATATCACTCTTGTGCGCCTTATTCC
ATGTTTTTACATAATTATAAGACTGAAAAGCGTTGATATCAATATCTCCTGACAGAAGAG
CTTCATTTGGTTGATTATAATCAGAAAAATAAACAAATTTCAGCTTCAAATCGTATTTTT
CTTTAGCGGTATTAGCTACTGATTTCCAAACTTCCTGATCTTGTTTGTCGCCACTCATAA
TTCCAACTTTGACTGTTTTTTCGCCAGCAGATGCTTTCACTCCTCCTTGATGGTTCAAAC
TAAAGAAGGCAACCAGCGCAACAAGAATAAGAACAGCAACAGCAATGATAATATTTCGAT
TTTTAGGATTCAAAATTTTCTCCAATTTCTACTGACAAAGCTGTCAGAGAACTTTCATTT
ACTTCTCAGGAAAACTCATCCATTCATCAGAAAATAGGAAATTTCGTCAGTAACTCTAAC
TTCCTGTGATGCTGATAAACAATTAAGTGTAAAAGAAATTATTTTAATTTCAAGCCCCAA
GCAGGAATGGTGCTCTTATCTGGATATGCTTTTGCGATGGCTTTTTTGGTTGCTTCTGAT
TCATAAGCTTTGACAACATCTTTATAAACGCTACTATTTGCATCTTTTTTATTAGCAACA
ATTATATTAATCCATTGTTGACTATCTTTGTTGACAGGCTCAGTGAAAATTGCATCAGCT
TTCTTTAAACCTGCAGTAACGGCATAATTATTATTGATAACTGCGGCGTCAACTGAATCT
AAAGCACGCGCAGTTTGTGAAGCATCAAGTTCTTTAATAACCAAATTTTTCGGATTTGAA
GTGATATCTTTGACTGTCGCGAGCGTTTGACCAGAAACATCCAATTTAATCAAGCCCGCA
GACTTCAAGACATAAAGCGCACGACTTTCATTTGACGCATCATTTGGTACTGCAATAGTT
CCGCCCTCTTTGATATCAGACAAAGTCTTAAGACTCTTAGAATAGAAACTGATTGGCGAA
ATTACAGTATCACCAATGGCCACCAAATCACCATTATTTGCTTTATTCCACGCTTTTAAG
AAAGCATAATGTTGAAAAGCATTCAAATCAATATCGCCATTTTTCAAAGCTGTATTTGGT
TGTGTATAATCTGTGAAATGAGTGAACTTCAAAGTAATTCCATACTTATCTTTGGCTGTT
TTAGATACTGTTTGCCAAATACTGTCATCTTCTTTAGTTCCTGTCATTATTCCAATTTTC
ACTGTTTTATTGACTGTTTTATTTGCTTTAGTTTGATGTCCAAAGCCAATGAAAGCAGCA
ATAGCAATAATAACAACCACAATTATTCCAATAATAATATTACGATTTCTAGGATTCATA
ATTTTCTCCAATTTCTACTGACCAAACTGTTTTGAAAACAGTTTAAGTCTTCTGTCAGTA
AAATTTATTAGCCTTAAGGCAAGAATTTCTAAAATAGAAACTCCCGAAGTTCTGACCTAA
CCGTTACTCCGTCAACGAATTTGCTAGTCGAGTTTCAATCCCCAAGCAGCAATTTTTCTC
TTATCAGGATAAGCTTTTTCAATTGCTTTCTTCGTTGCTTCAGTTTGGTAAGCTTTGACT
ACTTCTTTATAAATTTTGTTATTTTCATCTTTTTTATTTGCAACGATGATATTAATCCAT
TGCTCACTATCTTTGTTTACAGGTTCAGTATAAATAGACTCTTCAACCGTTAATTTTGCT
GTTGTTGCAAAATCGTCATTAATTACTGCTGCTGTAATTGAATCAAGCGCACGTGGTGTT
TGTGCCGCATCTAATTCTTTTATGACCAAATTTTTTGGATTAGAATTAATATCTTTAACC
GTCGCAAGTGTATCACCTGATACAGAAAGGCCAATCAGACCAGCATTTTTCAAAACATAA
AGCGCGCGGCTTTCATTTGAAGCATCATTCGGTACAGCAATTGTATCTCCTGATTTAATT
TGGCTCAATGAAGTGATTTTTTTAGAATAAAGACGAATAGGTGAAATTGTAGTATTTCCA
ATCGCCTTCAAATCACCATTATTAGCTTTATTCCAAGCATTCAAGAAAGCATAATGTTGG
AAGGCATTCAAATCAATATCGCCATTTTTCAAAGCTGTATTTGGTTGTGTATAATCTGTA
AAATGAGTGAATTTTAAAGTAATTCCGTATTTGTCTTTGGCTGTTTTTGAAACAGTAGAC
CAAATGGCATCATCTTCTTTAGTTCCTGTCATTATTCCAATATTCACAGTTTTATTTGCC
GTTTTACTTCCGCCAGATTTGTGATTAAAACCGAAAAATGCAGCGATAGCAACAATTACA
ACAACAATAACGACAAGTAAAATATTTCTGTTTCTTGGATTCATTTTTTCTCCCTTTTTT
CTAATTGATTTATTTTTCAAAATCAATTATTCCCCTTTGATAAACTTTTGCATCATATCA
GAAAATTAACCGTGCACCTGCCAATTTTCTGACTCTAAACAAATTCGTCAAACAAAAACA
ATCTGACTAAACAAAAAGAGCCCATTTCATAAAAAGAAACGAGCTATATCGTGGTACCAT
TCTTGATTTAAGCACTTTGTAGCTCACTGAAAATTTTCAGATAAACTTTACAAAAGCAAA
CTTTTAAGTTCAATAACGAGAACCATGCCGTCAAAAGCTTGGTAAAACCTCACTTTTGCT
ACGCTTATCAAGCCATTTTCATTGCTTCATTCAGGCTTGCTCTCACCGCTACAAGCTCTC
TGTACTGACTTTCACAATTACTTACTCGACCGCTTTTATTTTGTCCGAATTTGTGTATAG
ATTTATTCTAACAGACTTTCAAATTTTTTGGATTATTGATTTTTTATGTTGCCTTAAAAA
ATTTTTAAGTTTAATTTATAAAATAGAATTCTAATCTCCCATCAATGCTTTTCAACATAA
ATTATGCTAAACTTAAACTTGTAAAAATAAATATTTGCACAATGGGTCTATTGACAAGTC
TGTCAGTAGCGAGAAATACCATCTGACCTGATCTGGGTAATGCCAGCGTAGGGATGTGTT
AAGACAATCGTCTAATTTCTAACCCTCCTTTTGTGCGCATCAAAAAGGAGTTTTTTTTAT
GTCTAATTCTAAGTTCAATGTCCGTTTATTAACGGAAATTGCCTTCATGGCGGCACTCGC
CTTCATCATCAGCCTCATTCCAAATACTGTTTATGGTTGGATTATCGTTGAAATCGCCTG
TATCCCTATCCTTCTTCTCAGCTTACGACGAGGTTTAACCGCTGGTCTCGTTGGAGGATT
AATCTGGGGAATTCTTTCAATGATTACTGGACATGCTTATATCTTAAGCCTATCCCAAGC
TTTCCTTGAATATCTTGTGGCTCCTGTTTCACTCGGAATAGCTGGCCTTTTCCGCCAAAA
AACAGCCCCTCTAAAACTAGCACCTGTACTTTTGGGAACTTTTGTTGCTGTTCTTCTTAA
ATACTTTTTCCATTTCATTGCCGGAATTATTTTCTGGAGCCAATATGCTTGGAAAGGTTG
GGGCGCTGTTGCTTATTCTCTTGCTGTTAATGGAATCAGCGGTATTTTGACGGCCATTGC
TGCCTTTGTTATCTTAATAATTTTTGTCAAAAAATTCCCTAAACTTTTTATCCATAGTAA
TTACTAATAAACCTGTCAGTAAAATTATTATATCTTGTCAGTCAGAACAAAATCTTCTAT
AATATAGCTATGTCTAAAAAGCAAAAATTAAAGAAAACACTTGTAGAACAAATTCTTGAT
AAGGCGAAAATTGAGCATACTGGACTTGCCATCAATGCTTTGGAAAGTAATAGCCTTCCT
GACGATATTAATCGTAGTGATATCTATAAAACACTCGCATTGATTGGAGATAAAACAGGA
CCTGTCATTGGTATTCTTCCTTTGACAGAGCATCTGTCAGAAAAAAAATTAGCAAAAGTT
TCGGGCAACAAAAAAGTAAGTATGATTCCTCAAAAAGACCTACAAAAAACCACGGGTTAT
ATTCACGGGGCAAATAATCCCGTAGGCATTTGGCAAAATAAAAAGTTTCCAATTTATATT
GATTCCATTGCTTTGGAACATGACTTTATTGTCTGTTCCGCGGGTGAAGTTGGACGTAGT
ATAAAAGTTGCTCCCCAAGAACTAGCAGATTTTGTCCATGCTCACTTTGTTGAAATCAGA
GAATAAAAATACTGACAGAAATTCTGTCAGTATTTTTTGTATATTTGGAGCAAGAGTTTG
CAAAAATTCTTCTTTTTTAGTATATTTTATTTTATACATAAAACAAAGGACTCGGAATGC
AAAACACAAAATTATATTCATTAACCCTAATTGCTCTTGGTGCAGCGATTATCGCGGTTC
TTTCTCCATTGGCTATCCCAATTGGTATCGTCCCAGTTACCTTACAAACACTAGCTGTCG
GACTCGTTGCCACAGTACTCAAAGCGCGTGAAACTTTTTTCGCCATTTTACTTTATCTAC
TTCTCGGATTTATTGGAATTCCCGTATTCACTGGAGGAACTTCAGGAATTGCTGTTCTTT
TTGGACCAACAGGTGGTTTTCTACTTGCTTTTTTAGTTATGGGAACCCTCATTTCTTGGG
GACTTCATCAAATCAAATACAAAACAATCCCAGCTTTTATCATAAATATTGTCGGTCATC
TCCTAATGTTGGTCATCGGCACTCTCTGGCTCAAATTTTTCACTCAAGTGGATTGGTCTT
TGGCATTAAAGCTTGGATTCACTCCCTTTGTATTTGTTGAAATCATTAAAGCTATCCTTG
TTACAATCTTTGGATTAGCACTGATACGTGCACTCTCTCACACAAATAAATACTTTACAA
ACTAGTCTAAAACCGCTACAATTAGTCTATGTTTATAAAAGTACTTATGGCGCTATATCC
GCTTATCGTCTTTATTGCGTTGGTCTTTATTTTCAAGTTTTTCAGACTACGTCATTTAAC
CAATCGTAAATTAAAAATTCCAGATGTATTCACACTTTTTCTAATTCTAGGAATGCAAAT
CTTTTCAAAAAATGTAACAAGTATCAGTATTATTCCTTACTATCTGCTAATCATTTCTGG
TTTAGCACTTATTTTGTTGTTACTTGATTTGTTCTATTATAAACAATTCGCCTACCGCCG
CTTTTTAAAGCTTTGGTGGCGACTGACCTTCTTTATTACCTTGATTATTTACCTCATCCT
TGTTGTGATGACCTTTACCCATTAAAAAACCTATCAGACCTAACTGATGGGTTTTTTAAT
CGTTAAACTTTTTCTCTTATAAAATTGAAAAGAATTCAGAATTATCCTTCCCTAGTTAAA
ATATGCCTCTCTAATCGCACTTTATGGTACCCTTAGAAGAAAAATATTTCAAATTAGTCG
CAGATAAGATTTCATATCTCTCAGGCTGCTTTATTATTATATTGCTAAAAGAGTCAAATT
CTCTAAAGTAAAAACTCAGTAAATATAGTTTTCTTTATCTGCTCTGTCAACAAACCAAAA
TCCAACTATTAATACCCCAAACATCAAAAATGAAGAAAATAGATAAATCCAACCTCCTGA
AAAATTATCAAACAATACTCCATAAAACATTAAACCGAGTGGTGAAAGAATCTGAGCAGA
GGTATCTATAATTGAGAACGCTCTTCCTTGTATATTTTCAGGAATATTATTTTGAGCAAA
GGTCATCATTGGTACTCTAGAAAAGCCTAAACCTAATCCCATAAATAACATCAATACAGA
TAAAACAACTACCGTAAAAACTATTGACCCTATCAAAAAGCTCAAAACAATTCCAAATGA
GAAAATAACAAAAGCACAGGAAAAGTATGAAATTTTCAGCAATTTAAAAAGCTGAAACTT
AGGTAATTTTTGTACTAATAAACTACTCAAAATAATTCCAAGAGGAAAGCTAAACTGGAC
AATGCCTAGTATCACTGTATTTCCTTGATAATTTTTGTTTAAAATAAACGGAATTCCAAC
ATTAATGGAACCCAATAAAAAGTTAAGAACAATCATGATGGAAACAATAATCATTACAAT
ATATTTTTTATTTAAAAGCTGTAAAACTCTTTTATATGAAATTTTTTCAACACTAACGCT
CTCTTCTTCATTCTTTGTATCAAACCTCTCAAAGTTTAATCGAAATACTAACAAAATAAC
AATAGATTCACAGACTATCTCAACCCAAGAAAAAATTCTGACTGAAATGAAAGTAAGAAT
AAACCCAGCGACCGCTGGGGAAACGATGGCAAATAAAGCCCCTATTCCTTGTTCAATGCC
ATTTATTTTTGACATTTCAGTTTTATCATCTGATAGCGACTTTACAGAAGCATACATTGT
AATTGAAAATAATATATAAGAGAGTATCTACTCGAACTCCTCCTATTAAAAGATATGAAA
CTGAATTAAACTCGGAAGAACTTAAAACATCCATATCTATGGATAAATATATGTTATCAA
CTTCTGAAATAAGTTCGTTGAACTGTTTTTTAATCGTCAAACTGTTCCTGATACAAACTA
GCATAATCATTATTTTTTAATAAATTTTCATGAGAATCAAAGCCCAATACCCTTCCATTT
TTCAAATAGAGTACCTTGTCAGCAAGTTTAACAGAAGTCATTCGATGTGTGATCCAAATG
ACCGTTTTCCCTGATGCAAGCTCCATCAATTTTCGATAGAGTTGTTTTTCTGACTGAACA
TCAAGCGCACTATTTGCCTCATCAAAAAGATAAAGTTCCACATTTTCTTTGTAAAAAGCC
CTAGCAATCGCCAATTTTTGCCATTGCCCACCCGATAAATCCGTACCAGCAAACTCTTTA
CCTAACTGAATCTCAGACGTAAATTCTGCTAAACCTGAAAAATCAAGTGCTTTTTCAACT
TCTCCCATCTTTCCAAAAGAAATAGAATCTCCAATTGAAAACTTAAATTTAGAAAAATCC
TGAAAAACAGGCGCAACTTTTTCCCAATATAACTCTTGCTTAATTTCTCGTAAATCTACA
TTATTAATCAAAATCTTTCCTTTTGTTGGAACAAATAAATCAGCCAAAAGCTTTAGTAAG
GTTGACTTTCCTGAACCATTTTGCCCTACAATCGCAATTTTTTCTCCCTTTTTAATTTCA
AGAGAAATACCACACAAACTAGCTCTTTTTTCATTGGGATAGAAAAACATTATATTTTCT
AACTTTATCTGATTAATTTCACTAATTTTTATATTACCAGACTTATCAAAAGAACGTTTC
ATCAGTTTTAAGTATTTTTCTAACCACATCAAAGTATCATAAAGTAAGTCGGATTCTTCG
ACCAGACCATTTGAGGCCGAAATCGCTGCAACCAAACTTGATGCGAAACCAACGATAATT
CCGATAGACAAAGTCCCCGAACGAACTTGAAAAATTAAATATATAAATGAAAATGCAGAT
ACAAGAGAACTCACAATAATGAAAGCCAACGCAATCCCAAATTGCCGTAAGCGAACACGA
TTTTCTTCCTTGTGTACACTGTAAAAAAGTGTCCAATAACGTTTTTTTAAAAAGTTAAAA
ACGTTGAAAAGGCGAGCCTCTTTAGCATAATCTCGATTTAAGGCAATCTCAAGAAGATGA
TTCATCTTGCGCGCTTCAGGACGTCTGGTTACCAAAGTTTCAAAGGCTTCTTGTTGAATA
CGATAATGAATCAAACTTTGTGGTACCAAAACGATAATAATTGCCAACGGCAACCACCAA
GTATAGTTGAACAGTAAAATAAGCAAAGAAAGTAAGGAAATAATATAACGCACATTTGAA
AGTGTAAAAACAATTAGATTCACTGGGCGCCATGAAAGTTCGCTCCGAACAGTTTCTACA
TCATTATAAAACTCGGCATCTTCAAAAACTTCTAAATTTTTGATTTCAGAGGATTTTTCA
ATCAATTTTTGATTAATATTAGCAATCAGTACATCTGTTAAATAACCTGAAATGGCCGTT
GTTGCAGGTGGAATTATATTTGAAATTAAGAGCAATACAGCCCAAAAAATTCCCCAACTC
ATCGAAAAGGCCGAACCTTTGGTCAGTTCGGTCGTTACTTTTTGAATAGAAAAAATAATT
CCTGTCGGCACAAGAGCCTCAATTGGAACCAAGATGACAAGGATAAAAGTTCCCCATTTA
CTAGCTTTCGCAAAAGTTCTTAATCCTTCAAAAAGTAACAAAAAATATGATTTGAATTTC
TTCATACTATCTCCAGTTGATAGGTTTTACAAAAGTATTATAAATCCAATCTATTTCTCT
ATTTGTCATCTCAGAAATACCAGAAACATTATAACGTTCTCTCATTCGATGACTTTCATC
AAAAGATAAAATCATTTTTGAGAAAGGTTCCATATGAGCAATTTGGAACTGACGTCCGCT
TTCGTCATATTCATAAATATTTACAGAATTCTCAAAGCTATAATATTCATCTTCTTTTTC
ATTTAAATTTAAAACAGCCGTCTCTTCCATACCGTTCCAACAACTTGTTCGGTATTTTCC
ACCAGAAATAAATTCAGGAACACTACGTAAAAATTTGCGATAGACTTTCCCAAATACTAC
CGGAATCATGCCTTCCGCCGTATTTTCAATGCAAAATTCACTTTCTTTACCTAATCGATA
TAATTGATTTATACTACTGATAATTTCTACGTGTGAAGAATGAGTATTGATAAGTTGCGT
TTGATAAATAAGCATACCAACTTTCAAGTTAAATAATTCGTCATTAACCGCAACGGTTGC
AGGATTATCACTTTGACTGACATAAGTTACCCTGTATATAGCATTGAGCATTGCATTTCC
TAACTTATTTAAATATAGTTCATGACTGGCAACTACTTTTCCGTTTTTATAATCCATTCC
TTTTCCTCTATATTTTATTATTTGTTGCCGTATAATCCTCCCTTTCTTCAACCTGCATTG
GACTCACCTTCTTTCTGTATCTGTCTGAATTTTCACTTAATTGAAACTTCTTAATGTAAT
TATACAACTCTACCTACCATAAAATCAATAACCTTAAAATACAAAACATTTATTTTCAGC
AAATATCCTATCACCATTCTATTGAAATATGGTTTCAAGTAATAAAAAAAATCCTGAACA
CTCAGGATTTTTTTTAAATTTTATTTATTGCCCAATTCTTTTAAGAGGACGCCAAATTCT
TCTTCGGATAAAGTGATTCCTTTACCCATTTTTTCATGGTCAGGTGACCAAGTACGGATA
TCGTATTTAGGTTCTGCATCATTCCAAGAAACACGATTGAGTTCTTTGCGCCAACCTTTT
GCATTTTCAGAGAGAACGATAAGTTCTTCAATGATTTCAAACTTTAATTTATCAGCCATC
TTATATCCTTTCTCATTAGTATATACGCAAATAAATCTATTTTGTCACTCTTCAATCAAT
TGAATATCTACACCAACAGCAGTCAATTTTTCAATGATATGATCATAGCCTCGTAGGATA
AACTCAATATTAGAAATTTTAGTAGTTCCACTGGCAATAATTCCAGCAGTAACCAGAGCC
GCACCAGCACGTAAATCTGTTGCTTGAACACAGCTTCCAGTTAACTCATTCGGAGCGTCA
TAAATAATTCTATCATCCAAAACAGAAATATTAGCACCCATACGCGCTAATTCAGGTACG
TGGTTAACACGTTTTTGATAAATCGTATCAACAATCGAACCACGACCTTTTGCTTTTAAC
AACAGTGGCGTAATTGGTTGTTGCAAATCAGTCGCAAATCCTGGGTAAGGAACAGAGGTA
ATATTAACTGATTTTAAATTTTCAGATTTATGAACTTCAATGCTGTCTTCACGAATCGTC
AAACGTACGCCCATTTCTTCAAGCTTAGCAATGAAAGATTCCAAATGTTCATAGATGACA
TTTTCAATAATAACCCCATCACCCATCGCAGCAGCTAAAGCAAGGTAAGTTCCAGCCTCA
ATTCGGTCAGGAATTACCGTATGTTGAGCTCCGTGCATTTCATCTATCCCAGTGATACGG
ATAATATCTGTTCCAGCACCACGAACTTTTGCCCCCATGTTATTAAGAAGGGTTGCCACA
TCAATAATTTCAGGCTCACGTGCGGCATTTTCAATTACAGTTACACCTTTTGCACGACTA
GCAGCAAGCATCGTATTGATGGTTGCTCCAACGGAAACAACGTCCATATAAATGGTTGTT
CCAACTAATGAATCACCAATCACTTCTAAGTGCTCAGCTTCTTCTTGAATCTTCTTAGCC
CCTAAAGCTTTAAAGGCTTTATCATGTAAATCGGTTGGACGAGGACCTAAATCACATCCT
CCGGGCAAGCCAACTGTCGCTTGTCCAAAACGACCCAAAAGTGCACCATTGAAATAATAA
GAAGCACGCAAAGAATTAATCTTTCCATAAGGCAGAGGACGTGAAACGACACTACGTGTA
TCAATCACAAGTCGACCTTCTTCAAGATTTCGCTCAATTTTTGCTCCCATAATTTCCATA
ATTTCGACTAAACTTGCGACATCAGAAATATCTGGAACTCCTTCCAGAGTAACAATATCA
TTAGCTAGAATGGTTGCAGGAATTAAAGCAACCACTGAATTTTTTGCTCCAGAAATTGGA
ATTGTTCCAGAGATACGCTTCCCACCATTAATTACTATTTTTTTCATATTATTTCAAAAT
CACTTTTCACATTTTTATTGTCTTAAAAAAATTATTTTTTTAAGAACCGCTCTCTATTTT
AACATTTTATAGTAGTTTTTCATAGACTTTTTTTCTAAATAAAAACTACAACTAAAAATT
TAGCTGTAGTTTTTATTTCTTTTATTCAAACAAGTTTTTCTTATTCAAAAACGAATTGAT
TATGATAAAGTTCAGAGTAGAATCCACCTTGAGCAACGAGTTCATGGTGATTTCCTTCTT
CAATGACCTCACCATCTTTAAGAACAACAATCTTATCTGCATTAAGAATTGTTTTCAAAC
GGTGAGCAATAACGAATGAAGTTCGTCCAGCAATGGCTGCTTCCATTGCCCATTGAATTT
GTTCTTCTGTTACGGTATCCACGTTCGATGTTGCTTCGTCCAAAATCAAAAGTTCTGGAT
TTGTCAAAATAGTACGTGCAATAGAGATCTGTTGTTTTTGACCAACTGAGAAGACTGATT
CATCATCAGAAACGTGTGTTTCATACTTGTCAGGCAAGCTTTCGATAAATTCATGTATAT
GTGTTGTCTTCGCAACTGTTTCAATTTCTTCTTGAGTGGCATTTGGTTTACCAAACTTGA
TGTTATCGGCAATTGTTCCATCAAAGAGTACAGACTCTTGAAGTACAATCCCAACATTTG
AACGTAAACTATCTAAATCAAATTCACGAATATCTGTTCCATCAAACTTGATTGCTCCAC
CATTGACATCATAGAAACGGTTCATCAAGTTCATGACAGTTGTTTTACCTGAACCAGTTG
GACCAACGAGGGCAACCATTTGTCCTTTTTTAACATCAATATTAACTTTTTTGAGGACTG
GTTTACCTGGAAGATATTCAAAATCAAGATTTTCGATTTGAATACCATCTTTAATCGTGT
CAAATTTCTTACCATTTTCAGGACGAACTTCTTCTGGTTCATCAAACATAACATTCAGAC
GAGTTGCACCTGTAATGGCAAGCTGAAGTTGACCAAAGTTTGATGAAATTTGCATGATTG
GGTTGTAGTAACTTTGAACATATTGAACAAAGGCAACTAAGAGACCCAAACCTGTAGTGA
TTGACATACTATCGTTGTTGAGAACATAGGCTGTACCACCAAAGATAACGATGGCAATTG
ACAAAAGTTGGAAACCATTCATCAATGGGAAAATCATACCAGACCATGCTTGAGCAGCAA
AAGTACGTTTTTTAACATTTTCGTTATGTTTCAAGAAACCATCAATAGAATCTTCTTGTA
AACCTTCAACGATAATTGCTTTTTGCCCAGAGATTTTTTCATCCAGATAGGCATTGAGTT
GTGAAACTTCTTCTTGTTGTTTATCTGTTGCTTTTTTCGATTGACGAATAATGATAACTG
CAGATAAAATGGCAACTGGTGAAGCCGCCACTGTCAACCAAGCAAAAGTTACATCTTTAA
GGAAGATTTGGATGATTACTCCGACAAAAACGGCAGCATTTGAAATCACTGAAACGAGTG
CTTGGTTCAATGTATTTTGAATGTTATCCAAGTCAGAGGTGAAACGAGCAAGGATATCTC
CATCTTGATGACGGTCAAAATATGAAATTGTCAAACGTTCAAGTTTACCAAACAAACCTT
TACGCATGCGATTTGTTGAATGAGCAACGATACGGCTAAAGAGCAAGGTATAAATCAACA
TTGACACACCTGTTGCTACATAGACTGCAAGCAATTGCCACATTCCTTTCATGAATGTAG
AAGTGCTAGCAGCATGTGAAGTTGCCACTGTTTTGAGTGTTTCTAAAGTTGTTCCTTTAG
GAAGATGAGCTGTAATTTGGTCCTGAGCTGCTTGTGGTAATGTTTTAACGACTTCAGGAA
CATTGTGCCAATCTACGGTTTGGTGCATTTGTTGGCTTAATTGTTGAGCAATCTGTTGTA
ATGCATCTTGTGATTGTCCAGCATGTTGATGTGTAAAGAAGTCTTTAACATAAACCCCAA
GATTGGTAATTGCATCCCCTAAGAGTGAGGGTGCAATTACCTGCAACCATGTTGCTGCGA
CGATGAAAATCATAATCACAGCAAATTGGAGTTTATATCTTTTGAGATAGAGGTAAAAAA
ATCGGATGGCACGTGTGGTGTCAGACATTTTTCTTGTTGATTTGGTATTTTCCATGTCTT
AGTCCTCCTGTGCTTTCTGTGTATCGTAGATTTCTTGGTAAATTTTGTTTTCGGCAACTA
ATTCTTGGTGAGTTCCTTGACCAACAAGTTTTCCTTGGTCAAGAACCAAAATATTATCTG
CATGAACTACTGATGAAATCTTTTGAGCAATAATAATAGTTGTTGTTTCTTTAAGTTCTT
TATTCAAGGCTTCTTGAACAAGTTTTTCAGATTTAGCATCAAGTGCCGACGTTGAATCAT
CTAAAATCAAGACATTTGGATTTTTAACAACCCCACGTGTGATAGACAATCTTTGTTTTT
GACCACCTGAGAAATTATTCCCACGTTCTTCAACTTCTGATTCATATTGTCCGTCTTTTG
TCGTGATAAATTCAGCCGCTTGGCCAATTTGTGCGGCACGAGTCATTTCTTCATCGGTTG
CATCAGATTTACCTTGTTTGATGTTTCCAGCAATTGTACCAGAGAAAAGAATAGCTTTTT
GAAGAACGATAGAAATATTTCTCTTCAAAGTTCCACGGCTAACTGTTTTAAGGTCTTTTC
CACCAACTGAAACAGTCCCTTCTGTTGGGTCAAAGAGTCTTGGAATGAGTTGTGCTAAAG
TGGATTTACCAGCACCAGTCGCTCCGACAATCCCGACCATTTGACCAGCTTCTACTTCAA
AGCTAATATCTTTGAGTGTTGGTTCTTCATCATTAGGATATGAGAATGAAACATGGTCAA
ATTTAACAGAACCAGAAAGTTCTTCGTCTTTCGCATTTTCGTCAAATTTCATAGCTGGGT
CTGTTTTCAGTACTTCATTGATACGACCTATTGAAACCATACCACGTGAAGCAAACATTG
AAATCATACCACCCATGATGATGGCAAACATAATCATTCCCATGTAAGTCATGAATGTAG
CAATCCCACCAATGCTATCTTGGGCAACGGTTGGTGAATCTGTTACAAAAGTTGAAACGA
AGTAGATTGCAAGCCAAATCGCTCCTTGAGCAATAACGGTAAAGAGTGGAATCATTGCTG
AAAAGAGTTTCCCTACTGCCCAGTTATGGTCGTAAAGTTCGTCAGAAGTTTCATCAAATT
CTTTGATTTGATTTTTTTCTTGAACGAAAGATTTAACGACACGTGCGCCACGTAAGTTTT
GTTTAGCAATGGCATTAATACGGTCCATCAATTTTTGGAAGGCCATAAAGTGAGGACCCA
TGCGTCCCATCAATACAGCTGTAACCACAAGGATTAAGACGATTAAAAGAACAGTAATCC
ACCAAAGTTTTGGAAGAGTTGTAATTGATAGAATGACCGCACCAATCAGAAGGACTGGAA
TCCGCATCAAAATTTGGAAGACCATCATCATCAAGTTTTGCACTTGTGTAACGTCATTGG
TCATACGGACAACAAGGTTTCCGGCATTGAATTTTTCGACATTTTCATAAGAGAATGTGT
TAATTTTTTTGTAAGTTGCTTCACGAACGTCTGCCCCAATTTCTTGAGCAATACGTGCTG
CTGAAAGGGTACTGAAGATAGCAAAGAGAATCCCTATCCCTGCAACAATCAGCAACTCAA
CTCCATATCCTGAAACTTTGTCAGCCATCTCATGACGGCTATAAGTTGTTGATGACATTA
CTGTCATAATTCGTTTCATGATTTGGGGCTGGTAAAGCTGTACTCCTGCATAAACAAAGG
TTGAAAAGATTGAGAATAAGGCAACCCATTTATGCTTCATGATTGATTTGAAAATCATAA
AATTCCTTTCTAGAGTTAAATAATGTAAACTACTTTACATTAAATTGAATTTTCAATTTC
ATTTTACTTCAAAATAATTTCAATAAATTTTTTGAGAAGATAATTATAACATTATTTTTT
TTAGTAAACAAGCATTAATTGTTAATGCTGTTAAAGATTACAATAGTTAGTTTCATAAAT
GGTAAACTAACAAAAATATTGTAACGCTTTTTAAAGTTTAAGTCAACGATTTACGACGTT
ATTTGTATCTTCTTATGTTTTTATAAATTTAGAATTTAAAGTAAGGAATGAATCGTGAAT
TTATTTAATCGCTTCACTCTTCTTATTTGCTTCTAAATTTTCAATAATTTTATCGACTCT
TGACCAAGATTCAAAGGCAAGTCGCATATTTTCATGACCAATCTCTGTCAGTCGGTAATA
CTTGCGACGCCCGCCTTGACTTTCATCTCCCCAATAAGAACTGATAATCCCATCCTTTTC
AAGTCTTTTAAAGATCGTATAGAGCGTGGCTTCATTAAGTTCCATTTCTCCATTCGAGGC
TTCCTTGACTTGTTTGATAATACCGTAAACATAATTATCTCCTTGTTTTAGGACATTGAG
CAAAATTACATTGGTTTGGGCTCGTAACATTTCTTTTGGTATTTCTGCCATTCTTTTTCC
TTTCTATCATTTTAAACAAAGTATATTATACTTCACATTACTATGTAAGTCAAGGTACTT
AAACTATTTATATAATATTTTATTTTTGACGACTTTCTACTATATAAGATAAGAAAAAAT
CATCTCCGTTTTTAAGAAATTAGTCCATCCTTCTTTTTTAATTCTATTTTAAGAGGCCTT
ATTATAAAAGGTTTTTTTAGCGGTGGAAGACAACTTTCCTTGAATTTTTTGTTATAATGG
AATGATGTAATTTTGGGAGGATTTATATGGCAGCTTCAAGTACAAACAATCTGAAACTCG
CTGAAAAAGGAGTTTGGGTTTCTATTCTCGCTTATATTGTTTTGTCTATCGGACAAATTG
CGTTTGCGACAATTGTTCACTCTAGCGCTCTTCAAGCCAATGGTTTTAATAATGTGACTG
ATATTATGGGAAATATCGCAATCTTAATTGGACTTCGAATTGCTCGAATTCCAGCAGACA
GTGACCATGTCTACGGTCACTGGAAAATTGAATCTATTGCGAGTTTAATTTCTAGTTTTA
TCATGTTCTTCGTTGGTTTTGAGGTCTTACGTGAAACCGTGATGACTCTACTATCCGGAA
AAGAAGAAACCATTGATCCACTAGGAGCGCTTGTTGGTTTATTTTCAGCCTTTGTCATGC
TCGGAGTCTATCTTTATAATCGTGATTTGGCTAAAAAAACGAACTCTCAGGCTCTCTCTG
CAGCAAGTAAGGACAATCTTTCTGATGCGGTAACTTCTATTGGAACTGTGGTCGCTATTT
TAGCAAGTAGCATTGGCTGGGAGTGGCTCGATACTGCTATGGCAATCATTATTTGTGGTT
TTATTTTAAAAACTGCTTATGATATTTTCCACGAATCAGTTTTTAGTCTTTCTGATGGCT
TTGATGAAAATCTTGTTAAGGAATATAGAGAGGCTATCTGTTTAGCTCCAAAAGTTAAAG
GCGTTAAACTCGTTCGCGGTCGTTCTTATGGAAGCAACATTTTTCTTGATGTTGTAGTTG
AAATGTCTCCTGATTTAAGTGTTTATGAAAGTCATGAAGCGACAGAATCTATTGAAAAAA
TGTTGATTGATGGTTTTGGGGTCTATGATGTTGATGTTCACGTCGAACCTGCTGCTTTAC
CTGAGGAAGAACACTATGCTAGCCGCTCACTTGAGCTTTTAGCAAAAGAAGAACAATTTT
TGAATCATCAAAATTTGCCAAAATTGACTGATGAAAAGTATCAGGAAATTCTTGCTGATG
GAAGAATGATAAATGCCAGTGAAAAATTGAATACTTTCGGACAAATTACTGACAAAAATT
CTGTCAGTAAAAATAATGAATCTGGAAATCTCCTATCTAGTCGGTCAGTAATTCCCTTGG
CCATAAATCATTATAAAGCTTCGCAAGTCAGTAAAAAAACATTTATTTTAACTTATGACT
ACTGGCAAAATGAACAAAATTTTATTGTCACAAGCATTTGGCGCCGAAATGACTATTGGT
CTTGCATTTATCGGCAAAGCACTTTAAAGATGGAGGAAAATGACTCATGACTCAGTTTCA
AGAAAATCAGGAACAAATTATGACCTCTTTGACTAACTTGTTTAACAAAATTGATGCTTA
TTATAAGCCACAGATGGAAGCTGAATTTTCAAATATTTCATTATCAGAAATCGAAACAAT
CGAATTTATAGCCAAAACTCCCTATCCTAATGTGACAAAATTAGCTCATCATCTTTATAT
GACACGCGGTGCTGCCAGTAAAATTGCTAAAAAACTTCTCAAAAAAAATCTGATTGAAAG
TTATCAAATTCCTCAAAATAAAAAAGAAATTTATTTTCGATTAACGAAAGAGGGGCAACA
AATCAATGACCGTCACGAAAGTCTTCACCAAAAATTTTCCCAAAATGACCAAGTGATCTT
TGACGAATTAACTGATGAAGCCGTCAGTAATATTTTAGAATTCCTTGATAAATACAATAA
TCACCTTGATTCTTCTATCCGAAAAAATATTGAAAAATAAGTCTGTCAGTAAATTAATTT
TTACTGATGGTTTTTTTATTTGTTTTTTGTTGACAAAGAAACAATAACGCGATATACTAT
TTTTGTTTCCAAGGAAACTCGAATAGAAAAGTGAAGCCTTTAGTCTGACAGAGTTCACTT
TAGCAGCTGAAAACCTGCGCAAAAAACTTCCTAAGAAATCAAATAATCATCACAATTCAG
CTCGTTCGCCTTGAAGTGACTGAAATTAGATAAAATTGCGAAACTACTCCTTGAGTAGAA
TCCCTCATTTTTCAATCTAGTTTGTCCATTCTCACTAAGTTACTAAGGTAACTCATCGAA
TGGAAAATTTCATCAATTCAATTTAGTCAAGCAGAATCTGACATCAAAACTGTCAAATTC
TTGTTGCCCTTGACCCTTTCTCCCACTTGCTAAAGCAATCGAAAAATAAAAAAGGTGCAA
AGACCCTAGAACGAACTCACATCTTAATGGAGGTTCTCACTATGAACATCAATAAACACG
CCCTCACTTTTGGGCTTATCACAACTTTTCTGACAGGACTTGGTTTTACACTCATTTCCC
CTGTTGTCCCATTTATGGTCGCTCCTTTTGCAAATGCTCATGACCAAGCATTCATCGTCT
CTGCACTAATGGCCATTTATGCACTCTGTACTTTCTTTGCCGCCCCCGCACTTGGCTCTT
TATCAGACCGCTTTGGTCGCAAACCAATCTTACTAATTTCTTTAGCTGGTTCTGCCTTGG
GGTATCTGGTCTTTGGTTTAGCTGGCAGTCTTTGGGTGCTCTTTATCGGACGAATCATCG
ATGGCTTAACCGGTGGAAATATCGTGACACTTTTCGCTTATTTCGCCGATATTACTGATG
AAGAAAATCGAACAAAAGTATTCGGATGGACAGCTGCTGTTCGTGTTGGAACAATTTCTG
GCCCAACCGTTGGTGGACTCCTAGCCCATTTTGGAAATTCAGTCCCCTTCTACTTTGGAG
CAATCATCTCCCTTGCAAATCTTCTTTATGGTGCTTTTGTCATGGATGAAAGCCTTCCTG
AAAATAATCGCACAAGAAATTTTTCTCTTAAGCAGCTTAATCCATTCACCCAACTTTTTC
AGCTCTTACGCATGAAAAATCTCAATCGTCTCCTCTTTGCCGGTATCTTACTTTGGTTGC
CAAATGGTGCGCTCCAAGCTATTATCAGTCAGTTTTCACTTGATAGTTTTGCTTGGACAC
CTGTATTAATTGGTCTTGCCATTTCAATCATGGGTTTGATGGATATTTTAACTCAAATTT
TCATCATGCCCAGACTTCTAAAATTAGCTAATGAAGATAAACTTATCCGTCTAGCAATAG
TCTGCGAAATAATTGCTTACTTACTTTTCGCTCTTTCTGCTTTTTCTAAAATGTGGCCCC
TCTTCATTCTGGCAATGTTTATCTTTGCTTTTGGAGATAGTATTTTCGGAACTGCCTTCA
ATGGCAAACTTTCAAAATCAGCGACTTCTTCTGAACAAGGTAAACTTCAAGGCGGAAGTC
AAGCTCTTCAAGCACTTACACGCGAGCTTTTAGCTTAGATACAGATAAAGGTCAGGATGA
TGCTATTAACCATAAATCGATGGAGAATCTTAAAGAGTCTAGGGATACAATGAAACAGGA
ACAAGATAAAGAAATTCAAAGAAATACAAATAACAATTTTTCTATCAAAAATGATTTTCA
TAACATTTCAAAAGAAGTAATTTCAGTTGATTATAATATTAATCAAAAAATGGCTAATAA
TCGAAATTCGAGAGGTGCTGTTTCTGTACGAAGTCAAGAAATTTTACCTGTTACTGGAGA
TGGAGAAGATTTTTTACCGGCTTTAGGTATAGTGTGTATCTCAATCCTTGGTATATTGAA
AAGAAAGACTAAAAATTGATAGATTATATTTCTTCAGAATGAATGGTATAATGAAGTAAT
GAGTACTAAACAATCGGAGGTAAAGTGGTGTATAAAATTTTAATAGTTGATGATGATCAG
GAAATTTTAAAATTAATGAAGACAGCATTAGAAATGAGAAACTATGAAGTTGCGACGCAT
CAAAACATTTCACTTCCCTTGGATATTACTGATTTTCAGGGATTTGATTTGATTTTGTTA
GATATCATGATGTCAAATATTGAAGGGACAGAAATTTGTAAAAGGATTCGCAGAGAAATA
TCAACTCCAATTATCTTTGTTAGTGCGAAAGATACAGAAGAGGATATTATAAACGGCTTA
GGTATTGGTGGGGATGACTATATTACTAAGCCTTTTAGCCTTAAACAGTTGGTTGCAAAA
GTGGAAGCAAATATAAAGCGAGAGGAACGCAATAAACATGCAGTTCATGTTTTTTCAGAG
ATTCGTAGAGATTTAGGACCAATTACATTTTATTTAGAAGAAAGGCGAGTCTGTGTCAAT
GGTCAAACAATTCCACTGACTTGTCGTGAATACGATATTCTTGAATTACTATCACAACGA
ACTTCTAAAGTTTATACGAGAGAGGATATTTATGATGACGTATATGATGAATATTCTAAT
GCACTTTTTCGGTCAATCTCGGAATATATTTATCAGATTAGGAGTAAGTTTGCACCATAC
GATATTAATCCGATAAAAACGGTTCGGGGACTTGGGTATCAGTGGCATGGGTAAAAAATA
TTCAATGCGTCGACGGATATGGCAAGCTGTCATTGAAATTATCATAGGTACTTGTCTACT
TATCCTGTTGTTACTGGGCTTGACTTTCTTTCTACGACAAATTGGACAAATCAGTGGTTC
AGAAACTATTCGTTTATCTTTAGATTCAGATAATTTAACTATTTCTGATATCGAACGTGA
TATGAAACACTACCCATATGATTATATTATTTTTGACAATGATACAAGTAAAATTTTGGG
AGGACATTATGTCAAGTCGGATGTACCTAGTTTTGTAGCTTCAAAACAGTCTTCACATAA
TATTACAGAAGGAGAAATTACTTATACTTATTCAAGCAATAAGCATTTTTCAGTTGTTTT
AAGACAAAACAGTATGCCTGAATTTACAAATCATACGCTTCGTTCAATTTCTTATAATCA
ATTTACTTACCTTTTCTTTTTTCTTGGTGAAATAATACTCATTATTTTTTCTGTCTATCA
TCTCATTAGAGAATTTTCTAAGAATTTTCAAGCCGTTCAAAAGATTGCATTGAAGATGGG
GGAAATAACTACTTTTCCTGAACAAGAGGAATCAAAAATTATTGAATTTGATCAGGTTCT
GAATAACTTATATTCGAAAAGTAAGGAGTTAGCTTTCCTTATTGAAGCGGAGCGTCATGA
AAAACATGATTTATCCTTCCAGGTTGCTGCACTTTCACATGATGTTAAGACACCTTTAAC
AGTATTAAAAGGAAATATTGAACTGCTAGAGATGACTGAAGTAAATGAACAACAAGCTGA
TTTTATTGAGTCAATGAAAAATAGTTTGACTGTTTTTGACAAGTATTTTAACACAATGAT
TAGTTATACAAAACTTTTGAATGATGAAAATGATTACAAAGCGATAATCTCCCTGGAGGA
TTTTTTGATAGATTTATCAGTTGAGTTGGAAGAGTTGTCAACAACTTATCAAGTGGATTA
TCAGCTAGTTAAAAAAACAGATTTAACCACTTTTTACGGAAATACATTAGCTTTAAGTCG
AGCACTTATCAATATCTTTGTTAATGCCTGTCAGTATGCTAAAGAGGGTGAAAAAATAGT
CAGTTTGAGTATTTATGATGATGAAAAATATCTCTATTTTGAAATCTGGAATAATGGTCA
TCCTTTTTCTGAACAAGCAAAAAAAAATGCTGGAAAACTATTTTTCACAGAAGATACTGG
ACGTAGTGGGAAACACTATGGGATTGGACTATCTTTTGCTCAAGGTGTAGCTTTAAAACA
TCAAGGAAACTTAATTCTCAGTAATCCTCAAAAAGGTGGGGCAGAAGTTATCCTAAAAAT
AAAAAAGTAATTTAGTAATCTCTAAGGATTACTTTTTTTGTTTCTGAATAGATTCTGAAA
ATTGTTTTATATACTTTTTTTAAACATAAAATAAAGTGAGGAAATATAATGCAGGTAAAA
ATTCAAAATCTTTCTAAAACATATAAAGAAAAGCAGGTGCTACAAGATATCAGTTTTGAT
ATTAAATCTGGAACAGTCTGTGGTTTATTAGGAGTTGTCACCGAACCATTGGTGAGCCAA
TTCATGGGCAATAACTGTTGCCACATATTGTTTACTTTGAATGGTTGCATTTTCAGGGTC
AACCAACATGCAAACTTCACGATAAGTGATACATCCCCAGTTTTCCATTGCTCCTGCTGA
GAAGTCAGGCAAGGCAATATGCCAGCTGTGTGGAAGTGGATAGGGTGTTTGATAATAATC
TTCGTAAAATTCGATTGAACGAATAGCAATATCAAGTGGGAAATCAAGTGCTGCTTGACT
ATGAGCTTTCGTTGCAAAGGCACCTACTTCAACACCAGATTTTGTTTTTCCTTTTTTATA
TTGAAGTTCACCGAATACAAAAGCCAAAAGGTAAGAACTCATTTTAACAGTACGTTCAAA
AACGTGAATTCCATTAATATTCAAGAGTTCTGGCATATTTGAAACAATGATGTCGCCTTC
TTCTTCATCAAATTTTACTGACAAATCGAAAGTTGCTTTCGCTTCTGGTTCATCAATAGA
TGGGAAAGCTTGGCGAGCAAAATGGCTTTCAAACTGTGTGCCAATTAGCATTTTCTTTTC
ACCATTTACTTCATAATATGAAGGATAGATTCCCATCATGTTGTCAGTCAATTCGGCTTC
ATATTCAAATGAAACAGTCACGCGCCCTGTTTCACCAATTTTAACAACAATTTCTTCATC
TTCTTCATTTTCAATGAAGTTTGTATCAACACTAAAAGCGCGAACTTTGTTGAAGTGTAA
TCCTTTGGTATGAAAGGAAACAACAGTATCTTTTGCTTCCCCAGTAATTGCCACTTGACC
TTTTATTTTCTTAGTTTTACGGTCAATATCAAGGAAAATTTTATAATTTTCCGGAACAAA
AGTTTCAATTAAACGTTTTACAGCCATATCTTCTCCTAAATATTCAGTATTAATATAATT
ATATCAAATTGAATAGAAAATTTCGAGTACAAAGAAAAATTACATCTTTTCTTTAACTTA
TTAAAAAAACTGTCTACTGACAGCTTTTACAGAGGATATTCACTCTTATCAATATCCTCA
ATTTTTTGTCATTAATTATTTAGTTGCTTCTAAGGCTTTTTCGTAATTAGGCTCATCCGA
AAGCTCCGCTAATATTTCACTATAGACGATTTGCCCCTCTTTTACAACAAAAACACTACG
AGCAAGACGGCCCTTGAGTGGTCCATCATTTAAAACAAGACCATAAGCTTGTCCAAAAGT
TCCATCATCAGCAAGAATTGTCATGTCAACTCCCTCGGCTGCACACCAATTTTTTTGCTC
ATCTGCTGTATTATTTGAAATACTCAAAAAGTCAATTTCTGAATGCTTTGCTGCTTCAAG
ATTAAAATGTTTGGTTTGAAGTGAACAAACTCTAGTATTGATGTCTGGGAATACACTAAT
CAAAACAGGCTTTTCAAGTTTTGATAATTTAATTTTATTTCCTTTTAAATCTGTCAGTTC
AAAATCAGGTGCATCACCACTTGTTGTCGGATTTATTGTTGCTATTTTTTCACCATGAGA
TGTGATATTCATTGTCATTAATGCTCCTTTATTAATAGTTATATTTTCATTCTATCACAG
AATATCCTCTCATCTGGCTCTTATTGCTCATCTTTCGCTGTCAGGTAGGGACTTTCTAAA
GGACTTGGAAGTATTAGCTTATTGTCTTCTGATTTCACAAATTGATAATTAATTTTCTTG
ATTTTAAGTGTTTGTTTCATGATAGGCTCCTCCTTTGAATAAATAAAGTATATCAGGAAA
AACTTTAGAATAACTTAGCTTATTCTAAAGCAAAACTTAATAAAAAAATTACTGACAGTA
ATTTTTAGCGCTTTATTAATGCTAAAAAAGCTGTCAGTAATTATTATTTTAAAATCATAA
AATTATGATTGACAGTCGCTTGAATCACAGGATGATTTTTCAAATAAGCCGCAATCAATT
CTGTCATGTCCACTGTTATTTCTCTGACAATCTTGTCAGCAGAAAACATTGGATAATTTC
CACCACCGACTGCTCGATACTGATTGACTACAATTTCTAAAAACTCCTCACTGGCAACTG
GACGTCCCTCAAAACTTAAGTTCACAATTCGCTGACCAATCTTTTTCTTCAAATCAATAG
TATAATCAATGCCTTCATACATATCATAATTATAATACTCAGGTTTAGGTTCAACAAAGC
GAGGACTAAAAATAATTTCTCCCTCATCATTAATTTCAAGATGTTCAGCCGTTCGTTCTA
AGGCAGCTTTTAAATCAGACCCTGTCACTCTTAAAACAGCTAAAGTATTAGGATAAATAT
AATTTGTCAAAATTGAGCGCATTGTAATTTGTTCATCAAAACCTTTGGCTTCATTGTTAA
AAAGCGCTGTCCCCGAAATTTTGGCAGCTGTTGCTTCCATTTGTATTTTATTTATCAATT
CAATATAAGGATGCTCACTAATGCGCGCGGCCATTGGATCCAGAATTTTCATGTTCCCCA
ATATTTTTCCCATTGGCTGGTCTAACCATTCTTCTGTTTCCTTACTGATATCAGAAATAA
GTTCAACCACATCTGTCGAAACTTTTGACTCGGCTGTTCTATGAATTTTGGCTTTTGAAT
GGGTAATTTTTTTTTGCTTATCTAATTCTAGCTCAATTTCCCCAACAAAATCCCCTCGAA
ATCCGGGCTGAATCACGGGAACTCCTAAAACATGTTGAGCAATTTCCCGATGCTGATGTC
CTGTGACTAGAGCGTCAATCAATTCTCCATATTCCAATAATAATTGGTAGGCTTCATTTT
CTCCTGTTAAGCTTTCCGTAGGAATTCCTGTCAGTAAATCTCGTTCAAATCCCCCATGAT
AAGCTACAAGAAGCACATCAACGCGCTGACGTAAGTCGGGTAAAATTTCTTTGGCAGCTT
CAACAATTGATTGAAAAGTTAAATCCTTAATTGTAGCTGGCTGTTCCCAATGAGGAATAT
ACTGAGTCAAGAAACCAACAATTCCAATTTTCAGCCCATGTTTTTCAATGATTTGATAAG
TTGGTCCAAAAACTGGTTGTCCTTTTTTATCTAAAACATTGGCTGCTAAAATAGGATAAT
TGACTTGCTTGACATACGTTTCTAAATACTCCAGTCCATAATTAAACTCATGATTCCCTA
GTAAGCCAACGTCATATCCAAAAGAATTTGTGACATTGACTAAATCTTTGATGCCTTCCT
TTGCTTTTTTTGCCAGATAGTAAGCCAGAGCAGACCCTTGCAAGATGTCGCCATTTTCAA
TTTTTATGACGATTTCTCCTTTTTGTTCAGAGGAGCTTGTCAGTTCGTCCATTTTAGTTC
GAGCTTTAGCAATCGAAAAAGGTAAATCCATGTCTTTTTCTGTAAAATTTGTGGGAAGAA
CAAAGCCATGCAAGTCACTTGTTTCAAGAATTCTTATCTTCATCATCCTTTATCCTTTCG
CTAATTTTTTTCTAATTCTTGATGAAATGAGTTCAACAAAAATGATTAATACTAAAAGTC
CGAGTAAAATTGCTCCAACAGACGACCATTTATAGCCAGACATTGCAAAACTCAATGGCG
CACCAATCCCTCCAGCACCGACCAAGCCCAAAATGGCAGCATCACGAAGATTCATATCTA
AACGATAAAGCAGGATGGAGTAAAGATCTGGTAAAAGTTGTGGCAAAACCCCAAAGCGAA
TTTTTTGAAAAGTTGTGGCACCAGCTGCATCCATCGCTTCAATGACCCCCATATCCAAAT
CCTCAATGGCCTCAATAAATAACTTTGCAATCATCCCAATGGACTCAAAACCAAGCGCCA
TCACACCAGCTGACGAACCTAAACCAACAACTGGAATAAACAAAAGGGCATAGATAAATG
AAGGAATCGTCCGAATAGCCATTAAAACAAAACGAGTCAAATAAGCCAGCCAGTTAGGAA
CCAGATTTGTTGCCGCCAGAAAAGATAGTGGAACAGCGATAATCGCACCGACCAAAGTTC
CAAGAATCCCAATAGCAAAAGTTTGCAGCAAGAGATAAGCCAAACCTGTTTCAGTGAAAT
TGAAAATTAAACTACTATCTGGATGAAAAATCCCTGTGAAAATATTTTTAGCAATTAAAG
CACCATGTTCTGAAACTCCGTGATAATGAACAACCGAGGTCGACCAAATTGAAATAGCTA
ACAAAATGATAAAAATCAAAAGATAATAAAGCCATCTTTTAGGTCGTCGATTGTATTCTT
CAATAATTTGTGAATTCATTTTTCCTCTCATTTCATTCCTAGGCAATCTTCTTGCGAATG
AGTGCACTGACAGAGTCTATAATCATGACCGTAACCAAAATTGAAACCAAAATCATGCCG
ACACTGGCAAAATCTCGAAAATTTACACGGTCATTTAAGATATTTCCAATCCCGCCTGCA
CCAACATAACCTAAAATCGCTGCATAACGAACATTTCCTTCAAAAGCATAAAGGGCAGTT
GAAAGATAAGTAGGTAAAACTTGAGGAAAAACAGCAATAAAGAAGGCTTTTAAGGGACTC
ACTCCCAAGGCCTCTGCCGCTTCAAATGGTCCCATATCAACCGTTTCAATGACTTCAAAT
AATTGTTTTCCGATAAAAGAAAAAGTAAAAATAAAAATCGCAACGACCCCAGCAAAAGTC
CCCAGTCCAAAAATATAAGTCGCAATCAAAGCTAAAACTAGCGTTGGCAAAGTTCTTGCA
AGCATAAAAATAAAGCGAATGATTCCATTTACTAACCGATTTTTAACGATGTTATTGGCT
GCTAAAATCGCAAAAGGGACCGCTAATAAAGCACCCAATAAGGAAGCAAAAAAGCTCATT
TTAATCGTATCAAGTAAAGGAGGAAGTACCTTATCAAAGTAAGACCAGTTTGGTGGAAGC
ATACTTGCTAATTTTTGTAAAAAGAGCCCACTTCGACTAAGCGCACTAAAGTCAAAATTT
GTAAGAAGTACAGATAAACCGATAATTATAATAATAATTATCCAGTAAATCCAAGTACGA
CTGACTTTTTCTTCAACCACTTCACCCGTGAGGAGTTCTATTTTTTTGGGCTTAAATATT
TTATCGTACATTTAAGCCTCTTTTCTATAAACTTCATCTAAAATTTCTTTGGTTACTTCT
TGTGAGGGGCCATCATAGACAATCTTTCCTTTTTTGACGGCGATAATTCGTGAGGCATAT
TCTAAGGCGAGTTCAACATGGTGAATATTTAGTAAAATCGTTTTATTGAGCTCTTCGTTA
ATTCTTTTAAAATCATCCATTACTTCTTTAGCCGTCACTGGGTCAAGGGCTGAAACAGGC
TCGTCAGCCAGTAAAATTTCACTTTCTTGTGTCAGTGCACGCGCAAGTGAAACCCTTTGT
TGTTGACCACCAGAAAGTTGATCAGCCCGGATATATGCCTTGTCTAAAATTCCTACTTTA
TTCAGAGAATCTAAAGCAACAAGTTTATCTTCTTTTGAAAATAAGCCAAAAATCACTTTA
AATAAGTTCATGTCTGGGACACGAGCAAACATAACATTTTTTAAAACAGTAACTCTAGGC
ACTAAATTATAGGATTGAAAAATCATTCCGACGTGGCGTCGAAATTTTCTTAAGTCTTTG
CCTTTTAGTTTTGAGACATCCGTATCATTCACAAAGAGACGACCGGAAGTCACATCATTT
AAACCATTAACACAGCGAATAAGGGTGGATTTCCCCGCTCCTGATGTCCCAATAATGGCT
ACAAATTCTCCTTGGTCAATTTGTAAGTTAACATCTGTCAAACCTTTTGTGCCATTTGGG
TAAACTTTTGACACATTTTCAAATTTAATCATCACTTCTCCATTCTATATGAAGCTTCTA
TTTTATTTATTATTGCTTCATTTTCACAAAAAGAGTCTGGAACTCAACGAGTAACCCAGA
CCCTTTTAAAATGATTTTATTTGTTCATTAGTTGGCTTTACTCATTTCATTTGCCACTTT
AATGGCTGTTTTATAGTCATCTTTTGTTGAATCAACATAGCCATCATGTGAATAAATCGC
AATAACTTTCTTGCCTTCGGCAGTTTTGGACATATCTTTAATCGCTGTTGAGAGCGCCTT
TTTGAACTCTGGTGTCATAATTTTAGATTTTTCTGAAACCATAATTCCGTCATTAGCGAT
AGCAGGGGTTACTCCAATCACATTTGTATCATCCCAAATGCTTCCTTTTGCACCAAAAGT
TGTGGTCCATTTTGTTGCTTCATCTAAACGAGCATCGGCATATTCAGGCATAACATCAAT
TTGTCCTGATGCAAGTTGAGCCATCGCTGAATCGTAAGAATCCATCGTTACTGTATTTTT
CAAATCACGAATTGAATGTTTAAAATTATCTGTCAACCATTGTGAAGGATACATATATCC
CGCAGCAGATGAAGTCGATTCAAGCCCCCATTTTGCTTCATTCAAATCTTTCCATGTCAA
AGTTCCATCATTGGCTTCTTTAGCTAATTTTTTACCCATTGGAGAATTACCAGCAATGAT
TAATGAGCGATATGAAGTCACTTCTTTATCAGTCTTTGTTGTTGGTTTGTGTTCATTCCA
ATATTTTGCTGAGGTTGAGGCATCATTTGAAAGTCCTTTACGTGTTGCCATCAAAAGTGG
AGTTGAACCATCTTGATACATCGCATAGGTTGTGGCTGACATTCCATATCCGACATCAAC
TGAACCTGCATCAAGTCCTTCACCAACCGCTTGATAGTTTGTTCCAACGCTTGTATCAAT
TTTTTTAACGGTATAGCCTTGTTTTTTCAACTCAGACTTCAAAATATTAGCGATTGGTTT
AGTCACTGTGGTGATATCATCTGGATTTTTTGAGGGAATAAATGAAATCTTCAAATCCGA
AATGGTTTTACTATCTGATTTTGAAGCAGAACTGCTATTTCCACAAGCCGCAAGTAGTGA
TAGGGCAATTACCGCGCCTGCTGTAAGTCCAATGACTTTCTTTGATGTATTTTTCATTTT
AAAAATGAATCTCCTTAAGGTTTTTCTCAATCGGTTGATGAATTGTACTCTTCACAAAAT
AATTCTAACCCTTTTTTTAAGCCTTTACAATGACCCTTTTGTAAATATTCTGTTAATAGT
TATCATCGTTCGTAAATATCGAACTTTATAAGGCTATTTCAAGTAAAAATATTATATAAT
ACATCTTTTTTTATAAAATACATCTTTTTTCTTAGGGGATGTTTGTATATACCAAACATT
TAGTTCAAAGTTATTTCATTGATAACGCTGACAAATTTTCTGCTATAATAAAGTTATGAA
AAATTTAACTTTTACGGTCACTCTGTCTGATTTTGGTTTAGAAATTCATCTTCCATCAGA
GGCCCGTTTGCTTCTCTTGGAACAAAACAATGCGCGTTTTGATTTAAATAATGATGAACT
TTTCTTTTTATTAAAAAAAGGACAGATTAAAATGATAGCTAATGACTTAGAATTAATTCC
TAAATTAGAATTTGATAAGGTTGTGATTCTAAATGTAAAAGCTTATGAATTAGATGCAAA
TTATCTGACTCAGTATTTGGTCAATTTGGCTGAGGAAGCTGGAATTAATTTGCGTGATAA
GGCAGAACCACTTAAAATTCCTAATAATATCGAAAAAGCTTGTGCAACTTATGCAGATGA
ATTTTTAAGTGCACTCGGCGCTTTTGGAATTAAATTAGAAAAGAAAAAAGCCTTCTCTCC
CAAAGCGCAACATCGTTGGAAAAAAGGACTTTCAGAAATTGAATTTTTTGTTAAACGACC
AGACAGTCAAGCCACGATTATTTGGCGAAAATCTAACGAATTGGTCATTAAAGCGGGGGC
AAAAATCGCTGAAAGCGGAGGAATGAAATCAGATGGTACACCTGGTTTAGCTTATCGTTT
CACGCAAACGCTTAGAGAAGAGCAAAAAGAAAACTGGGACCCTAAAACTTTCATAACCAC
TGCTGATATTGTCTTGAAATCAGTCAATGAAGTCGGACATTTTCTCTATTTTGCTGGAAC
GAATAGCTGGCTACAATTAGTCGACAAAGAGGGACGCAGCATTCACGAATTATCTGTAGT
ACAGTAATTTTTATTGACTTAAGATTTAAGAAATTCTTCCGATAATTGGAAGGTTTTTTT
AATTCAATTTTTTCTTGTAAATTTATTTTTATAGAGTTATAATATTCAAAAAGGAGGCGG
TTACATGGCTAAAAAAGGCTAAAGAGCTCGTTGGCTATGAAGCTCAACTTCAAAAAATAT
ATTTGAGCGAATTACTGACGAAGAAAGGTGAAATAATTGATTATATCCTTTGTTATCCAG
AGCTCAAAATTCATCTGAAAGAGCCTAAAGAAAGTTTTCCACAGACTAAAATATTAATGA
TAAACCAACTCTAACTAAAAAAAGTTACTGACAAATTTGTCAGTAACTTTTTATTTACTT
CATTAATTCATAATAGAGCTGACCCATATTTCCTTGAAAATCAAGGACTTCATCAGCAAT
TTTTACTTCAACAACTTCGATTTCGTCTGCAATTGCATTGTAGTCACTTTGTTGAAGGGC
TAAAAAATCGTTGATCCCATCAAATTCTTCAGTAAAGGTCATACCATTCTGAAGTTTTCC
GATTAATTTCATCATTAAAATTCTCCTTATTACATATCTTCAAAAACAAGGCTAGGTTTA
GCATTTAAGTCTAATCCTGCTTGAACATTTTCAAGACCTTTTTTCCATTCAATGTAGGCT
GCTGCTGCAATCATACCGGCATTATCCCCACAAAGGCGCAAAGGGGGAATGATTAATTTT
TCGTCAGTAATTTCTGCTGACAGACGCTCACGTAGGCCCTGGTTTGCTGATACTCCACCG
CCAATAATTAAAGTTTTGACAGGGTATTTTTCCATAGCCAATTTAGTTTTAGCCATCAGT
ACATCAACAACTGCTACTTGAAAAGAAGCTGCCAGATTTTCTAAGTCATTGGCAATCACA
TCATTGCCTTTTTGATTTTCATTATGTACAAGATTGATAAAGGCTGATTTCAATCCGGAA
AAGCTAAATTCTACTTCATGTGTGTTCATCATAGCTCGTGGGAAATTGTAAGTGTCCTGA
CCTTTATGGGCCAGTTCATCAATGACTTTTCCACTAGGATAAGTTAATCCCATCACCCGA
CCAACTTTATCATAAGCTTCACCGGCCGCATCATCCCGTGTTTCGCCAACTTTTTTATAG
CTTCCTTCTTTTTCAACGTAAACCAATTCAGAGTGTCCACCTGAAACCAAAAGAGCCATG
GCCGGATATTCGATGGTATCGACTAAACTCGCCGCCATCAAATGCCCTGCCATATGATTG
ACAGGAATCAAAGGCAGATGGTTGGCCCAAGCAAAAGTTTTTGCAGCCATGATTCCAACT
AATAAAGCACCGTTTAGTCCTGGGCCTTCTGTCACCGCAACGGCTGTCAGTTGGTCAGCT
GAAATTTCCGCTTCTTCAAGCGCTGCTTCAATACAAACGGTAATTTGTTCTACATGATGA
CGGCTGGCAATTTCGGGCACAACCCCACCAAAACGTTTATGACTATTGATTTGACTGGCA
ATGATATTACATAATAATTCACTTCCATTTTTTAAAATCGCCACTGAAGTTTCATCACAT
GAAGTTTCAAAGGCTAATATATAATTATCTTTCATTTTTAAAATTGCTCTTTTCTCATTA
ACAAAGCATCTTCAAGAGGTTTGTCATAGTAATTTTTTCTTGTATGATAAATTTCAAAAC
CGAATTTTTCATAACATTTTTGAGCAGCAAAATTTGACTGACGAACTTCAAGAAATAAAG
TTCCTGTAAATCCTGATAATTCTGTCAGTAAAAGTTTTGCTAAACCTTGTCCTTGAAAAT
CAGGATGAATGGCGATATTGGTCACTTCTAATTCATCCATCATTATTGAAATGGCCAGCA
GACCAATTAATTGCTCATCTTCTTCTAGTAAAAAGTATTCCGAATTTTCGTTTACTAAAT
CACTCGATATATAAACTTGTGACCAAGGCGACTGTCCATAAGCCACTGATAAAAGTTCAT
AAATATTGACTGATAACTTTTCCACAGGTGGAAAAGTATTTTTGTCTTTCGACTTATTTT
CAGAGTAAGACAGACGTTTTAAATTCATTTTTTTAATTCTTTGACCATCCAAATTGCATC
GGCACCATCCTCATAATATTGAGGAAGAAGCTTGTCAGTAACAAAGCCTTGGCGGCGATA
GAGCCCTTGAGCCTTTGTATTATCCCGGCGAACTTCTAAGGTCATCACATTTTTTCCAAG
TGCTGCCATTAGAGAAATTAACTGCTCAATCAATGTTGAGGCAATCTGTTGCCCTTGGAA
AGCTTTAAAGACAGCCAAATTAGTGACATGTGCGTCTTGACCATGATGATTAATTCGTGT
GCCAATAAAACCAACAACACTACCAGAAATTTCAGCCACAATGAAAAAAGCTTCATCATT
TTTGACAATTTCATGTTCAAAATGCGAGAAAGTCCATGGAATATCTCCATTATAAACATC
TCGCTCAATCGCAAGTAGAGCCACAATATCCACCCTATCTGCCAACCGATAATGAACACC
TTCTCGATCGTGTTCAAGGTCAATATCGGCCATTTCTAAATAACGACGAGGATTAAATTT
TTTTCCACTAAACCCTTTGAACGTAGTCGTCAGGAGTGTTTTCAGCTTTTTCATGACTTT
CCAACCATTTCTCTTCAGCCTCAACTTTTTTGAGGTATTTTGGCACAAAAGCGTGCACAT
TTTCAGGAACTAAATTTTCGGCAATTTTTGCAATTTCATAAGCTGACGGAAGTTTTTCCA
AGCTGTCAGCGATGATTTGTTCTTTTGAAAATCCAGCATTTTGAATTGCATCAACAAAAT
TTTCAGATTCTCCAGTAAAAATTACTTTGCTAAAATCTGAAACTTTTTCTGATAAATCAG
CCAAAAATTCGCTAAAATTACAATGTTGGTCGGCAATAATTTGCTGACCATTTTTATAAA
GGGCGGCATAAGCATTTCCGCGTCTAGCATCAATAATTGGCAAAACATAGGCTTCATCAT
CTTGAACACGATTGGCAATCGCAAGTAAACTTGATAGGCCAACAAGTTCTTTATTCAAAC
TAAAGGCCAGCGTTTTTCCTACAGTTGCAGCAAGCCTCAATCCCGTGTAAGAGCCTGGAC
CTTGAGCTACTGCAATTCGATCAAGGTCTTTTGCTTCCATGCCAACCTGAGCCATCAAAA
AATCAATCGTCGTCATCAATGTCGTACTATGATTTTTTTTCAAATTTAGTGTCACTTCAC
CAAGCAATAATCCGTCAGTAAGCAATGCGACTGACAAAGCCTTTGATGAGCTATCAAATG
CTAATATATTCATTTTTTACCTATAATATTTCTGAAAGTTGTTGATTTATAAGTCACTGA
TAGGACTGACTGGCAGTTTTAAAGCTAATCTTGTTGATTAATTTCCTGTCAAATCATCCT
TTTTAAATAATTTTTTACTTTATCTCGATTATCAGTATCTACTTCCTTATATTTTACCAC
GCTTGCCTTACAAGTTCCACCATTATTTTTTAGGAAGCGTTTCATTTGTGAAATTAATGA
GCGCAACTTTCCATTTCCTTGCAAATATGCTAAAATGATAATAATTGCAAAGAACAGCAA
ACACGAACTATTAAGAAAGGAACGAGCTTTTGCTCGTCGTAAATTATAGAATGATTTTTA
AAGTTTTCTACCAAAAAGATAACACTCGCTCACCTCGCCGTGAGACAACTGATGCCCTTT
ATCTCGACCTTGATGTCGCAACTAAAGAAGAAGGGGTTATCCTTGCCCGCGAACTTCTTG
CTAAAAATACTGCTTACCATGTTGAGTTTATTGACTCACTTTCAGATGAATCTGTTGAAT
ATGAAAAAGAAACTGGCGTATTTGAAATCACAAGCTTCTAAGACTAACAGGAGTACAAAG
GAGAACACTTTAGATTATTGTCAAAAATGACAGCAATCTAAAGTGATTTTCTTGTACCTT
TAAATTTAAAAAGGCAGTCTGTATTCAGTCCTGTCACCAAATTTTTAACTCTTGATACTT
AACTGACCCATTGTCAGTAAAAATAACTAATAAAATCCAAAGAATAGGAGAAACATGCCA
AAACAACTTAAAATAAAAGCTGATGAAGTCGCAGTTTACGCCATTGGCGGACTGGGCGAA
ATCGGCAAAAACACTTACGGCGTTGAATATAAAGATGAAATCATCATCATCGACGCCGGA
ATTAAATTCCCAGAAGACGATTTATTAGGTGTTGACTACGTCATCCCTGATTACACTTAT
ATTGTTGAAAATATCGACCGGATTAAAGGACTCTTCATTACTCACGGACACGAAGACCAT
ATCGGAGGAATTCCTTTCCTTTTGAAACAAGCCAATATCCCTATTTATGCTGGGCCATTG
TCACTTGCACTCATCCGTGGAAAGCTCGAAGAACACGGGCTTTTACGTGATGCTAAACTC
TACGAAATCCACGCCGATTCAGTCATTAAATTTAATCACTTGAGTCTTGATTTCTTCCGC
ACCACTCACTCAATTCCAGAACCTTTAGGAATTGTTGTGAATACCCCTCAAGGTAAAATT
GTAGCGACCGGTGACTTTAAGTTTGACTTCACACCAGTGGGTGAACCTGCTGATCTACAC
CGTATGGCTGAACTTGGTAGCGAAGGTGTCTTACTCCTTCTTTCTGATTCAACCAATGCT
GAAATTCCAACTTTTTCACATTCTGAAAAAGTCGTTGGTGCAAGCATCATGAAAATTTTT
GAACGTATTGAAGGTCGGATTATTTTCGCTTCTTTTGCCTCAAATATTTTCCGTTTGCAA
CAAGCCGTTGATGGAGCAGTTAAGACTGGGCGTAAAATTGTTGTCTTTGGGCGTTCAATG
GAAAAAGCCATTGTTAACGGTTTAGAACTTGGTTATATCAAAGCGCCTAAGGGCACATTT
ATCGAACCAAATGAAGTCAATCAATATGCTTCACATGAACTTTTGATTATGTGTACAGGT
TCGCAAGGTGAGCCAATGGCTGCACTATCAAGAATTGCCAACGGAATGCACCGTCATATT
ACCCTACAAATGGGCGATACCGTTGTCTTCTCATCAAATGCGATTCCTGGAAATACTCAT
GGTGTTAACCAACTGATTAACAAAATCGCTGAAGCTGGAGTTGAAGTCATTTATGGTAAG
ATGAACAACATTCACACTTCAGGTCACGGTGGACAACAAGAACAAAAACTCATGTTGCGT
CTTATCAAACCAAAATACTTTATGCCTGTCCACGGTGAGTATCGTATGCTCAAAATTCAT
GCTGGACTTGCTCAAGATACTGGTGTCCCTAAAGAAAATTGTTTCATTCAAGAAAACGGA
GATGTCCTTGCACTGACTGCTGACAGCGCCAGATATGCTGACCATTTCCCGGCTGCCGAT
ACTTACGTTGACGGTTCAGGAATTGGAGATGTCGGAAATGCCGTTCTCCATGACCGTCAT
GAACTTTCAGAAGACGGAATCGTTCTCGCAGTGGCAACCGTTGACTTTGAAAAGAAAACC
GTTCTTGCTGGACCTGATATGCTCTCACGTGGATTCATTTACATGCGTGAGTCTGGTGAT
TTGATTCGTAGTGGCCAACGTGTCCTTTTCAATGCTATACGTGAAGCCATGCATGAAGAA
AATGCTAATGAAGCGTCTGTAGCACGTGCGATGCGTGAAGCACTCTCACCATTCCTTTAT
AAACAAACTGAGCGCTCACCACTTGTTGTTCCAATGATTATGACACCTGATGAAAAATAA
AAAATTACTGACAGAACCAAATTCTTATTAGAATGGAAGTCTGTCAGTATTTTTTATTCA
AAATAATCTTTTTTCTTGACTTAAACCTGGTTTAAGCTGATATACTCTAAACATGAAGTA
ATGAAATAATAAAAACTTCAACTCACTTAAAATGAAAGAGCTAAAAATGCCAACGATTCA
AGAAGTTTCTCGCAAATTTAAAGTTTCCTCCTCCAGCATTCGTTTTTACGAGCGTAAAGG
TTTCTTAAGTATTCCTCGTGATAAAAATGGCAATCGAATCTTTGACGAGGAAAGCCTAAC
ACGCCTAGAGCTCGTTTTACATTATCGAACAGCTGGTGTCAGTTTGGAAGATATTCACGA
AATTTTTAAAAATTACATGAATCATCAAGTTTCCGTTCAACTCTTAAAGAAAACGGCGCA
AGATTTGGACAATAAAATAGCGGAACTTGAAAAAACAAGAGTATTTTTAGCAGACAAAAT
CATTTTTCATGAGCAATTAGCACAAAAAGAAAAAGGTTAATTGAGCTATAGCTCATATCT
TAGAGGAAAATCAAAATGACCAACAAAGAAGAAATTCACACATTAATCAATAACTATGCG
ACTTATGCAGACACTCGGCAAACAAAAGCTCAGTTTGACCTTTTCACAAAAGACGGCTCA
ATGAGCGTTTATTATCCATGGAATAAGGGCAAGGCTGAGGAAATAAATACGTCAGAAAAA
ATGCTAGCAACCTTTGAAGCCCTCAAACAATACGAAAAAACTGTTCATTTCATTGGACAA
GTCGAAATTGCTCTTGACAGTGAAAAGCCAAGGCAAGCAAGTGCCTATGTTTATACTATT
GCTCATCATGTCATCACAAAAGAAAATGGGGAAAAATCACTGATGATTGCTTATCTCCGT
TATGATGATAGCTTTGAAAAAACAGAATCTGGTTGGAAATTTAAGCATCGTGAACTTCAC
GCAGATGTCATCGAAAATCGCGATTTAAAATAAAAAAAATCTCTGAATTATTCAGAGATT
TTTTTGTATTCTTTGATAAAGCTTTGATGAAGTTGTTCTTTTTCTTCCTTGCTTATAGAA
GCTCCATCAATCGCATAATGATTAATTTTTTCAAAATCAGCTAGAGAAAAATCTGGATAC
CAAGCTGATATTTTTTCATATTCTTTATTTAGACTTGTGGCAGAAACTGTCCGATTATCC
GTGTTCAAAGTCACATGAAACCCTTTATCATACAGTTCCTTAAAAGGATATTGTGCAAGC
TCCGTCACAGCTTTTGTTTGAAAATTACTCGTAGGCGCCATCTCTAAAACAATTTGTTTT
TCAATCATCATTTCTTGTTCGGCTTTGGATAGATTTTTGGTCATAATCCCATGACCAATC
CGACTTGCCCCCATGGCGATTGAATCTAAAATATTTTGCTCACATGATGGACATTCTCCA
GCATGAAGCGTCACATTTACACCATTAATTTTTAAATCATGAATCAAATCAATAAATTTT
TCTTGTGGATAATTCAATTCATCTCCTGCCATATCAAATCCGACAAGGTGTTCATCAGGA
ATTTTAGCAAAAAGAGGCAGAAGTTTTTGTAACTTTTGAATTGGTTCTTGTTTTAATCCA
CAAATGAGTGCATTAGCTCTTATATCAAAATCATTTTCGGCACGAGAAAGACCAGCTATA
ACGGCTTCCACCGCTTCTTCTAGACTTAGATTTTCTAATAAATGTTGACTTGGAGCAAAG
CGAATCTCAATATATTTGATATGATCATCAGCTGCCTGTTTAACAACATCATAGGCCGCC
AATTCAAGATTTGTATAGCTTTGTAAAAGAGGCAGAACAAAATCAAAACGTTTTAGATAT
TCCAGTAAATTTTTGGTATTTTCTGGGGCTTGTGCCTTTTCCAAAATCTCCTCATCGGTC
ATCGTTATATTCACGCCGGCATTTTTAGCGAGTTCTTTGATACAAGACAAGCTTAGCGAG
CCATCTAAATGGCAGTGAAGTTCAACTTTTGGCATTTGAGCAATAATTTCTGATTTAAGC
ACGAGTATCTCCCTTTTCTTTTTCGTCCAATTTTTAGAGCATGATATAAAAGATTTCGAG
CCCAAAAGCTCGAATATTTCTTTCAAAAATGTATTTTTACTATTCTACGCTTTTTTGTCA
AAAAAATCAATCCTCATCTCTATTCTTTTCAATACAAGTTGTGGATAAGATTTCTTTGGC
TCAATTAACCCTTTTTTCTGGATTTATCCCCAATTTCAAGGTACTTATTCACAGCATTTG
GGGAAAAAGTGAAGAAAATGTGGATAAATCCCTTAATAACTAATAAAAAACAAACAGAAT
TGCTAAATTCTGCTTGTTTTTATTTTCAACTGACCACGACATTTTCCACAACGATACTTT
TTTGTATCGATTTTTCTTTGTCTGGGATAGTTTTGTCCGCAATTTTGACAGACATAATCA
TATTTTACTTTTCTCTCCTCTACTGCTGGTGCATAACGAAGGCCACCAACTTGCGCAAGT
AATCTTTTAAAGTCAGCATCTTGATGCTTATAACCCCTTTTTGTGCGATAGAGGTGGTAA
TGAGTTAATTCATGTAGAACTACTCCTTCAAAGTCCTCCAGTTCGGCCATTTTAGGGTTA
AAATCAAGATGTAAATCTTTTGGAAAAAAGCGACCACCAGTAGTTCGTAAACGCTGATTC
CACTTTGCTTCATGTTCAAATGGACGCTTAAAATAGTTTAAAGAAATTTCTCTTACCTTT
TTCGTCAATTCTTGATTTGTAAGCACATCTTCTCCTTGGCAAAACAATCTAAGAAGGTTG
TCAGTATTTTTTTCGCTTCTTATCAATTCTCTCTATCAGTAAATTTGGATTAGAGTTTCA
TCTAACGGAACTGAAATCAGAAAAATTTTCTGACAGAATTAATCTTCTTCGCGAGGATTC
ACTAGGGTCAAATTAATTTTTCCTCTTTGTAAATCAAGAGATTTGACCCAAACCGTTACA
ATTTGTCCAACAGCGACCACATCACTTGGATTTTTGACAAATGATTTGCTCAAATCAGAA
ACGTGTGCCAAGCCGTCATTTTTAATTCCGATATCAATAAAGGCACCAAAATCAACAACA
TTACGGACCACACCTTCAAGTTGCTGACCAATTTGTAAATCTCCAGCAGACAAGACATCT
TGACGAAGAATCGGTGCATCAAAGCTATCACGTAAATCACGACCAGGTTTTTTCAAATCA
TTAATAATATCGGTCAATGTTTCCTGACCAAGACCAAGTTTTTCAGCCATTTCAGGAATA
TTTACTGACGAAAGTTTGGTCAGTAATTCTTCATTACTGACAGCAGGTCCAGCAGCAATT
TCAGCCAAAAGTTGTTCCGTCACTTTATAAGATTCTGGGTGAACACCGGTATTGTCAAGG
AAATTTTTACCTTCTGGAATTCTTAAGAAACCTGCCGCTTGTTCAAATGCTTTAGCTCCC
AAACGTGGGACTTTTTTTAGTTCCGCTCTTGTTTTGAGTGCGCCATTTTCTTCACGATAT
TTTACTACATTCTGTGCCAAACTTTTATTAAGGCCCGCAACGTGTGAAAGCAAACTAGGA
CTGGCTGTATTGACATTAACACCAACTTGGTTAACGACTGTTTCAACAACAAAATCTAGA
TTTTCTGTCAATTTTTTCTCAGAAACATCATGTTGATATTGACCCACACCGATGGCTTTT
GGTTCAATTTTTACAAGTTCAGCCAATGGATCTTGCAAACGGCGTGCAATCGAAATTGCT
GACCGCTTTTCAACAGTCAATTCTGGGAATTCTTCACGTGCCAATTCACTTGCTGAATAA
ACAGAGGCTCCAGATTCACTGACAATCACATAATAAACATCAGAAAAATTATTTTCTTTG
AGGACTTCAGAAACAAAACTTTCAGATTCGCGGCTGGCAGTTCCATTCCCAATGGCAATC
ATATTTACACCATATTCACGAATAAATTTTGCTAAATTTTTTTTCGCTTGAGCAATTTGT
CCTGCATTTGCTGGTTTGACAGGATAAATGACAGTTGTCATCAATAATTTACCTGTCTCA
TCAACAATAGCAAGCTTTGCTCCAGTACGGTAAGCAGGGTCAAATCCCATGACTACACGG
CCTTTAAGCGGTGCAACCAATAAAAGATTTTTCAAATTTTCGCCAAAAACTTCAATAGCA
GATGCTTCAGCTTTTTCTGTCAGCTCGCCTCGAATACTTCGTTCCATAGCCGGAATCAAT
TTTTTCTTGACGGCATCTTTAATGGCCACTTGCATCATTAAATTATTTTGAGCAGCAAAA
CGGGCGGCAAAATAACGTAAAATTTTGTCTTCGTTATTTTCAAATTTTACTGACAGAATC
CCCAATTTTTCACCACGGTTTAAAGCCAATACACGATAATTTGGTAATTCTGAAACTTTT
TCTGAGAATTCATAATACATTTGAAAAACTTGCTTTTCATCAACGGCATCTTTTTTCAAA
CTACTTGTCAGTAAACTATTGTTTTTGATTTCACCAGTCAGCCATGAACGCAACCGCGCA
TCTTCAGAAATCGCTTCTGACAAGATATCCACGGCACCTTCTAAAGCTTTTTGAGGACTT
GTAAAATTCTCATTGACAAATTTTTCAGCTTCTTCTTCAAGATTCGCTGAATTTTTTACA
ATTAATTGTGCCAATGGAAAAAGACCATTTTCCTTAGCAATCGTTGCTTTGGTGCGCCGT
TTTTCTTTGTAAGGCAAATACAAATCTTCGACTTCTGTTAGTTTTTCGGCCGATAAAATT
TGTGATCTCAAACTGTCAGTTAACTTGCCAAGCTCCTCAATTTTTGACAAAACAGCCGTT
TTACGTTCTGAAAGTTTGGTCAGTAAATTATCTTCATCAATAATTTTTTTGATTTCAACT
TCGTCAAGTGAACCTGTTGCTTCCTTACGATAACGAGCAATAAAAGGAACCGTGTTCCCC
TCAGCCGTCAATTCTAATACTTTTTCAACTTGTGAATTTTTGATATTCAATAATTCAGCA
ATTTTTTTAACATTTTCCACTTAGAAATAATCCTTAACTAGTTTTTTTGTCAGCAATTCT
TAATCACAACGCTTATCTCTATTTTACCAAAAAAATGATGAAAAAATCGCTCCCAAATAG
GAGCGATTTCGAAATGCTTATAAGAAATTACATCATTTTGTTGTAGAATTCGACGATAAG
AGCATCATTGATTTCTGGGTTGATTTCATCACGTTCAGGAAGACGAACAAGAGTTCCTTC
AAGTTTGTCAGCATCAAATGATACGAAGTTAGCGCGACCTTTAGTAGCTTCAACAGCTTC
AAGGATTGCAGGAACTTTCATAGATTTTTCGCGAACTGAAATCACTTGACCAGGTTGTAC
GCGGAATGATGGGATATCAACGCGTTTCCCATCAACAAGGATGTGACCGTGGTTTACGAA
TTGACGTGCTTGACGACGAGTAGTCGCAAGACCAAGACGGTAAACAACGTTATCAAGACG
TTGTTCAAGCAAAGTCATGAAGTTGTAACCAACAGTTCCTTCTTTAACTTTAGTTGCAGC
AACGTACAAGTTACGGAATTGACGTTCAGAAAGACCGTAAGTAAAACGGAGTTTTTGTTT
TTCAGCCAATTGAAGACCGTATTCAGAAAGTTTTGAACGGTTGTTTGGACCGTGTTGTCC
AGGTACGTAGTTACGACGTGCGATTTCTTTACCAGAACCAGTAAGTGAGATCCCGTAACG
GCGTGATTGTTTCCATGATGGACCAGTATAACGTGACATAATTTATGTCCTCCAAATATT
TTATTTGAAGAATATTGACAGCCTCGAATTCGTTCATTTTGCCTTCGCTTATAGCTTCAG
TTACTTGACACAAGGAACATAATGACTTATCTTCCTTGACATAACAGCAAAATGTTGACG
AGCTTTCTAGCTGACTGCTATATTCAACTTTTCTATTATACCAAAAATCCTTATTTTGTC
AAGAAAAGCTCAATTAGAAAGCTTCACAAGAAGCGCATTTTCTCCTTTATCCCAAAACAT
TGATTTTTTGCTCGGATAATTTGGCAAATGTTCATATTTCAGACTAAGATTTGCTCTCAA
TTTTGGGGTAGGAATTTTGAAATGATAGCCTTTAATTTCCATAAAATCATAAGGTCTTAA
AGACGTCAAAGGTGGGTCAAATTGGAAAAATGATACCCTCGTAGCACCTGTAATAAAAAT
ATCTTGAAATTTATTAAGCATTCCCTGATTTCCTGTTTGTAAATTTCCAATAAAGACAAG
ATTAGTTCCATTTTCCAATATATTATGCTCTCGAGCATATTTCATAACGTTTTCCGTCAA
AATCTGGTCATTTTCATAAGATAAGTTAGCCTTATGAGAAAGGCTAAAAGTAAAAAACAT
AGAAAATAAAATAATCAGCAAAAAAAGATATTTCAGACCATTTCCTTTTCTAATTCCCAA
GTATAATATTCCAGAAAAGACCGTCGAAAATGTTCCAAAATAAACACGAGGAGCAGGCCG
TAAATTACCAAAAGCCATGTTAAATGTCATTATTGACCCAATTAACAGTATCAATAATAA
GACATCGATTTCTTTTTTTGCTCTAAATCTTCTTATAGTAATTATCAATAAAAACAGATA
GGCTAAGGCAAATAGTGCAATAAATAAAGCGCCTATCTTTTGCAAATTTCCCAGTTCAGG
TAATTTATTCCACATCATATAAGTTTCATTTCCATAAGAAGAATAGTGAATCATAAATGA
AGCTAGAAAATAACTTAGGAAATATATAAGACTTGCAACAAGCCAACTAGGCACCATGAC
TTGCAAAATTTGCTGACGTTTATCTCTAAAAACGTAAAAACAAAATAAAATCATTGAAAA
AATAAAGAAGACAAAAACTTGATAAATCAAAAATGAAAAAGCAAATAATAATCCAGAACC
AATAATTTTAACTGAAGTTCTAAGTCTTGATAAGCTCAAATTTATTCCCAAAAGTACACA
AAATACCCCTATTACAATCTGAATTGCTTGCATTTTAAAACAAAGTTGGGCATAAACCAC
TGGATTGCAGATAAAAACAATCGCAAATAAACTAGCCGCAAAATCCGATGACTCTTTATC
ATACTTCTTTAAAGTGAAATAAAGATAAATCCCAGCACCAACAAGAAGTGGGATAACAAT
AAACGGAACAATTTGATTATTATAACGATGAATCAAAAGTTCAAAAATCCAGACCATTCC
AAAACGTCCTTGCGACAAATAGCCACTTAACATCTGTCCTTGACTTTTTATCATCGTACT
CGTATCAATACCAAATGTATTCTTAAAATAAGGAAAATAGGTCAATGTAATCGCACAAGT
GATTATTAAAAGTGGAAAAATTTTTCTCTTAAATAAGTTTTTATTTTCTTCCATCATCGC
TCCTTAGTATTGGTCTTGACAGAATGTCAAGACCTGATATACATAGTATATCAGCGATTT
TTGGAATCAAAAAAACCCATCTTCAATAGATGAGTCAAGAATTTGGAAAGATAAAATTAA
TTATTTTTCTTCTTTTTTAGCTTCTGGTTTTGGTGCAGTTCTTACACCTACTGCGTTAAA
GTGTTTTTTCCCGTTACGTTTACCAAATTTATGTGATTTATATGCCATGATGTCTCCTTT
CATTTAATGCTCGCTTTTAGAGATTTTCTCAACTCACATTATCACTTGAATTTTATCATA
TCTTGATAACACTTTCAAGAATTATGGAAGTTTAGCTAATTTTGGTATCAAAAAAATCAT
CCACGAAAGATGAGTTAGGGTTAGTCGGTAATCGGGAAGACAGGATTCGAACCTGCGACA
CCTTGGTCCCAAACCAAGTACTCTACCAAGCTGAGCTACTTCCCGTAGCTAATATTAAAT
TTGTAAAACTTATTTGTTTAGTATCTTCATTTTCAAGAGTACTTGTTTCTCACTTATCGC
AAAGTCCCAAATATTATTTTATAATTGCTAAATCCTTACCGATACTTCTCACATTTTGTA
GGAGAGATCAGCTTTCAAATAAAAAAATGACTTTCGTCATATTTTATTTATGCAAGCGGT
AGGATTCGAACCTACAACCGCCTGATTCGTAGTCAGGTACTCTATCCAGTTGAGCCACGC
CTGCGTTTCTCTTAAACGACTATATTAGTATACCAAGTTTCCCAAAAGTTGTCAAGAATA
AACTCATTACATGCAAAAATTTAAAATAAATTAGGTTTTTGTCAGCAAAAAAAGGAATAG
ATAAAATACTATTCCTCTATCAATTTATCTGCCAAAATACACTTGTTGTGCTTTTGCGCC
CCCATTTCGAATATCCAATAAAGTACTGACAGTCACAAAAGTATATCCTTGTGCTTTCAA
ATTTTGAATAATTTGTGGTACGGCATCTACTGACCACTGATGAATATCATGCATCAAAAT
AATCGCACCATCATGAGCATAAGTCGCTACATTTTGAACGACCGGTGCGCTTGTACGATA
ACGCCAGTCATTAGTATCCACTGACCAATTGACTGCTGTTAAATCAGTTTGGCACAATAC
AGAATTATTGTAACTTCCGAATGGTGGTCTAAAGAGCGTGACATTTTTCCCTGTAATCTT
ATTGATTAATTGATTGGCACTTTCAATTTCTTGTTTTTGTTGAGCTGGTGACAAGGTCAC
CAAATCTTTATGATCCCAAGTATGTGAAGCGACTTCATTTCCTAAGTCAGATTCCTCTTT
AATAATATCGGGATATTGCTGTGCTTCACTCCCCAACGCAAAGAAAGTAGCGGGAACTTT
TGCAGCACTCAGTGTTTTTAGTAACTGAGGAGTGGTGGTCGGGTTTGGACCATCATCAAA
AGTCAAAGCAATCAATTTTTGATTTGCTAATTTATTTTTTTCATCAGCAATTCGTTCAGC
CTCTTTTTGTCGTTCAACAAGAATTTGCTTATCAGCGGCGATTTGTTGAGCAAATTTTTC
TTTATCTGTTTTTTCATAAGAAGCATTTAAAAGTTCAAGACCTTGCTCTGCTTCTTTTAT
CGTATCTTCGGTGATATTTTGATGCTCTTTAGCAACCAGTTGACTCACTTTATCAATATC
TGCCAAATATGCCAAAAGTTGAGTAATTGATTGATTTAGACTACTTTTATCTTTCTCATG
GAGCTTAACAATTAGTTTTTTTGCTTCATTAATGTCGCTTGTTTTTCTGGAATTATAGGC
TTTATCTTTGGCTTCTTTTGCTTCATTTACCTGCTTTTCATAAGCAATATTCTGCTTACG
AACTCCTTGATCGTAATAATATGTCCCGATTCCAGCGACAACAATCAGCAGGGCTCCCAT
AATCAACGTCAGTTTCCAAAAGGCCTTTTTTGAACTCTTTGATCTTGCACTTCTTTTTTG
ACTCATTTTTCTTCTTAAAAACTCCTATATATTTCAAAAAAGTTCTCTTTGTAACACCAT
TAATACAAAAATGTTATTTTAACTTCTATCTTTCTATAATAACATATCCCTATTCAATAT
TAAAGTCGTTAATTTATTTTTTTGTGAAAAAATCAGATATTATTAGTTCCTATTTGCTTT
AATATCTAAAAATTGACCAATGGCTTCTACAGCAAAATCAAGCACTCCTTCATCAGCTTG
CATTTTTTGAGAATGTAAAGGAGCTTCACTGTTAATCCCAAGCCAAAACATGACCCCAGG
AATCTTACTCAACAGATAACCAAAATCTTCACCAGTCATTGCCGGTGCAATATCAATCAG
ATTTGCTTTTGTTTCATTTCTAAAAAAATCCATGAGTTCTTTTGCCAGTTTAGGATTATT
TTCAACAGGAAGATAACCTCCTTGTTTGAGTTTTAAATCAATGGTCATATCAAAAGATTG
AGCAACACCCTTGGCAAGTTCGGTCAAACGTTTTTGAGTCAATTCATTGACTTCTTGGGT
CAAACTCCGAATGGTCCCATGCAAAAAGGCACGTTCAGCAATAATATTATTGGTTGTTCC
GGCCTCCATTTTTCCGAATGTTACCACTGCTGAATCTAAGGGGTCAACATTACGGCTCAC
AATCGTCTGAACTTGAGTGACGAAATAGGCGGCAGCAACGAGTGCATCATTTGCCGTATG
CGGAAAAGCAGCATGTCCTCCTGTCCCAACGAAAGTCAACTCAACTTCACAAGTTCCAGC
AAAAAGAGTCTGTTCATTAGTGGCAATATCTCCTACTTTTAAGTCAGGTCTAACATGTAA
TCCGTAAAATTCATCGGGGAGCCAATTCTTAAAGGCTCCACCATCATACATCAGTTTTCC
CCCTGCTTCATTTTCCTCCGCAGGTTGAAAAAGAAAAAGAAGATTATTCTTAGGCTGACT
TTCACTCAATTTTTCAAGTAAACCAAGAGCAACAGTCATGTGAATATCATGTCCACAAGC
ATGCATTCGTCCATTTTTACTAGCAAATGGTAAATTAGTCAATTCTTCAACAGGAAGTCC
GTCAATATCTGTGCGCCAGCCAATTGTTTTTTGGCCTTGACTCCCTTTCAAATATACCAA
AAGACCAGTTTGCCAAGTTTCAACTTGAATAAAAGATTTATTTTGAATAATTTGATGAAT
GATCGTCAATAAATATTTTTGAGTTTTATGTTCTTCAAGTCCAATTTCGGGAATTTGGTG
AAGTTGGCGTCGGATTTCGATTAAATTTATCATATTTGTCCTCATTACTAAGCTAAATTT
CAAAAGTTTTTTTATTTATTTTACTCTTTTTTTCCTGTGAATTTCTACTTTTATCAAAAA
AACTTTTGTTAAAAGTAACAAAAGTTCAGAAATAATCTATTTCCTGTAATTTACAAATTT
CTAAGGGCATCTTCTAAAGCAGTTTTTTGCGCTGTTTTTTCATCAATTTCTTTGATGATT
CGAGCAGGGACACCAGCAACCACAACATTTTCTGGGACGTCTTGAGTGACAATCGCGCCT
GCAGCAACGACTGAGCCTGAGCCGACTTGGACACCTTCAATGACAACGGCATTTGCCCCA
ACAAGGACATTGTCGCCCACACGAACTGGTTCGGCACTTGCTGGCTCAATGACACCCGCA
AGCACAGCACCCGCACCAATATGAGAGTTTTTCCCAACAGTTGCCCGACCACCTAGAACA
GCACCCATGTCAATCATCGTCCCTTCGCCAATCTCAGCCCCGATGTTGATGATTGCGCCC
ATCATGATGACCGCATTATCGCCAATCGTCACTTGGTCACGGATAATCGCACCCGGCTCG
ATTCGAGCATTGATAGCTCTTGTATCAAGGAGTGGGACTGCTGAATTTCTGCCTTCAAAT
TCAATAGTGTAATCTTTATTCTCAGTCAATCCTTCCAGCAAGGGACGTACGGCTTGCCAA
TCGCCAATGATGATTTTAAGACTGTAATGGGTGTGAAAATCGCCCAAAACTTGAATGCCT
TTATTGGCAAGCGCCTTAAAGTTTGGTCGACCGTTTTCCGCAAGAAAACCGGCTGACTTA
AAACTTGGCATTCCTGACAAAGTGACTTTGACACCTGTTTTTTTCTCGGCATTTCCGATA
AATTGAATAATTTCTTGGGCGGATAATTTTTGTGCTTCCATTTTTCACTCCATTCTAAAG
TCATTTATTCATCAAATGACTATTACGGGCTTGTTTTCTAAATCAATAAGTTAAAAATTT
ACTGACAGACTCATTTTACCTACAATATTATTGTTTTATATTATAGCAAATTATCAAATA
TTTGGAAAATTTTCAATTCTGCTTAAATAAAAAACAGCCGAAACTGTTTTTTTACTGACA
CTTCTGCCATCATTCACTTCATAAAATCTAAAAGTGATTCTTTCTCTTCATCAAATTTGA
CGAAAGTTCCGTCAGCACTTCGTTTCATAAATGTGGGTACAGTGCTAATTTCGTGAGCTT
TGCGAATGGCTTGCAACTCATTATCAAGGTCTGTATTTTCTGTATCAACATAGTAAATCG
TTTGGTCAGCGTAGGCAGGGAGCTGTTTGACAAATCTTCTGGTCCAAGGACAAGTGACAC
GTCCAAAAAGAACAAATTGTCCTTCTGTCAGCTCTGACAAGCGTACAGGCGCAAGCGGTA
GGACATCTTTCATATTTTCAAAAAATTCTGTCCGCATCTCTCCTGTATAAGGTCTTTCGA
CCCACTCGCCAATGATGATAATGGTGTTACCCTCAGGAGCGATAAAGGAAAATAGATCTC
TTCCGTCAGCGCTTTTGGTAATTGGACTTAGTGGCAGTCCGAGTTCGATGATTTTGTCAT
GGATTTCATCGATTGTTTCTACTGAAATTGCCAACGTTGCTGGATTTGGGTCGTAGGTTT
CATTGAGTGCTATTTCCTCTTCTAAACCTAGTTCTTTCCAAAAAATCTCGGCATTTTCTA
GACTATTTACGTTTAAAGTTATCATTTTTTCTCCTTTGAACTTTTTCTAGGAAACTTTTG
ACCATAGAATAAGTAAAATGGTCATGATAATAATACTTACGACCAGTAGACTGTCACGAC
TTTGCCATTTGAGCTGACGATATTTTGTCCGCCCATCGCCACCTTGATAACCGCGACTTT
CCATGGCTACAGCTAAATCATCGGCACGACGAAATGAGCTGACGAAAAGTGGAATCAAAA
TTGGAATGACTGATTTAATTTTTTTCAGCAGATTTCCTTCGCCAAAATCCATTCCTCTGG
CTTTTTGAGCATTCATAATCATTGTTGTGTCATCCATTAATGTTGGAATAAAACGTAATG
ATATAGATAGCATCAAACCTAATTCGTGAACAGGAACTTTAATTTTTTTCAATGGGCCCA
AGCCTTTTTCAATTCCATCAGCTAAGGTCAATGGTGGTGTAGTTAAGGTCAAAATCGTTG
ACATAAAGATAATTAAAACAAAACGGAAGAAAATATAAACCGCATTAATCAAAGATTCCG
TCGAAATCTTGATAAACCATAAGCTAAAAATGACATGTTGACCGTTGGTAAAAAGCATTT
GGAAAATGACTGTGAACAGAATTAAACCAATCATTGGCCGCAGGCCTCTTAAAAAGTAAG
AGACTGAAATCTTTGATAGTAAGACACCGGCCAAAGTGTAAAGCACTAAAAGAATATAGC
CTAACCAATCATGAGCCAAAAAGATAATGACGACAAAAGCAATCATGACTAAAAGTTTTG
AACGCGGGTCCATCCGGTGAATGATACTGTCACCTGGAATGTAACGTCCCATCAGCATAT
TTTGCATCAGTTTTCACCTCCTGAATTTACTGACAGACTTGTCAGTAAAGTAACAAGCTC
AGCCCGTGTGATGGGTAATTTTTCAAAGGCGACCGCTCCTGTTTTTTGAAGTTGGTCAGC
AAAATGCGTCGCCTTTGGCACGCCCAATTCATGTGCTTTCAAAAAATCAACCTCTTGAAA
AACGTCTGACGGAGTACCGCAGCTAATGATATGCCCTTTTTCAAGAAGATAAACATAGTC
AGCATAATCAGCCACATCATCCATTAAATGAGTGACTAAGACAACTGTTTGTCCTGATTG
ATGAATACTTTCAAAAAGTTGCATCATTTCGATTCTAGCTTTCGGGTCAAGGCCTGCGGT
TGGTTCATCAAGCACTAGAACTTCTGGTTCCATAGCAAGAATTCCAGCAATAGCGACGCG
GCGCATTTGACCTCCTGAAAGTTCAAAAGGAGATTTTTCCCAAAATTCATCTGCAAGACC
GACCATTTCAAGTTTTTCAGCAGCGATTTTTTCAGCTTTTTCTTTAGGAATTCCAAAGTT
TTGTGGGCCAAAAGCCACATCTTTTAAGACTGTTTCCTCAAAAAGTTGACTTTCAGGAAA
TTGAAAAACAACCCCTACTTTTTTGCGAACAGGTTTAATCTCTTTTTGTTTACTTGTTGA
ACTTACAACAATATCTCCAACGGTCACTTTACCCTCAGTCGGTTGCAACAAACCATTGAG
ATGTTGCAACAAGGTTGATTTCCCAGAACCTGTGTGCCCAATTAAAGCCGTGTAACTTCC
TTTTTTGACTTCTAAATCAATATCAAAAAGGGCACGACTGGCAAAAGGGCTGTTGGGCTG
ATAAGTATAATTTACTTTTTCAAATTTAATCATTTTTCTTTTTTCTCAAATCCAATAATA
TCCATTTTACTGACAGAAATTCTAGAGGACTAGAATTTCCTTAATTTGCCGATTCAACGC
TCATCTTAATCGCCTTGAACTGACAGAAAAATCTGTCAGTAAACCTAGCCCAATTTATCA
GCTAAAAGCTCTACTAATTCATCTTCTGACAAATATTTTTCAGGTAAATCAAAACCATTT
GTGCGCAAATCTTTCATTAGATTTGAAGAAAAGGGCACATCAAGTCCAATCTCAACCATA
TCCTCGCTAGTCGCAAAGAGTTCAGATGGCGCGGCTTCTTTAATGATTTCACCGGCTCGC
ATGACCAGAATTCGGTCAGAACTAGCTGCTTCATCAAGGTCATGAGTGATAGATAAAACC
GTCAAATGATACTTATCTTTAATCTCATGAATCACGCGCATAATTTCGCTTCGTCCTGTC
GGATCAAGCATTGAGGTTGACTCATCAAGAATAATAATTTCAGGACGCAAAGCAATAATT
CCAGCTACGGCTACCCTCTGCTTTTGTCCACCAGAAAGTCTTGCCGGCTCACGTGTCTTA
AAATCAAGCATATTGACAGCAAGCAAAGCCTCATCAACTCGCTTAATCATCTCTTCACGG
GGAATTCCTTGATTTTCCATTCCAAAAGCAACATCGTCCTCAACCGTTGCCCCAACAAAT
TGGTTATCAGGATTCTGAAAAACCATCCCAATCTTTCGACGTAGATTCCAGACATTTTCA
GCTGTTAATCTTTCACCGTCAATCTTGACAATTCCTTCAAATTCTTCAAAAAGTCCATCA
ATCAGTCGTGCAGTCGTCGATTTTCCCGAACCATTTTGCCCGATAATCGAAACCCACTCC
CCTTTTGTAATCGAAAAGGAGACACCATTAAGCTGATTTACATCGCTTTCTTTTTCATAT
TTAAAAACTAAATTTTCCACTTCGAGAATTTTATTCATAGCCCTTATTATACCAAATTTT
AAAGACTTTTAACCATTTAGTTTTATATTTCTACTAAAAATTAACCCGATTATCAGTAAA
TAAAGTGTCATTTAAAAATCTTTGCTAAAGTCTGAGCTTTTTTGCTATAATGTTAAGGAA
GTTGGAGAAGTGTCCGAGTGGTCGAAGGAGCACGCCTGGAAAGTGTGTATACGTCACAAG
CGTATCGGGGGTTCGAATCCCCTCTTCTCCTTAAAAATTTTTCCGAAAAGCTCTGTCAAT
AGATTACAGGGCTTTTTTTCTATTAAAAAATAGATTTTCTACCTATTAAATGTTTTTTCT
TATAAATAATCCCTGAAATAATTAAAGCTTTCGATTATTATGCTTAAAAATTCGGTTTTT
AGACTATAAATCAGCCAATATTATTTTTACTAATCAATATTTTTACTTTCAGATTTATAT
TTTAAGACTGCAAAATCCAAGAAATAGGAAGAATTTTTCAAAAATGAGGCTTTTTTGTAT
GGAAAAAGGTCTTTTTTGTGAATTTATTCACAAAAAAAGACCTTATGGATTGATTTTCCT
TTTTTTTACTGGTTTGAAACTTTACCGAAAACTTATTTTATTAGACTTTCATTAGATTTT
AATTAATTATTTTCATTTTCCTCTTGAATAGAAAACGTTTTTATAATACAATTAATCTTG
TAAACAACAGTTGAAGCGCCCCATTAGAAAAAAGAAAGGATTTTAATGTTACTGGACTGA
ACTCAGGATGCGCTCATAGTCCCAATCGCAAAAAAGGTTTTTAAAAAAAGGAGAATAAGA
ATGAACAAAAAGATTTTTGTACCAATGGCTACTATCGGACTACTAAGTTCGGCAATACTT
TTCGCTAACTCAGCAAGTGCAGACACAAACATGAATGTCCAAGCACAAGATGGTATTGTC
TCAACAGATGTTAATCCACTTTCTACTACTTCAAGAGGTCAAGTCCTTATTGATGGTACT
GGTGCCGATGGCTTAGACCTCACTTCTGGCAATACAGTTACCACAGGTTACCTTGACTTC
GCCTACTCTGGAAGTTTCCCACTTGGAGCAATTGGAATTAATAAGGAAACTGAATTCGTT
CTTGTCCTTCCTAGTGAATTAGACGATGCAGCTAAAGACGCAAGCTTCATTAATTATTTC
AGAGGTACTTATGATGGCCCAGGATGGGGTGCAGAGCCATATCAATACAAAACTTCTGAT
ATTCGTATGGGCGTTGACAATGAAGGGAATACCATCGTTCGATTCACTAACCCACCTGCT
ACTTGGGGAATTGCTAATGGTCTTCACTTCAATGTTAACGTTTCACTTGATCTCGGAACT
TTTGTAACAAAGACAGGAATTCGTATCGCAGATGCAGATAATGGCACACACTATGATTTC
AATGGTGCGGTAGTAACTGACCATGATTACACTAAAATTGGTGATGATAACACTGTTACT
TCTTTAAATACACATGCCCTTGACCCTGGATATGACCTACTTCAACAGGTCCCAACAGTC
GAAGATGTCTATGATACAGACACAACGATTTCTGGAACTGGTGTACCAGGAGCAAAAATC
GAGATTTATGCTGGTGGTAAACTCATTGCTACTAACTATGTAGGAACAAAAGGAACTTAC
CATATCACTGTTCCTAAACAAAATGAGGGAGTAACGATTGAAGTACGCCAAAACACTGGT
GTGGGTTGGAGTACTGCAGCAACAACAATTGTTCAACATAAAGTCTCTGAAATTCCTGCG
CCAAAGGTAAATCCTATCCATGAAGGTGATACAGTAGTAACTGGTACTGAACATACTCCT
GGTAATACTATTATTATTACTGATTCTTCTGGACAGGAAATCGGACGCGGTTCTGTTGAC
TCAGCTGGTAAATATTCTATTACTCTTACATCTTCTCAACCTGCTTATTCAATTCTTAAT
GTAGTAGAAACAGATAGTAAAGACACAAGTCCTATTACTCAAGTAGTAGTACAAGCTCCT
ATCCCAAATGCAATCACTCATATTGATAATTTTTCGGCCAGCCAAGACCAATATATCACA
GGAACTTACACTGGATCTAAAGTAGCAAAAATCGGCCTTACAGTAGACAATGCTAAAAAA
CCTTTGATAAAAATTACACCTGGAAATGGAAATTTCTCAATCTTTACATCAACTTATGGT
ATCACAGCTAGTTCAACTGTTTTGGTAACTCTCTACGACGCAAATGATGTTGCTTTGACT
TCTGGCAACAGTGTATCAGTTTTACCTTAAACAACTTTTCTAATATAGTAGTTTACTTCG
ACATGACTTCGTATATAAAAAAACCTTATATCATCAGATATAAGGTTTTTTGCCGAGTAA
TTTTTCAACTTCTATTTGGTAACTTCTAGTCCTAATAATTCTTCTTCAATACGCAAAAAT
TGATTATATTTTTCAACCCGCTCACTTCTCGCCATTGAACCTGTTTTTATTTGTCCAGCG
TGCATGGCTATAGCAAAGTCAGCAATAAAACTATCAACCGTTTCACCTGAACGATGAGAA
ATCATGGTCTTATAACCTGCTTTTCTGGCCAAACTAATCGCTTCAATCGCTTCGGTCACT
GTCCCGATTTGATTTAGTTTAATCAAAATAGCATTTGCTACACTTTTTTGAATTCCTTCT
TTGAAGATTTCGGGATTTGTGACAAAAATATCATCACCAACCAATTGAATTTTTTGACCT
TGAACTTTCGTTTGAGCCGCAAAACCAGCCCAATCATGTTCCGAAAATCCGTCTTCAATA
GAGATTAGGGCAGGATATTTTTCAACTAACCCCTCATATTAGGTCAACAATTCTGCTGAA
GTGAGCTTTTGACCTTCAAAATGATAGACTTTTTCTTTGTCATCATAAAATTCGCTAGAA
GCCGGGTCAATAGCAATCGCAATTTCTTCGCCTGGCACATAACCAGCTCTTTCAATTGCT
TGATAAAGTGTAGCAATGGCATTTTCCGTCGAACCAAGTTTTGGAGCAAAACCACCCTCG
TCCCCTACGGCCGTTTCTAGTCCTTTATCAGCTAAAATTTTCTTCAAAGTATGATAGATA
TTTGCGATTTTTTCTAAACCATCGCGAAAACTAGCACGTTTGACAGGGGTAATCAAGAAT
TCTTGAACGTCAATTCCTGAATCGGCGTGCACTCCACCATTGATGACATTGAAAAATGGT
TGAGGAAGTTCCAAATCTACTCCACCAAGATAACGATAAAGTGGGATTTTTTCACTGTTA
GCTGCGGCACGAGCAATAGCCATGGAAACACCCAATATTGCATTGGCACCTAAGCGAGAC
TTATTTTTTGTCCCATCAAGTTCAATCATCAGATGGTCTAATTTTGCTTGATTGAATGGT
GATTGGCCTTTTAAGGCTTCATAAATTTCACCATTAACATTTGCAACAGCTTTAGAAACG
CCTTTTCCTTGAAGTCGCGCTCCGCCATCTCTTAGTTCGACCGCTTCACGATCTCCTGTT
GATGCTCCTGAGGGAACTGCCGCCCGTCCCAAAGTTCCATCTGTCAATCTAACATCTACC
TCAACGGTTGGATTTCCTCTGGAATCAAAAATTTCTCTTGCGTGAATGTTTTCGATTGTG
ACTGTCATAATAACTCTCCTTTTCTTTGCCTTTAATGCCGTTGTAAGCCAAAGAAAAAAT
GGCAGACTACAAGGCAAAAAAGACTTTGCTTTGTAGGCGCCATTAGATTCAAGTTATTTC
TTGAAACGGTTTCGGGTGTGCACCATACCCATCTATTATTAATTTACCACTTTATTTTTA
CGAGGTCAAATTTTTAAAATCTATTTTTTGATAAATTTATCATGTGTGAGCCGAACCATT
ACTATGCCCTGGGCTTCCATTAAGATCTTGAGCTTCACTGATAGTCATATAGGTATAATT
CCCAGGATTTGCCACCGAACTATAATATCTTTGACTACTTGGACGATAGAAACAATAGCC
AGCTTCCGCTACTCCCCAACCAGCGGGATTTGTGCTATAACCTCCACTTGCCACTGCCGA
ATTTTCTTGCGAATCTGAGCTTGCTTGAGCTGCAGCTGCTTGATTTTCTGCTGCTTGGGC
TGCAGCTTTTTCATCTGCTATTCTTTTTTGTTCGTCATCTCTTTTTTTCTTGTCCGCAGC
TGCTTTAGCCGTTTCATTATTGGCTTTAACTTTACTTGTATTGTCAATAATGTTTTGCGA
AGCTTTGTCTAACTCATCAAGTGTTTCAGCTTTATTAACTGAATCTATGCTCTCTTGAAT
TAATGTTTTGTCTGCAGCAGAAATATATGTATCACTTAGTAAACTTTGAGCACTTTTTAC
TGTCGAATTGAGTTGTGCTTTTTTATCATCTACTTCGTTTTTTGTTTGGATATTTGACTG
AGCAGTTTCTAAAGCAGTACTGATCTCAGACATCTTATCTTCGATATCTGAGACTTTTTT
AGCTTTTTTAATCTCTAGTACTAACTTGTCTAGTTGACTTTTATCTTGTGCTGACAGATT
TTTATCTTTTAAAGTTGTTGCAACTGTTTTCAGTTGCTCTTCTCGTTGATTATGAACAGA
AATTAGCTCTAATAAATTTTCAGATTCCTTTTTATAGGACTTTAATGACTGATAATTGTT
TGCTTTTTGCTCTAATTTATCAAGGCTTGCTTTATCTTCTGATAAAATATTTTCATCATT
TTTAAGCTCAGCAGATTGATTCAAAATATCATCGACTGCTTTTTGCTCAGATTTCACAAC
AGATATAAGGTGGTTAAGTCTTTTTGTCTCTGCTTTTATCTTGTCATTGTTTTTACTTTG
ATTAATTTGATGAGTATCTTTTTGTTCAGCTTTAACATCTTTTTGTGTTTCTATCGAAAC
ATATTCCGATGATAAATTTGACAGTTTTTTATCAGACTTGGTTAGCTCTGTCCGAGCTTC
TTTTAATTTAATTTGATTACTATGAACTGTCAATACTCCAGTTGTAGCAACAAATAAGAT
AAGAGTAACAAGCCAAAGAATCTTATTAGTGATTTTGGAAATAAAATTCCCTGTATTTTT
TCGTCCACTTAACAAATAATAAATAGTGAATCCTAAGAGTCCTAAAAATACGATTATTCC
TAATACATTATTGATTGTTGATGTAATCATTATCAAAAATAAGACTACAAACAAAAAACC
AAGTCCTCTCACGACCGAGCCTAAACTCCCTTTAAACTTTTCCATAAAATCTCCTTTTTA
ACTTTTCCTCCTAATTTTATAAAGATATTCTTTCTTTTTCAAGCTTATTTTAACTTATTT
ATTATTTTTTAACTTTATTGATATAGTCTTAACATAATTCTTTGCTAAAATCTTCAACTA
AAAATGTGATATAATCACTATAATTTGCTTTTGTCAGTAAAGACGGAGCTATTAATAAGG
AAATTTAAATGAAAACACTACTTATTCTATGTGAAGTAAAATATTGGCATGATTTTCGGG
AGGGCTTGGCTAAGGTTGGAGTTACTTTTCTTGGTTTCGATAAGAAAAAACCAAATCGAG
CTGAAATTGACCAGCTCGTAGCCAAATCAGACTTTGTCATCATGAGAAATCGAAATGTGG
CTCATCATTCGATTCAATTTGCTAAAGAAGCCTGCAAAGCAACTAATACTCCCTTTTGGA
TTAGCAGTAATTTTGGTTTGGAAACAATCATCAAACAATTAGCGCAAAATTTTCCAGATG
AGTCCTTTGAAAGGACTGGTCAAATCAAGAAAACTAAAAACCAAAATGGTAAAACTGCCT
TGCAAAAGAAAGTTTCTTTATCTGAATCTGCTAAAGCTAAGGAAACTCAAAATTACTTAA
AAGGGACAAAAAAATACCGCCCCCTCAAAACAGCGCTCAAAGAAATCCAAATTACTGACG
ACGAGTCAGATTTCACAAAATTATTAAAAAAATACTGACAGAAGACTGTCAGAGGATAGC
CGTTGGCACTTTAGTGCTTACGGATATGCTCGAATGTCCATCAGTATTTTTAAATTAATT
TTTCTTTATGAATTTGCTCAAAATTATTTTCACCATCATTGAGTTTTTCCCAAATAACTA
CTTGACCTTTTGAGCGTGATTTTGGCACATCAATAATTCGTTGATTAGATGAACCACGGA
ATTGCAACATCAGGTTTTTCTTTGATAATTCAAAACGACCATCAACTAAAACATCTAACA
AATCAAGCATTTCTAATTTATCATCTGTTTCAAGCATCATCTCTTCCCAAGTATAACCCG
TCCATGACCAAATATCTTTATCAGGTAGCTCACGGCGAATCCGTTTAAGGAGCGGAATCA
AAAATGTCGTATTCAAGAAGGGTTCCCCGCCAAGGAGGGTCAATCCTTGGACATAAGGCT
CGGCAAGGTCAGCCATTATTTTATCTTCGAGCTCTTTGGTATAGGGCCTTCCATAACGAA
AGGACCATGTGGCTTGATTATAGCAGCCTTCGCAATGAAACATACAACCACTCACATAAA
GTGAACAACGTACGCCCTCACCATCAACAAAGTTAAAAGGCTTATAATCTGCAATATAAT
TTTGTGAGAGCTCATCAGCTCTCCATTCTCCTGGTTTTGGATTGTTCATACTTATTTCTC
CGCAAAATATTTTGATTTTGCTTCGTCAACTTCGACTGAATCAATCAAATTTCCATCATT
CAAAGCTCCAACAGAACCGTTCATGTGTTTTACACGCGATGAAATTTCTTTGTGACGACC
ATGAACCATTGGACGTGCTTGAGGATTTCCAAGATATCCACAGGTACGTTTTACAACGTC
ACAGGTTTTAGGATCATCATTGCCACATTGTGGACATTTGAAACCACGTTCTGTTGGAGT
GAAATCTCCTTCAAAACCACAAGCGTAACAATGGTCAATTGGCGCATTTGTCCCAAGATA
ACCAATACGGTCGTAAGCAAAGTCCCAAACGGCTTCAAGTGCTTTCGGATTTTGTTGAAG
AACTGGGTATTCACAGTAGTGAATAAATCCACCATTAGCATAAACAGGGTAATCTTTTTC
AAACTCTAATTTTTCAAATGGCGTTGGATTTTTACGAACATCATAATGGAAAGAGTTAGT
ATAGTAGTCTTTGTCAGTAATATCCGCCACTGAACCAAATTTTTCTTTGTCCATTCGGCA
GAAACGGTCAGTTAAACTTTCTGATGGTGTTGAATAAACAGAATAATGATAGCCTGAGGC
TTTAGACCAATCTTCGCAATCTTCGTGCATACGTTTGACAATTTCAATGGTAAAAGCTTT
GGCTTCTGGATTACTTTCCCAAGTTGGACCATAAAAAGTGGTAGCCACTTCATAAAGTCC
GATATAGCCCAAACTTACGGTTGCACGTTCATTATTGTACAAGTCATCTACTGAACCTTC
CGAATCAAGACGACCTAAAGCGCCATTCATAAAGAGAATTGGTGCATTTTTAGGTTGTGC
TTCTTTGGCACGCTCCACACGAAAGGCAAGAGCATCATGTGCAATTTCAACACGTTCATT
GAAAATTTCCCAGAATTTTTCTTTATTTCCAGCGGCTTCAAGAGCGATACGTGGCAGGTT
GACTGTGACAACTCCAAGATTATTACGTCCAGCAGTCACGTCATTACCATTGGCATCTTT
CCAACCTTGCAAGAACGAACGACAACCCATTGAAGCTTTAAATGAACCTGTTAATTCAAC
AATTTTATCATAGCTCAAAATATCAGGGTACATGCGTTTTGTTGAACATTCAAGGGCAAG
TTCTTTGATGTCATAGTTTGGTGTTCCTACTTCAAGGTTAAGTCCACGTTTGAGTGTGAA
AATCAATTTAGGGAAAATGGCTGTGCGGTGCTCAGAACCTAAACCACCAATCCGTACTTT
TAAGATTGCTTTTTGAATTTCACGCGCATACCAATCATCTCCTAAACCAAAACCAACAGT
TACAAAAGGTGTTTGACCATTTGAAGTGAACAAAGTATTAATTTCATATTCTAAAGATTG
CATTGCATCATAGATATCTTTAGCTGTTTTTTCACGAGCATAAGCTTCGCGTTTTTCATC
GCCATCAATCCATTTTTGAGCATCTTTTAAGTGTTTTTGATAGTTTAACTTGGCATAAGG
GGCCAAAACTTCATCGGCACGGTCAAATGAACAACCACCATATTGGCTACTTGCCACGTT
AGCGATAATTTGACTGGCTTGAGCGGTTGCTGTTTGAATGGATTTTGGCGAATCAACTTG
CGCATTTCCAAGTTTAAAACCATTTTCAAACATATTTTTAAAGTCAATCAAACAACAGTT
AGCCATCGTTGTAAATGGGCTATAATCAAGGTCATGATAATGAATATCGCCTTTTTGGTG
AGCATTTGCCACATGTGGGGGAAGGAGTTTCAAACCAATTGCTTTGGAAACCGCCCCAGC
AGTCAAGTCACGTTGAGTATTGAAAACGTTAGAATCTTTATTGGCATTTTCATTAACGAC
AGTTTGGTCACGGTTGATTAACTTTTCAATCGTGAAATTGATATCTGTCGCTTTGGTGCG
GGCTAAATCACGATTGGCACGATAAGAGATATATTCTTCAGCAAGTGCTGTTTCGCCAGA
CTCCAGAAGTTCTTGTTCAACAATGGATTGGATTTCATAAATTTTGACATTTTCAGAAAA
ACGACTAAAAATCTCACTGACCACTCTGTCAGTAAGTTCTGAGAGTACTGATTTATCTGT
CAGTTCTACTTTTTTAGCCGCTTTAGTCAAGGCATCAAAAATTTTCTCACTATTAAATTT
TACTGAGCGCCCATCACGCTTTATAACATTGATTTCTTCTAGTGTTACATCTTGATATTT
TACTTCTGTTTTCATATATCCATCCTCTTCATTTACATCATCTATTCTATCAAATTCTCG
CAAATGACACAATATATAGAATAAATTATGTAATGACACACAATATCTTGTGTCGCTTGC
TTTCATTCAGCTTTTTCTTATTATTTGACAAAATATAAGTTTTTTGTATCACAATTGTAA
TATTTTTGTTTTAAATCAGATTTTTTAGATTAAAGGCAAAAAGTTTTTACAAATATGAAT
CCTTAACGGAAAAACGTTTACAAACCGCCACCAAATTGACATCTTTTTTTAGCTTGAGGC
GTGGTAGAATAAAGATAGTACTTATTATATTTTGTAATCTTTAGAAAGGTAATTATTTAT
GCCAGTATCACGTGTTAAAGTTAAAAATAGACATTTAAAAAAGAAAACTAAAAAACCACT
CGCTTTTTATAAACCAGCCACAAAATTTGCTGGCGCTGTTCTTATTGCCGGAACATTGAC
AACCACACATGAACTTCTTCTTCAACAGACAAGTCCAATGGTTCAAGCAGCGACTAACTC
ATCAGAGGTTTTTATTGAAAGTATTGCCGCATCAGCAAAACCTGTGGCAGATGCTAATGG
CTTATATCCTTCGGTCATGATTGCCCAAGCTATTTTGGAAAGCAACTGGGGCTCAAGTCA
GCTTTCACGAGCTCCCTATTATAATTTATTTGGTATTCAAGGTACTTATCAAGGAAAGAG
CGTCGTATTTAAAACTCAAGAGTATCTCAATGGTAAATGGGTGACTAAAGATATGCCCTT
TAGGGTCTATCCTTCCTTTAATCAAAGTTTTCAAGACAATGCTTATGTTCTAAAAACAAC
AAACTTTGGGAATGGTCCCTATTACGCTAAGGCTTGGCGGGCCAATGCTGCCACCTATCA
AGACGCTACTGCTGCTTTGACGGGCAGATATGCTACCGACCCAAGTTATGGCGCTTCACT
GAATCGCATTATTTCTCAATATAATTTGACTCGTTTTGACGGAGCTTCTTCAGCTGGAAA
TACTAATTCTGGTGGCTCGACAACCACAATTACGAATAATAATTCTGGAACCAATAGCAG
TTCAACTACTTATACCGTCAAATCTGGTGATACTCTTTGGGGAATCTCACAAAGATATGG
AATTAGTGTCGCTCAAATTCAAAGTGCGAATAATCTTAAAAGTACCATTATCTACATTGG
TCAAAAACTTGTACTGACAGGTTCAGCTTCTTCTACAAATTCAGGTGGTTCAAACAATTC
CGCAAGCACTACTCCAACCACTTCTGTGACACCTGCAAAACCAACTTCACAAACAACTGT
TAAGGTTAAATCCGGAGATACCCTTTGGGCGCTATCAGTAAAATATAAAACTAGTATTGC
TCAATTGAAAAGTTGGAATCATTTAAGTTCAGATACCATTTATATTGGTCAAAATCTTAT
TGTTTCACAATCTGCTGCTGCTTCAAATCCTTCGACAGGTTCAGGCTCAACTGCTACCAA
TAACTCAAACTCGACTTCTTCTAACTCAAATGCCTCAATTCATAAGGTCGTTAAAGGAGA
TACTCTCTGGGGACTTTCGCAAAAATCTGGCAGCCCAATTGCTTCAATCAAGGCTTGGAA
TCATTTATCTAGCGATACTATTTTAATTGGTCAGTATCTACGAATAAAATAAATTATTAT
TAATGAACTTTTAGTTAATAAAAAAAGAATGAAATTCAATTCATTCTTTTTTTAATTCTT
GTAAAACCGCTTGAAGATGGATAGAACGGGTCGGTTCTGACATTCCAACAGTCATTTCCC
AAGGAGTTGTTTCTTTTTCAAGAGCCAATTCAAGAAAAACACGTTGAAATGAAGTTAATT
CTTCACAGTTCGTTAAATAGTCAATCTCTTTTTTAGAGAGCAAAATTTTGTCACGTTGAA
TCACTTTGTTTAGGTAGCGAACCCAAAGTTCTAAATTCCATTTGGATTTTTGGGCAGCCT
GCAAGAGATATTCAATCCACGTCATTGTAATAACCTCAGTATTTTTGGATTTTTTCGTAA
ATAATTTTTTAAAGCTTCTTCACCATAAGCCAAACTATAAGCTTCTAAAATAACCGCTGG
GTCTGCCGATCCATCAGTATGCTTAAAACGTTCTAAAAGGATATCCGGACTTTCAATTTT
CAATTTCTTCATCAATTTTGCAATGTCTGGCACATCTTTGGTACGTCCGACTTGAATTTT
ATCAATCAAAATCGCTTCCAGTGGTGAGAGCCCAACAGTCAAATGACTTCCTTCAAAAAT
AATTGTTTCATCTGTTTTTGAATGAGACATAACTTCCCCAACTGCTTGACTCAGCCAAGG
TTCATTAGCAGTTCCCACATGATATTCTTCACCAATTTCTTCAATGATTTTATCTATTTT
TTCAGTAGTCTCATAAAAAGCATCAATGTCCTCTGTCGCCTTCATTCCATAGTATTCTAG
TACAAAACCGCCAACACAGTGTAAATGAAGTTGCAAATTCTCTTCTGAAAGTTTTTCATT
CAAGCGGGAAAATAATTGATGATAATCCAAATTTTTAACCTCTCTCACACTTTCAAATTT
TTGTCATTTCTCTTTCCATTATCAATGATAGATAAGAATTTGTCAAGTTGAAATTGCTGA
CAGAATCAGTAATTTTGTTGCAACTTATGCATTTATAATCAATATTTGACAAGAAGACAT
TGTTTCAAGAGCAGCCAAGTGTTTTTCTGGTGAAACGCCCGCACAACAAGAAGCATCGAC
TGTCAACTTCACTTCGGGAGCATAGGCTTTGATTAACAAGGCATTAGAAACCACACAAAT
ATCCGTACAAATTCCGATGAGTTCAACCTCATCAAAGTTTTCATCACGGATAAATTCCGC
TAAACTTCTTGAACCAAAAGTTGTTTTTTCAAAAATTTTAGCAAAGCCAACTTGTGCTTC
TTTGCGAATTTCCCAACCATAAGTCCCATTTTGACAGTGAATAACCGGCAAATTCTTTCC
TTCTTGTGTTGATAAATAATCTTCAAAATGCGTGTCTTGCGTGGCAAAACGATTTTCTTT
AGGATAGTGAGAAAGTTTTTCAATGACATTAGGAAGAATAGCTTGCGCCTCTTTTGTTCC
CAAACTTCCATCAATAAAATCATTTTGAAAATCAACTAAAACAAGTGCTTTTTTCATCTT
TTCTCCTTGGTATTTGATAATTTTTTCTTATTATGACCGAGCCTTATTCTTCGCAAAGTG
AATGCGGCTCGACTAGGCAGTCTAGCGTTTTATAATTAGAGATAATTATAGCAAAAATCT
AAAAAATCTGTCAGCAAAAATCTACTGACAGACCTTTTTTAATTTACTGACCAAATTCTC
TGCTGTCTTGTAAGAGAGGTAAACAATCTGTCAGTAAAATATTTCATAATTATTCTTTAG
AAATCAACTTCATCAGGATTTTTAGCCAATCCAGCTTTACCGTGAAGACTGTCAATAAAA
GCAATATCTTCAATACTTAAATCAAAATCAAAGATTTCTGCATTTTCTTTAATTCGAGCA
GGGGTTACTGATTTAGGAAGTGGGAGGTATCCTTTATGAAGTGACCAACGAAGTACCACT
TGGGCAATTGTTTTATTATATTTATTTGCCAAATCAGCAAGTTCTGCAACTTCAAAGATT
TTACCAGTTCCAAGCGGGCTATAAGCCTCAGTCAAGATATTATTGTCCACATTAAAACTT
ACAATTTCTTCTTGTTGATCACTTGGATTGACCATGATTTGGTTAACTGCTGGTTTGATT
TCAGCAAATTTCAACAAAGGTTTCAAATGACGTGGATGGAAGTTTGAAACACCAATCGCA
CGAGTTTTCCCAGCTTTTAATCCTGCTTCCATTGCTTTCCAAACAGCGAGATTGCGTTTT
TCAAAGTCAGGACGAAAAGCCTTTGGATTTGGCCAATGAATGAGATATAAATCGACATAA
TCAAGCCCCAATTTTTCCAATGACTCGTCCAATGCTTTTGCTGCATCTTCTGTCGTTCCT
ACGCCCCAAAGTTTAGTAGTAATGAAAAGTTCTTCACGTGGAATTCCTGAGTCAGCAATT
GCTTTACCAACAGATTCTTCATTTTTGTAAGCAGCCGCTGTATCGATATGACGATAGCCT
GCTTCAAGGGCAGCTTTTACTGCATTATAAGCTTCTTCTCCACTTGCTGATTGCCAAGTC
CCAAAACCAACTTTTGGGATTTTAATGCCATTGTTTAGTGTGTAAGTGTCTGTTAATGTC
ATATTTTTTCTCCTTAGTAATTTTAAAAATACATGAGTTCGTCACCAATCAAAACTCTTT
TTTGCTTCTTAAATTCTTTCAATGGGAAACCAAAGTTCTAACTCCTCTGGATTTTCAGCT
GAAATCGAATGATGCTCCTGTACGGCTCCAACTAGTTCCAAATCCTGTTGAGCCATGAAG
TTTTCCATCTCTGAATAGACTTTGTGCATTTCATAAGTTGCCGTTTCAACAACTAAATAC
CGAAAGCTTGGAAAGGTCCATTTTGTCCAATTTTCAGGAGCTTTCGTAGTATTTTCAACT
TAAGCACCTGCCAGATAAAGTCCTCCATCGGACCAAGCGCTAAAAGTTCGTGCCTCATCA
GACATGGCTCCCCACACGGCAAGAGGTTGTTTAACTAAATGAGCAATTTCGTCAAAAGCA
TTTGTAGCTTGCTGCCAGAGCGGCGGAATCCAAATGTCAGCTTCTTGCGATTTACCTAAG
CCTTCTTTTCCGATGACCGAGAAAGATGACTTTTCAACTTCTCTGATGTTCACTTCCCCT
CCTCACTCTTTTGAAAGTATCGTCTAATACTTCCTTAACTAGCACTACAAACGCTTTACT
GAAAACGCTATAAGGTCATTTTACCACTTTATAATAAAAAAAAAAAAATATTTCGCTTAA
AAAATGATAGAATAGAATTAGAATTTAAAATAAAGGAGGAGATACTGACAAGGCTGACTT
TTATCGGCTGAGTTTTGTATCATATATTTTTATGGCTGAAGTAGAATCTTTTCAATTAGA
TCACACAAAAGTACTTGCCCCTTACGTACGCTTAATTGGTAGCGAAACTGGACCGAAAGG
TGATGTTATTACTAACTTTGACGTTCGTTTTGTACAACCTAATGCCAATGCCATTGGTAT
GGCTGCTTTACATACTATCGAGCATAGTATGGCAAGTTTGATTCGCGATAGAATCGATGG
TATGATTGACTTTTCACCATTTGGTTGTCAAACTGGTTTCCACATGATTATGTGGGGTGA
ACATAGTTCCGAAGAAATTGCGAAAGTGATTAAATCTTCTCTAGAAGAGCTTTCAAGTGA
TGAATTTGGTTGGGACAATGTTCCTGGTGTTGCGGAAAAAGAATGCGGAAACTACCGTAA
TCACTCACTTTTCGGTGCTAAAGAATGGTCTAAGAAAATCCTCGCTGAAGGAATTTCAAC
TGACCCTTACGAACGTAAAGTCATTTAAAATTCGCTCACTTACCGCACGAAGTAATTTTA
AACTATCAACGTTTTTAGATTACAACACTTAATCATTTCCTTTTGTAAGGAATTTAATAG
GTTAATTTTTACTGACAGTTCTGTCAGTAAATTTTCGTACGTCAAATCTACTTAGAAAGG
AACTGAATTCAGTGAGTAATTTACTTGCTGAATCGTATTTAATCTTATGGGAAAATATCA
ACTTGATAATAAGGGACAGAAATCTGTCGGTAAATTTCATGAAAAAAACTCAACGGTAGG
CGGAAAAGGCATCAATACCAAAAATGCTACTCAGGCTAAAATCGAAGCCCTCCGTGCCAA
AATGGAGAATAAAAAATATGACAAAAAAGCTTAATATTGCTTATGTTGGTTTTGGTAAAT
CAACTAATCGCTATCATATCCCTTACGTGAAAGAACGTGAGAATATTGTGATTAAACGAG
TTGTCAATCGGACTTTAGGAAAACGTCCGGAACAAGCTGAATTAGAAGCGACTGGAACTT
TATTTTCAACTGATGTCGCTGATATTATCAATGATGACCTGATTGATTTAGTCGTTATCG
TTACACCAGCTTTTGCTCATTATGACTACGCTAAGCAATTGCTATTAGCAGGGAAAAACG
TGCTCTGTGATAAGCCTCTTGTGGAAACTTTAGAACAAGCCAAAGAGTTGGTAGATATCG
CTAAAGAAAAAAATCTTTTCTTCATGCCTTTCCAAAATCGCCGCTTTGATAGTGATTTCT
TGACTGTCAAAAAAGTGATTGAGCAAGGTTATTTAGGTGATTTAGTGGACATTACCGTCA
ATATGGATCATTTCAGACCTAATGATGCTAGTCAAGGTGGAAATTTTGATGGCGCTTGGT
ATGGTCACGGAGTTCATTTAGTAGACCAAATGGTATCGCTTTTTGGAACTCCCGAAGAAG
TTCAATACGACATTCGCGCGACCAGAGATTATGACAGTGTTGATGATTACTTTTCTGTCA
ATCTCATGTATCCAAACTTAAGAGCAACCGTCGCTGCTACCGAAGTTGCTGCGATGCCCC
ACCCAAAATGGATTGTTTATGGAACAAAAGGAACATTCATCAAAATGGATGTTGACCAAC
AAGAAAATGATTTAAAAGTTGGCATGTTCCCAGGTGATGAAGGTTTTGGCCAAGATAGTC
CTGCTGATTTTGGTAAGCTTACTTATTTCAATCAAAATGGTGACCGGATTGTGAAACATA
TCCCAACTGTTGCCGGTGATTATGGAAGAGTTTATGATTCTGCTTATGAAGCAATCATCA
ATGGCGCTGACAAGTTAGTTTCTGATGAGCAAATGCTAGCTGTTATCAAAACTTTGGAAA
ATGGTTTTTCTAAATAATAAAAAAAAAGACTGATCAACTGATGAGTCTTTTTTTTGCTGA
CAACTTATTTTTTCTTCGTAGTTTTTTGTAATTTACTGACCAAACCTTTAAATTGCCCTT
CAAAAGTAAGAACATTATTGAAAATATCCTCACCATCATTGAGCATTTTGACGGTCACCC
AACCCAAGGCTTCAGTAATTGTTGTGGCTACTGTCGCATTAATTGCTCCACCTGCAATTG
TTCCTACTGCTGGTACAAATTTCAAGACATTTCCTACGAGGCTGCGTCCCAGACCAACGA
CTACTAATTCCTTTGTGACTCCCTTTGCCAAAGCTTCTGACCAAGAAGCCCCAAATATTT
TATAAAGTCGCATCATCATGGTCAGTTGAATCGGAACAAGCAAGACGGCATCCGAAAAAG
GAATGGGTGAAAAGCCAACAATCGCTGCTGTCAAAGTTGTAAAATGAATCGTTTCATGAC
ATTTTCTTCGTGTTTGACTGTCCACTCCGACTAAAAACTCATCAAAAAGCTGATCAAATT
TTTGAGAATTATTAGCCAAAAACTGTTCGGCCTTGGCCTTTGAAACCACAAATGAAGATT
TTATTATTTTAGCAGAACGAGCTGGCATATTTTTGAGAACTTGATTGAAAAATTCATCAA
AGCCTTCATTTTTGGCTATTTTATCTTCCTTTGTTCTATCCTTTAATTTCTTATCTGATT
TTCTAATCATCTACGCTCCTTTCAGCCTATTTTTAACTCATTATAACAAAATAGTCTCTT
AATACATGAAAAAATCAATCAAAAATTTGATTGATTTCTTTTATTTTGCAAATTGTGAAT
TGTACAAACTTGCATAAAGTCCTTCTTGTTTTAGTAGACTTTCATGATTGCCTGTTTCTA
CAATATTTCCCTTGTCCATGACCAAAATCTGATTAGCATCACGAATGGTCGATAAACGGT
GCGCCACAACAAAACTTGTCCGCCCTTTGAGCAAACGATTCATTGCCGATTGAATCAAGC
GCTCAGTCCTTGTATCTACGCTAGAGGTTGCCTCGTCCAGAATTAATATCTCGGGATTTG
CCACAAAAGCACGCGCAATGGTTAACAGCTGTCTTTGTCCCTGAGAAATATTTGTAGCCG
TTTCATTTAAGACGGTTTGATAACCTTGAGGTAAAGTCGTGATAAACTCATCAGCATGGG
CCATTTTAGCGGCCTGAATCACTTCATCATCTGTTGATTCAAGACGTCCATAACGCAAGT
TATCCATGATTGTTCCTGAAAATAGCCATGTTTCTTGCAAGACCATTGCCATCCGACTTC
GCAATTGTTCTCGTTTTGTTTCCCGAATGTCTTTACCTTCAAGTAAAATTTTCCCTGAGC
TCACATCGTAAAAACGTTCTAGCAAATTAATCATGGTTGTTTTCCCAGCACCAGTTGGTC
CGACAATGGCAACCATCTGACCGACTTCAACTGAAAAATTAACATCTGTCATCAGTGTTT
GATTTTCATTGTACGAAAAAGCAACTTGTTCAAAATTAATAAAATCAGTCCTGTCAGCAG
TTTCAAAGTTACTGACAGAATTTTTTGAGCTTTCGTCAGTCCTTTTTTTCTTGTTGTCAG
TAACTTTTTCAATGTCCGTTATACCATCAGTCATTTCTTTTTCATCTAATACTTCAAAAA
TACGCTCAGCCGATGCGACTGTTGCTTGAATAGTATTAAGCATGTTAGAGATATTCGTAA
TGGGTTGCGCAAATTGATTGGTATATTGCAACATGGCTTGAACATCTCCGAGATTGACTG
ACCCTGAAATCACTTTAAGCCCACCAATCACTGCCATAGCTAAATAATCCAAATTATTGA
TAAAACGCATGGTTGGGTAAATCAAAGTAGACACAAATTGTGCTTTCCATGCGGATTTAT
AAAAATCATCATTTCTTCTAGCAAATTCTTTTTCAGCTGCTGCTTCATGATTAAAAGTTT
TAATGACCGTGTGCCCTGAGTAATTTTCCTCAATTTGATCATTTAATAAGCCCAAATTCT
TTTGTTGTTCAGAAAAGAATTTTTGCGATAAAGGAGCGACAATTCTGACAGTAATCATTG
CTAAAGGAACTGTGATAAAGGCAACTAATGCCAACTGCCAAGAAATCATCAGCATGAAGT
AGATGGTTCCTACAAATTGCAGGATACTTGTAATCAGTTGAATCAATGTTTGGTTTAAAG
TCCCCGAAATATTGTCCATATCATTAATCATTCGACTCATGATATCACCATTATTATGAC
TATCATAATAAGAAATGGGCAACTTTTTCATTTTATTTTTAAATTCGCGACGCAAAGTAT
AAACCGTTCGTTGTGAAATTCGAGTCATGATGCTTTGTTGCAAGACTCCAGAAATAAATG
AAATCAGATAAATGACCAAGACATAAAGCAAAATAGATTCAACTTTTGCCATGTCAATTC
GAATAGCTTGATGATTTTTTAGACTTTTTGTCACTCCATCAAAAATCACCGTTGTCGCCG
TCCCTAAGATTTTAGGGGCTTGAACTGATAAGATGACTGACAGACCAGCAATTACCATTG
AAAATATCAACCCCCACAAATCGCGACGCATATATTTAAAAAGACGAATAATGGTCGGAA
AGAAATTTTCAGCTCGCCGTCCCTTTTGGAAGCGGTCAGCTCCCTTCCCCCCACGATTAA
GATAATTTCCTCTCATCATTGGACTGGCCCTCCTTTGTCAGTTGAATTTGTAATCGAAAG
ACCCATTTTCATCAAATCCTCATCTGAGAGTTGTGATTGCATGGTTTCTTGATATTGCGG
ACATGATTTGGCCAGACTTTCATGTGTTCCAAGACCCACGGTAAGTCCATTCTCCAAAAC
TAAAATTTGGTCAGCTGACATGACTGTGGCAATCCTTTGGGCGACAATCACTTTGATTTT
ATCATGATGTTTTTCTGACTTATTAATTGCCTCGCGAAGTTTCCGGTCTGTAGCGAAATC
TAAAGCAGAAAATGAGTCATCAAAGAGATAAATTTCAGCCTCTTTAATCAATGTTCGAGC
AATGGCAATTCTTTGTTTTTGGCCACCAGAAAAGTTGGAACCATTTTGTTCCACTGCCAT
CTCAAGACTACCTTGTTCTCGAATAAAATCTGCAGCTTGAGCAATTTCTAAAGCTTGCCA
CATTTCTTCATCAGTGGCATCACTTTTCCCAAATTGTAGATTAGAACGCAGGCTTCCAGA
AAAAAGAACTGCTTTTTGTTGAGTTAGGGCGACCTTCTCATGCAAATCATGTTGAGACAT
TTGCCGAATATCAATCCCATTTATATTGACACTTCCACTTGTTGGGTCAATCAATCTAGC
AATCAAATTCAAAATCGTTGATTTCCCAGAACCTGTCCCACCAATAATCGCTAAAGTTTG
ACCAGCTTTCACATTTACTGACAAATCTGACAGTGCTTGTCTTTTAGCCTCATCAAATTT
GAATGAAACCTGATGAAGTGCTAAAGAATTACTGACAGACTCATTTAGCTCCTTATTAAC
TTGCTCATCCGTGATTTTGTCTTGTCTTTCTAAAATTTCTCGAACGCGGACTGCCGAAAC
TTGAGCCCGTGGTACCATAACAGCGACTGCCGACAATTGCATAAAGGACATCAAAATCTG
TGATGCATAAGTCAAAAAGGCAACCAACGAGCCCATTTCCATCATATTTTTACCGATGAG
TTGTGCACCAAACCAAACAATTCCGATATTTGTAAAACTCAAAATAACGGTCATGATTGG
CATTAACATGGCAATGGTGGTTAATACTACTCGGCTAGTATGCGTCAAATCTCGATTTGC
TTCATCGAATTTATCAATTTCATATTGGTCTCGCCTAAAAGCACGAATCACCCGTACTCC
AGTTAGTCCTTGTTGAAAGATGAGATTAATCTTATCAACTTTAGTTTGCATTGAACGAAA
GCGGGGCATGGCAATGGCGATATTTATCACCACAGCCAAAGTCAAAATAGGCAAAGAAAT
TAAAAAAACAAGCATCAAATCATGTGATAATTTCCAAGCCATAAAGATTGAACCAATCAA
CATCATCGGTGCCATAAGCATCATCCGAAGCATCGTCTGAAAAACATTTTGCAGTTGAGT
CACGTCGTTTGTTGTTCGGGTGATTAAAGTTGCATCACCAAAATCTTGAAAATTACGCTC
GTCCATAAATAATACTTTATTAAATAAGTCACGACGTAATTTCATCCCCAAACCTTGCGA
TTGTTTGGAAGCAAAATAAACATTCCCAATCGCTGAAATCCAGCTAGCAAGGGCAACGAT
TAGCATTATTAAACCCATAAACCAGATATATTTCATATCTGATTGACCGATTCCTTTATT
AATAATGTCCGCTGTAATTGTTGGCAACCAAAGATTAGTCACCACTTGAAGGACAAGCAA
AAAAAGTGCCCAAAAAACAGGCCAAAAATTCAAATAGCGTCGGCCGATTGTTAGCATGCT
TTCTCCTTTTTTAGCGAAACTACATTTAGTAGTTTTTCTTTATTTTTATTAGTTCTCATC
GTCAATATTATATCATTTTTATTTCAAAAATTACGAAAGAAAAAATCACTGACAGAAATT
ATCCAATCTCTTGCTGATATTTTTTAGAAATTATCATTTGTCTACTAAAGCTTGTGATTA
ATCCTATATTCGTCCCTAAAATAAAAAAGCACTCTATTATCATGAGTGCTTTTTTATAAC
GAACTTTCCTAAGCAATGGTTACCGCAGGGTAGGCTTCAACATATTCCTCGCCCTGAGCT
CCACGATAAGTAACAATCCTTTTCTCAAAATTAGCTTCATAGTCAATCACACCAGCCTCC
CAAGTTGCACTTAAAAACTCAGGAAAAGTCGTTTTACCCGCTTGGTCAGCTCGTAAAGCT
TTAATCAAGGCTTCCCTATCAAAAGTTGCAACTTCCTGAAAGCCGGTAAGCATTGGCGCA
TTAGTCAGGCTAATTACTCCAGCAACCGTCCAAAAAGTGCTCTGTCCCGCTGGTAAGGTC
CAGACGTTTTTCAAAACACCAGCTTCTCTCAAACATTCGGCCAGATATGGAAAACCGCCC
ACTTTTGGGCGAATGGTCTCAGCTTTTTTCATGGCTCCTTCTACAAGTTCTATTGCATTC
ATTTTTTCACCTCATTTCGCTTATTTGATGATTAATTATAACAAAGTTCAAAGAAAAAAA
TGCTGACAGAATTTATCCGCATTCATATTTTTTCATAAATAATGGGATTTCTTCAATCAA
TCGACTGGGTAAGACCACATAAGCTTTTTTAGCTAAATGACTTGCTATTAAACTGTGTAA
ATAGGTTGCAGCAGCTACTGTCTCTCTTGTTTCTCCATGAAATTGGGCCAAAAACCCGCC
AATCATTCCAGCCAACGTATCACCCATTCCTCCCGTTGCTTGAGCTGGGAGACCTATTTT
TAAAATAAAGTTCTCTTGATTTGGACTGAAAATTCGCGTTTCTGAGGATTTTGCAACGAT
AATTGCTCCTTCTTGATTAACAAAATCTTGAAGGGCTTCTTTAGTTTGCTGACCAATTTT
CAAACTAGAAAGTCGTTCTAACTCCATTTCATGCGGTGTGAAAATCGTATTTTGCGGATA
AGGCAAGCTTAACTGTTCTTTAGCAAAAAGAGTCAGTGCTGAACCATCAATGACCAACTT
TTGTTTTTCTGTCAGTAAATTCAAAACTTCTGTCAGTAAATCAAGTCTCTCTAAACCCAG
TCCTGGACCAATGACAATGACGTCAGCAGATTTTGCCACTTCTCTTAGAGCTGACAAATC
ATCAAAATCAATTGTCATTGCTTCTGGGAGTCTTGCATGTAAAGCGCCATGGTTCTCTTT
AGCCAATGCTACAGAAACTAAACCAGCTCCAGAATAAACTGCACTTGTCGTTGCCAAAAT
AGCCGCGCCGCCATATTGAGCATTTCCACCAATCACTAATAAACGTCTGTAAGTTCCTTT
ATAAGAATCTTTTTTACGTTTTTTAATCACTTTTCTTAAAATCTCATCAGTCAATTCAAT
CATACTGCTATTTTACCGCATTTCGTGTTAAAATTAAACCATGACAAAATCAGCAAAAAC
ATTTGACGTTATCGTTGTTGGTGCAGGCCCGTCAGGAATGATGGCCGCCATTTCAGCAGC
GGAAAATGGAGCAAAAGTTGCTCTTATTGATAAAAATAAAAAAGTCGGAAAAAAATTATT
AATGACCGGTGGCGGGCGCTGTAATGTGACCAATAGTCGCTCTGTTGATGAAATATTAGC
AAATGTTCCAGGTAATGGACGCTTTCTTCATTCGGCCTTTTCTCAGTTTTCTAATCTTGA
TATTATTAACTTTTTTGAAAGTAATGGTGTTAAATTAAAAGAAGAAGACCATGGACGCAT
GTTCCCCGTAACTGACAAATCTAAAACAATCGTTGATGCGCTCTTCAACAAAATTTTAAG
CCTTCATGTTTCTTATTTTCCAAGTCAAGCTGTCAGCCAACTTATCATTGAGAATGGGGC
CATCGTTGGATTAGAAACTGATAGTGAAAGCTATTTAAGTCCAACAATCGTTCTCTCTAC
GGGTGGTCGTGCCTATCCTTCCACAGGTTCAACCGGCGATGGTTATCGCTTAGCCCGCTC
AGCGGGACATACGATTTCGCAACTTTATGCTACCGAAGCTGCGCTACTCTCTGATGAATC
TTTCATTTTAGATAAAAGCCTTCAAGGAATTTCTTTACGTGAAATCAAGCTGTCAGTCGT
TAATGCTAAAGGAAAAACAGTGATTTCTCATCAACATGACTTGCTCTTCACTCATTTTGG
TTTGTCTGGTCCGGCTGCTTTACGCTGTTCAAGTTTCATTAACCAACTTCTTGAAAAAGG
TGAAACTCCTGTCATGGTCAGCTTAGACCAATTCCCAGATAAATCGGCTGGGTTTTTAAA
AAATGAACTGACCAAGCTAGCTTCAAGTGATAAATCAATTAAAAATGCCTTCTCTGGACT
AACCCAAGAACGTATGCTTCTCTTTATTCTTGAAAAAGCTGGCATTAATCCTGCCTTACC
AGCCAAATCTTTATCTGAACAACAAATCGAAAAACTCGTTCAACTGTTCAAAAACTGGCA
AATCATGGTAAATAAAACTCTCCCAATTGAGAAGTCATTTGTCACTGGTGGCGGTGTTTC
TTTGAAAGAAGTGAATCCTAAAAGTATGGAAAGCAAAAAAACACAAGGCTTATTTATGAC
TGGGGAACTGCTAGACATTAATGGATATACTGGTGGTTATAATATTACTTGTGCCTTTGT
CACAGGTTTTGTCGCTGGAAAACATGCTGCCGAAATTGCCTCTTATTTCCAATAAAAAAT
CAGCCCTAGTTCATACTTGCACAATTAATCTAGAAATGGTACTATATTAAAGTACTGTTT
TGCGGTGGTGGCGGAATTGGCAGACGCGCAGGATTAAGGATCCTGTCGGGAATTTTCTTG
GTGCGGGTTCAAGTCCCGCCCACCGCACTAATATTAACTCAGCTAAGGCTGAGTTTTTTT
ATTGCCTTTTTATAGAAAATAAGGAGTACCAAGAAAGGTACTCCTTTTAATAATCTTCAT
AATGCTCAAAAAGCACCTCTAAATCTGCTATTTCACTTAGCAAAGTTTGCCCAACATTAG
TATCTTTGACCCGCTTTCGTTCGTCAACTTCCGCCACTAAACGTTTCAAGCTAATAATAT
CTGTTCCTTTTTCGACCGCTGCTTTGACTGTCGAAAAAGGTTGGTGAGCAACCAATTGAA
TGCCAAAACTATTGTAAAGAAGAGTATATCCAGCGATACCTGTTTCTTTTTGATAGGCTT
TAGCAAAACCTCCATCAATCACAATCAACTTTCCATCCGCCTTGATTGGATTCTCGCCAT
TTTTTTCCTTAATTGGAGTGTGACCATTAACCAAATGTCCATTTTCATCTAAACCAAAGT
TTTCTAAGATTTTTGTAATGATTTTAGGTTGTTCACGTAATTGATAATATGGATTTTTCT
TTTCTACATGAGTAGATTTATCCTTGATATAATAACGTTCAAAGGTTGTCATTGCTGTTT
TGCCAAACAAGGAAGAACATTCTCCCACCCATAAGTACCACATCAAATCTGTTGCTAAAT
CCTCTGATTCTTCAGGATGAGCAAGACATTTTCTAACCTCACTGTCAAAAAAATCAAGTA
AATCTCGTCCAGCATAAGCCTTCTTATCAATCGTAAATGATTTAAAATCTCCATTTTCAT
GTAAGGGAAGGCAACCATGAATCAATAGATTGCCATTGTAAGAAAGATACATGGCCCCTT
TTTCTTGCAAGAATCCAACATGGCGCTTGAGCTTATCTGAAGTTTTAAAATTATTTAACA
AGTGAGCAATTATTTTTTCTTCTTCCTCAGTTAGACTTGCGGGCTGTTCAGGATTAATTG
TAGGCGCCTGAAAATCAATTAAATCATAAGTTTCACCTGCTAATTCTATTTTATTTTGTG
AGAAATCAATAAAATGGAGGAGGTCCCGATGTTCAAGTTGGAAATCTGGCCGTCTTTCAA
TTAGTTGACTTTCTAACTTAAATTGTAAAATAGCCGTGGTTTGCTGTAATTTATTAAGCA
GTGCTTTTTCATCAGCTGACAAGCGAACCCCATCAACTAAACGGGGACGAAATGCCTCAC
TTGGTTCATAATAACGTTCAGCGTATTCTAAAATCGCACGCAAATTAATCCCATAAGATT
CTTCAAGAATATCTAAATTCCCGTAACGGGCGCAAATTCTTATCACATTCATCATGGCCA
AAGGTGAGCCACTAAAAGCCGCCATCCACACAATATCATGATTGCCCCACTGAACATCAA
CTGAGGGCATGTTTATCAAACGGTCAATAATTTTGTCTGGATATGGTCCGCGGTCATAAA
TATCCCCAACAACATGTAGATGGTCGACCGTCAATCTGCGAATTGTATCTGCAAGTGCAA
CAATTAAGCGAGTAAGTTCTCCCAGATTTTGTAGTTGCGAAAGAATTGAATCAAAATAAT
CCTGTTTATCAGTCGTCGAATCCACTTCATTGATTAACTCTTCTAAGATGTAGCGAAATT
TTTCTGGAAAAGCTTTACGAACTTTTGAACGCGTATATTTTTGTCCAACAAATTTAACTG
TTTTCAATAGATAGACTAGGTTTAGACGGCAATAGTGCTCAAAAAGCTTTTTATCTTGAA
GTTGACATTCAGAGTCTAGTTTCTCTTGTGGATAATAAATCAAGGTTGCCACTGATGAAA
TTTCTGCTGACGAAAATTGTGGAAAACAATCCCGTAATTTTTCTTTGATACTGCCAGAAC
CATTTCTTAGGACATGATTAAAAGCATCATATTCACCATGCACATCACTCATAAAATGCT
CTGTTGCTTTTGGTAATTCACAAATTGCACTCAAATTAATAATTTCTGTAAGTACAGCCT
CCTTTGAAGAAAACTGCTTTTTTAATAACTGATAATATTTTTTATCCATAATAAAAATAA
AATAGGTTTCTATCCCTATCTCACCAATCTGCTTTCTATTTAAAAAAATGAGAATAATTA
AGCTTATTCCTGCATTTTATCATATAGAAAGCAGATAGTAAAGCGCTCACATTTTTAAAT
GACTGACCAAAAAGCCTGTCAGCAACTGACAGACTATTTTTTGATTTTAATAAATAAAAC
TTTAAGATAATTTCCTTCTGGAAAGCTGTCAGCAATCTGAAAATCAGCTGGTAGTTTTTC
TTCTTGGAAAATGGTAAATTTCACTCCCTTATTTTTGAGAGATTCTTCAACCATTTGACG
GAATTTCTTATCAGAAACATTTGCCGCATTCGTTGAAGCAATCAACGTTCCATTATTTTC
GAGGATATCCACAGCTTCTTCCACAAGTTCCCCATAATTTTTGGCCACCGAAAATGTCTT
TTTACCATTGCGAGCAAATGACGGTGGGTCAAGCACAACAATATCATAAGTCAAATTCTT
TTTCTTGGCATAATTAAAATAGCCAAAAACATCCATCACATAAATTTTTTGACTGTCTGG
TTCAATTCCATTGACCAAAAACTGTTCTCTTGTTTTATCAAGTGATCGTTTTGCCAAGTC
GACCGAAGTGGTTTGACTTGCTCCACCAACGGCTGCAGCTACTGAGAAAGCCCCTGTATA
ACTAAACATATTCAACAAAGTTTTGCCAGCCACAAGGCCATTGACAAGCGCTCCACGGAC
ATTTTTTTGGTCAAGAAAAATCCCTGTCATTAAGCCTTCATTCAAGTATGTCGCATAAGT
CACCCCATTTTCCATGACTAATAAAGGTTCTTGCGCTTCCTCACCGAACAGATATTGACT
TTCCAATTGACTGTCAGCAAAACGCAGCTTTTCATAAGCCCCTTTAATGTCAGGAAAAAC
CACTTGGAAAGCTTTGACAATTGCTTTTTTTTGACTATAAATAAATGGATTATACCAAGA
AAAGACAACAAAACCATTATAAAAATCAATGGTTAAGCCTCCTAAACCATCACCTTCGCC
GTTAAACAGACGGAAGGCTGTCGTCAACTCATCTTGGAAAAAAGGAGCACGTAAGCTCCG
TGCTTGAACAAATTTTTCCACATAAAAATGATGGTCAATTTTTGCTGATGAGGTACTCAA
CAACCAACCAATTCCTTTATTTTGCTTTGAAAGATAGCCTGTTCCAAGAGCTTGAGCTTT
TTCATCAAAAAACTGTGCAAAATCATCCTCTGAAATAGGTGAACTTAAATCTTCTGCCAC
CAAAAGTGGGTAACCCGCTCGCAGTTTTTTTGCTGCTTTTGTCCGTACTGTAATTTTTTT
CATCTTTTAATTATAGCATAGCCAGTTACACGAAACAATGGTTCACCTTACTGGTCCTCC
CCATCTGACGATACAAAAACTGACAGCTCTGAAAGCTGTCAATCAATAGGATAAAAATTA
TTTACTTAGGTTCTGCGAACATTTTTCAAAGCTAAAACATTTGCAAGATAAAGCACGACA
GCAAAAACGAACATAATCAACAAATCGAACCAAATTCCTGAAAAACCCATTCCCCTTTTA
ACCACTTCTTGCATGGCACTAATCCCATAATAAACTGGAATACAGTGGGCAATTCCTTGC
AGAATTGTTGGCATCGTATCGACAGGAATCAATCCCGAAAATAAAAATTGTGGAATAATG
GCCAAAGGAATCATCTGCACAAATTGAAATTCTGTTTTTGCTAATGTGGATAAGAGCAAG
CCGAACAACAAAGCAATGATTGCAATAAAGAAATTAATGACAAAAACCCAACCAATATTT
CCATTATTATGAACCCCTAAAATCCAATAGGTAAAAATAACCATGAGTGCCGTTTGAATC
ATCGCAAGAATTCCATAACTCAAAGTATAGCCAGTGACAATCTCACTTCGTTTAACAGGA
GTCACTAGCATCCTTCCCAATGTTCCTGATGTTCGCTCATTCACTAAGGAAATTCCTGAA
ATTAGAAGAACTAAAAAGAAAGCAAAGGCGCCAACTAAAATCGGTGCTAAATCATCAAAA
GTAGCATTTGTACTCGTCGGATTTCCATACAAATACTTGCTTCTTATCTGAAACTGCTCT
GTATTAACGCTCAGTTTGGTTGGAGCACTTTGTCCTGATACTTGAGATAATTTATCCATC
AAATTTTGCAAAGCCTGCTGAGTCTCTTCTTTAGTCGCTTTTGCTTGGTTTTCTTGAATT
ACTTGCGTTAAAAGCATTTTTACCGCAGAACTTGTTCCATTTGACTGATTGGCATAGCTA
ATCTTAATATTTTTCCCTGAAATGCTGACAATTGCACTCAAATCTTTCTCATTCATTGTC
AAGCGATTATTTTTAGAAACATTTACCACTTCCAAATGAGCTTTATCATCTGGCATTTTT
TTTAAAGCCTTCGTTAATTCTGTATTATCCGACTTTAAGCCCACTCGATAGGCAGTATTG
GATGGTACTTGAAAGAGAAAATACATGAGTGTCAAAATAAATATTGGCGCAAAAAACATC
ATTGCAAGTGTCCTTGGGTCTCCGCGCCTTTGAAGCATAATTCGCTTGAAAATGGCAATA
ATTCTCATCTCACCACCTCCTTAGCTTTCATTTCTAAAGTTTTTCCTGCCACAATAAAAG
CCTCTTCCACCGAGTCTACTTGATATTTTTCTTTAATTTCCTTAGGAGAACCTTCGGCAA
TAAACTTGCCATTTCTAAGCATCAATACAATATCACACCGTTATGCTTCGTCCATGACAT
GAGTTGTAATCAATATCGTTTTCCCCTGGTCCGCTTGATTTCTTAATTCTTCCCAGATTT
CTTGACGTAATTCTGGGTCAATCCCGACCGTTGGCTCATCCAAAAGTAAGATTGGAGCAT
CCGTTTGTAAAGCGATGGCGAGTGATAAACGCCGTTGCATTCCTCCTGAATAATTAGCAA
CCGATTGCTTAAGATGACTTGTAAGATTCACTGTCAGTGCCGCTTTTTCAAGTTTTTCTG
TCAATACATTTTTTTTAATTCCTTGAAGCGAACCAAAAAACTCTAAATTTTGTTTTCCAG
TCAATTCTTTAAATAAAGCATCTTCTTGAGCCATATAACCCAATTGCCCCAAAATTTTTC
TATCTGGTATTTTGACTTCAAGAATTTCAACACTTCCTCTATCTAATTTTTGCATTCCCA
CAATTGACTTAATAAAAGTAGATTTACCAGAGCCCGAAGGCCCAATCAAACAAATTATTT
TTCCACTTTCAAAATCATAAGATAATCGGTCTAATATTATTTTATCGCCAAATTTCACGC
TCATACCTTTAACAGTTATTGGTGAGGTCATATTCTTCTCCTTCAAATAAATCTTCTCTA
GCTTTAATCTTACCCTAATTCTAACACTTCCCTTTTGAACATCAAATCAATTTGCCCTTT
AGAAAAACTGTATTATTCTGCATTCAAAAAAAAACTTTCTTTATAGTATAATAATAGTTA
ACTTTAAGTTTTAAATAAATTCAAAAATCTAACCTGTAATTATGCTTAGTATTTATTAAT
AACAGGCTATTTATCACATTTATAAAGGAGTTCTTATGGCCTGTACAACATTTCTCGTAG
GTAAAAAAGCCTCATTAGATGGTAGCACTCTAATTGCACGAAACGAAGATGGGGGAGATA
AACCTAATCCCCAACGTTTTGTTGTCATTAATCCTGAAAATCACCCTAAGCACTATCGCT
CTATCGCCACAGCTTGTGAATTTGACTTACCAGATAATCCCCTATCATATACCTCTACTC
CCGATGCTGCCTCTACTTACGGCATTTGGGCTGCAGCTGGAATTAATAGTGCGAATGTTG
CCATGACCGCGACAGAAACCTCCACAACAAATAGTCGAATTTTAGGATTGGACCCCTACG
CTGAAAAAGGACTGGGAGAAGAAGATTTCACAACAATTACTCTTCCTTATATCCAGAGTG
CGCGTGAAGGGGTTGAACGAGTAGGACAACTCTTAGAAAAATATGGAACCTATGAATCAA
ACGGCATGGCATTTTCCGATAAAGATGAGATTTGGTGGTTAGAAACACTGGGCGGACATC
AGTGGGCTGCTATTCGTATCCCCGATGATGCCTATGTTATTGCACCTAATCGTCTTAATA
TTGATTGGTATGATTTTGAAAGCTCTGACACGATTTATTCAACTGGTTTGAAAGAATTTA
TTGATGACAACAATCTTAATCCAGACTTTGACGGATATAATCTTCGGCATATTTTTGGTT
CAATCACGATTAAAGACACGCGCTACAACAATCCACGTGCTTGGTATGTTCAAAACTATT
TTTCTCCAGAAACCACAGGAAATGATGACCCTTTTAATCAAGATTTACCTTTCATCTGCC
AAGCCAATCGTAAAATTTCCATTGAAGAAATTAAGTTTGTCCTGTCAAGTCATTATGAAA
ATACGGCTTATGACCCTTATAGTACAACTTCAAGCGCCACAGAACAAAAATTGATTCGAC
CAATTGGACTCAACCGTAATCTAGAACTTCATGTTTTGCAAATTCGAGATAAGGTTGCTG
AAAATATTGCTGGGATTCACTGGCTTGCCTTTGGTGCCAACACCTTTAATTGTCTGGTTC
CTTTTTATGCCAGAGTAAGCGACACACCAGCTTCTTATCGTGATACAAAGCTGGATTTTG
ACCCAACAAAAATGTATTGGTTGACCACAATGACTGCTGTTCTTGGAGATAGTAATTTCC
AAGGCTATGTCGATAAAAGAGATGATTTTGACTTAAAAACAATGGCCAAATTAAGAGCAT
TGCAAAATGAAACTGACAAAGCAATCGACAATCAATCCCTTGAAGCAGTTAATGAAAAAC
TTGCACAGATTGCTCTGACTGCTCAAACTGAACTTCTTGGTAAAATGGTTATTTCTGGTT
CCAATCATATGAAACTTCGCTTTGATTTTAATGATTAAAAAAATACGGTTAATTAACCGT
ATTTTTCTTTTTAGCAGTTATCAATGAAGTGTCAATATCCATTGATAGAGTAGTCCAGCA
GTTACAGCACCAACAACCGAACCAGTTGCTGGAATCCAAGCATAGCCCCAGTCGGAAGTT
CCTTTATTTTTGATTGGTAAAAGTGCGTGCATTATTCTCGGACCTAAGTCACGTGCTGGA
TTCATCGCGTAACCAGTAGTTGGTCCTAAAGAAAAACCAACTGCCATAATGAGAAAACCG
ACAATAATTGGACCAAGAATGACGAATAGCAGGTGCTGTAGCAAAACTTGCCAAGATTAG
AGAAGAATCTTTTGTTTCTTCCCAATGGGGATAATAATGTAACCAAACGGCAACAGCACC
TAACATAGCACCTAAAAATTCGGCTACAATAAAAGCAAGTGCTAAGCCACTTTTTATTTT
CCCTAAGACGAGAAAACCAATGACCAAGGCTGGATTGAGATAAGCGGGCGAAAAGAAGCC
AACTACCCAGACGGCGACAGCAACGGCTAAGCTCCAGCCAATTGCGATAGTCACCCAACC
TGCATTTTCCGATTTTGTTTTACCTAAAACATTTGCTGCGACAACCCCATTTCCTATAAT
ACAAGGATGAAAGTGCCCAGAAATTCTCCCAATATTTGTAATGTCATTGCTCTACCTTAT
TTTTCTATCAGCATTTTTTCTAACTGATCTTTTATTGCTTCAAAAGTTGCTCCTGCTTCT
AAGAGGGCACTCGCTGTGTAAGCCCCCTCAATGAGCGGGACATTAAAAATGGTTAATTCT
TTGTCTGTCATTTCAGAAACCAAATCCAAATTCATTCGAGCGCTCCCTAAATCAAAAAAT
GTTAAGAGATTGTCTGCTTCATTTTCTTCAATCGCATTCATAACTCGGTCAAATGAGGTG
CCTATTTCGCCATTTTCTAAACCACCTATAGCGGTTAGTGAAATATCTTTAGCAACTTCA
CGAATTAATTTTTTTAATCCTGAGGCAATCTCAGAAGAATGAGAAACGATTACAATTCCA
TAAGTCATGCTACTACCTCCAAAAGTGTTTCAAATAAATAAGCACTTGATTGTGTTCCTG
GATCAATGTGCCCAATTGAACGTTCTCCCAAATAAGAAGCTCGTCCTTTGGTAGCTAAAA
GTCCTGCACTTGCTTTAACAACTTTTTCTAAATTTTCTTTGGAAGCTGAATCTGTTTGCA
GGTCTTTTAAAAATGCTGACCAGATATCAACCATCGTTTTTTCACCGACTTGAGCTTTTC
CTCTTTTTTGAATAGCTTCTAATCCAGCATAAATTAATTCACTTGTATCCAAAGTTTCTG
TGGCAGCCTTACTCATGGCTAGAAAGGCTGAACCATACAAAGGTCCAGAAGCTCCGCCTA
CTTTTGACATTAGGGTCATGGCCACTTTTTTAAAGATTTCTGAAACATTTTCAAAGTTTG
AACCTTCCAATGCTTTCATTGTTTCAGACATCCCACGAGCCATATTTGCACCATGGTCCC
CGTCACCAATCGGTCCGTCTAGTTCGCTTAGATAAGCTTTATTTTCTTGTATTTTTTCGT
TGAATTTTCCTAACCATTCAATGGTTGTATTGACTGTTAACATCTTCTCTCCTTATCCCC
AAGAAATGGTTTTTACTTCTTCATTAAGATTTTTGAGCCATTGGTCATCTTCCAACTTAA
TCATTGTAAGTGACAAGCCTGCCATATCAATTGAAGTCATATAATTACCAACTTTTTTAA
AAAGAACTTCTATTTTTTCTTCTGTCAGTAATTTTGCAACATCATTCATAAAAATGAATT
GCTCCATCAGTGGCGTCGCTCCCATACCATTCACAAGAATTCCATATTTTTGACCAGCTG
CAAATTTGAATTCTTCTTTCAATTTACCAACCAGTTCTGTTGCTAACTCATAAGAAGTTT
TCATTTTTTCCCGACGGTATCCTGGTTCACTATGAATTCCTACGCCATATTCAATTTCAT
CTTCGTCAAGAACAAAACCAGGTTTTCCAACTTCTGGAACTGTTGCGGCCGACAATGCTA
AGCCAATGGTCTTAATATTCTTGACGACCTTATCAGCCAAATCTTTGATTTCATCTAAAG
AAGCCCCTTGATGGGCAGCTGCGCCTAATATTTTATGAACAAGGACTGTTCCAGCAACTC
CTCGTCTTCCTTGAGTATAGAGCGAATTTTCAACGGCGATATCATCATCGACAATAATTT
GCTCAACCTTAATCTCTTCCATCTCAGCCATTTCTCTTGCCATTTCAAAGTTCATGACAT
CGCCTGAATAATTTTTGATAATCAAGAGCACTCCAGCTCCTTCATCAGCCGCTTTGATTG
CTTCAAAAATCTGGTCAGGAGTTGGGGGCTCCACAAACAGCTGCTGACAGCATTCCTTCC
CCAACAAAGCCAGCATAAGCCGGTTCGTGTCCAGAACCTCCACCTGAGACTAAGGCAACT
TTCCCACTTTTAGGACTTTTACGTTGAATAATTTCAAAATCTGGAACTTTTTCAATCAAA
TCCCCGTAAGCATAGGCCAATCCGGCTAACATTTCTGAGACCACATCTTGTGGTTGATTA
ATAATTTTTTTCATCGCTCATCCTCCTGAGTTTCTTATGTTATACTTAGTATAAAATAAA
AATTTGATAAAAATAAGGGACAAATCGCAAAATGTGTCCGCTTTCTTTTAAAATATGAAA
AAATCAATCATTACACAAAAAATTATTGCTAAGTCCTTTAAAGACTTAATGCAAAGTAAT
GCCTATCACCAGATTTCGGTCAGTGATATCATGCAAGTCGCAAAAATTAGACGACAAACT
TTTTATAATTACTTTCAAAACCAAGAAGAACTTTTATCTTGGATTTTTGAGAATGACTTT
GCCGAATTAATTAATGACAATCTGGATTATTATGGCTGGCAAAAGGAACTCTTGCTTTTA
TTACGTTACTTAGATGAAAATCAAATTTTTTATCAAAAAATTTTTTTCTTATTCAATGGG
AAAATCTGCTTGATAAGGTGCTTTTTGACCAAGAAAATAAGTCTGACTATCATTGGTCAG
ACTTAGAAAAATCATTTATATGTCGTTATAATGCTTCAGCAATTTGTGCAATAACTAAAG
AGTCAATCATCAGAGGAAATTCTTTAGAGGAGCTTTATCCTCAGATAGTTAAACTCTTAC
TCGCTCAACTGAATCTTTTTGAAGATTGATTACCAGGCGAAAGCTCCAGTTGGAGCATTC
AGATAGTCCAACCATTTAGGATCTTTGACAGAACAAAGTGTTAATGAAATTCCTGACATA
TCACAACTTGTCATTAGGTTTCCAACTTTGCAAAACTTAATAGACAATCCTTCGAGTTCT
AAAAGGCGCATGACATCGTATTGAAAATGATAGAGTTCCATTAAAGTCGTTGAACCAAGA
CCATTTACAAGCAAAATATAATTTTTATTGGCTTTTTTTTGCCAATTAATTTCTGCTTTT
AACTTATTTACTAATTCTACGGCAATACGCTCAGAGCCTTCAAATTTTTCGATTCGGTAA
CCAGGCTCGCCATGAATTCCAACGCCAAAAGACACTTCATCTTCTGCTAATAGAAAGGAG
GTCCTATGATGAGGAAAATTAACTGGAGCTAAGGCGACACCCAAAGTATAAATTTCTGGG
GAAAGGGACAGAGCCAATTGTTCAATTTCATCAATACTTGCCCCTTCTTTTGCAAAAGCA
CCGAGTACTTTATGAAGCAAAATCGTTCCAGCGACTCCCCGATGTCTCTTATGAAAATTA
TAAGTATTTACCGAAATATCATCATGGCTGACAATGTATCTGACGTCAATCCCTTCAGTT
CTTGCCTCTTCAATCGCTTTTTTAAACTCTTTTAAATCAGCTTCGAAATTTTTGATAATA
ACAAAAACACCTTTGCCTGAATTAACTTGACGAATGGCTTTTAAAATATTTTTAGCTCTT
GGCGGTACAAATAGAGGGCCAGTCACAGCTGCAGCAAGCATCCCAGCCCCAACATAACCA
ATGTGAGCGGGTTCATGACCACTTCCACCTCCTGAAATAATTGGAACTGCCTTATTATCT
AATGTATTATCATAGAGAATTCCAGTTTCTGAAAGATAGGACAAATGAGTGTGAGTTAAC
TCCACTCCTTTTAACATTTCTTCTGGAATTTCTGTCGTTGAAGTATAGAATTTCATATAA
TCAAATTATAGCACAGATACAAAAAGAGCTTGATTTTAAAAAACAAACTCTTTTTATTTA
TCTCAACAGAAAATTTTGATCTTGTGAAGCTGCTAAAAAGTTAAGAGAACTTTGTTTAAT
ATTTTTTTATTAGCAATTTTGATAATTCTTGTAAATCATCAGCTACAAAATTAGCTTGAA
ATAGATTGGGCAAAGTCGCATTGCCTTGTCGTTTGATAAAAGCGGTATCAAAGTTTTCAC
TTTGAGCGCCTAATAAATCCCAAATATGACAAGCAATCATGCAATATTTTTCCTCAAATC
CAATTAACTCACGAACTCGTCTATAAGTGGCTGGGGCTGGTTTATACTGCTGAACTTCTT
CCACAGAGATGACATTTTCAAAATACTTACGTAGACCAGAGCGTTCAAGCGAAACCTGAC
TGCTAAGCGTAGGTGAATTAGTCAAAGCAATCATACGGAAACCTGATTGTTTCAACATTT
CAAGTCCTTTTTCTACCTCTGGATAAGGCAGGAGCTGTCCAAGCAACTGTTTGAACTCTA
ACAAAACTCTATCATTTAAAGAAAGATTATGGAGTTCAGCAACCATTTGCAAAACTGATG
TCGCAAGTTCTCCAAAATCATAATAGTTCCTACTCAAGGTTAGAGCCTGACTGTATAAAA
TTTGTTCAGAAAACCACTGACGTAGTACTTTTTTATCATCAAAATATTTAGCGAAAAACC
TTTCTAAGCTTTCGAAACTTAGCAAGGTTTCATTGATATCAAAAACAAGAATAGGGTATT
TTCCTGTCATCTTAATCTCTTTTCATTGTAAAGAAAAAGCTTATCAGAGACAAGCTTTTT
TTAATTCTTATTTTTCAGTCAAAGCTGCAAGTCCTGGAAGTACTTTACCTTCAAGGAGTT
CCATTGAAGCTCCACCACCAGTTGAAATCCATGAGAATTTTTCTGCATAACCGAGGTTGA
TAGCTGCTGCTGCTGAGTCACCACCACCGATGATTGATTTAACACCTGGTTGTTTAACGA
TAGCTTCCATCAATCCAACAGTACCTGCTTGGAAGTCTGGGTTTTCGAATACACCAACTG
GGCCATTCCAAACAACTGTTTTAGCGCCTTCAAGTTGTGTGTTGTAGTCAGCAATTGTTT
TGTTTGCTACGTCAAGTCCCATGAAGCCTGCAGGAATGTTTTGGTCAGCAGTTTCTTTTA
CTTCTGTGTAACCAGCAAATGCGTTAGCAACTTTATGGTCAAGTGGCAAAATCAATTTTC
CTGCTGCTTTTTCAAGCAATTCTTTAGCAAGGTCAAGTTTGTCATCTTCAACGAGTGAAG
TTCCGATTTCGTAACCTTGTGCTTTCAAGAATGTGTAAGCCATCCCACCACCGATGATAA
CTTTATCAGCTTTTGAAAGGAGGTTTTCGATAACACCGATTTTATCTGAAACTTTAGAAC
CACCAAGGATTGCTACGAATGGACGTTCTGGAGCTTCAACTGCTTCTTGGATATAAGCAA
TTTCGTTTTCAAGAAGGAAACCAGCAACGGCTTTTTCAACGTTTGCTGAGATACCAACGT
TTGATGCGTGAGCACGGTGAGCTGTACCAAATGCATCGTTAACGAAGATTCCGTCACCGA
GTGAAGCCCAGTATTTACCAAGTTCTGGATCGTTTTTAGATTCTTTTTTACCGTCGATAT
CTTCAAAACGAGTGTTTTCAACGAGAAGGATTTCTCCATCTTTAAGTTCGTTGATTGCTG
CTTCAAGTTCTGCTCCACGAGTAGCTCCTGGGAAAACAACGTCTTGACCAAGTTTTTCAG
AGAGAGCTTTAGCTACTGGTGCAAGTGATTTACCAGCTTTATCAGATTCTTCTTTAACAC
GTCCCAAGTGAGAGAAGAGGACTGCACGTCCACCTTGTTCAAGGATGTATTTGATTGTTG
GAAGCGCGGCAGTGATACGGTTATCATTTGTGATTACGCCATCTTTAATTGGAACATTAA
AGTCAACACGTACGAGGACTTTTTTGCCTTTAAGTTCAACGTCTTTTACAGTCAATTTTG
CCATTTGGAAAAATTCTCCTTATAAGATAATTTTGTTGAGATTGAAAAAGCACCATGCTG
ATTCAATTCAAATCGATAGGTTAATTATATCACAAATTCGGATATTTTGGCTTTGAGAAT
TTTACTTTTAGCTTGTAAAGGGTTACTTTTACAAGATTCTTGATTTTATTTTTACTGACA
GATTTTTTGAGCTTTGCTAAGCAACTTAGAGTGAGCTGTCAGTAATATATTTTTGAATTC
CATAAGCTACACCATCTTCTGTATTACTTTTTGTAATTATTTTTCCTATTTTTTTTAAAT
CATCAGAAGCATTTGCCATGACAATTGGTAGACCGACTGCTTTTAACATTGACAAATCAT
TTTCATTATCACCAAAAGCTGCAAGTTCTCTTTGTTCTAACCGTTCTCTTTGAGCGATAA
ATTGAACTGCTTTAGCTTTTTGAGCTTCAAGATGTGTAATTTCCAGATATGTTTCCCAAG
TTTTTTGGATTATTATATCTGGAAAATTCAACTTTTCTAAATGTCTTTTGATTTCTTCTA
GCTTTATTTCGTTTGGTGTAATCAAAAGAATTTTAAATATTTCTAGTCTTGGCCGCTCAG
TTACCAATGCTTCCAAATTTACTAACTTGGGAACTTGTGGAGTAAATTGCATTTCTTGTT
TGATGTCTGCATCAATCTTTTCAACGTACCAATCGCTTAAACTGTACAGGGATAGATTTA
TTTCAGGATAATCTTTTTTGATTGTCTTAATCAATTTTTGAGTGCTAGCATGAACCAATG
GATTTGTTTTAATGACTTCATTTTTAGCAAAAATAAGCCCACCATTAAATGCAACTTGTG
CGCTTTTTAAATTCAACTGATTAATCAGTTCTTCCATCGCTTGGGGCGCTCTTGCTGAAA
CCAGAGAAAATGGAAGATTAGAGTTTTCAATCACCTCTTGAGTCTTTTGGGAAATTTTAC
CTTGGTCATCAAGCAAAGTGCCATCTAAATCAGAAAAAAAATGTTTAATCTTAGTCATTT
TATCCCCCTTTAATCTCCATTTTAACAAAATTTACTGACAGCTTTCTTAGTAAAAGCTAA
TAAATAAAAAAATCACTGACAGAAGTCAGTGATTAAAAATTCTAATTAGTATTTTTTACG
TTTACGAGCTGCTTCTGATTTACGTTTACGTTTTACAGAAGGTTTTTCGTAGTGTTCACG
TTTGCGGAGCTCTTGAAGAGTTCCAGCTTTTGTTACTGAACGTTTGAAGCGACGGAGTGC
GTCGTCAAGTGATTCATTTTTGCGTACAAGTGTTTTTGACATAGATTTTCACCCCATTTC
CAGCTCGAGAGTTCGTGGTCTTTCACACGACCTTTCTATTATATCAAATGGTTATAGCCT
TGTCAAACTAGACTAGCTTTAGCTGCAGCTTCTTCATTCATGCGTTCTTGATGAATATTT
ATTTTTTTATCCAAATAAGCCATTGATTTTTCCAGTTCGGCTAATTCTTTTTCCATTTCT
TTTTTACGAGCTTTTAAAACCTCGATAATCATCTCATGTTTGTCTGTATTGGCAAAAACT
TCTTTAATCTGTGCTAAACTCAAACCGGCACAGCGATAATGGCGAATGGCATTAATTCTT
GATTCTGCTGCTTCATCAAAGTCTCGAATTCCAGCTTTGGTGCGCGGAACCGAAATCAAA
CCTTCTTTTTCATAAAATCGTAAATTGTAGGCTGAAATCCCTGTTCTTCCTGCGACTGTC
GCAATAGTGACCATTTGTTCTCCTTTGAACTTATAAAACCCTCTTTGGGTCATTTTACAT
TTTTTATTCATTAATTAATAAAAAGTCAATTTTTTCTCTTGAGTTAGAGTAACTCTAACT
TGCTATAATATAGCATGTTGATTTCAAAGTGTCAACCACCGCATTTTGAATCTTTATTTT
AATATAGAAAAGAGAAAAATTGAATAAAATACAAGAAAAACGCTCCATTCGAGCCTTTAT
GCTTTCCAATGTCATGGCAGGTTTGGAAGGCTCAATTGTGGCTACTGCTCTGCCAGCAAT
GATGGCAGAATTACACGGCATCAAGTTGATGAGTTGGGTTGTAACTATTTATATGCTCCT
CATGGCGGTTTCTTCTCCCATTTGGACAAAACTGGCCGAACGTTTTGGTTATAAACAAAT
GTTTGTGCTCGGCACACTTTTATTTACTATAGGTTCTCTCGGCGAAGGATTAGCTATTAA
TATGTTGATGGTCATTGTCGCCCGCGCCCTCATGGGACTTGGTGCTGGTGTGATGATTCA
ACTTCCTTTTGTCATCTATGGAATGATGTATCAGGCTGATGAGCGGAGACGCGTGATTGG
AAATACTGTCGCTGCTTATTCATTTTCAACCATTGCCGGACCAATTGTCGGAGGTTTGAT
TGTAAACTTACTTGACTGGCGCTGGGTCTTTTTCATCAATATTCCGATTGGGATTTACAT
GGCTTTTATTGTTTGGAAAAATTTCGATCTTAAAACTGACCATACTAAAAAATCAATTGA
TTTTGCTGGTTCTGCTTCTCTATCCATTGCCGTCATTGCCATTATGCTTCTTTTTCAAAT
GATGGGGAATGCCGTCATTAATCTTCCATTATTGATTGCTCTGTTGTTTATCAGTTTGCT
CTTTTTCACTGGATTTTATTTTGCTGAAAAAAGAGCGGTTGATCCAATTGTTCCGCTTGA
ACTTTTCAAAAATCCGTCTTTCATTGCCAAAAATATCATGTTTTTCATGCAATATGGTTT
CTTTGGTTTTTATACAAACTATCTGCCCACTTGGGGACAAGGGGTCATGGGCGCAACGGC
TTTAGTCGGTGGAATGGTTTTGATTCCGTCAGCAATTATGCTAGTTATCGGAACGAGAAA
TGTCAATCATCTCATTCAAAAAGTCGGTGAAAAAAGAACGATTTATATCGGTTTTGCTAT
CATGGTTTTAGGTGCACTTTTCTTATTTAGTTTGCCTGAACATGCCTCAATTCTTATGCT
CTTTGTCGCGACAGCAATTCTTGGCACCGCCTTTGGGATTGTCAACATTACCTTGCAGGT
TGCAGTTCAAGAAAGTGTCGCTAAGCATTTGATTGGTGCAGCGACTGCCGTTAATGCTTT
ACTAAGAACAATGGGAACAACACTTGTCTTATCTGGCTTATCAATCGCTCTCAACCGTAC
ATTTACTGACTCAACTGCACATAATCCAAAACTTACGACGACACTTCTTAATCAAATTTC
TGATGCTCAAGCTTTAAAAAATATTCCCACTGCACTCGTTGCCCCTTTGCGTCACACCCT
ATTTAATGGTATGCACTTGCTTGCGCTTATCTCCGGCTTACTTCTTTTCATTGCGCTTTT
TGTCAATTGGCTCGACCCTTGGAAAAAAGGACTAGAATAAAACAAAAAAATGCTGACAAC
TCTGTCAGTAGTTTTTATTTTACTGACAAGACTTCTGTCATAGGATAGCCGTTTGCGCTT
TAGCACATTTACGGATATGCTAGTATTTCCGTCAGTAATTTTTCAAATCATTATAAGAGC
CAATAGCCTTTTCTAATAGTTGACGTAAACTTTCCGTCTCATTTTCTAACCATTCTTCCC
ATGCTACACTGTATATTGCACGAGCCAAACGAACCGCAAGTCTTGCTGTTCTTTCCTCAT
AATCTGTCAGTAAGTATTCGACCAAGAGTCCTTCAATTTTACTTTGTTTAAGGAGTTCAC
GCTCTTCCAAATCAGGGTGGCTGGCAATTATTTTTTGTCTTTTAACTGTTCTTTCTCGAT
GTTCATCAAAGAAGTCTGCAGCATAGAAATAACCATCAAGTACGATAAATAAAGGATTTG
TTTCATTGGATTCTCGCATTTTATTCAGTAACATTTCGCTGTATTGCTCACCTCCGGCAA
AGAAAATATCCGCTTTATTTTTAAATTTGCGAAAGAAAGTTCGCTCAGTTAGGCCGGCTT
TAGTTGCGATTTGTAAAACGGTGGTATTGTCATAGCCTTGTGCTGTAATCAGCTCAAGCG
CTGCTTCATATAATTTTTCTTGACTTGATTTTTTCATTTTTTCTTCCTAAACATATCCAA
AAACCCCAAAATGTCAGTTTATGACATTTTTCTTGACAATTACTTTCCAAAGGATTATAC
TATTCTCAAATGTCAGTTACTGACATTATATAAAATTAAGATTGAAACTGTCAAGAGAAA
GCTATAAAATACAATTTCATCAGTCAAGTCATCCCTTAAAGAAAGTCGTCAGGTAATCAA
ATGAAAATCTTAATCACTGGTGCAACCGGAAAAGTTGGCAGTCGTCTGGCTCAATATTTT
CTCAATCAAAAAGAAAATATTCGCCTTTTGGTCCGTGACGAGAAGCGAGCCAATTCACTA
AAGGAACAAGGAGCCGAAATCATCGTTGGTGACTTAACAAATCTAAATGATTTGAAAAAA
GCAGTAGCTGGCATTGATGTAATCATTCATACTGCAGCAGCTTTTCGTGGTGTTTCTGAC
CAAACACAAAAATCAGTCAATCTTGATGCGACACTTAGTCTTGCCAAGGCAGCACTTGAA
GCCAAAGTCCAACGTTTTATTTTTGCAAGTACAACTAATGTTTATCTCGGAAATACGCTT
AATCGCCCAGCCACAGAAAACGATGAACCGACTGGAAAAGCGACTTATCCAGCAAGTAAA
ATTGCTGCCGAAAAAGGACTTCACAGCTTATTAGATGGGACAGCTACCGAACTTGTCATT
ACTCGCTTTGGCTTAGTCTATGGGGATAAGGACCCTCATCTGAGCGAACTTGCCCCTTAT
CTGACAGAACGTCATCCTGATAAGCTAAATTCGCTGGTTCATCATACAGATATTGACCGC
GCGCTCCTCCAAATCGTTCACACTAAAGACTTGAAGCATGACCTTTACAACATCGTTGAT
GATTCTGAAACTTCTATCGCTGATATTTTATCCATTGAAAATATTGCTCAAGAACGTCCA
ACTGACAATGACTACAACAAATGGGAGTCGGTTTCTTCAAATCATCGTTTGAAAGAAGAT
TTTGACTTCAACTTCCTCTATCCGTCTATCACTGACGCAAAAGACGCCAACGCCCTTTAA
AAAATAGAAAAGAGAACAAATATGAAAATTACACTTTTAGGTTCATTAGGAAATATCAAT
CGGCATTTTATCCCAAGATTAATCGCTGACGGACATGAAGTCACTGTCATTACTTCACGT
CCCGAAGGGGCTGCGGCTATTGAAAAGCTCGGTGCGAAAGCTGCGGTTGGATTAAATACT
GACCTCGACTTTCTCAGCCGAACTTTCACTGGTTCTGATTTGGTTTATCTCATGATTACG
GGTATTGCTTTTTCTTCAGCAACATCAATGTCAGATTTGGCAAAAATTTACAGTCAGGCC
ATCAAAAAGGCTGATGTCAAAAAAGTCATTAACCTTAGCTCAGTCGGTGCCCAAAGCCCA
GAAGCTGGGATTCTCTACGAATATCATGCCATGGAAGATGGGCTTGATGAACTCACTGGT
GTTACCGTTAAACACATTCGTCCCGTTGGTTTTTATACCAATTTACTGACAGAAATTGCG
CTACTTAAGGCTCAAGGAAAAATTTTTGAAGCCATCAGTCCTGAAACAATGCGGGCTTGG
GTTCATCCAAGTGATATTGCTGATGCTGTTTACAATCGTATCAATGATTTACTGACGGAC
AAAGCTGTCAGTAAAATAAAACATGTCGTTTCTGATTGGGCAACAGGTACTGATTGGGTC
AATGCCTTAGGAACTAATAACATTTCTGCCCAATATGTCACTATTTCTGTGGAAGATTTG
ATAGAAAACTTTGTCAAAGCAGGTCTTCCAAAAGTTGTGGCAGATGGATTTGGTCAAATG
AATCAATTTCAACAAAGCCCTGACAAACTCTACCAAGAAATCAAATCCTCAAACTATCAT
CATGGCAAAGTCAAAATAAATGATTTTGCTAAAGAATTTGCACAAGTTTACTATCAATAA
TCCATTTCAAAGGAGAAAATAAATGGTTAAAGCACTACAATATAAAAGATTTGGACAACC
AGAAGTTCTTGAACTTGTTGACCTCCTAACCTTAGAACCCAAAACCGATGAAGTTTCTAT
TAAAGTCAGTCATGTCGGACTTAATCCAATGGATTGGGCAATTATGGGGCACCCCGAAGT
GGCACCAAATTTTGGAGTCAAACTTCCACAAACTTTTGCTTATGATTTTGCTGGACAAAT
TGACCAAATCGGTGCAGAAGTGACCGACTTCAAAGTTGGCGACCGTGTTTTTGGAACGAC
GATGAAAGGGGCGGCCACCGAGCAACTCATTGCTTCAGCCAAAGAACCTGGGCTCTATCA
CACCCCTGATTTTATAGAAAATGATGTTGCCCCTACCCTCGCTGTCGCCGGTCTTACAGC
TGCCGTCGCCTTACGAAAAGCACATGTTAAAAATGGAGATACTCTCTTAATCGGTGGAGC
AGCAGGAGGAGTCGGTATTTTCGCTGTTCAACTTGCTCAATTATGGGGAGCAAAAGTTAT
CGGGACGGCTTCTGACTCAACTGCCGACTTTTTAAAGGAGCTTGGAGCTGAACAAGTCGC
TTATGGCGAAGGTTTTACTGACCGTCTAAAAGGCAAAGGAATCACTGCCGCCATTGACTT
ACATAGTTTTGAAAGTTTAAATACCGCTCTTGAATTAGGAGTCAAAGCTGACAAAATGTC
CACTGTCATCATGTACCCAGAGCATCCGGCTGGTGTTCCAACGGCTACAGGTGGCGAAGC
GATTCCTTCTGATATGGAGATGGTTTTGACTGCCATTGGTAGCCAACAATTAACTGTCCC
AATCGCTGCTAAATTCCCCATCAATGACTATTTAGAAGCAGTCAATTTACAAATGAGCCG
TCACACTCACGGAAAAATCGTTCTTTACTTTTAGATAAATAAAAAAAGCTGTCAGATTAC
TGACCGCTTTTTATTTGCTCCAATCAATCGGACTTTGACCCGTTTGAACCAGAAAATCAT
TGGTTTTTGAAAAAGGATGCGAGCCAAAAAAACCACGACTTGCTGATAAAGGTGACGGAT
GAGCCGCTTCTAGTATGAGATGCTTACTTCCATCAATTAGTTTGGCTTTCTTTCTAGCAA
AACCTCCCCAAAGAATGAAAACTTTTGGTCGCTCATCATCTGAGGCAATTTTGATAATTT
CGTCTGTCAATGGTTCCCAAATTTTCCCAGCATGGGCATTTGAAGCAAACTCGGGTACGG
TCAAGACCGCATTTAAAAGCAATACGCCTTGCTCGGCCCAAGCCGTCAAATCACTATCTT
CTTTAGAAAAACCTTCCTCACGCAATTCTTTTTGGATATTAACAATCGAGTCTGGACGAT
TCACTTTGAAGGTCGCTGGATAAGAGAAAGCCAAGCCTTGAGCTTTCCCCGGCTGTGGAT
AAGGGTCTTGTCCAACAATAATAACCTTTGTTTGTGCCAAAGGAGTCAGTTCAATTGCCC
GAAAAATTTGATTTTCTGGTGGATAAATTTTCCCCTCTTGATAAGTCTGATTGATAAATT
CAATCATTTTAGGGAAATAACCTTCTGCTAATCGGTTGCGTAAGGGCTGTGACCAATCTG
TTTTTTTCATTTTTCTTGTTCCTTCTCCACAAAAATTCGGACTGTTGTTTTCAATTTTTC
TGCTGCTGTCTTTCTGAAATCACTGATATAAATTTCTCGATGATGAAACTCTTTGTGGAT
AGCTTTTAAATCATGTTTTTCAGCATAAGCAAAAAGCTTCTCAAAAGTTTCTTCCTCTTG
GTCAAAGGAGCCGACATGAAGTGCTTGTAAACATAAGCCATCTTCAACTTTTCCAAATTC
AAGTCCTGATAAATCCAAGCCTTTTTTAACTTCAACCAATTTTTTCGCTTTTTCAACCAC
TTGGTCATTGACAAAATCAGGCATTCTAAGCATCAAGCGCCAAATAAAGTCATTTTTATC
TATTTTTCCATCAATAGGTTCATTTTTACTGGTCTACAATCCTTCAAGTGGAGGAACCAC
AAAAGGCTGAAAATTTTCAATTGTAAAATTTGAATTTCGATAAGACATTGAAATCATATA
AGCTGTCGCATATAAAAGGGCAATGGCTTCTTGAAAAGCTGGACTTGTTGGTGCTCCTTT
ACCATCTATCATCAGATAATTCAGAGCAGGCAGCTCAATTAAAGAAATTCCTTTTGGTAA
ATAATAGTTTTTATCACTTTTTTTATAATCAATTTTTGGGCTAGACATGCTTTTATTATA
TCAAATTTATAAATAAAAAAACCTGCCTTTATAACAGATTTTTTTCTCATAATTAGAGAT
TTGCCACGTTGTGATAAACTTTTTGAACATCATCATCGTCTTCAAGAGCATCGACAAGTC
CTTCAAAAATTTCCAAATCTTCTGGTGAAAGTTCTACTTCTGATTGAGCAATCATTTCTA
GTTCTGTTGTTGAGAATTCAGTAATTCCAGCTGCTTTAAGGGCTGCAATTCCTTTGTGAA
GGTCAGTTGGTTCAGTGTAAACAACGATATTTCCTTCTTCTTCTGTCACATCACGAACGT
CAACCTCAGCATCAAGCAAGATTTCAAAAATATGGTCAGGGTCTGTTCCTTCAAAAACAA
TGACTCCAGTATTGTCAAACATGTAGCTGACCGCACCGGCTGCTCCAATATTTCCACCAT
TTTTATGGAAAGTAGTACGAACATTAGCAATCGTGCGGTTAACATTTGAAGTCAAAGTTT
CGGCAATCACCATTGAACCGTTTGGTCCAAATCCTTCATAACGTCCTTGAACGAATGTTT
CATCTCCGCCACCTTTAGCTTTATCAATCGCTTTATCAATGACGTGTTTTGGAACTTGTG
CTTGTTTAGCGCGTTCAATAACGAATTTTAATGATGAATTTGATTCTGGATCTGGTTCAC
CTTGTTTGGCAGCAGCATAGATTTCGACACCGAATTTTGCATATACTTTAGAAGTTGCCC
CATCTTTAGCGGTTTTTTTAGCAACAATATTGGCCCATTTACGTCCCATTGGAATAGTCT
CCTTGAAATTTTATTTAAATTATTGGCAGATTAGTGATCTGCATGATTTTTTCTATCATA
TTATATCACAATTTGTAAAGGCTCGTCTATGAGAAATCGAAAAAATCCCGTTTTTACGCT
TGCAATTTGAGCAAGTCTTTTTTATTTTTCTCTTTTAATAATTGGTTTTCGCCCAAAATT
TTGTTCTTTAAAATCAACATTCCCTAATTGATAGATTTCATCAGCTTTCTGTGTCAGCTC
ATCCCAAGGTTTTTGACCAATTTTACTGATGATTTTTCCTCTATTTTGTGCCAAAATTTC
TTGTCCAGCTTTTGAAAAACCAAGAATATGAATCTCTTTTGGTAAATTAAACTCCTTTGG
AATATTTAACAAAATATATGTTAAGAGCCTACGAACACGCGCTTTTGTATAACGTTTAGT
ATATACGAGTTCTACTAATTCATCAAAATTTTTAGCAGATTTGATCGCATTTTTTAAGCG
AACAGAGAGTTCTTGATTGACTTGGAAAATATTTTCCAAGTGGTCATCAAGCCTGATTTT
ATATTGCAAAAGTGGAAAATAAGCTGCCCAATTGGTTTTTGGACTTGCATAAGTTTCTAA
AATCACTGATGGAACATGATTTTCTATTGCTGACAGGTCTGTCAGTGAAAACAATGACTG
ACCGACCTCGTCTGTCAGTGAAAATAACTGCTGACGGAGTGCCGTCGCGCTGGCAAACCC
CTCTGTCAGTTTGGTCGAATGGAATTTTCCAACACGTTTAATCGCTTGCAAATTAATATT
TTTCCCCGCAGCAGCTTTTGCATAAGCAAGTGCTAGGACATGATTAGGCGTGTTCCCATC
AAATTTAATTCCTGTAAAATGTTGCCACATCATTTGTGTTTTTTCGGGATAAGAGAGTTG
ATCAGGCAATGCTTTGATAAAACTTTCCATTTCCGTCTCTTTTGTTTCATAAATATCAGC
AATCTCATTATAATCAATTGCTGATTCTGAACCAAAAGCAAGGTCAGTAATGCCAAGATT
TTTTAAGATATCCACAGCCCCACTTGCAAAAAAATCGGCAGCTTGCACAGAAACCATAAC
TGGCAATTCAACGACTAAATCTGCGCCACAAGACAAGGCCATCTCTGCTCTTGTCCATTT
ATCAAAAATAGCTGGCTCGCCTCGCTGCATCCAATTTCCCGACATAGCGACGATTTTTAG
ACCATCAATTTGATTCAAAAGATACTCATGTCCCTTATGAAAAGGATTAAATTCAGCAAT
AATACCTGTAATTTTCGTCATTTTATACCTCTAAAAAAATCTGTCAGTAGCTGACAGATA
TGGATTTACTTTACTTTTTACAAACAAAAAACCAACGTGCGCTCTCTTTGCTAGGTGCTT
CATCAGTAAAATCTGCACAGACTATTGCTTCTTTAAAGCCTGCCGTTGCTAGATGCGCGA
GATAATCATCTATCGGATAAGTCCGTTCTTCATGAACTTCGTCTTTTCTTGTAAAGCGTC
CATCCTCTCCTTGAATGAAAAAGCTCAACTCATGGACGATTGAATGAGGCACTTCCCCTT
CAAAAGAATCCCACAAGAAAGCGAAATCTTCCGCATTTTCATGGTAAGAGTAGTTAGGAA
AAACTTCGTCTACTTGATGAGTTGAATGAACATCAAAAATAAAAGTCCCACCCTCATTGA
GTATTTCAAAAACACCATCAAAAGTAGCTTGTACTTCATTCAAATTTTCCAAATAACAAA
GTGAATCAGAATAACAAGTCACTGCATCAAATTTTCCAAGACCAGAAAGGTCACGCATAT
CACCAGCAGTAAACTCAAGTTTATAACCTGCCTGACGCGCTTTTTTACTGGCTAAAGTTA
ACATTTCTTCAGAAATATCAAGACCAGTCACTTCATAGCCTTCTTGAGCCAAGCGTACTG
ATAAAGCCCCAGAGCCGCAAGCTAACTCAAAAACTGATTTTGTTTCTTTTGGTAGATGTC
TTTTTGTAAAATCAAGCCATTGCTCATAAAGTTCTTGGTCCATGACCTGATCATAGACTC
TTGAAAAATCTTCGTAAAATGCCATTTCAGCCCTTTCTTGAATTAGAGACAGTCCTTTTT
GCCTGACTGTCAGTGGATAAAAAATAAATAAGAGCTCTGTCAGTAAAACCGACAAAGCCA
TTAATTATTCAGCTATAAATCCAGAAATATCAACCATTGGTGCATCTGACCAGAGTTTTT
CTAAATTAAAGTGTCCACGTTCATCATATCCAAAGACACTGACCACGATGTCCCCAAGGT
CAATCAAAACCCAGCCTGTTTTTGCGTCGCCTTCAATATGACCTGCTGCTTTTGCTCCAG
CAAGTTCAGCCGCTTCAGCAATATTATCAGCAATGGCATCTAACTGACGACTATTCATTG
CTTCCATAATCACAAAATAATCTGCGACAAATGTCACATCAGACATATCCAAGGCTACAA
TATCAAGTGCTTTTTTATCATCGGCTGCTTTTACAACCACTTCAAGTAATTTTTTTGAAT
CCAATTCTTTCCTCCGAGACTATTTGTCTCTCTTTATTATTAAAATCTTTTTTAAGATTT
TTATTCATTTTTCTGAGTCATTTACAATCAAATCTTATCAGCTGTAAAAACTAGACCCAC
TTATTTTAACATAAAATGTCACAGCAACCAAAAGTTGCTTGTTATATCCCTTATTTTTCG
AGAACTTTTAAAAAACGCTTCTGAGAATGATTACTCGTATATCCTTGGTGTTCATAAAAT
TGATGAGCCTCATGCCTTTGCACTCCTGAGTTAAGTCGGATAACATTAATCCCTCTAGCT
TTGGCATTTTCTTCTAAAGCACTAAGCAATTGTGCACCAATCCCTTGTCCTTGCTCTTGA
GCATCAACGACCAGCCCTAGAACATTGAACATGATTTCCTTGCTATAAACTGCATCATAA
GTTTCAGCTTCAATAAAGCCCACGACTTGATTTCCATTATCAAAAACAAGAAATTCCTGT
TTTTCATCGTTCAAAATACGACTCATATTATTCTTTACAATTGATTCAGAAATTGGATAA
CCAAGTACGCCAGCAAGTCTTGTGATGTCTGAAACATCTCTCATCTCAACTTTTCTAATC
ATGAACTTTTCCTCTATTTTTACTGACAAGCCTATCAGTAACTATTTATCAAGACAAATA
AGCAATAAAAGCATTATAAGCTTCAAAAGTTTGGGGATAAATGGTCAAACGACGTTCTGC
CAAATACTCAACCAAACGCATCGTTTCAAAAGCAACCGCCTGATTTAAATCTTGAGCAGC
GACTGCCCGGGCTTCAATGACTCCAGGAAATTTCCGTCCCTCTTCAATGTAATCTGCCAC
ATACAATACCTTAGCAAGACCAGACATTTCTTTATCTCCGACCGTGTGAATCTCAATAGC
ACGCAGAATTTCTTCGTCTTCAAGCCCAAAATCTTCACGTATTTTATAAATACCGACTTT
CCCATGCCAAATATTATTATCCCAATTTTTCAAATCAGCATCCAAATTATATTTGTCAAT
TAAAGCCAGAAAAATCTCATCGTCTACCTCTTTACAATAATCATGCAAAAGTCCAGCCAA
GCTTGCTTTATGTGGGTCAACCCCATATTTTTCGGCTAAAGCAATCGCTGCTTTTTCCAC
ACCTAGCATATGTTTAAAACGTGATTCTTTGACTGCGCCAGCAATTTTCGCTAGCAAATC
TTCTCTTGATAAATTCACTTCTGGATAAAAGTCAAACATATAAGCCTTCTTTCAAGATAT
AATCTAAAACCTTCGGTGCCAAAAGAAAATGTGGTTTAATTCCACGATGCAATTGTTCCC
GAATCAAATTTCCGGAAATATCCATCATTGGAACGTCCACCCACATAATCGGATAAGAAG
TCCCTGCCCGATAGCGGGGTCTGCGAATCCCAACGAATTGAACTAATTCTAATAGCTCAT
CAATATGCGCCCAATGAGCTAAACCAGAAATCATGTCTCCACCGATAATAAAATAAAAAT
CACAATCTGGATTTTCTTCATGAAGCTCAAGCACCGTTTGATAGATATCAGCGCCATCTT
TAGCTTTCAGACGACAAGCATCTACTTCTAAACCAGGACAATCTTCAATAGCTGCGGTCA
GCATGGCCGCAACGTGCCCATCAGTATTGTGTTCTGGCAAAAAGACAACTTTTTCCAAAT
TAAGTTCTTGGCGCACTTGGTCAGCAATTGTCAAATGGCCAACATGAACAGGATTAAAAT
TCCCCCAAAAAAGCCCGATTGCACGTCGTTTCTCGTCTTCTTTAGTTTTTAATTCTACCT
TTGTAAAAGGAGTCAATAAATCTATTGCCATTCGTTCACCTATTATTTTTTACTCTTTGA
TTATTTTTTGAATGAAACCATTAATAGTTTTTTATTTTTTAAAATTTATTTCACAATATT
TTTTACTTCAACCGAAATCTTGCGATTTTCTTTACGGTCAGAAACTTTGAAAACAATGAG
ATTTCGACCAATGATTTGGACCACATCAAGTCCCATTTCTTCTATTGCTTCTGCTACATC
AGTTGCGACTTCATCTGAGTTTTGCAAAATGCTGACTTTAATCAACTCACGTGCATCACA
AGCCGTACGAATGCTGGTCAAAATTTCATTAGACAAGCCACTTTTCCCAATTTGAACAAT
TGGTTTAATATTGACTGCCAAAGCTCGTAAGTATCGTTTTTGTTTTCCGTTTAATTCCAT
TATTTATTTTTCCGTTTCTATTTTTTAACTAATTTTTCTATTTTTAATCACTTTAAGCGC
AAGATGTGTTTTACTTCATTTCTCATTAAGAGAAACAAAGTAAACTGATATTATCATCAA
ACGAAGACGTTCCTTTGATGAAATAAGATTGAGAATGAGGTAACGATTATGTCTATTACA
GCAACTATCGCAGCTGGCGCTACAGCACTAACACTTTTAGGAGCTGGAGGCGCAGCAGCA
GTAAATGCCGCAACCCCTAGCACAAACACTAGTCCAACAACAACGGCAACTACTGCCACA
GCTACTATTGCAAAAACAAAGACAGCAGCAGGTGACTACGGCGGACCAAAAACTGGCAAT
GGTGTCGGCAAAGGTCCCACAGTTGACCGATCTGACATGAGTTCCGCTCAACTTGCCCAA
GTCCAAAAAGACGAAGCTAATGGCGCACCTCAACAAACAGGCGGCCCCTCAACAAATACT
TCTGTTGCCAAATAAAGAAAACCATAGCAGAGAATTCAAGCGTCATGCCTTAGATTCTCT
GTTTTATTTTTGATTTTGAAAAATTAATAAATATTTTAAGTCTGACAACCAAATCTTTAG
CAAATTATTCATATTGGTCATTTCTAAAACTCATTCAATTTCCAACTCAATTCAGGCGCA
ATCAATCCCTTAATCTGATAAGCATTTTCGCCTTCAACTACCGATTGAACCAAGGCACTC
TTTCTTAATTCAGGCAACTGATAAGCTTTTTCATAAGGTAATTCTATCTCAAAAGCTTCA
AAAAGCTCATGCAATTTTTCCAAAATTGCTGTTTTCAGCCATTGAACACCATTCTCAGAT
TTAATTGAGAGTTGTAAACTTGTCGACAAAGTTGGCAAGAAGTCACTTGGGGCAATATCC
ATTTTATTATAAACATTCAGCACAGGAATATTGGTAAGCTTCAAATCTTCCATGATTTTC
AAGACCGTTTGTTCATGAATTTCATGATGAGGATTGCTGGCATCAATGACATGAATCAGT
AAATCAACATTTGCAGATTCTTCTAAGGTTGATTTAAAAGCTTTAATCAGCTCTGTTGGC
AGATTTTGGATAAAACCGACAGTATCTGTCAGTGACACCGTAAAATCTTCAACCAATTGA
ACGGCTTTTGTTGTGGCGTCCAATGTCGCAAAAAGTTCATTTTGCTCATATTGTTCTTTA
TCAAGACCAATTAAAGCATTCATAATGCTGGATTTTCCGGCATTGGTGTAACCAATTAAG
CCAATCCGAAAAATTCCTGATTTTGAGCGTTTTTGGCGGATATTTTCCCTTGTTTTTTCA
ACTTTTTTGAGGGCTTTATCAATATTTTCAATTCGAGTGCGAATATAACGTCGATCTGTT
TCAAGCTTGGTTTCACCTGGTCCTTTAGAACCAATTCCCCCACCTTGACGGCTGAGCATA
ATTCCTTGCCCGACCAAACGCGGCAAAAGATAATTGAGCTGGGCTTCTTCCACTTGAAGC
ATTCCTTCATGTGAGCGAGCCCGCATGGCAAAAATATCCAAAATCAATTGCATTCTATCA
ATGACTTTGACGCCCAAAGCTTCTTCCAAATTGACATTTTGTCTTGGGGATAGACGGTCA
TTAAAAATAACCGTATCAATTTCGCCCACTTCAATCGCCCAACGCATTTGTTCCAATTTT
CCAGAACCAATCATTGTCCGACTATCTGGACGTTCTCTTTTTTGAGTAAATTGGTCAATG
ACCAATCCGCCAGCCGTTTTTGTCAATTCAGCCAGTTCAACCATTGATGACTCAAAAGCC
TGAAAATTTTGGGCTGTTTCTACTCCCGCAAGGAGTACTCTTTCTTGTTTTTCTTCTAAA
TCTATCAAATTTTTAGTAAAATTTTCCTTTTTATTTTTGTCAGCTGAGTTTAGACTAAAA
GTATTATAAAACTAAACTCTATTTTTGTATTTATTCATTTGTCACAATTCTTTTGACTTG
AGAATTCACTGACAGATTTGCAAGCTCGTCAGCAAAGAAGCTTGGAAAAGCCTTATAATT
TCTGTAATCAGCAATCGGAATCCATTTCAAAAATTCTTTGCTACCGTCTGTCCCAAGACT
CTTTGAATTTACTGACGGATTTTCTGTCAGTGGTTTCATCAGAAAATAAAAACTCAATTC
GTGACAAGTCACATCATTCAAGAAATCATTTTCCTGCCCCACAAAAAAATTTTCATGGAT
AAAAGCTAAACGTTCAATTTCGAGATTTAATCCCGTTTCTTCCCGAATCTCCCTCAGACA
AGCTTCTTCTGCTGTTTCGCCCAATTGCACAGCACCACCAACCGAATAATAATAGTCATT
ATGGTCATTTCCAACCATTAAAACCGCATCATCTTTAATAATAATTCCAGCTGCCCGATA
TCGAAACCACTGATTACCACGCGTAAAACCAATATCCTGACTTCTATCTTCCATTTTGCT
TCTCCAACATTTTAATGACAAGGCTGTCGGTAGTTTTTTACGATATTATTCATTAAAAAG
TTTCTTTACAAGTCAAACAAAAATGATTTTACCCAATCAAAGCCTTACGCACAACCACAT
CAACACCCTCTGGCACCCAAGCTGCAACGACTGCTTTTTGTGGCACGCGGACCCAACCAA
GACCAGAAAAGACAATATCTGACTTGTCAGTAATTTTAAACTCGCGACGAACCAATTTGG
CACCAACCAAAGCAGGAGCCAAAAGCTCACCTTTATGCTTTTCATAAAATTCAGTCGCAC
CTTCAAGTTTCGTCCGATGAACATTGATTTCATTGTCAAAATAAGCCGTCATTCCTTGGC
GCTCACCACTTATAAAATCAAAACGTGCCAAACCACCAAAGAACAAAGTTTGTTCAGGAT
TGAGTTGATAGGTTTTCGGATTAATTTCTTTACGTGGTGATACATATTTCAAATCTTCTG
GTTCCAAGTAATGAGCCATTTGCCCTCTATGAATAATCCCCGGTGTGTCAATCAATGCCG
AATCTTCATCAAGCGGAATTTCAATCTTATCAAGGGTTGTCCCAGGGAAACGTGAAGTTG
TAATCACATCCTCAGAACCTGAAGCTGATTTAATAATCGCGTTAATCAATGTTGATTTAC
CAACATTCGTGACACCAACCACATAAACATCACGCCCACGACGATAATGCTCGATGGCTT
CCATCAATTCAGCCACATCATCTTTGTTTTGTGCTGAAGTGATGAGGATATCCTTAGGTT
TCAAACCACGAGAAGCCGCTTGTTCTCTCAACCAAGCCGTCATTTTCCCAACTTTTAAAG
ATTTTGGCAAAACATCACGTTTGTTTGCGACCATTAATAAATCATTTCCACCAGTCAATT
TATGAAGATTAGGAATCAAAGACCCATTAAAATCAAAAATATCAACCACATTAACAATCA
AAGCATTATGTTGACCAATTTCTTTAAGCAAACGCAAAAAATCTGCATCAGTCAAACTTG
TCGGTGCAATTTCATTATAATGACGCAAGCGGAAACAACGCTGACAGTATAAATCCTCAT
TTTTGACAAAAGCTTCGCTTCCTTCATCTCCAGCCTGAACAGCTTCCATTTGGTCGCGTT
CAGCTTTTTTTTTCTTCAAAGCACCCGCAGGCAAAAAGCCAAGTGCATTTTTATCCTCAG
TTTGAATTTTTGCACCACAACCAATACAGTACAAATCTTCCATCGTATTTTCATTTTCAA
TCATATTGCCTATTATACCACATTTCATCAGCATTTTTAGCCTTTTTTCCTAATAATAAA
GAGCTATTTTTGTCAGCTTTTTACTGACAGATTTATCAGTAAGTTAATTTTAAAATAAAA
AAGAGAAGGACAACTTGTCCATCCCCTTTTTCTACTGACAGAATTATCAAAATAAGATAA
TTTTCTTGTCAGTAACTTTTTATTGTACAGAATAGTTAGGTGCTTCTTTAGTAATTTGCA
CATCATGTGGATGTGATTCTTTCAAGCCCGCACCAGACATTTCGATAAATTGTGCTGAAT
CATGCAAAGCTGTAATATCAGCCGCACCAGTATATCCCATCCCTGCTTTCAAACCACCAA
GCATTTGGAAAACGATATCTGTCGCTGTTCCTTTATAAGCCACGCGTCCTTCGATTCCTT
CTGGAACAAGTTTATTTGCTTCATTAATAGCCCCTTGGAAATAACGGTCTTTAGAACCTT
TTTTCATCGCTGCCAAGCTACCCATTCCACGGTAAGTTTTAAACTTACGACCTTGGAAGA
TTTCAAATTCACCAGGAGATTCATCAGTCCCTGCGAGCATTGAACCAAGCATAACTGCAT
CTCCACCAGCAGCAAGTGCCTTAACAATATCACCAGAATATTTAATCCCACCATCAGCGA
TAATTGTTTTTCCAAATTCACGAGCCACATTAGCTGCATCATAGATTGCTGTAATTTGAG
GAACACCTACCCCAGCAACCACACGAGTTGTACAGATAGAACCAGGACCAATCCCAACCT
TAACCACATCAACACCAGCTTCAAACAAAGCACGAGCACCTTCACCAGTAGCAATATTAC
CAGCAATCAAAGTACGGTCTGGAAAATGATTACGGATTTCACGAATTTTACGTAAAACAC
CAGCTGAATGTCCGTGAGCCGTATCAATAACAATCGCATCAGCCCCAGCAGCGAACAAAG
CTTCCGCACGCTCAAAGGTATCAGAAGATACACCAACTGCTCCAGCAACAAGCAAACGAC
CTTGCTCATCTTTAGCAGCATTTGGGAATTCAATCACACGTTCAATATCTTTAATTGTAA
TCAAACCAGCCAATTTACCAGCTTCATCAACCAAAGGTAATTTTTCAATTTTATGCTCTT
GCAAAATACGAGCCGCTGTATCTAAAGTTGTTCCAACTGGAGCTGTGATTAGATTTTCAG
AAGTCATCATATTTTTGATTTGTTGATTATAATCCGTAATAAAACGCAAATCACGGTTAG
TAATAATCCCTACCAATTTACGATTTTCAAGCGTATCAACAATTGGTACACCAGAAATAC
GGTAAGTCGCCATCAAGTTTTCAGCTTCTTCAATTTTATGATTTGGAGTCAAGAAAAATG
GGTCTGTAATAACACCAGATTCTGAACGTTTTACCTTATGAATTTCTTCAGCTTGTTCCT
CAACAGACATATTTTTGTGAACCACACCAAGTCCACCTTGACGGGCCATTGAAATAGCCA
TTTTTGAGTCAGTTACGGTATCCATAGCTGCAGAGATAATCGGAATATTCAAAGTCAAAT
TTTTAGCCAACTTTGTCTTCATACTCACCTCATTAGGTAAAACATGAGACTCCGCTGGAA
TCAGCAATACATCATCAAAAGTAAATCCTTTTTTCAAAAACTTAGTTTCCCAGTTTGACA
TCGAAAATATTCCTCCATTATCGCGCTATATAAAGTATATAGCTATATTTCTATGGCCAT
CGCCAATTTTTTATTTTTACTATTCTACCACTATTCCCCAAGCATTTCAACAGTAGGAAA
TAGTTTAAATAGGAAAAAAACTAAAATTTAGCCAATAATTACCTTATTATTTCATAATCT
CACCTTAAATATGGTAACATATATTATACATGGTAAAATTCAATGGTTAAAAATTACATT
TTAACTTTAAAAATAACAATTATATTTGACTGATAATTATTTTTTGCCAAACTGAAATAA
AGACTGATTCTTATCATTGTAAAATATTAATAAGAAAGTTTATTTATTCCTCCCAACACA
AAGAAAGCTATAAATTAGAAATGAAACTGAAAAAATCCCACATTATTTCCCTAATTCTAT
TTTCCGGATTACTACTTGTCGAACCCGTACTAGCCGAAGATAATGTCACCTCTGACAATC
ATCCGATGGGCTATTTTATCAAGCAAGAACAGGAGCAAAGTCAACAGGCATCTGATGAAA
CTAGCAATCCTACCACAGATGAAACTCCAAATATTAGAGCACGCTCATTTGCAGCAGCTC
CGGCAGCAAGCGCCCCTTCCAATCTCTCTTCCACTGATAACTCACTCCCTAGACAAGATG
CTGTAGATATTTCAGACTACCAAAACTGGATGGTTCAATCTGATTTTAACGCTTTGAAAT
CAGAAGGGGTTAAAACAGCTATTATCAAGTTAACTGAAGGAACAAGTTATCTTAATCCAA
GTGCTGCAAAACAAATTCTGATGGCAAAAAATGCTGGACTGACTGTAGCTACTTACCACT
TTGTATATGATCCAACAAAGATTCAAAACGAAGCCGCCTTTTATGCTCAAAGCGCTAAAG
CACTCGGTTTATCTACCAATACCGTGATGATTGAAGATGCGGAAGCCCCTTCACAATATT
ACAATTGGACAGCCGTATCACAAGTTTTCAAAAGCACTATGAACAAAGCAGGATTCAACA
ATATTCGCTATTATACTTCACAAGGTTGGGTGAGTTCAGGTGTTATGAATGCTTCAACTC
TTGGAGCCAAAAATTTATGGGTTGCTCAATATCTCTATGGAAAACCAAGTAATCAAAATC
TTAAAAATACAGACTACGGTTCTTGGCAATATACGAGCCAAATGTATTACCAAAGCACTC
CAAACTTAAGAAGTCACAATCTAGATACTTCAATTGATTATAATAATATTTTCAATGCTT
CACAAGGACTTCAAGACGTTTACCGCTTGTATAACGCAAATACAGGAGAACACTTCTACA
CTCTCAATTTTGCTGAGAAAACAAACCTACAAAACGTTGGTTGGCGTTATGAAGGAATCG
GTTGGCTATCTTCTTCTTCTGGGTCCCCTGTTTACCGCGTCTACAACCCCAATGCCAAAG
GTGGCGACCATTATTATACAATGAGTAAATGGGAAGCACAGCAGCTGGTCAACAAGGGAT
GGAGATGGGATAATAATGGAGCCCCTGCCTTTTACTCTAATGGCTCAAAAAATCTCTATG
TAGCTTATAATCCAAATGCTTCTTCTGGCTCACACAACTACACCACAAGTTCATATGAGC
AAAACAGCCTCCTTAGAAGCGGCTGGAAATATGGTGCAGTTGCATGGAAAGTTAATTAAA
TTAAATTAAATTAAATAAAAAAAAACTAAGAAAAGCTTTTCTTAGTTTTTTTATATTCAG
AATTTGATTGATTACTTTAGGCTAAGACTTTAGAATTAAGTAAAAATTCCAAAGTTATCA
TTTGGAATATCTTTTACTTATTTTAAAATTTCAATATCGTAAATAATGTATCAAAAATCA
AAAGACTGTTTGAGATTATTATGATTACCGCCGAAGACAAAGCAACTGTCTTATAAGAAA
TGACTTTCAGCTCAAAATGCTCATTTCCCGCAAATAATGGAAGTAGAAAAAGCATCGGTG
TAACATAACGTCCCTGAACTCCACCAATTGCCCCATTGATGGCATTCGCCCCTGAAGAAT
ATCCTGTAAAGAAGTTTATATAAAGAGCAACTATGTTCAAAACAAAAAGCCCCAAAGCAC
CATAACTAATTAATGGATCTTTAACAAATTTTGTTTCCACAAAAGCAGCGGCTAAAATTA
ATATAAACCATACACTCGTAAGCCAAAAAGGCATCATATTGTGCGTAGCTAATGGCTGAA
CAAGAACGGTGTTGATATCCTGAACATTAATATTAGGATTAAAGTTATATGAAAAATTCA
TAAATAATTTATAAATAACTAAGCCCAAACCACCATATCGACGAGCATATAAAATTCCAC
CAATTAAAACAATAATTAGAACAACAATACTTGTCGTAAACCTAGCCCGTTTAGAAAGTC
TTCTAATAATATTTTTTGTTTTCCCTCTCATAAATATAGATAAAATAATTATCGGGAAAA
TAAGAATTAAAAGTTTAATATTAGTTTTTGCTGCAAAGTACACGGCAATCGAACTAATAA
TCATTGGGAGTAAATTAAAAGGTGTTATCTTCCCTTTATCCACCATATTAATCCCCACAG
CTACAAGAAAAGCCGCAAGAATTAAAGTTAAACCATCGTAAGAAAGACTAGAGAAAGTAT
TCATTACAACAGGACTAAGCCCTATTATTGTAAATACTAATTTCCCCCTTCTAACATACT
TGATGATAAAAAACAATATTAAAGTATAGACAAACATCGACAAAAGTCGAGCGCACACAA
TTATCATTCCCATTGAAGGATAGATATGATAACCCAACCAAACCCCTGCGGCTGGAACTA
TGTGACCTAAAAAATTGTAGGATAATACTTTAGGATATTCAGTAGAGCGAGGAAGTTTAT
TCATTGGCATTCTTTGAACTTCAGTTTCAAAGTATTTTTTAAAATAATCTCCGTTCTGAT
AGGCTGGTTTTTGATTAACAAATTGATTACCAAACCATTTTGAATTCTCGCCGTAGACTG
TTATATCTGTGGTCAAGTGCACAATATTACTAGAATTTACAAAATGATAAACACCATCTG
GTTCGTTAAAGAACGGCATTCCAATGGATAGGATAATTCCAAAGAAAAGAGCAATTGACA
AATAAAATTTGTAGACTTTCTTTTCTATTACTTCTGCATTAAATGATATTTTAGATTTTT
CACTATGTCTTTTTTCATTATGTCTTTTGTTTAAGTGATAATCATTTCTTCTATATCTAA
CTGTATCCATATTACACTAACCTCACTAAAATACCACCAATAACCACAATTCCTAAAATA
AACAATAATAATGGGAAAATTATTGATTTCAGAGCACTAAAATGAACCTCTTTTTGAGGA
GTGACAGCTAAAATATTGTACTCATTTGTCCCTGCACCATAGTCTGGAATAAGACCATTT
AGTTTAAATGATTGGTTGCTTGCTGTCTTCATACTAGTTTTAGTAAGTTGGCTACCATTA
GGCGAAACTACATTTTCTGAAAAAATAGAAAAATCAATGGGTGTTTTATCAACAGAGTAG
TTAGTAGGAGCGGCAACCTGATAAAGGAAATAATCTTTTCCTTCTCCCAAACCAAATAAT
TTGATTAAAGATTGATTAATTTTGGTATCACGTTCATAATCATAATTGAATCTTGTATTA
TTCAACTCAATTGGAGATACATCATCATCACCAAAAACATATTGGTTCCCACCTCTTAAT
AAAGTATAGCTTGTAGGAGAAACTGTAGACAAATCTTGAATTTCGCTCCATTTCCCTTGA
CTATCATATAGATACTTTTTACCACCCACATTCTTCCCTAAAATATAAACAGCATCTCTA
ACCATCTTATTTTTATTTGCATCCACTTCAACAAAATTTATACCAGTCGTATTCACTTTG
GGAGCAGACGAGGTAATCTGAGTTCCAGTTGTCTGAGAAATCACATTCGCCGTCATTCCA
AAATTATTGTCTGGGGAGTTGAAAGCCTTAATTGGAACATTCATTTTTGTAGTATTCGTA
CTTGTTCCTTGTTGAATTGATACATTGTTTACATAGACAACAGGGGAAAGATGAGCTTTT
ATATCAATAGAAACATCACTATCTGTTGGTGGAATTGTCAATTCATACATGTTAATCTGC
CAAGAAATAAGAACGCTACCTATCGTATCTGCTATTTTGCTTAGTTGTTCAGGACTAGCT
AAAGGGTCAAAAGTTACTCCTGGATTAATAATAGGTGGTATTAATGAAGTTACAGTATTT
GGAAGTGATGTTTCATCAATAACAATATTTGCATCAGGACGGAGGTCAATCTTTGTAGGC
GTAGTAGGGTTTAACATCTTTTTACTTACTTTTAGTGTATAGTGTAATTCTTGATTTAAC
TCCACTGTTCTCGGCTGGCTGCTTTTAGAATTACCCGAAGCAAAAGAAAGTGAAATCCCT
AAACTATTTGTATCTACTTTAACTTCACCCATATCTGGAGTAACCGTAATTAACTTTATA
ATACCTTTACTGCTTCCATCAACAATAGCTGTCAGACCTGTATTCACTTTCGCTGATGCT
CTCCCCTTAAGATCTGTCGTTACATTTCCTCCGTTAGGAGCCTGAAATCTAACAAAGTTG
CTAGGAGGATTAAAAGACATAATGTCTGTTCCGTTATTTGTTTCGTTTATTGATTGAAGA
AGTGTAAAATTTGTACTAAAAAGCGTTGAAATTATCGTCTGTGCTTCACTATCAGTATGT
TTATTACCTTCCCCAACTGTTAACCCAGCAACAACTATCACATGTTCCGTGTTTTGTGAT
TCTCTCCAAGCAGAAGAGTTTGTCACTTGGCTAGAAAACTTACCCGACATAATAGCTTCG
TAAGCCGTTTGATAATTTCCTGCCAAAAATGCTCCATTTTGAATGGGATCTCCTGAAGAA
GTAACTTTGATTGATAAATTCGTAGTCAAAGTTTTATCCGAAGCACTTACAGTATGTCCT
TCATAGAAAGTAAAGAGTAATAGCCCCATCACTCCAATAAGAGTAACTAAGAAGGTTACC
TTTTTATACATTTTATTCTCCAATCGTTTAGTATTAGGGTTATTTTTTACTTACAATCTT
TTTGACTTCAATAAAAAGACTGGATTTCAATAAGATATTAAGAATTATATATATTATAGC
ACCAATCAATACTTGAAATATAAGATTATGCATATTCATCTTCAAAGAATTGTTTAAATA
GAAAACAGCTCCAAACATCACTGCACCAGATAAAAAGTATTTCCAGCAAGATAAAATCAT
TGGAATTATCTCAAAGTCATTTCTCAAAATATAAAATTGATAAATCGTCACTGAAGCCTC
GGCAATTACTGTCGCAATCATTGCACCAGTGAGCCCCAAAAGAGGAATCAAAGCAAAATT
AAGTAAAATATTAAGAACTGCACCAATTGTTACCGAAGTTGTGAATTCTCTCATCCGATT
TAATGGAAGAAGGTACTGAATTCCCAAAACATTACTCCAAGCAATGAATATAATAATTGG
GGCTTCCATCATTAGCAAAGGACCAACAGCTACCCATTTAGGGCCGAAAAAGAATCCTGC
AAAATTGAGTGCTATTCCCATAACGCCAAACATTATCGGTACAGCAAGCCCAGTCATAAG
GACGAAAGATTTTTTTAAAGTCTCTTGAACTTCTTTAATTTTACCTTTTGAAAAAAGATT
TGAAACATGAGGCAACATGACTACACCTAAAGAAGTGACAATGCTCAATGTTACTTTAAT
CAGACTATCCGATTGACTAAAAAATCCCGATGCCGTTTTCCCATCAAAAATCCCAATCAT
CGTTTTGTTTGCAATTGTATAAATCTGTGTAGCAATTTGCGGCAAAAAAAGTAATAGTGT
GGGTTTTAAATGATGTCCTAATGCTAATTCTTTCCATTTGGGAGCGAAAATTTCCTTGCG
CAAATATGGCCAAAGTGAAAGATTTCCAATCAATGATGTTCCAGTAATGATTAAAACATA
AATGGGCAAATCCTTTGGACTCTTAATAAAAGTAAAGATGAAAATAACTGAAATAATAGA
GACAATAAAATTACGCCCTACTGTTCGCTTGAAATTTTCCACTCCCATAAAATACCAAGA
AATATCAAAAGCCGCAGCGATAATAGCGATACTCTGCAAGAGATAAATCTCAAAATCCTG
TTTTTGAAAGGCTAAGAAAATACAGAAAATAAGAAAAGAGAGAGCAATGGTACAAAATCT
CAAAAATGAAATTTCCCAAAAAATTTGGCTTCTCTTTTCTTTATCAGATTGATGATATGC
AATCTCTCGATTTCCATAAGTTGTTATCCCAATTGAACCAGCTAATACAAAGTACTGAAT
AATTGCATAGGTAAATGTATTTAAACCTATAGCCGTTGTGCCAAGCACCCTAGAAATATA
AGGAATCGTGATAATTGGAATAATCACAATCAATAATTGGTAAGAGCTATTCAGAAGATA
GTTTTTTAATACTTTCAATCTTTAAATTCCTTTTCGACAGCTTTTAAAGCTGCATTAAAG
ACTTGGTCCATATCATAATACTGATAGTTACCCAAACGACCACCAAATATTACTGTTTTT
TCATTATCTGCTAATTTACGATATTTCTTAAAGAGTTCCGAGTTTTTCGTATCATTGACA
GGGTAATAAGCTTCCTTCGTACGATCCCAATCTTGAGGATATTCCTTAGTGATGATTGTT
TTATTTTCATCACCTTTTTTATCAAAGTGACGCCATTCCATCACGCGTGTAAACGGAGTC
TCAGCATCTGTATAATTGATAACAGCATTTCCTTGTTTGTTGTCAGTTTCAAAAGTTTCT
GATTCAAAACGAACAGAACGATATTCTAATTCACCAAGTTCATAATTAAAGTATTGGTCA
ATCATTCCTGTATAAACGATTTTAGGAAATTCTGCTAAATATTCTTCTTTATGTGAGAAA
AAGTCAGTATTTACTTGAACATCGATCAATTCAGAGTCCAGCATCTTATCAAAAATTGCT
GTGTATCCATCCACTGGAACTCCTTGATAACGATGATTGAAATAGTTATTATCAAAGGTA
TAACGAACTGGTAAACGACGGATAATAAAACTTGGTAATTCTGTAGCTTTACGCCCCCAT
TGTTTTTCTGTATATCCTTTAATCAATTTTGTATAAATATCAGTACCAATTAAAGAGATA
GCTTGTTCTTCAAGATTTTTGGGGATACCAGAAAGACCAGCAGCAACTTTTTGCTCCTCA
ATCTTTGCAGCAGCTTCTTCTGGAGTCTTCACTCCCCACATTTGATAGAAAGTATTCATG
TTAAATGGGAGATTGTAGAGTTCACCTTTATAATTAGCAACTACTTGGTTAATATAGCCA
TTAAACTCGGTAAATTGATTAACATAATCCCAAACTTCTTTATTGTCTGTATGGAAAATA
TGTGCCCCAAAATCATGGACATTAATGCCATTTTCTTTATGGGTATACATATTCCCGCCA
ACGTGCGCGCGTCGTTCAATAATCAAGCTACGCTTTCCACGTTTAGCTGCTTCATGGGCG
AAAATTGCACCATAAGGTCCTGCACCAACAATTAAGTAATCATAGTTTTTTGTATTATAT
TCCATTATTTATTTTCCTCAATGACTGTTTCTGCTTTTTTCAAAGCTTCATTCAAAAAGT
ATCCTGAACAAATCTTTTGTCCTATTTCTTTAACATTTAATTTCATTCGGTTATACTCAT
CCTCAGAAATTTCTTCTATTTTAGAAGGCAATTCATCCAAGTTATCAACCACAAACCCTA
GATTATTTTCTACAATAAAAGGAGCTAAAGCAGCTTTTTCCCAAACTACTACTGGAAAGC
CTGCGGCCAAATAAAGAGACGTTTTATGGGGATTGTTATATCTCTGATAATCTCCATAAG
GACCAACTCCACCACTTAATTCTTCACTATCCCATACTAAGCCATACGAACCTTGAATTA
CATTGGGGATACTTTCTGAAGGAAAACTTCCATAATATTTAGACTTATCGCTATCGTAAT
CATTTTGATTATAACCTGGTCCATAAAGATTGAAATATATTCCATCTATTTTTGAAATTT
TGGATAGATACTTAGACTTTTGAATATCCAGGTTCCCTGCAACAATAAATTTATTACCAT
AGCTTCCTCCACTGGATTTGATATCGGCTAGATAATCAAATATCTTCAAATCAATAAGTT
TATCCTTTGATAAACCTTTCTCAACTAGTAAATCAATCATTTTAGTATTATGTACAATAA
TTGCATCTGCTACATCAAGTTGCTCTATATATTTTTTTTCTTGGTTAGAATCATTATCGT
TATTTCTTATAAAATCTAAATCATGGATAAGAATAATTAATTTTATTTTTTTTATTCTCT
TTATTTTATATAGGTAATTCCAGACTATTTTCTTATCAATTAGATTGGGTGGATAATTTG
TAGTTATAACACTCCCTTTTTTTATAAAAGTTAATGAAATAATACCTAGGATAATATTTA
ATATTTTATTAATATATACTTTATTTGTCTGAATATGGTGTGAGAATAACGATTTATATC
CACTATCCTTAAATATAGTGTCTGAGTCTATTTTAGCTTTGGCCCCAGCAGTTTGATCAA
TGGGAATACTAAAATCCAAATTGTATTTAGAGATATTTTCATCCTTCTTTCTTTATTTTT
TATCATATCAAAACAATAATAATTTTTATTTTTCAAATTTACTTTTTACAGGAAATTTTT
TTTCTAAGGTCTCTAGTATTCTTTCTTTTTCTAAATCAAAATTTTTAACCCCTTCACTTC
CATCATTAACACACACTATTTTATATTTTGAAGAAAGTAGTGAGCTATAATTTTGATTAT
CTTTTATTTCCAATACTTGTCCAAATTTAAAAGAATTCCGTGGTGAGAACTTACCAGTAG
CTCTTAGATAGTCCTGACAGAGCCAAATATTTATGTCATTTATTGTTCTAAACTTATTGT
TGGAAGTTTCATCAAAAAAACTTGGCGCCGACTCTTTTAATTCTGACATTGAACTTTTAA
GTAACGCATTTGGTAAATGATCTGGGTAAAAGCCCATAAATTTGTTGAAATATTTGAGAA
GCGGAGTTAAATAAAGATTTGTTGCAGTTGCAAATAACCCATTTTTTAATGAGTACATTC
CTTTATTAAAAATTTTAGTTGAATCTTCAAGACTATTTAGAACCAACATATTATTAAATA
AAACGGTACTAAACTTTTCAACGGCTTGAATAGGCATGTACATCATTTGTAATTTAGGGA
GGCCATTAACGAAAAAATCTGACGGTTTTGTATCAGCGTTCAAGAACATATCATCATTAA
AATTAACGAATTGTTCTGCAAGATTATCAATTCTATCATAATTTAATTCAATAACATTTG
AATTAAATGTTGGTAAATATTTTTCGGGGATATAATCTTCATGGTTTATTATATTTAATT
TAGGGTGTGCAGTATTTAACCATTCTGGTAGATGCCCCCAAGTTACTAAATGAATCTTAT
TAACCCATGGAGCATATCGTTCAACAGATCTAAACCAGTATTGAAAATTATCCAAATTTC
TATATCTTGCCGCTGAATTGAGCGCCTCAACTACATCACTACCATCATTTTCAGCTTTAG
CTTTTATCCAATCTGTATCTTCGCTATCCAAGTATGTTACTATAAAGTCAATTTTTTCAT
CCATTGTTAACTCCCAAAACCTTTTTAAAAATATTTCGTACAAAATCATTGTAATAAATT
TTGCTCATTATTTTCAAAGCTATTTTTAATAATAATCGATTAGTATAAACTAACTTCCTC
ATTCCTAAGTTCTTGGATAAATCTCTATTTTGTTCTAGTAGACGCTCAAAGAGAATTCTT
GCTATTTCTGTATTACTTCTAGTACATTCCATCATCACATAGTCGTTATCATTGAGGCAG
ATTGTTTTCACTATATCTAGAGCCTCGGGATGATTTTCATTTGTAAATTCTAACATTATT
TTTGTTTTCTCAAAAATAAATAAATTTCGTTCCGAAACTCTTTTATTTGTGATACTCTCA
GAATTAAACCTGTAATAATAACCATAATAATCTACAAAACTTACCTTATCAGCAATAGAT
AGGACTTGAAGGCTTATCGCAGCATCTTCATACATTGATATATCTGGAAATCTTAACTCA
CTAAATATTTCCTTACCATATAATTTAGCAACTGGTCCAGAAGATGGAAATCCGGGTAAA
TAGATGCTTTTTATGCTATCAACAAAAATAGAAGTTTGGTTTTCTACTTTTTTTGTCCCT
TTTGCAAGCTTTTTAATATCCTTTGAAAATTTACACATAGCAATCTCCGAAGAGCTACCA
AGATTTTCAAGTAATATTTCAACCAAATCTCTGCAAATTCTATCATCAGAATCTACAAAC
ATCACAAAGTCACCACTAAATATATCCAGTCCTACATTTCTACACTTCCCGGGTCCAGAA
TTACTTATTGAGAAACTTTGAACTCTACTATCATTTTCAGAGTATTGTTTCATAATCTCA
AAAGAATTATCGGTAGAACCATCATCAATAAGTATAATTTCCAAGTTTTTGTATGTTTGT
TCTAAAATTGAATTTATACACTCTTCCAAATATAATTCAGCATTGTATACAGGAACTATT
ATTGAAACTAATGTCTTGTCCTTATCCATTTAATTTATGAATTTCCTTTTTGATTATTAG
TATAAACCTTCATTAAAAGTTTTGCCATTGTTTCTCCCCAATATCTTCGAAACATCTCGT
GCTCTTCTTTTTCTCTGTTTTTATTTAAAGTATTATTGGTTGTTTCCGAATCACTATGTA
TTCTATGAGCCATCAATTTTAGCGGAAGATAATGGACATGTCCAGATTTTTTCATTATTC
TTTCCCATGCATCCCAGTCTACCGCCATTTTCATCTCTTCATTAAATCTAAAATCTTTAA
GACGTTCCATATTATAAGAAACAGCTGGGCAACAAATAAAATTACCAAAAGAGTAAACTC
TTCTTTGATATTTTTTATTTTCCCAAAAAGACATTAGTTTTAATCCTAAACTTTTTATTT
TTAAATTAATATTTCTTTTTCTAGGTTTAGAGTATTCATCAATTTCATAATAGTCAGTAA
AAACAATATTAGAGTCTTTTTGAGACTCAAAATCATTAATTATCATTTCTCCATATTTCT
TATCATATAGATCGTCTTGATGAACAATTGTAGCATATTTAGTTTGAACTGCCGCTAAAG
CTCCATTCCAATCTGCTCCAATGCCTCCACCTTCACCAATAAATATTTTGATATTATATT
TATGACAAATATTTTCTATATAATCATTAGGAGTAGAAGTATATAAAACCACTTCTGATA
TTCCTTCTTTAATAGATCCTTGGTCTAAAATTGATTTTATACTTTCCTCTAAATACGGAG
ATTGCATATACGCACATATGACGAAAGTATGTTTGATGACTTTATTCATTACTACCTTAT
TCTATTATTAGTATTTATAATTTCTTAATTTTCCTTATCTTTATCGGAAATCTTCTTTTT
CAATAAGGACAACTCTTGTACTAAATTTTTTATTTCTTTTTCAGCAGATATCAGAGAAAT
TTGATATTTCAAACAGATAAATAATAAAGCACCTACCAAGAAATATAAAGCTAATGAGGT
TAATGTTCCAATTCCCAACAGGTGTGCAATACTTGTACCCAAATCTGGAATAATCGAACC
AATCAGCAATATAAGAGCTAAAATGAACCATTTTAACATATGTCTTATTTCTGCTCTATC
TTTACGAACCAAACGAATCGTATAGATAAAGAAGAAAGCTGCCAAAATAATTGCTAAGAT
ACGAAGTTGAATAGGCATTACTTACTCTCCTTTCCTAATAACGAGCTCGCAATAATCGCC
AAAGATACGCTTATCATATAACTTATCCCTTTTACCATGTTAATACTTGAAACACCAGTT
GTCCGCTCAAACATTTTTACACCCACCTCTTTGACACGAATGTTCTTAGAGAATAAATGC
ATGTAACTTTCAGGTTCTGGATATTGTCTTGGGTATCTCTTAACAAATTGCTCAATCACT
TTACGGTTACCTGCGCGATAACCACTAGTAACATCTTTGATTTTAATTTTTGAGGACATG
TAAATGAGTGAAGATAAAATTCTTATTCCCATTTGACGTGATTTTGAAGACTTAAACTCA
GAATTGCTTTCATCTAAAAATCTAGATCCAACGGTAAAATCAGCTTCATCCTTCAAAATA
GGTTCAATCAAGTTTGGTAAGGATTGAATATCATGTTGACCATCCCCATCAAATTGAACT
GCTATGTCATAAGCATTTTGTAAGGCATACAGATAGCCTGTTTGAACAGCTCCACCAATA
CCAAGGTTTTGAATCAATTCAACGTGGTTAATGTTGTTTGCTCTCAAAATTTCTTCTTCG
TTATCAGTAGAACCATCATTTATCACTACATAGTCTAATTGATAAGGACAACTGGCTTGA
TAGTCCTCTACAATTTTTAGATTTTCTAATATTCCCTCACCTTCATTGTAAGCTGGGATA
ATTAGTAAAATTTTCATTTTTTTGTCATCGGACACTGTTCCAAGTTCTCCTTATAAATAA
ACATTAATTTTGTACTTCTTTATGTACATTTTTCTAATATAAATTTTACCACAAATTTAC
TTATTTTTTTTGCCTATTTTCAAACGGTAGGCGATAATTACTTTAATTTTCTTAAAAATC
ATTTTAACTAAGTCGCGCAGCTTCGTTTGTGTTAGGTCCGTTTCGACGGAACGCAAGAGT
CTATTTGCCGAAAAATTAGCAACAAATCCATTATTTGTTTGGATTTGAGAAATTCGGAAA
TCATATCCATTTGCCCATGAAGTATAAACAAGTAAACGTTCAAAAGCGTGTAAAATACTA
TTATAGGGAAGAGGTTCTTCTGGGACCGCTGCTTCAATATCAACTTTTAGTAAGTTATTC
AAAGCTTGTGGACGATACCAAATCATTGTTCCATAACTCATGACATAACTATCTTTTTGT
TTCAAGCCTCTCGGATTTTCAAAGTTAATTTTCTTCCATATTTCTTCCATATCTGGCCAA
ATATCACGTTCAGTAATATAAGTTGGTCCGTAAAAATGTTCGAAAAATGAAGGAACGTCC
GCAATCATCAAGCCAAGTTTCGGATTTTTTTCAAATTCTTGAAAAATTGCTTGTGCTGGT
TTCAGCAATGAATATTCGATATCTCTTCGCCAAGATTCTCCTACAATCCAATCATTATCT
TTAGATTTTTTGGTATGAAAATGTCCGCAAAGGTCATAATCTGCCATTAATTCTGAAATT
TCCATCCACGGCAGAACATCTCGCCCTTTATTTCCAGTTACCAAAACTTTTTTGATTTGG
TTTAGCGGATAAGACTTTATGATTTGTTCGTATTTATCTTTTGTATCCGTTGTGATAAAA
AGGTCATAATTTTGAACATATTTATCAAAATAATCAAGATATTCTGGGATTAAATCAAGA
TAAAAAGCATGAAGGTGAATCGCAATTTTCAAGTTACTTTTTTTGTTTATTTCGGTACTA
AGTTTGAGTGTTTTTTCTTCCAACATGTACTCGCGGTCTGGATAATCAACCTCTGTCATG
TGATTAACAATAAGTTCTATTGGATAAGTTGTTTCTTGTTTTAAGCGCTCAATTACTAAA
GGAGTATAAATATTATCTGCACCATAACTAAAGGCTTTGATTTTTAGAAAAGGAATGTGA
CGTTTTAACAGTTCAGGTAAATTGAATACGGAAAAATCATGGACAAGCATACCTGCCCAC
TCTTCTTTACGTGTGTCAAAAATTACTCCTGATTTAAAGCCAGCATCTTCAAAATATTTC
GTCATTGCTGTTTCATATTTTACAATGACTTCTACAACATCATCTAAAACTTCAATATTT
GTCCAAAAATCTTCAAAAGCTTTACTTTTTACAATTTTTTGTTTGTAATTAACAAAATAA
CTTTGAATATGATCTGGTAAAACAATTGCTTCACGGTCTTCCCATGGTTTTACTTTATGA
CTTCGGTTATTAGTAATTCCCCAGAAATCAACATTTGAATCTTTATTAAACTTAGAAAAA
ATTCCTTCAAAATCGTAAACTGGTCCAAAACAAGTATCATTCATAATTGTCACCGAATCA
TAGGATGCAAGTTTTTCAAATCCATAATGTTTCATCGCTTCTGACCAAGCAACAAAGTCA
TAGCCCTTATTTTCACGTTGCATAAAACCGTCAATGAGATTTTGCCCTGTCAGTGTAGCT
AAGGCATTTTCATCCATTAAACTATTTGAAATGAAGAAAACTTCATCAAAATTTTGTCGT
AAATGTTTCAATTGGTAAATAACGTGGTCACTCAACTCGTTATTTCGGTTAAAATGTACG
TATAGTAATAATTTATTGTTCATTCTTCTTTCCTAAGGGATGTATCACTTTATTTATTAG
CCGATATGCAAAAGAATTAGTAATTTCAGAAATCACTTTTTCTTGATTAGCAATATGGGT
ATCTTTGTCAGCTATTGTTTTTTTCATCGCTTCTTCTTGTTCAAGATACTCTTGAGCTTT
ATCAGCAAGTTGTCTGTCTCTATCAATTTGTAAGTTTTGATAATTATCTACCCAAAGTAG
TAAGTTGTTTTGGAGCGCTTCTATCAGTTCTGACGGAATTTTTTTACTGTACTTATTGGT
AATATAAAAATACGATTGATAATAGTTTTCCCAATTTCCTCTTTGACTCAAGGATTGTTC
TAAAACTCGATAATTCAATTTTGTATTTGAAACAAAAATAGGTTTTGCTCCATTATTAAT
GATTAATCCTAACCAAAAATCATAATCTTCAAGTGTTTTATTATTTAAAGATTCATCAAA
TTTTATGTCAGCAATTTTTGAGGTCCTAACCAATGACGAAGCATCAATCAGATTTCCCTC
TAGTTGTTTTTTAAAGCTATATTCTAAATCTGGGCGAAGAAGGTCTTTTTGAGCATTAAA
ATCCCATAGCTGACAATAGGCAATATCTGAATCTGTTGCTAACAGCTCTGTCAGTAACTT
TTCAATATGGTCAGCATTAAGAAAATTATCACTATCAACAAAAAGTAAAAAATCGCCTGT
GCTCTTACTTAAAGCATCATTTCGTACAAAAGCTAGACCTCTATTTTCTCCTGAAAAATA
ATGAGTTTCAGCAAATGGTGATTCTTCAAGCACTTTTGAAATTACTGCACCAGAATCATC
TGTCGACCCATCATTAAAAACTAGAAGTTCAATGTTCTGATGAGTTTGCGCAAAAATGCT
ACGTAAGCATTCTTCAATAAATTTTTCGTGATTGTAGCATGTCACTACGACTGATACTTT
TTTGTCCATAATTCACCTACTTAAAGATATAATGTTCTATTCCTGAACGATATTCATCCA
TCGGAAGTTGTAAATGGTAAGATCTGAGCATTGTAACACTCAAATTCAACACAAGTGCCA
TGACACTAACCGAAAGAACAATTCTTCTTAGCCAAGCTCCGGAAGTTTTTACTGAAATTT
TTTGGGCTAAAAGAGTTAAACTAGGAGCCAAAAGTAAGATAAAGACTGTAAAGTATCTTC
CTTGTGGTCCGGTAATAACATGTTCGGTAAAGGCTGGGTCAATTGCAAATTTAAATAATA
AACCAAAAAGATTGATTAGGTTGATTAATAAGCCTAACCAAGCAAACCAACGAGGAACTT
GCTCTTTTGTATAAGATAAGAACAAGAGAATTAAAGCGCCATACTGAATAGGATAAAACC
AAGCTGGAATTGCTACTGTTGAAGTCCCGCTAATGACTTGCGTAGTTAATACAGAGTAGT
AAGGTTCCATAAAAGTATAGAGGAACTTACTTATCACTAAGCGTAATTGGTCATGGTATT
TGAAAATATAGAGCAAGATTCCTAAAGCAAGTAAAGCACCACTGCCAATTAGAACTTGTA
ATTTTGTCAAACTAATTTTTAATTTTTTAGATATAATGACTACAAGAACAGCTAAAACAA
GCAAATAAAGCAATCGAGAATTAGCCTTTGAAAAATACAGGGCTACTGACGGAAGAATAA
TTCTCAAGAAAAAATCTTTTAATAAAATCGGCTTGTTTTCTTTCAACTCCACCGCCAGAT
TAATTAATGTTGCACTTAGCCAAGCAAAAGCAACGTAATTATAGCAGTCATAGCTTAAAC
TTGTAGCAAATTGAATTGCAATAGGAGTAACAGAAATGATTGTAAAAATCATTTGGTAAG
CCTTCAACTTTTTGATGATAAAATACATCGAAATACTAAAGAAAATTAAATTAAAAAGTC
TCGCAACTAGAACCATTGAGCCAATTGATGGATAAATCATATGTCCCAACTTTATCCCGA
GCGCAGGGATAATGTGCATGATATCTTTATACCATTTTGTTCCTAGAGCTCGTTTATCTG
CCACCTTACTTTTGGAAATTACTGGAAGTTTGGTTTCAAAAAAATTTTTGAAATAAGTTC
CTTCTTTCATCATCTTAGTGACTGTTGTAAAAGGAAGAGGTGCGGATTGATAATCCTCAG
CAGGAAAGCCAATTTTGCTTCTATCAACAACTGTATTTGAGAGATAAGAAGATTTATCAA
AATGATAACTAGAGTCTGGTTCAATAAAGAGTGGTTGAGCAACTGTAAAAATTAAACCAG
CAACAAGAGCAATCATTAAAAAAAGACGTTCTGGTTTGATTAATTTCTTTGTTTGATTAT
TTTCTTTAACCAAAATTCCAATCTCCATTCCTCAAGAGTAAGCCACTTGCTGAATCTTTA
GCACTGAGGTCATCTTTTGGAATGTCAAGGCGATTAATAATGATGATTTTTTCATCGGTG
TCATAAGCAACCATTTCATCTTTTGCATTCCGCACAGAAACTTGTAGCTTGAGCTTTAAA
TTATTAACTTGGTCGAGTTTGCATTCGTAAACAGCTCGTTTTTCACCTTGTCCTTCGGTG
AGGTAATCCATCGAGTTATCATTGTAAATCCAAATATTACGGTCTGCATCTGTCAGAGAA
AAGGCAACATAGGTTTGAATGTCTTGTTTTACAGTATAAGAAATTTCAAATTTAACACTT
TGTTCCGGAGTTGTTTGTACAGGTGAAAGTAAATTCACTTTCAAATCGCTGACAAATTCT
TCTACTTCTTCACTGCTATCTTCTTGTGCTGCTTTAAGTCGTTTTAAGTTATCCAGACTG
TATTGGTTAGCAACTTTATCTACATTTCCTGAGACTTTAATCAAACCGTCTTCAATAAGT
ACCGCTTTGTTACAATATTTTTTTACGGCATTCATATCATGAGTAACCAAGATAGTTGTC
AGACCTGATTTTTTTCTTTCCAAGAAATAATCATTACATTTCCTTTGGAAAGCCTCATCA
CCAACTGCCAAAACCTCGTCCAAAACGAGCACATCTCCTCTGGCTTTAATGGCAACAGAG
AATGCTAAACGAACTTGCATCCCACTAGAATAGTTTTTGAGCTTTTGGTTCATGAATTCA
TGTAGTTCTGCAAAATCAACGATTTCATCATACATTTCATCAATTTCTTGAGTTGAAAAC
CCAAGCATTGCACCGTTCATATAGACATTTTCACGTCCTGTAAGCTCAGGATTGAAACCA
ACGCCAAGCTCAATGAACGAAACCAATTTACCATTTACGGTCACTGTTCCTTTTTCTGGA
ACATAAATTTGCGAAATGATTTTTAAAAGTGTTGATTTTCCTGAACCGTTACGTCCAACA
ATTCCAAAAAAATCACCTTTTTCTACTTCAAAATCAATATCTTTTAAGACATGTTGTTCT
TTATAACCTTTGATTCCTCTAAATCTGTTGACAAGAGTTGTCCGAAGGCTTGTACTCGCT
TCCGTTGGAAGACGAAAATACTTACTTACATGATCAATTTTTACTGCTAGTTCAGCCATT
TTATCTCCTTAAATTAAATAACTTCTGCAAACTTCTTAGAGTTTTTAGTAAATATCCAAA
GTCCTAATCCAAAAACAAGAACAGGAAGGATATAAGGAATAATAATTACAAAAGGATTAT
CCCACATTTGCCATAGCGTTGGATTGGCATTGTTACTAAAAGTCAAAATATAGCGCATAT
CTTGAACAATTTGAGCCATTGGATTAAGCATCAATATTTTAGCAATTTCAAGATGTGAAG
TTGAGATTTGTGTTACTGGATAGATGATTGGCGTTCCATAGAATGCTGCTTGCATCACTA
CTTCCCAGATTGGACCTAAGTCACGGAAATAAACAAATAGTGTTGAAAGAATAAAAGCAA
TTCCCATTGTAAAGAGGGTTAACTCAAAAAGGAGAGGCACTGCAAAAATTACAGTCCAAC
TCATGTGCACGCCATTGATGAGGGCAAAGATAATAACAACAACTAAAGAAATCATCAAAT
TAATGAATGCATTGGCCACAACAGAAAAGATAAGTACGGGTTTAGAAAAGTTGACTTTTC
GTAACAAGTCCCCGCGACTAACAATTGAGAGCATCCCCATGTTTGTTGCTTCACTGAAAA
AGTTCCAGATTGTAATCCCGAGTAAGAGGGCGACTGCAAAGTGAGGGATTGCTTCCCCAA
AACGCATAAATCGTACAAAGACGAGATAGAGAATTAAGAAGAGCAAGATAGGTTTGAGGA
TAGACCATAAGTAACCTATAACACTTCCTTGGTAACGAAGTTTAAAGTCAGTTTTAATTA
ACTCTTTAAGTAGAATTTGATTTCTACGGCTGAAGAAATTCATTTGTTTTTTCCTTTGTA
TGCAAATTTTGTGATGATAAGTGTACGAAAAATACTTGTATGATAGTTTTTGTTTTTACG
CAAATCATATCGGTCAAGAATCTGACGACGCTCAGCTTTTGATTGGTTTAAAATATTGAC
ATAGTCTGTCACTAACGCCTTGTCTGTTTCAGACAGAGCTGACAGATTTTCTGTCAGTAA
TTTTTGAGCTTGTTTTTGACTTGCTGTAATAAGCCACCAATATTTTTCAAACCATAAGTT
AGGGTGTGTCCATTTTCTTATGCGCTTTGCAAGAGTCCTTGCGCCCAGAACATTTGAATC
ATGCTGACGATAAAGGTGAGTGGGTTGGTCAATATAAACCAGTTCTCCAAGTGCTGCTGC
CACTATCGCTAGATACCAATCATGCATGATAATGTCATTTGTTGTTTGCCAGAGTTTCGC
AAGTTCATGATTAATCATACTCGCACCACCGGTGACCGTATTTTCTGTCAGTTCTTGGAC
AAGGCTTGTATTGGCATGGTCAGATTGACTACGAATCATTGATTCTGATGTGACATTTAA
ATCTTTATCCGTCACTTTCAAATCTGTGTAATACATGACTGGAATTGTATTATCGTGCTT
CTTAGCTTCTTCTAACATTATTGTCAGTTTTTCTGGCAGCCAATAATCATCTTGGTCAGC
AAAAAAATAGAAATCAGCATCATTATTATTTATTACGAGTTCATGAAAAGATTTAATGAC
CCCAACATTTTCTGCTCGAATCAGTTTGATTCGGCTGTCATTATTAATAAAGTTTTCAAT
AATTTCGCAAGTTCCATCTTTTGAACCGTCATCACGAATTATTAAATTCCAATCAGTATA
TGTTTGTTTTTGAATACTTTCAATCTGCTCAGCGACGAACTTTTCGCCGTTGTAGGTTGA
CATTAATATATTAACACTCATCTCCGCCTCTGGCTAGGTTCTCCATTTTCGTTTCAGACT
CAGTCTTATCGGTAGAATTAGGAAAGAAAAGTTCCTCGTATTGGTCACAAATGTGTTCCC
ATGTATATTTTTCTTCGATGATTTCATGAGCTTTGTTTTGTAATCTTTGTCGTTCATCTC
CTGTCAAATTTTCAACTTCCGACAGAGTGGTCAGTAAATTTTCTTTATCAAAATAAATGA
CAGAATCACCCGCTGTTGTTCGGTTAAAATTCACTCCCAAAACAACATTGACAGCTGTTG
ACCACATGGCTTCAAGCAATCCAGGGTTTGTCCCCCCAACTTCATGACCGTGTAAATAAG
CAAATGCTTGTTCACGTATATATCTTAATTCATTTTGGTCATAGACCGTTCCGACAAATT
TAATACGGGAATCTTTATCAAATTGTGTTTTTTCACGTAATTCTTCAAAGTAGGCATTTC
CTTCATGATTTGTAATAATCACAAGGTCACGCGTCGTTTTGCTTTGCATGAAAGCTTTGA
TCAAAGTTTCATAATTATTTTCTGGCACAAAACGCCCAACAATCAGATAATAATCATTAA
CTCTATATTTTACCAGAGTTTCCGATTCTGTCAAATCTGACTTGAATTTTTCTGTCCCAT
AAGCAATTACTTCAGACTTAACTTGCCCATATTCGTTAGTGAGATATTCTTTAATTCCTG
TGTTATCCGAAATAATCAAATCCGCATAATGCACCATTTTTTTCTCAGCAAATTTCAGAT
AAGAACGCACTGGGGCCGCCCATTTTGTTCTTTTCCACTCTAATCCGTCAGGGTTAACGA
ACAATTTCCCGCCAAGTTTGTGAATTTTCTTGGCATAATGTCCAATAAAGCCACCTGCCG
TATTTCCAAGAATATAAAAAATTGGTGCTTCAATTTTTTCTTTTTTACAATATTTAAGCG
CCGCATTAATAGCTAAAATATCATAAGCAATCACGCGAGCTGGTCCAATTTTGGGTACCT
TAATAACAAAACAGTCTGCTCCAAGATAATCAAAATGTTCACCAGGTAGTGCCATGTCTG
AATTCTCACTTTGACAAGCTACATGATATTTTATATTTTTATTATTTTGATGTTTGACGA
GTTCTTCAACAAATGTCTCAAACCCTCCATATTTCGCTGGTAAGCCACGACTCCCAATGA
TAAAAACGTGTTTTTTCATGTTTTTCCTTTTATCCCACTGACTTTTTTTGATTATCAATA
AATCTTTTTTGATTCAGTGGTTTTTATTTAGCCTCTCAAAATGAGAATTCTGTCAGTACT
GACGAGCTTATGCAGGTCGCTGACAGAATTTTCAATTACTTTATATTTAATGACAAAGTC
ATTATTTTTTACTAATCTCGCCTTTTAGGCCATCTTTATTTTCACGTAAATCGCCTTTTT
CAAGCATACTTGCTAAAGCATCTTGCCATGTAGGAATGACAAAACCTGTCGCTTTTGCTT
TTTCAAGACTCATTGTTGAATTAAATGGACGTTTGGCTTTTGCTGGGAATTTACTAGAAT
CTACAGGCTTAACAAGCACATCTGTATCTTTCAAAATTTCTTTGGCAAAATCAAACCAAG
TTACGTCTTCGCCAGGTGCAGCATCATTTGTTAAATGATAAAAACCAAAGTCAGCTTTTT
CATTAACTAAATAAACCATAAATTCAGCAAGCGTACGTGTCCATGTTGGACGACCATGTT
GGTCATTAACAACGGTCAATTCAGGAAAACGAGTCGCCAAATTTTGCATTGTAAAGACAA
AGTTTGGCCCATATGAACCAAAAACCCAAGCAGTACGAACGATATAATGTTTTACACCAG
AGGCAACAACAGCTTCTTCACCAAGGTGTTTTGTCCGTCCATATTCAGATTCAGGCGCTT
TTGGTGCATCAACTGGCCATTCTTGACCAATTGGCAAAGTCCCACCAAAAACATAGTCTG
TTGAAATATAAACCAATGTTGCACCTACGCGTGCAGCTGCTTCGGCCACATTTTTTGTGC
CATCGACATTGATTTTTTCATCAAGCTCGCGACCTTCATCTTCGGCTTTATCAACAGCTG
TATAAGCTGCGCAGTGATAAACAAGTTCAGGTTTGTTTTTGTCAAAGAATGTATCAACCG
CAACTTTATCAGTGATATCAAGTTCTTTGGCATCTGTTGCTGTATAAGCCATGCCACGTT
CGTCAAGTAAATGACGCAACTCTGTTCCAAGCTGACCATTTCCACCTGTTATTAAAATCA
TACATTCTCCAATTCTTATTTTTACTGATAGAAAGAAACTCATTATTCAAATCTACTGAC
AAACCTGTCAGCAACCTTTGGACTATGTGACTCTTTTTCCTCATGAGATGACCTTCACTA
ATTTTGTAGTCTACAGACATCTTAGGATTTCATCAGCAAATTTTGGGCACTCTAATTAGA
ATGAATTTTTATTTATCCAAAACCTTTTGTGTTTCAGCATATTTTGCTTCAACAGCATCT
TTTTCGGCTTTCCACCAGTTTTCGTTTTCACGATACCAGTCGATTGTTGCTTGCAAACCA
GATTCAAAGTCAGTATGTTTTGGAGTCCAACCAAGTTCTGTACGTAATTTGCTATTGTCA
ATCGCATAACGAAGGTCATGACCAGCACGGTCAGTTACGCGGTCGTAATCGTCCTTATCT
TTGCCCATACGAGTCAAGATATCTTCAAGCACTTCTTTGTTATTTTTTTCGCCATCAGCA
CCGATGAGGTAAGTTTCACCCATCTGACCTTTAGTCAAAATTGTCCAAACACCTGATGAA
TGGTCTTCTGTATGAATCCAGTCACGAACGTTTTTACCATCACCGTAAAGTTTTGGTTTG
ATTCCTGAAAGAATATTAGTAATTTGACGAGGAATAAATTTTTCGATGTGTTGGAAAGGC
CCGTAGTTATTTGAGCAGTTTGAAATTGTTGCTTTAAGCCCAAATGAACGTACCCAAGCA
CGAACAATCAAATCAGAAGCCGCTTTAGTTGAAGAGTAAGGGCTTGATGGATTGTAAGGT
GTTTTGTCAGTAAATTTTTCACCTTCACCTTCGCCATGACCTGGCAAATCTTCACGATAA
GGTAAATCACCATAAACTTCGTCAGTAGAAACATGGTGGAAACGTAAATCGTATTTACGA
GCCGCTTGAATCAAAGTATAAGTTCCGATAAAGTTAGTTTGGATAAATTCATCTTGAGAC
TTAAGTGAATTATCATTATGAGATTCAGCCGCATAGTGAACAATTGCATCCGCTTTAGAA
GCCACTTGATCAACAATTTCAGGGTCTGCAATGTCACCCACCACAAGTTCGACACGTCCG
CTGTCAAACAACATATTAATGTTGTTGACATTCCCTGCATAAGTTAATTTATCCAACACT
GTGATATGCACATCTGGATGATTGTTATAAACATAGTGTACAAAGTTTGAGCCAATAAAT
CCCGCTCCACCTGTCACAACGATATTTTTAAATTCAGTCATGTTATTTCCTTTTTGATAA
TTTATAAGCAAGCTTTGCAATTAATCCACTCGATACTCTCTTACAAATTTTGCCTTTGGC
ACAGCCTTTAAATACTTCCCATTGAAGACCAAATAATCTCCAAGAGGAACCGCCATTTTA
AGTAAACCACCTACATTTTGAATTGAAAGTGATTTACTATTCCAACGGAAACCTCCGTCA
GTAAAGGCTTGATTAGCCCAAATTGGTCTGTCATTGTCTTTTTCAACTTGCCAAAATTCT
AAACGCTTTTTAGTTCGTAAATGTAAAGCAAACATTAGAGTTCATCAGCCTTTAAAGGTT
TTACATCTTTTAACATTGGATGATTTTTATCTGCTTCAGAAACTTCAGCATTTTCAACAT
CTTCCCACTTGATTCCCAATGTTGGGTCAGCGTAGTTTACAAAAGCATATTTAGGTTTAA
GTTCAAGTGCCCAGTAATCATTAACCAGATAGCTATAAGAAACTGTATCAGATAAAACTT
GGAAACCATTAGCCACGCCGCGTGGAACGAAAATTCCTTTACTTGCATCAATGACTGTTT
GGTAAACATGACCAAAATTTTCGCCTTCGCGTAAATCAACCCATGCACCCAAAACAGAGC
CACCATCAGCAACAGAAATATATTTATCCCAAGGTTCGGCATGAAGCCCACGCAAAACAT
TTTTACGAGAGAAACTTACATTATTTTGCAATTTTTCTTCAGCAAAAAAACTTTCTGGAA
AACCAAGAGGCATCATTTTTTCTTTTTGAAAATTTTCTTTAAACCAACCACGATTATCAC
CATGAACCGGAATATCAAATTCTAACATTCCTGGAATTTGACTAATTTCTCGACTAGCAA
GTGTTTTTCCGAAAAAATTCTCAGTCATTATTTATCTCCAATCAAACGAAGCAAATATTG
TCCGTATTCATTTTTCTTAAGCGGTTGTGCCAAAGTACGAACATCCTCTTCTGTGATATA
ACCCATGCGATAAGCAATTTCTTCCAAGTTTGCCACTTGCATATTTTGCATCCGTTGAAC
TGTTTCAATATATTGTGCAGCTTCAAGAAGAGATTCGTGTGTTCCTGTATCCAACCAAGC
AAAACCACGTCCCATCAATTCAACTGACAAATCGCCACGTTCAAGATAGGCTTTATTCAC
ATCAGTAATTTCAAGTTCACCACGAGGTGAAGGTTCAATACTTTTTGCAATTTCAATAAC
ATCGTTATCATAGAAATACAAACCAGTAACCGCATAATTTGATTTAGGTTCTTCTGGTTT
TTCTTCAATAGAAACAGCATTCATATCTTTATCAAATTCAACAACACCAAAACGTTCTGG
ATCTGGAACATGATATCCAAAAACAGTTGCACCTTTTTCTTTTGCAGCTGCATTTTGAAG
CATTTTAGACATGCCAGGACCGTGATAAATGTTATCTCCCAAAATCAGCGCAACTGAATC
GTCACCGATAAAGTCTTCTCCAATAATAAAGGCTTGAGCCAAGCCATCTGGTGAAGGTTG
AACAGCATATTGAAGATTGATACCAAATTCTGAACCATCTTGCAAGAGCTCTTTAAAACG
TGGCGTATCTGTTGGTGTCGAAATAATCAAAATATCTTTAATTCCAGCCAACATCAAAGT
TGACAATGGATAATAAATCATTGGTTTATCATAGATAGGCATCAGTTGTTTTGACGCAGC
ACGTGTCAGTGGGTAAAGTCGTGTTCCAGACCCTCCCGCTAAAATAATCCCTTTCATGAA
AGGACCTCCATAATCATAATTAATCAATATACATTATAACACAAAAACTTTCTCAATACA
CAACCTTCTATGGCTATTTCGCGCTTAAAAGGTTGATAAATAAGCATTTCTAAGTCTTTT
ATTAAACAATAATGACAAGATTTTACCTATTAAATAAGAAAAGTCTCTAAATAAATAGAG
ACTGGCATATCTTATCTTCTTGGTTGGGCTACCAAAGCCGATTGGATGTTAAATTGACGT
TTCAAGAGCCAACGTACTCCGAAAGCCACAGCCCCAACAATAACCAAGGCTACTGCAGGA
AGTTGTAAATTGATTGAAGTTGGTATAAGTCCAGAGAAAATCGTTACTGCAATCCAAAGG
AGTACTGAAAGAGTCGTTGCTGCAAAACCTTTCCAGTTCCAACTTCTACGGCTGTTGTCA
GCTTTAGGACGGTAAAAGTAACGATACATCATGTACATCACAAGTCCAGCAACTGCAGCT
GAAAGAATTGTTGTAATCAATCCATAAACCGGTGCTTTAGAAGTAATAAGTGCGGTTACT
CCATTTAAAAGAGAAATAAATCCTAAGAAGAGTAAGCTACTATCAAGCCACATCAAAACT
GGATTTTCATTTTTTTCACTGACAGGTCTGTCAGCGACTTTAGGTTGATATTGAGAAACA
AATTCAGTCGGTGCACCCAATAACTTACGAGCAATAATTCCTGATTTTTGACCTTCAATA
ATCTGTGGAAGAATATCATTCAAAATTTCTTTTACTTCTTCATCTGATTTTCCGACCAAA
ATCAGCTGTTTCGTTACCGAATGAATGTATTCTTTATTTTTAGCAGTGAGTTCTTCGATT
AAATTTTCCATAACCTCATTTTATCAGAAAGCCCGAAAAAAAACAGCAAAAAATGGACAA
AAGCTTGATTTTTTTATTTGAAAAATGTTATAATCAACAAGTATGTTGTTTTTAAGCACA
TAAAAATTCTAATGGGAGGTAAATATAATGTCTAAAGAATGTTATTTTACTGGTCGTAAG
ACTGTTTCAAGTAACAACCGTTCACACGCGATGAACCAAACTAAACGTGTAGTTAAACCA
AATCTTCAAAAAGTTACAATTCTTGAAAACGGTGAACTCAAAACTGTCTGGGCTTCAGCT
AAAGCTTTGAAGAAATTGCCAGCAGGCGTAGAACGCGTATAATTTTTGTTTTTTGCAAAA
CACAAAAATATCCTGTCATCTGACGGGGTTTTTTTATTTACTGACAGCTTTATCATTAAA
TAAAGTCATCACTAATAAATTCTGTCAGCGCTGACAAATGATAAATTTCAAAAAGCAGTT
CATAAGAGCTGTTTTATTTTATAAAAGTATGATAAAATGAGTAATGATATTTAAATAATA
TGGAGGAAAGTGCCGTTTGTCAGTCAATTTTTCTTTATTTACAAGTTTTGTAAATATATT
GACGACGGTACAGCTATGAAAATGAGTGTTATTATCAACAACCAACATGGGAATGTCGAT
ATTGCTACCGAAGTCATTGCAACAGTTGTAGGTGCTTCTACAACTGAAATTTTTGGCGTT
GTCGGTATGACCAGCAAATCTGCTGTTAAAGATAATGTACGCAGCGTTTTGCGTCAAGAA
AATTACTCTAAAGGAGTTGTAGTTACAACGGCTGACAATGAAACTTCTATTGATGTTTAT
GTTGTCATTTCTTATGGTGTAAAAATCAGCGAAGTTGCAAAAAATATTCAAGAACGCGTT
CGCTTCAATCTCGAAAATCAACTTGGCATCACAGCCAGTAGCGTAAACGTCTATGTACAA
AATGTGAAGGTGGTTGAGGATTAGTGTCAAATATCAATTCAAGTAAATTTCAAGAAATGG
TTCAAGCAGCGGCAAGCCGCTTGAATGAACAAGCCGAATACGTCAACTCGCTTAATGTTT
TCCCTGTTCCAGATGGAGACACGGGAACAAACATGGGCATGACCATTACTAACGGTGCCA
AAGATGTCGCTTCTAAACCAGCCGAAACTGTTGGTGAGGTTGCTCAAATTCTTTCAAAAG
GACTTCTTATGGGGGCTCGCGGGAATTCTGGTGTTATTTTAAGCCAACTTTTCCGTGGAT
TTGCTCAATATGTTAAAGATTATGAAGAAATTGACGGAATTCATCTTGCAGCTGCTCTTC
AAAACGGGGTAGAAGTGGCCTACAAAGCCGTTATGAAACCTGTTGAAGGTACAATTTTAA
CCGTTTCTCGTGGGGCTGCTGAATTAGCAAAACGTAAAACTGACGAAACTGATGATGCTG
TGGAAATTATGGAAGCAGCACTTGAAGGAGCCAAAAAAGCATTAGCAATGACTCCTGATA
TGCTTCCTGTTCTTAAAGAAGTTGGGGTTGTTGACTCTGGTGGTCAAGGTCTCGTTTATA
TTTACGAAGGCTTTTTGATGGCACTTAATGGTGAATTCGTACCAGAAACACCTGTTGCCG
AACTTGGGGCAATGGACCGAATGGTCAATGTTGAACACGAAAGTGTCGCCAACGCTTCAA
CAGCAGATATTAAATATGGTTACTGTACAGAAATCATGGTTGAGTTAGGCAAAGGTCCAA
CTTCCCGTGAAAGTTATGACCATGATAACTTCCAAACTTATCTTGCAGGAATTGGGAATT
CACTTCTTGTTGTTGATGATGAGGAAGTCGTTAAAGTCCATGTCCACACTGAAGATCCTG
GTTTAGTCATGCAAGAAGGCCTTAAATACGGACGTCTTGTAAAAGTCAAAGTCGATAACA
TGCGTCTCCAAAACGAAGGCGTTGCTGAAAAAGAAGCGAAATCATCAAATGTTTCAACTT
CTACTTCTAAAAAAGACTGGGGCTTGATTGCTATCGCTGCTGGTGAAGGTTTGGCTGATA
TTTTCCGTGAAATGGGTGTTAATCACGTTGTTTCAGGTGGTCAAACAATGAATCCATCAA
CCGAAGATATCTTGACTGCCATTGAAGCTGTTAATGCAGAAAAAGTAATCATTTTACCAA
ATAATAAAAATATCTTCATGGCCGCAAAATCTGCTGCCGAAGTTGCTGAAATTCCTGTTG
AAGTGATTGAATCTGCAACAGTTCCTCAAGGATTTACAGCATTGTTGAGTTTTGACCCAA
CACGTTCAATTGAAGAAAATAAAGCGGCCATGACTAGTGCCCTTTCAGATGTTCAATCTG
GTTCGGTTACAACAGCAATCCGTGATACAAATGTCGATGGCATTGAAATTCATAAAAAAG
ATACACTTGGAATGTTGAATAACAAAATTGTTGTGTCAACTAGAAAAATGAATGATGCTA
TCTTTGCTGTCTTCGATCAAATGATTGATGAAGATAGTGAGATTGTAGCAATTTATATTG
GTGAAGAAGGGAAAAAAGCCAATGCTGAAAAAATTGCGAAAGAGCTTGAGAAAAAATATC
CTGAGATTGAAGTTGAAATCCATGATGGAAAACAACCTGTCTATCCATATCTCTTCTCAG
TTGAATAAAATATAAAATAACAAAAATTCTGATGTCAAACATCAGAATTTTTCTTTTGCT
TATAAAAAGTTACTGACAAAATACTTTTCATTGTTTTGAGTTTCTGTCAGTAACTTTTTT
ATTTAATCAGCGGAATTATGAAAAATATTTTATATAATCTCCGTATCCTTCTGATTCTAA
TTGGTCAAAGGGGATAAAACGCAAAGCTGCAGAATTGATACAGTAACGTAAGCCCCCTTT
ATCTAAAGGTCCATCAGTAAAAACGTGACCCAAGTGGCTGTCAGCATTACTAGAACGAAC
TTCTGTACGCTCCATAAAAAGAGACTTATCTCGTTTTTCTTTGACCACTTTTTTGTCAAT
TGGTTGTGTAAAGGCTGGCCAGCCACACCCAGATTGATATTTATCAAGACTTGTAAACAG
TGGTTCTCCACTGACAATATCAACATACAAGCCTTTTTCAAAGAAATCATCAAACTCATT
AGTGAAGCGAGCTTCTGTCCCATTTTCTTGAGTAACACGATAAGCAAGTGGACTCAATTT
CTTTTTAAGTTCTTCTTTTTTCATTAACTTTCCTTTCTTGTAAGTGATTATTGATTGTCA
ACCCTTTTGACATTGGTGTAAACTAAGTTGACAAATAGTTTACACTGCTGAGTTTTCAGC
GCAATCAAACCCTATAAAAATCAAAATCACTCTTTGAGTAAGCTACATAATATCAAAAAA
AGAGGCTTATTTCCATTGAAATCACTTACAAATCCATCCTTCTTTCCTTTTTTAAACTCT
AAAATATAATGTTACTTTTCAGAAAATTATTGTATCGTACTTTAAATTTTGATATAATCA
TAAATGTAAAATGTACTTGACATTTTCTGTAATCATTTGATCCCAGGAGGTAAAATGAAA
ACTCTTAACAATACCCATATTGGGCAAATTTACTATATTCATAAAGTTATTGGCAAAAAT
CAAAGTAAATTACGTGATTTAGGCCTGATATCCGATAAAAAAATTACACTTATTTCTACT
GATGGTGAAAATTCAATCATCAAAATTGACGAGATGCGTTTAGCATTAAGTTCTTCTTTT
TTAGAACAAATTTTCGTTAAAGAAGAACGTTCTAGCGAAGAAATTATTGGCTTAGCTCAT
TTGCAAGTTGGCCAAACGGGTACTGTCCGTATGATAGACGCCACTTCTGATATACGCCGA
CGTTTAATGGATATGGGAATTACCCGAGGAACAAGCGTACATCTGCAAAAATTAGCTCCG
CTTGGTGACCCACTTGAACTTCGACTTCGCGGATACTCTCTTTCTTTGAGAAAGACAGAT
GCCGAAAAAATCAAAGTTGTTCTCGAACAATAATGTTCAACTCAATCTATTTCACGTTAA
TTTTACTAAAAACATCTTTCTTTAAAGTACATCTTTAGTAAATGATAACAGCCCTTAATA
AGAAATTACAATAATATGAAAATAATTGCTCTACTCGGAAATCCAAATAGTGGAAAAACT
AGCATTTTTAATCTTTTAACTGGTTCCAATCAACAAGTAGGAAATTGGCCAGGCGTCACT
GTTGAAAAAAAATCTGGAATCTACCGAAAAGATAAAAATGTTTGTATTCAAGATTTACCG
GGTCTCTACTCCCTCTCTCCTTACTCGCTTGATGAGCAAGTTGCCAGAGATTTTTTAGTC
AAAACCCCACCTGATGCTCTAATTAATATCGTTGATTCAACTAATCTGGAACGTTCTCTC
TACTTAACTTTACAGTTGATGGAATTTGGAATTCCTATGGTACTCGCGCTCAACATGAGC
GATTTGTTAGAAAATCAGGGAAAGAAAATTGACCTCGAAAAACTTTCTTACAGTCTTGGT
ATTCCTGTCATTACAACCTCTGCGATTAAAAACAAAGGTTTGGATGAGGTCGTTAAAGCA
GCACTCAGAAGTCCTGAGGTTCAACCTTTAGATTATGACCATCGTCTTGAAGGAGCCTTG
TCAGAAATTAGCAAAGTCACTGGTTTTACAAATCGCTTTGAACAAATTAAAGTTTTTGAA
GGAGACCAACTTTTACTGACAAAATTATCAGCAGAACAACTAGATGAAGTTGAGGAAATT
GTCAGTATCACTGAAAAATTAATGACTGATGACCGAGAGTCCATTATTGTCAATGAACGC
TACGACTTAATCGGTCACTTTGTTCAGCTTTCTGTCAGCCAAACTGAAACAGGCAAAGTC
AATCTGACAGACCGAATCGACCAAATCATCACTCACAAATGGTTGGGACTTCCTATCTTT
GTTTTTATCATGTGGCTAGTTTACTTTATTTCCATTCAAACTGTCGGAACAGCGGCAACT
GATTGGCTTAATGATGTCTTTTTTGGTCAGTGGCTTCCTGACTTGATTGCCAATGGAATG
AATGCTTTAGCGGTCACTCCTTGGGTTCAAGATTTAGTTTTGAATGGTGTAGTTGCAGGG
ATTGGTGCAATTTTAGGTTTCGTTCCTCAAATTTTTGTCCTCTTTTTACTTTTAGGAATC
CTTGAAGATTCTGGATATATGGCTCGGGTGGCCTTTGTCATGGACCATATCTTTAGAAGA
TTTGGGCTTTCGGGTAAGTCTTTTATACCGATGCTCATCGCTTCTGGCTGTGGTGTACCC
GGAATTATGGCAACGAGAACCATTGAACAAGAACGGGACCGAAAAATTACGATTATGGTC
ACAACTTTCATGCCTTGTTCTGCAAAATTACCAATCATCGCCTTGGTTTCTGGTGCCTTT
TTCCCCCATGCTTCTTGGGTCGCTCCAAGTGCTTATTTCCTAGGGATGTCCATGATTATT
CTCTCTGGTATTATTTTGAAAAAAACGCGAATGTTTTCTGGAGATACCTCAGCTTTTATC
ATGGAACTTCCTACTTATCACTTACCTTATGCACTGACCGTTTTAAAATATGCCTTTGAC
CGTGCCTTTTCTTTTGTGAAGAGGGCCGGTACAATCATTTTTGCGATGAATGTTTTGATT
TGGTTCACTTCTAATTATAATTGGACATTAGCCCATGTTGATGCCAGTCAGTCTATTCTT
GCTGATATTGGTAAAGTTGTTGCAGTCATCTTTGCTCCACTTGGTTTTGGAGAATGGCGT
GCAACAGTTGCGACGATTACGGGATTAATCGCTAAAGAAACGATTGTCGGAACAATGGGT
GTGCTTTTCGCTCATAATTCTAGCGACAGTCATCAACTTTGGTCGGCTGTTCAAGCAACC
TATACTCCTCTTTCTGCTTATTCTTTATTGGTTTTCAATCTCCTTTGTGCGCCTTGTGTT
GCCGCAATTTCAACCATTTATAAAGAAATGGGAGATGTCCGATGGACTTTACGTGCCGTT
GGTTTCCAAACATTAGTCGCTTATAGTATGAGTTTCATCATTTACCAATTAGGCAGTTTT
TTCAGCTCACAAAACTTTGATGTCCTTAGTTTAGTCGCTCTGCTTGTATTGTTGGTTGGT
TTATATTTTATTTTCAGAAAAGGAAAGGATGTTTCCTATGAACTTAGCTAGTATCGTTAT
CTTGGCAATCATTCTCATCATTACTGGTTTTGCCATTTTTAAAACTGTTCGCAGCAAAGG
GGCATGTGAAGACTGTAATGTTAACACTTGTCCAGTTAAAGGAGCCACGGCTCTGCCCAC
GTCTAATCAAGCTTCGACAAATAAAAATACAGAGACAAAACATGACTGTTGTAATTAAGA
AATCACTGACAGAGTTTTCCAAAGATGAACCTATTCATTCGCTGAAGAACTATTATCTGT
CAGTGTTTTTGTTTTCAATTTTCCTCTTTTAAAATACTGATAACTCTGTCAGTATTCTTT
ATTTTACGTCATAATTAATTGTCAGCTAATCCTTCGTTTCTAATTGACAAGAAGAAAATT
AAAAACTATAATCAAAACATAAATGCAATATTATGCAAGAAATGTCAAAGTTTTTTCAAT
AACACTCGTTGTCAAAATTTATTAATATCAAAAGAGGATTTTCTATGAAAAAATATATTA
GTGTCATTAGTGTTTTTGCTATTTGGCTCATCTACCTTTTAGGACTCAACCCCATTCTCG
AAGCTTTTGGAATAATTAATTGGCTACACAGCCTTGGACAATTTTCCTCGCTTACTTCCA
TCATTGTCCAAGAAATTCCAATTATTTTAATTTTACTTTTACTTAATCTTTTTTTCTGGC
ATCAAAAGCTTTTATTTAAAGCTTATAACTGGAAAAAATCCATAGGAATGTTAGTTGTTC
CACTATTAATGTTTATTGCTGGATTAATCATTGCTCTAAGTAAACAGGCATCTGTCTCTT
ACATTTTTCTAGCTATTGTTGCCACTCTTTTAATCGGTCTGGCTGAAGAATTAACCTTCC
GAGGTTTAATCTTTGGAATTTTAGTTAAAAACTCCAAGAATAAGATTATTGCTCCCTTAT
TTATCTCAAGTATTTTATTTGGGCTGACACATTTAGTCAATCTACGCCACCAACCTTTAA
ATAATACTATGATTCAAGTCCTTGCAGTTATGGCTTTCGGCTTATTTGCCGCAGTTGTCT
ACATGAAAACAAGCAATCTACTCTTTGCAATATTCGTGCATGCTATGAATGATTTTATGG
CCATCATGGTCAGTTCTGGGCGTCTATCCTCACAACAAACTAATCCCCTGAACATTTTAT
ATGAGTGGTTTGTCTTTGGTATTTTGGCTTTTGCCTTATTTTATACAGGTTGGTCTCAAA
GGGAAAAATTCATTTCTGCCATCCAAAACAGAACCCCACAATTTACAATCCACGAACTCC
CCACTCTGGCAAAAAATTCAACTTTTCGAAGAATTTTCGCCTTGCTTTCAATGCTTTATG
GCTTACTGATTTTACCAAGTATTCTCCTTTTTTCAAAAATTTCGGCTGCTGCTAGTAGTC
AAGCCGAAATTGCTGATAAAATGATGCCTTTTTATCTTCTTTTTCTTTTGGGAATTGCGC
TTTATGTCTTCCTAATTATCTTTTTTGATTTTCATTTGGGAAATCTTTGTTGGCTATTTT
TTCCTTATATCGGTGGCCCAATTTTTGCTTTATTAGCTCTGGTAAATGGTGCAAAACCAC
TGAATAGGAAGTCAAATAGTATAAAAAAATAAATAAAAAAACTCCAAATTAATTAATTGG
AGTTTTTTATTTAAAATCTAATCAAACTAATAAAGAGCAGCAAAACCTGAACCAGTTGGA
AAACCATTAGAATTTTGACGGAACAGATAAAAGTTTCTCTTTTAACTTGTTTTTGAAGAT
AAGGCTTTGCAAATTTTATCATTAAAGGAACAATCAATAAAATCAAAAGCATTATCGGAG
AAAGTAATCCTAAAATTACTGATACAATAATAGCGATAAAAGACAAAATTAAAGACAAAG
TCCACCAAATGAGTGCTGCTTTTTTTCCAATATAATGTACGATTGTAAAACGATGATTGG
CTTCATCTTCTTCTAAATCACAGGTGTTATTCGCTAACATGAGATTAGCGATAAGCAATG
TATTGGGTAAAGCAATCAAGAAGGTAGTCGCAAGATTAGAAAATGACCAAATAAAGGCCT
GTGAACTATTAATATATACACAAATGAGAAAGATGATATAACCCATTGTTAAGCCTGAGA
GAAGCTCACCCACAGGAAGGGACGACAATGGTTTTGGGCCTCCTGCATAAAAGATTCCAA
CAGCGTAACAAAGAAGACCTAGCCAAAAAACTGCCCAACCCGTCATCAATGCCACAATGA
TTCCTAATGCTAAACTTCCAAAAAAGAAAAAAGCAAGTAAAGCTTTAATTAAAGCCATTG
ACAGGTTTTCACGACCAATAATATTTGTATTTTTTTGATAATCGTTGGTATCCACCGCGT
TATGATAATCATTATAATTATCCCAAATATCAACAAAACAGTTAAACATAAACATGGCAA
CAAAATAAATACTTAATGCTAATAAATTCAGTGAATGGTAATGGTAAAACGAGTACGAAA
GGCCCAGCAGAAACGGAAAGACCGAAGCCGTTTTAGCTTTTAGTTCAATAAGTTCAGCGA
ATGTTTTAAAATTCATTATTTCCTCTTTTAATGTGATTTATCAACTTTTTTGATTGATAG
TTGAACTTTGAATAAGTGATAAACATGGTTTCAAAGCCTCATTCTGTCATATTTTAATAT
AAAACTTTCTACAAAAAAACTAGATATTTTTATTCAAGCTTCGTCAGTTGACGACACTTA
TAATAATTAAAAAACCTATCGGTGACAGGCTTTTAATAATTTCGCTCTAATAAAATCTGT
GTCGCTTCTTCTAAAATTTGACGGTTAGGTGATTCTGGTAATTTTTTAATTTCGTTCAAG
GCAAGTTCTGTCAGCCTTCCTGCAACAAGAAGTGAACCCGTTATTCCACCTAATTCTGTC
ACCAATTCTGCTAAATCTAAACATTCTTGTCTCGATAGCTTTTCTGGTGCTTCTAGATAT
GGAGCGATTGCTGCTTCATTAACTTCTCTAGCCAAAAGCAAGGGTAAGGTGTAAATTCCT
TGACGAAAATCAGTTAAAATTGGTTTATCGGCTTCATCAAGCCCTACAGTGAAATTTAAA
ATATCATCGTAAACTTGAAAAGCTAGACCAATCGCTCGACCAATTTTCCGTGCCGAATGC
TGTAGTTTCTTGTCACCACCTGCAAAATAAACACCTTCTAGGCAACTTAAACTGAGTAAT
TCAGCAGTTTTCCCACTGATAGCTTTCATGTAGCGGCGAGCCGTATTGTTTTTATCAAAT
GCAGACTGCATTTGAGTTAACTCCCCTTGAAGAATTCTTTTCATTGACTGAGCATTTTTA
GCAACAAAACTCGTCCCATTCATCGTTTCAATCAGTAACTCAAAATAAACGGTATAAACA
AAATCACCAGCATAAACTGCCACATCTTTACCAAATTGCGATTCTACTGATGGCATTCCA
CGACGTAGAGGTGAGTCATCAATAATATCATCATGAATCAATGTTGCTGAGTGAAGCATT
TCTAAGGAAGCAGCAATTTTGATTAGTTTCTCCTCATCTTTTGAGCCATTAGGAACAATA
CCAGCGAACAGCAAAAAAAGCGCAGGACGCACCATTTTCCCGCCACGTGATGCAAATTTT
TGCAGTGCTACTTCTATTTCTTGATTATTAATTTTTAAACGCTCAATCATGAGCGCTTGA
ACATCCTTTAATTTATTCTGAATTTCGGGATAATCCTGCCAAAATGTGAGCAATGTTTTT
CTCTTTCCTCTCGATAATTCATTCATTTCTTTTGATAATTATTTATCAAATACTTTACTC
TATTTTAGCAAAATAGACCAAATGTTGCGAACATAATGGCTTCTTTTCATAATCAAAAAA
AGAAGTTCAGCTGAACCTCTTTTTTATCTGATTTCCATAATTTGACTTTGAGGAAGACGA
TAGCTTGGTTTTCCTTTGTCTTCTGAGTTTCCAAGTGGAATAATTAATTCTGGACGGTAG
CGTTTTTCAACTTCTAAAAGTTCATTCACTTTTTGAGTACGATTAAAGCCCATGATGATA
TTACTTTCATATCCGTAATTTTTAATAGCCAAAACGAGATTCATTGTAACTAGACCAATA
TTGATTGAAAGGTAATTACTCTCATGAAGTTCTTCAAAACCTTCATACATTTGTGGATAG
CGACTATTGAAACGCAAAAGTTGTTCATCGTCCAATTCACCAGCACCTACTCTTGCAATC
TCCCGAGAACGCTCAACCAAATCTGTATCGCTGAAAAGGACAATGACCGCTCCTGCTTCT
TTGATTTGTTCATGATTCCCAGGGTCCACTTCTGTCAGTAAAGCTTCACGTTTTTCTTTT
GATTCAACAATGACAAAGTGCCAACTTTGAATATTGTGTGCTGAAGGTGCAAGGCTTGCC
GCCGAGATGATTTGTTTAACATCAACTGTGGGAATTTTTTTGCCATCAAATGTTTTTACT
TTGTGCCGAGATTTATTAAGCTTTACGTAATCCATGATACTCCTCTATTTCTCTTATAGG
ATGCAGCTGAATAGTCGCTATGAAATTGGTCTAAGCAATTTCTAAGTCTAGTAGAGCAGA
CACCTGTTTTCTTTTACTTGTCTATATTTTAGCAAATTTTTGTAACTTTTGCATAGCATA
TTTATTCATTGTTCTTATTTTTTATTAAAAATTAAGCTATTTCCGAAATATTTTACTGAC
AGAACTGTCAGCAAAAAAAACTGCTTGGTCAGCAGTTTTTTCTTAGGCTAATTTGGCCTT
ATTTTTCTTAATTTGTTTTGATCTTAATTGTCCACAAGCCGCATCAATATCTGTTCCATG
TTCTTGACGAACGACACAGTTAATACCATTTTTCTTCAAAACATCATAGAATTTTGCAGT
ATTATCTTTTGTTGAACGTTCATACTTGATATGTTCAGCAACTGGATTATAAGGAATCAA
GTTGACATAAGACAATTTATTACGGGATTTAATTAAATCTGCCAGCTGTTGCGCGATTTC
AGGGCTGTCATTTTCACCAGACAACATAATGTACTCATAAGTCACCCGTCGATTGGTCGT
TTCTGTATAATAATCAATCGCCTCAAAGAGTTTTTCAAGAGGGGCATTACGAGTAATTCG
CATCAATGAAGTACGCAATTCATTATTTGGAGCATGGAGTGAAATAGCTAGATTGATTTG
AAGATTGTCATGAGCAAATTCTTTGATTTTTGCTGGCATAAATCCGCAAGTAGAAACAGT
AATATGACGAGCACCGATAGCAAGTCCATTATCATCATTAATCACACGTAAAAAGTTCAT
CAAATGTTCATAATTATCAAACGGTTCACCAATTCCCATCACAACAACATGCGAAACACG
TTCATCTAAACCACGTTCATCAAAATACTTTTGTACAAGCATGATTTGACTAACGATTTC
ACCGGCTGTTACATCGCGTTCTTTTTTCAAAATTCCAGAAGCACAGAAGGTACAGCCCAT
ATTGCAGCCCACTTGAGTGGTGACACAGACAGACAAACCATAAGATTGGCGCATTAAAAC
TGTTTCAATCATCACTTTATCAGGAAGCATAAAGAGGTATTTAACTGTTCCATCAGCAGA
CTCTTGCACAACCACTTGTTCCAATGGATTCAAAATGAAAGCTTCATTAAGTTTATCAAT
AAATACCGCTGATAAGTTGCTCATTTCTTCAAAAGATTGAACACGTTTGCGGTAAAGCCA
ATCCCAAACTTGTGTTGCTCGGAATTTCTTTTCACCATTTTCAATGGCCCATTCGATTAA
TTGATCACGTGTCAATCCATAGATAGACGGACGTGTTTCTGTTGTTATATTCTCTGTCAT
TATTTTCCTTATCGTTATGTAGAATTCTAATTGTGAACGATTTCATATCCCTTGAATACA
CAATCAAAACTACTTTATATTCGTCTAATTATTTTCAATTCCAAATGTTTAAGGAATCCA
TAAATGTTAATTCTACGATAATTTTTAATCTTTGACAAGTTCACTGACCGTCAAATAACT
TTTACAAAGCTTTAGTCTTTCTTCCGATTACGAATAACAAAGCCTTGATTCCCTTGATTT
TTAGACTCTGTTTGTTCAACTTTTTTCCGTGGATTTCGTTTTTTCATTGTAAATTTTTTA
TCAGATTCTTTGGAAGAAGTAGCTTTTTTATTGACTGCTTTGTCAGCTCGTCCTTCTTGC
GATTTCTTGCTGAGCGGCTTATTTATCTTTTTGTCAGTTGGTTTTGCTTTTCTGTCAGCA
GATTTATCACGAATTTTAAAATCTTTCCGAGCTTCTGAGGCGTTTTCTGAACGTTTCTCA
TCTTTAGAATTCACATTTTGCTCATCACGGGCTCGATTTCGATTACGATTTCTTTTGCGA
CGTGGCTTATCTAAACCTTGTTTTAATTCTTTTTCGGTAAAAAGTTTTTCAGAAACAAAA
GCTTCGTCCCTTGTCCGAATTCGACGTAAGACAAAGTAAGCACAACCATAATTACAATAC
TCATTGATATAATCTTCAAGATGGTCAATTTTATTATCTGCTAACATTTTTTTGCGACTC
GTTGAGAAAAAACCTTTTAAACGTAATTGTTCAAAGCCCCAATCTCCAACGATATAATCA
TATTTATCTAAAACATCAGAAAAACGTTGCTCCAATTTTTCCGCGTCAAAAGCCTCTCGA
TAATTATGAACAATGTGAAAAGTTCGTTTTCCAACTTGAACGACTTCTCCTGATGCCATA
ACATGTTCCCCAGGGTACTTGTTATAATTTAATTTAGTTTCATCTATTACTTTAGCCATT
AATTTTTCTATTTCTATTTATTTTTAAAATATTCTGCTACAATTTCCCGTAAAAAATAGG
GAAATAAAATTTCCGACTGACCTAATTTTTTCAGTAATGGGAAATACCAAGCAAATAGAT
ATTGGTCAGGTAAAAGGATTTGATACTTTTGCTCATCATTAATTTTTTCGAGCGAATCAT
CCTTCGCACTTTTCAGGTAAAAGTCCCCATTGATTGGTTCAATTCCTTGAAAAATAAGTG
AACCAAAAGTTTTTCCACGAAAACCCATTCCTTGAATTTTTTGAGTGGCTAAAAAAGCCG
AAACATCAATAATTTCAAGTAAAACTTGCCGAAGTTCCTCACCAGTAAATGTGAAGCGAA
CCAAGCGGATTGAATGAGGTAAAAATTCATGTAAATCATCCAAAGTCAAACTTTGCGGTA
ATTCATCCGTCACTAATAGACCAGAATTTATCAGACAGAGTGCTGTCTTTTCATAATCTG
CAAAAAGTTTTGCCAGATAATGACTTGCTGTAAAATCCGGAGATAGATTAGGCAAGGGTT
TAGCTAACTTAGTAACTACCGTTCCTTCTAAAAGTTTATGTCCTCTTAGTTCCCAACCAT
TTGTTTCGACTATATCTGATCTTTTTTGTGGAAGTGTGTTGGTTGCTATTGCTTCAATCT
GCGCATCAACTAATTGATTATTTTCATTAAAGGCCAAATCAATTTGTCCCACATACTCAC
CATAGCGACCAGCAGCAGCAAGCAAAGTTTGATTAACTTGAGCGCCATGCTCAAACAAAT
GATGCGTATGAGCTCCGATAATCAAGTCAATATCATAGTCTTTTGCAATTTGTTCATCGA
CATTCTTACCCAAATGAGAAAGCAAAATAGTAAAATCACAATCCATTTTGGGTAAAAGTT
TATCTAATACAACAAAAGGGTCTAAAAGCTCCCAACCTGCTTGAGGATAAGCACGAGAGT
AAGGAGCAGTCAAGCCAATCAAACCAACACGTAAGCCAAACGAAGTGGTCATTATCAAAG
GCTCTGTTTGAGCAAAATCAGTTATCAAATTGGATAAGAGAACTGGAAAATTAGCCTCAT
CATAAAGATGGGAAAGCATCTCATGCGTCAATCCCAAACCCTCATTGTTGCCAATTGTTG
CCGCTGTTAAATTTAAGCGATTCATCAATTCGACATTAATTTGCCCCTCTGTTGCCTCCG
TCAAAGGGTGGACACGGTCCACATTATCACCCAAGTCAAAACGTAAACTTTCAACTTTTT
CCTGTGATTTTTCCGCAAAAAAACGCTCAATCACAGGGAAACGTTCCAAGTGAGAGTGTA
AATCATTCAAATGGAGGATACGCAGTTTATTCATAATACTATTATATCATAAGTAATAAG
CTTTGAAAGCCTCCGTTCACAAAAATAAGAAGCGCGATTGCGCTTCTTAAATTACTTTAA
TTTGAATTAAGCACCCGTTGACCCGAACCCTCCTGTTCGTTCTTCTTTTTCTTGATTTTC
ATCGCCATCAGCAACTAAGAAAGGCATAAATACTCCTTGAACCACGCGCTCTCCTTTTTC
AACTAAAACCTCTTCATCAGTGAAATTACGCATTTGCATAAACATGTGTCCTTCATTATC
AGGATTATTATAATAATCCTTGTCGATGACACCAACCGAATTGATTAAAACCAAGCCTTT
TTTACGAGGATTTGATGAGCGATCATACATATAAAGAACTTCGCCTGTCTGCATATAAGC
CTTTAAACCTGTTGGGATTAATTTAATTTCACCTGGAGCAAAACGAACTGTTTCTGCCGC
TTCAATATCATAACCTGCCGAATGTTCAGTTGAACGTTTTGGTAAGTTAATTCCAGCATT
TTTATATTTAGCTACTACTTCAAATCCACGAATTTTCATTCTTCACCTCTTTTGTTTTTT
TATTATTATAACATAAAAAGAGCACTCACTTGAGTGCTCTTTGTTTAGAGCTCTTCGCCA
TTTGTTTCAATAAGATGTTGATACCAGTAATAAGAATCCTTAGGAATTCGTTTTAAGGAA
CCTTCCATTGTTTCGTCTTGGTCAACATAAACAAAACCATAACGTTTTTGATAACCGTTC
AACCATGAAAGTAAGTCAGTATAAGACCAAGTGTGATAACCAATGACCGTAGCACCGTCA
GTCATGGCTTCTTTGATTGCCTTAACATGACTTTCTAGGTATTTAATTCGGTAATCATCA
TGAATTTTGCCCTCTTCAACTTTGTCATATTCACCCAAACCATTTTCCGTAATCATGACC
GGAATACGATAGCGTGAAGTAATTCGACGGAGTGCAATTCGCAAACCTTCTGGGTCAATT
TCCCAATCCCAATTTGTGCGGTCAATGAATGGATTTTGAATTTTTTTATGAAGCCCAGGA
ATTCCTGATTCTTTGGTTGTTCCTTTTTTACCGCTTGTATTAAATGAACCAACTCCAACC
CCACCATCAATTGGATTCCAAGCGTTAGTCGCCGTTTGGTAGTAATTAATGCCTAGAAAA
TCAGGTTTGGCCGACTTCAAGAGTTCAGCATCTCCTGCTTCAAATTCAGGTGCTAAACCA
TTTTCCCGCAGATAAGCCATTGCCGCAATTGGGTATTCACCATAAAGGTAAACATCCATC
CAAAAGTGGCTATAAAGTTCTTCAGCGTTCTCAGCAGCCAAAACATTTAAAGGGTCAGAA
TCCTTAGCATACTGCGGTGTATAGGCGAATGAAGGGCCAATTTGTCCATCCATTTCAAGC
TCATGAAACTTATTAATTACCGCAGCATTTGCCAAATTCGCGATATGATTGACCTGATAA
AAGAGCTTCATATCTCTTTTCCCTGGTGGGTGAGTCGCGAGTGACCAACCTTGACTTGTA
AAGATATTTTGTTCATTAAGCGATACCCAATATTTTACTTTACCTTTAAAGGCTTTAAAC
AAAACTTCAGCATAGTTAACAAAATCTGAGATAATTTCTCGTGATTCCCAGCCGCCATAC
AGGTCTTCTAAAGCTTGGGGCAAGTCCCAATGATAAATCGTGACAATTGGTTCAATATGA
TTAGCAATCAACTCATCAATCAAGTCTTCATAGAATTTCAAGCCCGCTTGATTGACTTCG
CCACGTCCGTCAGGTAAAATACGTGTCCAAGCAATCGAAAAACGGTAGGATTTAAGTCCT
AATTCTTTCATCAAAGCGACATCTTCTTTGTAACGATGGTAATGATCAACAGCAACATCC
CCGTTTGTCCCTTTAAAAGTTTTACCCGGAATGCGGACAAAGTTATCCCAGACACTCGCT
TTTTTACCATCTTCAAAAGGTGCTCCTTCAACTTGATAAGCTGCTGAAGCTGAACCCCAA
AGAAAATCACTTGGAAATGAGCTCAATTTTTTGTGTTCCATATTATTCCCCCACTGGTTA
TTTATACTACTATTATAACATTTGTAACCGTTTTATTTTGTTTTATATTTTGGAATTTGT
TTTTTAATTTTAGACAAAAAAATTTAAAAAGTTGCCTTAAAAGACAACTTTATTTTCTTG
TTTTTATCTTTATGTCTTTGTGTGCTTGTCTATTTTCTTCTTCTATTTTGGTAGCCTTCT
TTTTTTGACTGCGTGCAATAAAAATCATTACGAAACCAATTAATACAATCGCTAGACCAA
GCCAGTTATGATAAGCCACAAGCAGTAGGCCTAAACTGATAAAAGCTATTCCCCAGGTAC
TCATACAACACTCACATTAAAGAAGACAGCCGCTCCAAATGAGCTTCCTTTAATTAATTG
TTTAGCCATGGCTGCGTCAGTCGTTGCATCGTCCGTTGGAGTTTCAAAGAAAAGTTTTAA
TCCTTGTTTTTTGGTATGTTTAAAGCCATTTTCTTCTAAAAGTTCAATAATTTCTTTTTG
CATCATTGCAGAATTTACGAGTATCATAGTATTTCCTCCTCTATGAATGTTTTTTATCAC
ATCTGATAAGGTTTATATTTATAAATCTTACCAGATTTAACAAAAAATGTGTAGAGCAAG
TTTTCTTGCTTGCTCTACCATTAATTTCAAATTTAGTCGAGTTCTGTTTCTTCCAACTTG
TTAGCTGCGATAACGAATGGTACCCAGATAACGAAGGTGATGATTAAGTTGATGATTGTA
AGGACAATTGCCCGCCAGTCAAAGCCGGTTGCCATGAAGGCATTCATAATTGGTGGTGTT
ACCCAAGGAACGGCATTGACGACTGGGTCAACCAAGTGAAGGGCTGTTGCAGTGTAGGCA
ATGATTACAGAAATCAAAGGAGCGACTGCAAATGGGATAAAGAAGATCGCATTCAAGACA
ACTGGTAGACCAAAGAGGACTGGTTCGTTGATATTGAAGATACCTGGCGCAAGTCCAAGA
CGTCCAACAATCTTGTAGTCTTTACGTTTAGAGAAGAGGATGATTGCAATAACAAGTGTA
ATTGTACCACCTGATCCACCAAACCATGCAAAGGCATCCCATGAACCACGTACCCAAAGG
TTAACATAGTCACCATTAATGGCATGAGCTTTATCAACCGCACCTTTAGCAATCAAGTCA
CGGATACCTTGTGAGTGTACTTGGAAGTAAAGGGCTTGGTTATTAAGTCCAAGAGGTCCC
CAGATACCATCGAGTACTGGTGCCAAAACGTTTGGTCCGTGAAGTCCAAAGAACCAGAAT
ACTGAAACAAAGAGTGTAACAATCAGTACTGAGAAGATATTTTGTGACAGAATTTGGAAC
GGTTCTGCGATGTAGTGAGTGATAAGGTTAATGACAGAGTCATTAGTTAATTTACCAATG
ATGTAGTAGATTAAGCCGACGATATAAAGGGCTGCGATTGTAGGAATGATAGCCAAGAAA
GCTTTTGCTACTGCAGGTGGAACTGATTCTGGCATCTTAATTGTGATGTCAGCAAGCATG
AGTTTTGCATAAATAATAACTGCAAGGGCACCCATAATAATAACTGTGAAGTAAGCTCCA
GCATCGAGGTGAGCTGAGGCAAAGAGTGGTTTCCAAGCGGCAAGTCCTTGATCTCCAAGT
ACGCCATTGATCTTGTCAGTTGCTGCTACACCAGCTTTACCTGTCCCAAGGGCTGCTGTA
AATTTACCCATTTGGTTTGGCAAACCTGCAAATAGGGTTGCAACTGATACGATACCACCA
GCGAGGTCGTTGACTCCGTAAGCACGGGCCAAATTGTAACCCCAAGAAAAGGCAAAGATA
AGACCAATAACTGTCAGTGTTCCTTGGTTAACAAGGGCTGAAATATTGTTCAAATCACCA
ATAATTGGTGTATTAGCAAGCGTCCAGACTTTTTCTGGTGCTAATTTTGAGAATGCTGTT
GCTCCCAACATCATTTGTTGGATAGCTGATGGGAATGTTGTTACAATAGCCGAAACCATT
GCAGCCAAGGCACCAGCAAGTGTTGCTGGCAACATACCGATAAATGAGTCACGCAGCGCA
ACCAGGTGTTTTTGAGACCCAATCTTTGCCGCAACAGGGACGAGATATTTCTCCATCCAC
GCAGTAATTCCGTTCATGGAATTCCTCCTTTATAATATAATAATCAATAACTTTCAAAAA
AACTTTTTGAACATAATTAAGGTCTGTCAGTACTGACAGAATTGAAACCTCATCATTTAT
TTACTTTCGATGAGTTTAAATGAACTCCATGGTTTTAGGAAATCAAGCAGGAATAATTCA
TCATCAGCAATGCGCCCGACCACATTCACCCGGCCATCATTTTCCATTTCACGCAAAGCA
ATCTGAGTTTCACCTTTATATTGACCATAGCCTTCGTTGTCGATAATGACATCACCACGT
TGGATTTTATCAGTATCATGAGCTGGGAAGTCAAGGTCTTTATAAGTGATTCTTGTCATT
GTTGAGCGGAGCATATAAGCTGATTTATCCCCACGATAGCTATGTGTCGCTTCAAAAAGA
CATTTTCGTTCATTCTCAGTAATTGTTTCACGTGGAACGACTTTGACTTCTGGCATGCTT
GCATTAAATGCTTGACTCATCGCTTTAAGTTCTTCTTCGCTCGCATAAGCATTAGCAATG
GTAATATCATCAATTCCACCAAGAAGCTTATAATGCTTCACTTGAGTTGCGATTTCAAGT
GCTCTGTGGTCTTCAAGAGTACAAAGGCCATCTTGAGTTGGCCAAGGACCAAAAGTAGCA
GCGTGTGAATTGACAAAGGCCATGGTGTTTAAGTTATAACCTTTGAATTTTTCTGTACAT
TTAAGATAATGGTTAAATTCCAATCCTGTATAACGATGAGGATAGAAGTTATGACTACCT
AAGAGTTTTTCTGTATCTGGAGAATAGTCCATTATCGAATCAACATAAGTCGTTCCTTGA
CTCATGTTGATTTCAATTTTAATTCCGTAAGGATTGCGAGTCATTCGGGCTTCTTTGGCT
CCTGTGAAGCCAATGTCAAGTCGAACACCGTCTGCTCCCATTTCATGGAAAAAGCTCAGG
TCATCATAGCTGATATTAAGCTGTGTAAAGAGACCTGGATTGATATCCACCATCACTTCC
ATTCCTAATTGATTGGCATAATTTACAACTTTTTTAAAAGCTGCAAGTACTCCTTCTTTA
TCCCCATCAATTTCAAGCAAGGAAGTAAACACACGTTTGAATCCGTATTGATGCGCCAAA
TCAAGATATGTTTTATCCGCCTCAAAGTTTGAACGTTCTGGATAGATAGATACCCCTAAT
TTTCCCATTTATTTCTCTCCTTTTTCTAATTTTCATACTTCATTTTTGATTTCTGAAATA
TAGCTTAACTCTATGACAAGGCTTTCAAAAGATTTTTGCAAGCGTTATCCCTCTAAAAAA
AACATGTTTCTCAAATTGAAACAATAACGACAAATTCTTATTTTTAGATAGGTTTAGCGC
TTTCTTTAAATTAAATCTTTAAAATAAGCAAAAGTGAGCTATACCAATTTTCTTAGTAAT
ATTAGTGTAATAAATATATTATCTCTTCCACACTCTTCTAATTTTTATACCGCGGTTCAT
TATGCCCTTTTTATTTTTGAACAAAAAAAGTTACTGACAAAGCTGTCAGTAACTTTTTAA
AAGTATTCACGAAGTATGGCTTGATTTTCTTTTAAAATTTTAGCCGTAAATTGACCAATT
GTCATTTTTTCTGCTTTTCCTTCGCCAATTGTCATATTATTTTCAGCAATAATATCATCA
GTAATTTGGACTGAAAAATTCGGCTGACCATTTACTTTTAAAAATTCTTTTAGATTAACG
ATGCGAGCTTGCATATAAGGCACAAGTTTAATTTCTGCTCGCTGAGGTTCAATCATTTCT
TCTTCTAGTAGTGTATTCGCAGGAGCCTGCCAAGCGATTTCTGAAAAAGAACCTGCATGA
CTTGAAATGAAGCGATAAAGGGCTTGTTTGGCCTCATCAGTTAATGTAATAAGCTCTCTA
ATCACAAATGTCATTTCTGAAAATTCATAGAGTAAATATCCAAGAGCCTTGCCATTTTCA
CGGTAGATTGCTGCATGAGGTTGTGATTTATGGATGAAAAAATATGACCAAAGTTCCTCT
GAACGAACAAGCGAGCCTTGGTTGTAAGCCTTCTGATGAATGTCTGTCAGTACTTTAAAA
ATCTCACTACTTTTACTGACAGTTTTTCCGTTTGACATTTCAGCTTCAAATTCAAACTTT
TCACGGCTAATTTCTCCCGTTGTTCTTTGACCTTTTGGAAAATCCTGAGCAGGGATTTTA
TAATGCTTTTGATTGAAAGCATAGTGGTAACCAAATTTTTCGTAAAAGCCATACGAAAAT
GGTGCCAAATATGAAAAAATTGTCCCCTCTTCATAATCTTCTCGCAGGCTCTCAGTCATC
AACTGGCGAATGGCTCCATTTCCTCGATACTCAGGATAGCTTGCAACATAACCAATACCA
GAAATTTTCACATTTTTATCTCCCCAATAGCCCCTGAAATGTGAATCAATCAGCATTGAA
GTTAATTTCTCATTTTCATAATGACCATATGCTTTTGAAAATTCCAGAAGTTTATCAAAA
GCTCTTGCACGTTCTAATGTTTTTGGCTTATGAAAGGCATATGTTGCTAAATTTAAATAT
TCTTTTTTATCTTTTGTATTCGTATTCATAAATTCATTTTAACACAAAACTGTAGAAATA
AGAAAACATTTTTGTTAGCGTTTACTTTCTAAAATTATTCTCGAAAAATAAAAATAACAG
CCTACAAAAGGATGCTATTTCAAATAGTAATTTCGATTTCATTTTCTTCAGGGTCTAAGA
TTACGGCTTCATAATATCCATCTCCAGTCGTTCTTGGCCCAGATTTGACTTCAAAACCAT
CTTCCAAAAATCGCTGACAGAGTTCATCCACTTTTTCTTTGGAACCAACAGAAATAGCTA
AATGAGCATAACCTGTCCAAACAGATTTGTCATCACTTTTCAAGTTCTCTTTAGTCCCAA
TTTCAAGTCGCGCTCCATCAGAAAAAGTTAAAAAGTAAGATTGAAAATTCGTTTTAGGAT
TATGATATTTTTGACCTGCCTGTCCTTCAAAATAATGCTCATAAAAGTGACGCATTCCTT
CCAAATCTTGAACCATTAGGCCAACATGTTCAATTTTCATCACATTTCTCTCTTCTTTGA
TTAGTGCGCTCTACCTCCGTTGTAGGCACGATTAACATTATCCAATATGGCAACCATTTG
ACGTTTCTTGAAACGACCAAGGAAAAAACCAACGGCTTTGTCATTGACCATTTGGATAAG
ACCATTTGAGCTTTGATTTTCTTCAATAATGACCTGAGTGCTGCGATCATCAATTTTATG
CAATTCCCAACGTGTGCTAAAGGTATTACGATTTGTTTTAGTCGTGAAAGCATAAATACT
TGGTTCTCTCAGCTCGGTAATTTTAATGGTTCCTCTTTGATTTTTACCAAAGCTTTTATT
ATATTCATAGCCATTAAGACTTCTGACTTTAGGCCGTTTTCCTGTATTTTTTTCGATATC
AAATAAACACGAATCAACTATTTTTTCAAAGATAAATTCTCTTGGGGCATCAACTATTTT
ATCAATTCTCATCTTTTTCTCCCTTATCAAGTTTTTTTAACTAAGTTTATTCTAGCAAGA
TTAAAGATTCTTTGCAAGCACTTTCATGTTTTCAATAGCAAAACAAATTTCTATTTAATA
AATGGTAAGCCAATAAAAAGAAAGAACAAAATGATAAAGGCGCCAATTGCAAATACTCGA
TATTGTTTTGGAATGGAGGGTACAAAAGCCTTTGGAGGAAGAATAACTGACAACAAAAGT
CCTCCAATTGCTCCCCCGATATGCGCCCAAATACTTACATTTCCTAAAGAAAAGAGGTTC
ATCACTAAGTTGGCAACAATTAATACTGTAAACATTCTACCGATTTGTTGTAAAAATGGA
TGTTTTGTAAAATAGGCTAATCCAACAACTGCCGCGAACAGTCCAAATAGAGAAGTCGAA
GCACCTGCAGAAACCACTTGAGGCGTCAATAGAAAGACCATCGCATTTCCAAAAATACCT
GACAAAAGGTAAATCAGCGTAAAACGTAGCCAACCAAAAACATTTTCAATTTGTCGGCCA
ATGAAAAAGAGCGTTGCCACATTTAATAATACATGCGCCCAACCAATATGGATAAAGTTC
GCCGTAAGTAAACGCCACATTTGGCTTGGGTCAAAGACCATTACTTGACCGAGTATGGCT
CCGCTTTTAAAAAGATTAAATGCTGAGGTCGCCGAGGTTCCATAAGTGAAAAATTGCCAT
AACCATACTAAAAGAGTGATTATTGATAAAACATAAGTGGCTTTGTAACGTGTAAAATCT
CGTTTAATTTCATTAAAATTCATTATTTTTTCTCCCTATAAAAAGTTTTTTTACTGCAAT
ATCATGTGCTTCAGCAGCGAAATCCATTTTTTGAAAATCATAAAGAACTGAAGCAGTCAT
GCCTTCAAAATTAGCTAGATAACGGTCATAATAGCCGCCACCAAATCCAATTCGATGACC
TTCATCATTCCAAATTAAACCGGGAACTAAGATAAAATCTGGTTCAATTGCTAAATCTGA
TTTTGGCTCGAGTAAGCCAAATTTTGAGCGAACAAGATTTTCCTTGTCATATTTAGCAAA
GATCATTTGACGCTGAGGTAGACATTTGGGAATCAAAATTTCTTTGTCGTCAGATTGGTC
AAAAAGTTCTGTCAAATTAAATTCAATTGGCATTGACATATAAAGCGCTATTTTTTTTGC
AGATTTCCAATCTGAGGAAGCGGTTAACTGCTCTAAAACTTCCTTGTTCTGACACCCTTT
CTCGTAGTCTGAAAATTTTTTTAACATTTGTAATATTTTTTTGCGATTTTCTACTTTACT
TTCCATATTAACTATGATAACATGAAAGTGTAAGTTTTTGTTTTACGATTAGTTCTGTGC
TTTTGGGTTCATTCCTATTCAAGAAATTAGATTTACAAATTTATAAAATAAGGAAGTACC
AAAAATGGCACAAGGAACTGTTAAATGGTTTAACGCAACTAAAGGCTTCGGCTTTATCAC
TACTGAAGAAGGAAACGACGTTTTCGCACACTTCTCAGCTATCCAAACTGATGGATTCAA
AACACTTGACGAAGGTCAAAAAGTTACTTTTGACGTTGAAGAAGGCCCTCGTGGACCTCA
AGCTGTTAACATCCAAAAATAATTAAAGCTTTGAGGGTCACTGACAAAATTGTCAGTGAC
TTTTTTTGCGCCATTTTTTTACTGACAAACTTTTTATATGAAAGCCTTAACAAAAAAATG
CTTTTTTTAAAGAAATAGCCTTGTAAAAACAAGTAAAATGGGCTAAAATAAAGGAATCAA
TTTAGTTTATTTAGGGAAAAAATGAAAGATCTAACAAAAGGAAATATCTTAACAGGACTC
ATTGCGTTCACTTTACCTTTACTCATGGGTAACTTTTTTCAAGTCCTCTATAACACGGCA
GATACACTCATTGTCGGACAGACATTAGGAAAAGATGCGCTAGCTTCTGTTGGAGCGACT
GGCTCCATCAACTTTTTAATTGTCGGTTTTGCTCAAGGAATGACAGCGGGCCTAACCATT
TTAACAGCTCAGCGTTTTGGGGCGAAAGATAAACTGGCCATCAAAAAATCATATGTGACC
GGTCTTTATTTTACCGTTGCCGTTTCTATCATACTTAGCATTTTATCACTTATATTTGTT
GGACCTCTTTTGCAAGCTATGCAAACGCCAAGCCAAATTTTTGAGGGTGCCAAAACTTTC
CTAAGCATCATGTTGGGTGGGATGATTGCCACTAATCTCTATGCCTACCTCTCTAATGCT
CTTCGGGCTTTAGGCGATTCAAAAACGCCTTTATATGCCTTAATTGCTGCCTCAATTTTA
AATATTGCTTTTGAATATTTTGCGATATTAGTTTTGAAATTAGGAATCGCAGGAGCAAGT
GGAGCGACAATCTTGGCCCAAATGATTTCTGTTTTATTCCTTTTTTGGCACATTAGAAGA
AAAGTTCCTGAATTTCAAATCAGTAAAAATTTATGGCAGTTGGACCGGGCAGAAATTGCT
CACCATGCTAGACTCGGGATTCCAATGGGATTCCAATCAAGCATCATTGCAATTGGCTCT
ATCACACTGCAAGTTGCCTTAAATAAAATGGGAACCAATGCGGTGGCTACACAGGCAATT
GTTTCAAAAATTGACCAATTTGCTATGCTTCCGATGATTTCAATCGGGCTTGCCATGGCT
ACTTTCGGCGCACAAAACTATGGAGCCAAACAATACAAACGGATTAATCAGGGCTTGATG
CGCGCCCTTGCCATTGCGGTTGGTTGGTCCATTGTCTTTGCAATTATCTTGAATCTGGCG
CATTTCTATTTCACAACGGCCTTTATCTCAAGTAGCCAAACGGCTGTTATCGAGATGTCC
AGTCATTATTATCTGGTCAATGGTAGTTTTTATTGGCTCTTAGCAATTTTATTTGTCACA
CGCTCAACCATTCAAGGTCTTGGAAATGCGAAAATCCCAACACTCTGTGGCTTTGCTGAG
CTATTTATGCGGGCCGGTGTCGCAATTATCGGGGTACTTTTGCTGAACTATACGGTAATC
ATTTCAAGTAATCCTGCCGCTTGGCTTGGCTCGACATCCATTTTAATTCCAACCACCATT
CGTATGATTAAACGTTTTAGACAAAACCAAGATTTAGCATAAAACCGTCTCTAAGACGGT
TTTTTTATTTTACTGACAGTTTTTTAGCAAATAAGCCATCAGTAATTTTTACTGATAAGC
TTTTGGCAAAATAAACTGATCAGCATTTTCAAATTCTTTAGCTACTTTTAGTAATTCAAT
TTCAGAATTTTTAGGTCCCCAGAGTTGAATCCCCAATGGAAGATTTGTTTCTTTATTGAC
ATAAATCGGTAGTGAAAGAGCTGGTTGTCCCGTCAAATTACTGATGAAATTATAGGGTGT
AAAGGCCAATGAACGCTCAAAAGCCGCCTCAATAATTGCTATTTGTTGTTCAAAATCATA
TTGACTGATTGCTGACATTTTGGTCAATATTTCCTCTGTCATTAATTCTTCACCAATTTT
TGGCGCTGTTTTTGCCGTAGTTGGGGTCAAAAATAAATCATAGTCAGCATAAATCTTGTC
AGCAAAGGTTTCGGCTGCCTGATCCCATTGAGCCAAAGCATTAATATAAGTGGTGACGGG
CGCTTTTCGTCCAGCTTCTAAAAGGGCATAAGTCAAAAGTTCAACATCTTGACTTGTCAA
TTGGCGACCCGCTGATTTTTCCCAAGGTTCAAGCATAGCCACCGTTTCCGCTGCATTCAT
CTGATAATAAGATTGAATTAAAGGACGTGCATTCAATGGAAAATCAATTTCCACAAGTTC
ATGTCCCTGTCCTTTTAAGAATTCAACAGCTTTTTTGACCGCTTTTAGAGCATCATCAGA
AAGTTCAATTCCAGAAATCGGACTTTGCAAAGAATAAGCAATTTTTAATTTTACTGACGA
TTTTTTACTGACAAAACTGTCAGTAGATTCACAGACTTCTAAAAGTTCTTTTTCATCTAA
CAAGCGAGCCTGATAAGGCGCTGCCTCTTGCAAAGTTTGCATTTCCAAAATAAATCTTGC
CGTATCTCGCACCGATACTGTTAATGCCCCTGAAATAGATGCACCTTGCCACCCTCGATA
AGAGCCCGGCCCTTGTGGCATTCGTCCACGCGTCATCTTTAGACCAATCAAACCTGAAAA
TGAGGCTGGAATCCGAATTGACCCTCCGCCATCAGAAGCTCCAGCAATCGCAAACATCCC
AGAAGCCACGGCTGAAGCCGCACCACCAGATGACCCACCCGAATAATAATCAGAATTCCA
AACATTTCGTGTATCACCGTAGAGTTTTGAATCCGAAATATTTTTAAAACCAAACTCTGG
CGAATTCGTCTGCCCATAAGGCGTCAATCCTGCCCTTATCAGCGCTTTAACATAATTATC
ATCCTCAGATGCCACATTCTCTGAAAAGAGCTGAGAGCTAGCTGTATCAGGCAATCCTTT
ATGCGTTTGCCCCAACATTTTCAACGCAAATGGCAGTCCTGCAAAAAAACCTTGACCTGT
CAAAGCTAAATCTTCTTTTGCGACCGCTAAATCCTCTGCCACAATCGCATTGTAGAGTGG
ATTGAGCTGATCAATTTTTTGCTTTGTCATTTCTAATAATTCTTTGGCAGAAAGATTCCT
TGATTTCAATTGCTCCGCCCAATAAGTTGCATCTTTAATTTCAAGCATGATTCTCCTTTA
AAAGCTGAGTTTTATATCTTTGCTGACAAACTCATTCTGCCAACATTTTACCATACTTAT
CAAGCATAATAAAAAATATCCGTTCCAAATTAGGACGGATATTTATATTTATTAAAAATT
ATCTAATTCTTGATACAAAAGTTTTTGAGCGACTGTTGGATTAGCTTGCCCTTTAGTTGC
TTTCATCAATTGACCAACCAAAGCTTTGGCTGCATTTTGTTTCCCACCGCGATAATCGGC
CACAGATTGTTCATTCTTAGCAAAGACCTCATGAATGATTGGCAAAAGAAGGTCAGGATC
AGAAATTTGGACCAAACCAGCCTTCTTGACAAATTCTTCTGCAGATCCACCATTTTTTGC
TAATTCAATAAAGACTTTTTTAGCAATTTTTGAAGAAATTGTTCCATCTGAAATCAAACG
AATCATCTCTGTCAGATTTTCTGGGGTCAATCCAATCTCATGAAGTTCTTTTTTCTCGCT
ATTCAAATATTGAGCGACCTCGCCTTGCAACCAGTTTGAAACCAATTTAGGGTCAGTATC
AAATTTAATCGCTTGATCAAAGAAATCAGAAACTTCTTTAGTTGCTGTCAATTGACGCGC
ATCATAGTCAGATAAGCCCAAATCATTAATATAATGTGCACGTCTTGCAGTTGCTGTCAT
TGGAAGACTCGCGCGCATTTGTTCAATCCATTCGTCAGAAATCTCAAAACGAGGAACATC
TGGCTCTGGGAAGTAACGATAATCAGACGCACCTTCTTTGACACGCATCAAAATTGTTTC
ACCGGTTTTGTCATTAAAACGACGTGTTTCTTGACGAATTTCGCCACCCGCACGCAAAAT
TTTAGCTTGACGTGCCACTTCAAAGTCCAAAGCTTTTTTGACATTGCTAAAAGAGTTCAT
ATTTTTAACTTCTGTCTTCACACCGAAAGCTTCTTGCCCATAAGGACGAAGCGAAACATT
GGCGTCACAACGCATTGAACCTTCTTCCATCTTCACATCAGAAATTCCTGTGTAAAGAAT
AGCTTCTTTGAGCGCTGTCAAATAGGCATAAGCTTCTTCTGGAGTGCGCATATCAGCTTC
TGAAACAATTTCAATCAATGGCACACCTTGACGATTCAAGTCAACATAAGAGTAACCATC
TGTTCCGTGAGTATTTTTCCCAGCATCTTCTTCCAAGTGAGCACGCTCAATACGAATCGT
TGCTTTATGACCATCTTCAAGTTCAATCTCGATTGAACCATTGTAGCCAATTGGCTCATC
AAATTGTGAAATTTGGTAAGCTTTGGGATTATCAGGATAGAAATAATTTTTGCGGTCAAA
GTGCATTGATTTGTGAATATCCATATTCAAAGCAAGAGCCGCTTTAATCCCGCTATCAAT
CACCCCTTTATTCATGACTGGTAAAACACCAGGAAGTGACCAGTCAATCACATTTGTATT
GCTATTAGGGTCGCCACCAAATTTTGTAGAGGCGGGACTGAAAATTTTTGAGTTTGTACT
TAACTCAACGTGGACTTCAAGCCCAATTACTGTTTCAAAGTTCATTATTTTCTCCGATAC
TTTCCATTTTTATTTTCCAAAAATAATCGGTTGTTTTTTGTGGAAATCAGTCGTTGCTTC
AAAAGCAGCTGCTACTTGATAAATCGTTTCTTCATCGTAACGTTTACCAATCAATTGCAT
TCCCACAGGTAGTCCATCGGCAAAACCAGCAGGAATCGAAATTCCTGGAAGACCAGCTAA
GTTGACTGGAATAGTCAATAAATCTGCCAAATACATTGAGATTGGGTCATCAACACGTGC
TCCTAAATCCCAAGCTGGTGTTGGAGTTGTTGGTCCTAAAATCAAATCATATTTTTCAAA
AACTTTAGCAAAATCATTGATGATTAAAGTACGAACTTGTCCTGCTTTTTTGAAATGTTT
ATCATAAGAACCGGCTGACAGACTGAAAGTTCCCAACATAATTCGACGTTGAACCTCAGG
ACCGAATCCTTCAGAACGTGATTTCACATACAAATCTTCAAGGTTTTTGATGTCTTGTGC
GCGATAACCATAACGAATTCCATCGAAACGTTGAAGGTTCGAGCTAGCTTCAGAAGAGGC
GATAATATAATAAACTGCGACACCATATTTACTATGAGGAAGACTGACTTCTTCAACGAT
GGCACCTAGTTTTTCCAAATGTTTAGCTGCTGCCAAAATTTGTTCTTTGACTTTTTCATC
AATTCCTTCACCAAAATATTCTTTAGGTAAAGCAATTTTCATTCCTTTAATGTCTTGACC
AATTTTACTTGTAAAGTCAGGAACCGCAACATTTGATGACGTACTATCATTTTTATCAAA
GCCAGAAATGACATTTAAAAGTTGAGCATTTTCTTCAACTGTTGGTGTCAATGGACCGAT
TTGGTCTAATGATGAAGCAAAAGCAATCAAGCCAAAACGGCTGACACGACCATAAGTTGG
TTTTAAACCAACAATTCCGTTGAAAGCAGCTGGCTGACGGATTGAGCCACCAGTATCTGA
ACCGAGTGATAAACGAACCTCACCAGAAGCAACTGAAGCTGCGGAACCTGATGAAGAGCC
ACCAGGTACTTTTGTTTGGTCCCAGGCGTTTTTAGTTGGCTTAATCGAAGAATTTTCACC
AGACCCACCCATGGCGAATTCATCCATGTTGAGTTTACCAATTGTAATTAACCCAGATTG
GCTCAATTTATTAGCAACTGTTGCATTATAAGGAGGAATCCAACCCCCAAGAATCTTAGA
AGCTGCTGTTGTTTCAATACCTTCTGTAACGATATTATCTTTGACACCAATCGAAATTCC
ATCAGTCACAACGTCTGGATTAATTCCACGAGCATCAATTGCTGCAGCTTCTTTCAAAGC
TTTTTCTTCTGTGACTTTCAAAAAAGCGTCAATTTGTGGTTCACGTGCTTGAATGTCAGA
AAGCGTCGCCTTTGTCAATTCAAGAGCCGAAATTTCTTTATTTACAAGAAGCTCATGTAG
TTCTTTGATTGATTTATTATTGTATGACATTAGGCATCTCCTCCATCAGAAAGCATTGCT
GGAACTTTGATAAAGCCGTCTTCTTTTTCAGGAACAGCTGCCATGAGTTTTTCACGATCA
AGTCCTTTTTCCGCCACATCTTCACGCATAAAGTTGAGGTTATCTGCCACATTCATAGTA
AATGGTACACCATCAGTATCGACTTCATCCAACATTTCAACCATATCAATGATTTTTCCG
AAAGTAACGGTGAATGATTTTACTTCATTTTCTGAGAATTCAAGCTTTGACAAAAGTGCC
ACGTGCTTGACTTGCTCCTCTGTAATTTGACTCATATTTTCAATCTCCATTTTTTAGAGT
GTATTCTTGTTAATTATAACAAAATATCAGCATTTTCGCAGTCTGTCAGCAATTTTAAAA
GGCTTCTTAACATATTTTTTAATGATTGCTCTTAGCTTAAAATAAAACTTACTGACAGAA
GCAATTAAAACACGAGAACCTCCCATCAGCGATAGGAGGTTCTTGTGAAGTCGAAAGCTA
AACGCAATCTAGCTGTCCATTTATCTACCTGCAAAAACAAATGATAAAAGAACAAGCGTT
AAGCTCTGACTTTTAGAAATTACGTCCAGCAAGTTTATCAAACAAACCAGTATTAAGAAC
TTTAAGATAAGTTCCTTTCATACCAAGTGAACGTGATTCAATAACACCAGCAGATTCAAG
TTTACGTAAAGCATTAACAATCACTGAACGTGTAATACCAATCTTGTCAGCAATGACAGA
GGCAATAACATGCCCTTCTTCACCATCAAGTTCTTCAATAATTGCTTTGACAGCTTTCAT
TTCTGAGTAAGAAAGTGTATTAACAGCCATTGTTGCCATAGTGTCTTTACGGATATTTTC
TTCCATTTGTTCAAGTTTAAGGTTTGAGAGTTGTACACCGATTACTGTTGTTGCAAGCTC
AACCAAAACAAGATCGTCATCTGTAAATTCACCATCTTCACGCCACATAATAAATGTTCC
AAGACGCATTCCAGAACCATAGATAGGCGCTAAAGTTGTTACACCTTTTGGAAAATCGCT
AAGACTTTCTTCTGGGAAAATTGCTAAAGGACGATCAACAGGAACGTTTGCCATTGTATC
GTAAATACGTACTGCTGCACGAACGTATTCGTCAGGCAATTTACGATCGTAGAAAAATTG
GTCAACGCGATCATTGTTTGTATTGTAAGGCAATGAGTAACCAAGCAACTCGCCCTTCGT
ATTAATCACGCAGGCGTTGCAATCAATGACGTTTGCCAAGCGTTCAGTCATACTGTTGTA
TGGCAACTCTTGTTGCAAATCGGTCACTCCATCTTGCAAAATCGCGGTGATTTTACGTGT
TTTTTCAAGTAATGTAGCCACTTTGTTCTCCTATTTTTTTATATTCTTGTTTTTATACAA
AATTTTTCATAATCAGTATAACATAAAAAAGCATGAAAAACAATAAAAATTGTCAGAAAA
TTACTCTCAACAAAAAAAGATATACGAATTATTCATACATCTTTTTCTATTTATTATTTA
CGATACTGCCATAAAAAGCGTTCCATTTTTTCCTGTATTTCCGCCAGTTCATCTACACGA
GGCAGATAGACAATCCGAAAATGATCAGGATCCTTCCAATTGAATCCTCGACCATGAACA
AGAAGTATCTTTTCCTGTTTTAAAAAGTCTAAAACAAATTGTTCATCATTATCAATTTTA
TACATTTCTCTGTCAATTTTAGGGAAAATATAGAAAGCAGCTTGTGGCTTCACGGCAGAT
AATCCTGGAATATCATTAATGGCTTTATAAATGAATTCTCTTTGTTCATAAACTCGTCCC
CCTGGCAAAAGCAGCTTATCAACAGATTGAGTCCCACCAAGTGAGGTTTGCACAACAGAC
TGAGCCAAAACATTTGAACAAAGTCGCATTGAAGCGAGCATGTTCAAGCCTTCGATATAG
CCTTTGACATGCGATTTCTCACCTGACAGAACCATCCAGCCCATACGAAATCCAGCAATA
CGATGTGACTTGGAAAGTCCATTCATTGTGACCACAAAAAGGTCAGGTGCTAAGCTGGCA
ATCGGAACATGAACAGCGCCGTCCATGACCAAACGGTCATAAATCTCATCCGAAAAGATA
ATTAAATTATTTTCTCTAGCCACTTGGACAATTTCAAGTAATAAATCTTTAGAATACAAC
GCGCCCGTTGGATTATTAGGATTAATTAAAACAATGGCTTTAGTATTACTAGTAATTTTT
GAGCGAATATCATCAATATCCGGAAACCAGCCAGCTTGTTCATCGCAGAGATAGTGAACC
GCTGTTCCCCCAGCTAAGCTGACAGAAGCCGTCCAGAGCGGATAATCAGGCATAGGGATC
AAAACCTCATCACCCGTATCCAAAAGGCCTTGCATAGCCATAACGATTAATTCAGAAACA
CCGTTACCAGTGAAAATGTCATTGATATCCAGATTAGGGAAACCTTTAAGTTGACAGTAT
TGCATAATCGCCTTACGAGCCGAGAAAATACCTTTAGAATCTGAATAGCCTTCGCTATCC
ACAGCATGCTGAATCAAATCGCTAATCACTTCGTCTGGGGCAAGAAAACCAAATTCTGCT
GGATTTCCTGTATTCAACCGAAGAATTTTTTCACCATTGGCTCGCATACGCTGTGCTTCA
TCAAGCACTGGACCACGAATATCATAGCTGACATTATCAAGTTTATGCGATTTTTCAAAC
TTTCTCATAATTGACCTCCGTAAGTGTTATGAAGTTTAGCATTCAAAACTCAGCAGCAGA
CTTAGTAATTTAGCCTGCTTACGTAATTATAGTACCTTTACTCTTTGGTTTTGCTTTCCT
TGCGCTTAACAATTTTTTATTTCTTTTGATAGACTTGGAAATACTTACCAGAATAATTGC
TTACTTTATAATCTTTATCCAAAACTTTTTTCAAACTAGCAGGAACTTCTTGAGCAGCTT
GCAAAACAACATACTTATCTGTTAATTTTCCAACTTTCAAATCATAGTTTTGTGTAAATT
TAACTGGATAATTTGCTGGTACATTATCCAAAGTAGAAATTGTTTTTGTTAAATTATTAA
TATTTTTACCGTCTGAAACCACATAAACTCGGTCAGAACTTTTAGCATTAGCTTGAATGT
ATTGTGCAACATTTTGCTCTTCTGAAGCAATTGTCCGATTCATAAAATGGTAGCTAATTG
GAGTGAAAATAACGAAAAGAATTGCTAGAATAGGGGCAAATAAGCGATTTTGTAAATACT
TCAGAAGGATTTGATCACTATCTTTAAGACTCAGCCCAGCAAAGACCACTGTAAATGGTA
GAACTGCTAAAAGATTAGAACTATCAAAAGTTTGAGCAAAAACAACTATTGTTGTTACGC
CAACAATCCCAATGAGTAGCATCACATACCAAATTCTGGTTGGTCCACCTTTTTTTAATT
GCACAAGTCCTTGGACAAATCCTGCAACAATCCCAAAGATAAGAGTTAGTACTAATGCCT
TCGCTAAGGTGACTAATAAATCTCCGCTCGGTCCAAAATGAGTAAATGGAATTAAAACAG
ATTGTTCAATAGAAGTATAGACGGTTTGTGCTTCAAGAGAGTAGTAGGCCACCGAGTAAC
CAACTAACAAAACTCCCAAAATTGAAGCAAGCATTTGATAAAAACCATGCCCAATTCTGC
GAATGCTAATATTATAAATCACCAAGGCCAAAGCTGACAAAATAAAGAAAATAGACATCA
CTGGAGAAATGACCAGAGCAAAAGCCGCGGCCATTCCAAATCGGATAAATCCTCTATCCG
TTGAGGAATCTTGGAAATATTGACTCAAAAATTGAGCGCCCCAAAGAGCAAAAGGAAGAG
CAAAGAGTGTTGGACTATCGCCTCCTCTAGCTAAACCAGCAATAATAACCAATGTAAAGA
CCGATACAGTCAATGATGCCGTGTGATTTCTGGTTTGTTGACTTACCAAACGATAAGTTA
AAATTCCGCTGATTAATAAGGCGATAATTTCAAAAAGCCAAAGAAGCCAAGTACTTCCAC
CAGTATTACCTAACCAGTTGATGAGATAAAAAATTGAGCCACCAGTTCCATAAAAATCAT
TGTAAGGAACTAAACCATGATGCATTGCAAACCCAGAATAGAGATTTTGTGACTGACTAG
CTGTCGCAACAGGTTTCCACAAAGGAAAGGCATAAAAACTTAGTGCCAAAAGAATTGATA
ATCCTGTTAGTAATCCATAGGTTGCTAAGGGGATTCTGAGCGTTTTTCCATGTGTCAATT
TTTGTCTTGAAGTTCGTTCGGCTGTTTGATCTTCTGTTTCTTCTAAATGTTTAATCGCTT
GATTTGCTGCCGCTTCCACGACATCAGAATCTTTTTTTGCCCAACGAGAGCTTCTACGCT
CATGACGCGATGAGCGCGATCCATATTCATTTGACATGACGTCCTCCGATGTTTCCTTAG
CGGAAATCTTTTTTTATAAACAAAATGCTTGTTTTAAATACACAGTAGTAAAAGAATTAT
ATCAAATTTTTTAAAAACACTCAATAAAATTAAAAATGATTATAAAATTATAATCAAAAA
AATTACTGACGAAACTGTCAGTAATTCTATAATTATCATCATTTAAAAAGCTGCTTAATT
TTTCATTTTACCAAGTACCCAAAGGACTAGGGCGACTATGACAATGAAAAACCAAAAATG
TGGATTAAACAAAAGTAAGATTCCTGAAACCATCAAACGAATGACCAACAGAATGAGTAA
AATCGGGAAAATATAGCGTAAAAAGACCCTTAAGGCTATGACCCCCAAAAATACCAACAA
TATTGACAAAAGCGCTCCAAGTACGATTATTCCTGACAAAATTCCTAAAAACATATTCAC
TCCTTTTAGTAGTAACGACTACGGCTGGCTCTTACAAGCCATACTATGAAAGCAATCACA
AGTAATGTACCCCAGAAATGAGGGCTAAACAAAAGCATTAAACCACCGAACAAAAATTTT
AAAATCATTAAGATAATCAATGCTGGTAAAACAAATTTAAAGAAACCCTTTATCAAAAGT
AACATGACTAAAATTAACATGACTAATAAAAACATTCTTTTTCCTCCAGTAATTAACAAC
CTCTTATTATATTTGTGAAGCTGTCTTTCTATTCTCATTATAGCAAGAAAAAAAGCCTGA
AAAATCAGTCTTTTGACTGATTTTTCAGGCTTTCTGTTATTGAATTAAGAATTAATTTTA
CTGACAGAACTGTCAGTAATTATTTAAGGTTTGACTGTATTGACTGCAGTCCCGTCAGCA
TAATTAATTTTAGCATTAGGAGCGACATTATCAAGAACAACAACAGTTGCTCCACCATTC
CCAGACTTTTCACGTCCCCCGCCAAGTTTAATTGACAAGCTTTGACCGTTTTTATCTATT
CCAACGTAAGCCAATCGAATTTGGCGTGGCAAGAGCTCATTTCCTTTGTAAAGTGGAGTG
ACTTGATAATCCAAATAATAGTTAGGATGATTAGCAAGCCAGCTGTCTAACCGATTTTCA
TAATAAAGCATGCTGGCAGTATTTCCATCATTCGTTCCCGTGAAATTTCCACCGTTAAAC
CAAGCAGTTTCCGGAACTAAATTTCTTGCTTCATCATTTAAACCAGAAAATTGATAACCA
ACCAAATGTCCACGCGCAATCAACCACATTTTACCAATCGAACCATTGGATTTCTTGTAA
TAGAAATTATAATTATGCCAGCCAACAGGATTATAAGTTAAAGGTTCCCGTTTTACTTTA
GGTTCTTGCGAATCTTTAAGTTGAATGTGCGCATCAACTGCACGCCCTAAAGCATCAGTA
TTTGCCATGACCATTTGTTTTTGGTTTTTAAAAGGCAAAGGAGCTTGCTTAACTGATGTT
GCCAAGGCTTTTGTGGAAACTTGACTACTACTAGTAGATGAATCATTTCCTTGCCCTAAA
TGTAAACGTCCAGAACCAAAATATCCCACAGCTAGTGCAATAATAACTGCAACCACGCTT
GTTATTGTTTTTAATTGTTTCTTATTCATAGCTTAATTATAGCAAAAAAATTAAAAAGAT
TTTGTAATTCTAAAAAAGTTTGAACCTCCCTATAAAAAGGCTAAAATAAGGCACCAATTC
CTTCAATATTGTATAATAGACTCAAAGACAAGAGGAGGAAATCTGATGTACGAATTTGAA
AATCCAGAACAAGAGGTCCTGTTTGATTACCTCAAAAAAGCTAAAACGATTGCTGTTGTA
GGAATTAGTGATAAAACAGACCGCTCATCTTATTTAATCGCTCAAGGATTACAAAAAAAT
GGGTACCGTGTCATTCCAGTTAATCCCAGACTTGCAGGAACTGAATTGTTAGGTGAAAAA
GTATTTTCTTCTATCAAAGATATTCCTTTTCACATTGATATTGTCGATATTTTTCGTCGA
AGTGAATTTTTGGCAGATGTAGCCCGCGATTTTATTGAGACAGACGCCGACGTATTTTGG
GCTCAATTGGGCCTTCAATCTCAAGAAGCTGAACAAATTCTCCGAACTGCTGGAAAAAGC
AAAATCGTGATGAATCGCTGTATTAAAATCGAATATGCTTATTCAGGATTAGGAAGAAAA
TAAAATAAAAAAATGTGGTCTTGTATCATTAAGTTTCCCTGTCAACATTTTTTTTGATTT
TTTTGATACAATAATAAAGTTGAATTACGCAAACACAAAACTCTCGTCTAAAAAGCGGGA
GTTTTATCTGTTTTTTAGGCGGATGTTTACGCATTCATAAATTTTTCTCAAAGAAAGGAA
CTTTATGAAAGAAAAACTTTGGACAACAACTTTCGTTGTTAATATGTTACTTAATTTTAT
TTTTTATCTTGTTTTTTATCTCCCTACCGTTGTCATCGGGACAATGGCCATGGATCGTTA
TCATGCCTCTGCTAGTATTGCTGGTATTTTATCTGGTATTTTTATTGTCGGCGGATTTAT
CGCAAGGCTTTGGGCTGGAAATAATATGAAGCGCCTTGGCGCTAAAAAGCTTCTATATAT
CGGAACCTTAATTTATTTCTTACTCACCTTTGTCTACTTTATCGTTCATAGTGTTGCTCT
CTTGCTCATTCTCCGTCTAGTACACGGTGTTGGTTTTGGTATCGCTGCAACAGCTTCTGG
TACTCTAGCAGGAGCTATCGTGCCTTCTTCTCGTCGTGGTGAAGGAATTGGGTATTATGT
GCCCTGTCTGTGACACTCTCGTCAGCAGTCGGGCCATTTTTATCAATGTTCCTTTATCGA
ACTTCTGGCTTTTACTCTTTGATCTGGCTTTCCGCTTTATTATTATTCCTTGCACTGATT
GGTATTTTCTTCTTACACGTAAACGAAAAACCTACTGACAGTTCTGCAATTACAGAAAAT
CATAAAAAATTTGCTTGGTCAAATTATTTTGAAAAAGAAGCTTTACCCATTTCCCTAATT
GCTTTTCTCATCGGAATTTCGTATTCAAGTATTCTGTCATTTATGGATGCCTACGCTCTT
AATATCCATCTCTCAGAAGCTGCTTCATTCTTCTTTTTAGTCTATGCGATTACTGTTCTT
TTATCACGTCCAATCACTGGTCGTATCTTTGATGGATTTGGGGATAACTTTGTCATGTAT
CCCACCTATCTCTTTTTCGCTTTAGGACTTTTATTAATTGGATTAGCTCAATCAGGTTGG
ATGCTCCTTATCGCCGCAATCTTCATTGGTTTAGGCTATGGTTCTTTCTCTCCTTTTGGA
CAAGCGATTGCCATTCGTAACTCTGAAGCACACCGTCTAGGAGTAACTACTTCTACCTTC
TTTGGTTTTATGGATATGGGTGTTGGTTTTGGACCCTTTATTTTAGGAATGTTTATGCCC
TTATTAGGTTATCGTAATCTCTATTTTGCATCAGCAATTCTTGCGCTTCTAATTGCTGTC
ATTTATCATTTTGTCCACGGACGTCACGTTAAAACTGAAAATTAATTTACTGACAGGCTG
TCAGTAAATTAAAAAGCTGTCAACTTACTGACAGCTTTTTTTATTTACCAATATTTTCAT
AATAAGCAATTGAAGCCATATTGAGGTAAGGAGTTGTCCAAAATCCTGCTAATCCCCCAG
AAATACGATAAAGGACATACCACCAAAAGAAACTAAATTTGAAAATGAAATAATCTCCAC
GTAATCCCTTCATCATGGTCGCTGATTCGCTCAATACATTCATCACACCACTATAACGAT
CTTCTTCTAGCTGATCAAACAAAACGTAAGTTGATTGTGACCAACCAAGTGCCAAATAAA
TGCCAACTGCCCAACCAATGATTGGAATAAACATTAAAACAACAAAAATGATTCCTTTAA
CAATATTCAATAGAATTATTTTTCCAGCCGAGCCATCATAAAATGGTCCAAAAACATTTT
TGAATTGCGGATTATTACGCTCACCACGGAAAATTTTAATATAGTTAAAGATTGCTCCCA
CTGTCACCACTGAAACAAATAAAGCGACAACAATCATCAAAATTACAATAAGCAATGTCG
CAAAACTAACTGCCATCCAGACACTACTTGGTACATTATCAAAAGAACCATTGTAGTCCA
TTGATTGTTTCATACCATTTCCGCCACCTAGTATTCCCATGATTATTGGAATAATAAAAA
GTAACATTTTCGAGCCGAAATTATCACGTAAGGCTCCCTTGGCTTGATTTTTCAATTCCC
ATCTTGACATAAAACACCTCCCAATCATTTATCCTACATTTACTCCATTATACCAATAAA
TACGCAAAATCTCTAAGACTTTCGACTGATTTTTTAAAATCGTCTATAAAATCCATTTAA
TTTTTGTTATACTTATAAGTGCTTGCTTTTTAAGCCACAAGAAAGCTCAACTCGAAAATT
AAAAAAAACAAGTAAATTAAAGGAATTTTATGACAGAACACGCAATAAAATACAGATTAA
TAAAAAAAGAAAAACACACTGGAGCAAGATTGGGAGAAATCATTACCCCTCACGGAACCT
TCCCAACTCCAATGTTCATGCCAGTCGGTACCCAAGCCACTGTAAAAACAATGAGCCCAG
AAGAACTCAAAACTCTCGGCTCTGGAATCATTCTCTCAAATACCTACCACCTTTGGCTAC
GCCCTGGTGACGAACTCGTTGCTGAAGCTGGTGGTCTTCACAAATTCATGAATTGGGACC
AACCCATCCTAACAGATAGTGGTGGTTTCCAAGTTTATAGTCTTGTTCAAAATAAGAAAA
ATATTACAGAAGAAGGCGTTAAATTTAAAAGCCATTTAGATGGACGTGAACTTTTTCTCA
ATCCAGAAAAAGCAATTAGTATCCAAAACAATCTTGGTTCAGATATCATGATGTCCTTTG
ATGAATGCCCACCTTTTTACCAACCTTATGATTACGTTAAAGCCTCTGTTGAACGAACTT
CACGATGGGCTGAACGTGGGCTCAATGCTCACCGCCGTCCAAATGACCAAGGACTGTTTG
GAATTGTTCAGGGAGCTGGCTTTGAAGATTTACGTCGTCAATCAGCTAGCGATTTAACTT
CTATGGATTTCGCTGGTTATTCGATCGGTGGTCTTGCCGTTGGAGAATCACATAAAGAAA
TGAACGCTGTTCTTGACTTTACAACACCAATGCTTCCTGAAGATAAACCACGCTATCTAA
TGGGTGTTGGTGCTCCAGATAGCTTGATTGATGGAGTTATACGTGGGGTGGATATGTTTG
ACTGTGTTCTTCCTACACGAATCGCTCGTAACGGAACACTAATGACACATTTTGGTCGAG
TAAATATTCGAAATGCTAAATATGAGTATGATTTCACTCCACTTGACCCAATGTGTGATT
GCTACACTTGTACCAACTACACACGCGCCTATCTACGTCATTTAATTAAAGCCGATGAAA
CCTTTGGTTTACGCCTTTGCTCATACCATAATCTTCATTTCCTAGTAAACCTCATGAAAG
ATGTTCGCCAAGCAATCATGGATGATAACCTTCTAGAATTCCGTGAAGATTTTTGTGAAC
GTTATGGCTACAATCAACCCAATGCCAAAGATTTTTAGTTCTTGAAAAAGCAATTAAAAA
GTTGTATTATAATAAAAGTGGAGAACCACTTTTATTTTGTGCCGACTTAGCTCAGTTGGT
AGAGCACTTCACTCGTAACGAAGGGGTCGTAGGTTCGATTCCTATAGTCGGCACTAATTC
AAAATCCTTGTCTATCGATAAGGATTTTTCTTTTAAAACATTATCCCATTCCACTTTTTC
CTAAAATTATCTCTTAATCTATAAAATAAAAACTACTGAATTATTAGTTCAGTAGTTTTT
ATTTGTCCTAAGCTCAATAAACAATCAATCTTCTTTTATTCTTGATAATATCCATTTTTG
ACAAAGAAGATACATTTCAATTTTTTGCTTATTTGTAAGAGAAACAAATGTGTTTTCAAT
GCTTTCCACATTTTCAAAAGGAACTTTTCCAATCAAATAATCGGGCAGAACTTTAAAATA
GTTTGCTAACTCCATCAATCTTATTCCAGAAGGCACTCCACCATTTTTATAATTTGCAAG
AGCATTTCTAGTATAGCCTAATTCTCTCTCAATTTGATTAAATGAGTTACCAGATTCATG
AGTCAAAGCTTTCAAACGTAGATAAAATATATTTTCCATTTTTCTTATCCATCAATACAC
TATAGATGTTGTATAAACAACATTAAAGGCTTGATCAGTCTTAGCATACTTACCGATGAA
TGTAATTTTCCCATTTGCATCTACCGTATAATCGGTTCCTTCAACTAAAGGATGAGCTTT
ATCAACTGATAGGATTTCTCCATTTGGCCCAACTGTTTCTGGATAAATGACTACTGACTT
ATAAGTAGTTCCAGCTGGCATTGGGTCAGTAAGAGTTGCATTCTCCATCGTATTTAATGG
ACGATTAATATTAATTTCCCAAATAACTTCACTAGGATTTGGGGTCTTGTCAAAGTGTCC
TGATTTGTCTATCCCTTGATTATAGTCTGGGCGAACGTGAACCTCAGAAGGAGGGAAATT
TTCCTCCGTTGGTGTATCAATTACAACTTCCCCAGGAACTGTTTCTTTATCAAAGTGGGC
ATCATAATGGAAAGTCCCATGAATATCATGTTTTGTTTCGACTTTTTCATTAAATACAAA
GTGAACTGTACCATCAGCATCAATAGTATAAGTTCCGTAATCCCCTATATTTCCCATAGC
TTCTTCAATTGTCACTCCATCTGGTAACTTGAAGTCAAAGTAATCTCCAGCCTTTAATGG
CATAATATCTTCTGGGATACTCCATGTGTAATCAATTTTAACAGCGGCGTCAATAGGGAC
ATTATTCTGGTCAGGATATGGATTTCCATCTTTATCAACATAAACAGTCGTTGCATCATT
GATGATAGAAGCTGGAGAAACTCCTGCACCATCTAGAAGGTCACGAATATTTCGACCGGC
ATCAGCTTGAGTTGTTGTTTCTTGTTTTGTTTGTTCTTTTTTGCTTTCAGAAGTTGATTG
ACTCTTGCTCTCAGAAGAGTTTGTTGAAATCTCTGAATTACTTGTACTTTTAGATTCTGA
AGTACTCGTTGAACTTTCTGTTGAATCCGTCGTTGAATCAGTTGTTGGAAGATCAACACT
TACCTTTTGATTATTAAGCGTTGCTGTTAACTGATTGAGGTCTTTTAATTTTTCTTTTAG
TACAGAAAAGTTAATGTTCAATTCATTGTTGCTATTCGCAGCTACAACTACCGTTAATTT
GTTTTCATTAGCAGTAAAATCTGTTGTTGATTTTGTTTTATTATCTTCACTAGGTGTATT
AATAGAACTGTTCAAATCGATAATTACTGTCTCATTTTGTTCAATTGGTTTTTCAACTTT
AAGTGTTAAGTTAAATGACGTTAGATCAGTTTTTGTTTCTGATTCGTCTATTTTAAGTTG
GCTTAAACTAATAGCAGTATTTACGCTGCTATCAGTCAATGCTTCCGCAATCACTCCTAC
TGGTGTAACAATATATTGCAAAAGCAATACTAGTCCTAGAATTATAGAAGCGACTTTTTT
TCTACTTTCCATAATGTCCTCCTTGTTGAGTTTTTAATCAGAATTCACACCATAGAAAGT
CTTTTTTCTAGCGTCCAATTGTGCCACCCTGATACTAGGACATTATAACACAATATACTA
CAAATGTGTAATGGATTTCGTACATTATGTATTTAAATGTTACGCCTTTTTTATATTTTT
TTCTGAAAAGAACACTCACAAAAAGGCTAAAGAGCCCGATATTACGGTATTTTTTGAGCA
TTATTGGATTAATATGGCCTTTAAAAAAATAAATAAAAAAAACTGATTTGAGATTTAAAT
CAGTTTTCCAATATTGCAAAATGTAATATATCGTATGTTTTGAACGACAGATGAAACAAT
TTATATAATAGGCTTTATCTATTAATCATTCAGCCATATATCAACTTATCTTTGCTTAGT
TAAGGTCTATTTTAAAACAAAAAAAGCCTGATAGTATCAGACTTTCATCATTTTTCAACT
GATAAGAGGAGGTCATCGATGCTCTTTGTAATTACCTCATCAAAATAATCTATTCTTTTT
TGATTTCGAGAAATAAGCTGAGCTCCTTGAATCCCAGCAAAAAATTCGCTGGCTTTTTGA
GAACTCTTATATTCGGTAAATTGTTTTTCTAGCCATGAAATGTTTTTCTGAAAAAAGTCA
CCAACTTTGTTATTGATACTATCATTCAGATTATAAGTATCCATTGCTAAATCTGAGCAT
AGACAGATTCTTCCCTCCATCAAATTCATTCTATATAAAGAAGTATAATATTCTAATTTT
GCTTTAAGAGTGGATGCTGTGCTTTGCTCTAAAGCTTCAAAAAAGTTCGTTGAATACTTT
TCTAGGACTGCTTCAATTAAATCGGTTTTACTTGGAAAATAATAATGAATACTTGCCTTT
TTGATATCAATAACTTTGGCAATATCTGCAAAACTAAACCCATTTATCCCTCTTGTTTGA
ATCAATTCTAAACCTAAGTTCACAATTTTTTCTTTTGTGTTTATCAAGATTTCCACCTAC
TCACTTATTGATAACTTTAAGTATAGCAAATTCTATCTTTATTTAATAGTCAGTATTTCT
TCTGTTGCCAAACGACTATTGGTAAAAGTATTAATCTTATCTTCTGAGCGATAACCAAGT
GCTATTCCTGCTATTATTAGCTCTTCTTCTTTTATATCTAGATTTTCTCTAATTTCATCA
GGATATTTAATATTTTCATAAGCCACCATTGAATCTACTCCCCGATTCGTTGCTGACAGC
ATTAAAGTTTGAGCGAAGGCTCCAGTATCATAAACTGACCAAACTGGCGTTGTTTTGGGA
ATTGTGAGATAAGCCATTGCTGGTGCATTCCACAAGTTTACATTTGCGGTCAAAAAATCT
TTCATTGTGGCATCTGAATTGACTTTATCCAACCAAGTACTCATATTTGTAAAAGGAAGT
TTACCCCAATCTTGGATATCTTTTACAGGAAGATCAGCGCTCCCTTTCAAACCTTTTTCT
GATTTTTTAAGATGGGATTTTTGGATATTTTTCATCGTTTCCCCTGTAGCAATATAAACT
CTCCACGGCTGTGAGTTAGCCCAAGAGGGTGCTTGCTGTGCATCTGATACAATATTTCTT
AATATTTCCTTTGAAACTTGTTCATTTTTAAAATCTCGAATTGAAATACGTTTTTTAAGT
GTAGTGGAAAATTCCATTGTAATGTTACCTCTTTTATTTTGATAATTATCATTCTACCTT
TCGGTAGGTAGAAAGTCAAATGAAATAACTTTCTCTCCACAAAACGAGATACAAGTTCAC
TAATAGACTTCATAAAATAGGTTATAATTAATAGATAGAAGTGAGGAGGGCTAACATGAA
TTATGATGATTTTATGAAAAGTAAACATATCGCTGAACGCTGGGGAGAATTTCAAGAGAA
ATTTAAAAACATGGATAAGTCGACTGAATTAAGGGCCTATCATGAACTTCTGACAGAGTT
TTATGAATATATTCAGTATTTAGAAACTCATTTTTTTGCCGCTGATAAAACTTCTGTGGA
CAAAAATTTACTGACAGATTGGTCAGTAAGTTCTCAAGCTTCTACAGCTTCTGCGCAAAT
TCCAATGACACTTTCTCCTAGTCAAGAACACCTGACAGGCGAGGAAGACCCTTGGTTTGG
ATTTAATGATGAATAATAATTATTTACTGACAGCTTCTGGTCAGTAAATTTTTTTATTTT
TAATTCCATTATGAAAACCTTTGCAAAAGTGCTAAAATAGAGCTAGAAATGATTGTCAGT
AAAAGGAGAATAGCTTATGCCTCTAAATATCTTGGATTATGACCCCTATTTGGAACCTTT
CAAAGATGACTTGTCTTTACGCCTCTTTGAATTTGCTAGAACTAAGAAACGGCTTTTGGG
CGTTGATGGTTCTTTAGTTGATTTTGCGAACGGCTATAAGTATTTTGGCTTCCAACAAGA
AAGTAAACACTGGACTTTCCGCGAATGGGCACCAAATGCTAAAAAAGCTTGGCTTGTTGG
TGACTTTAACAATTGGGAAAACAACTATGAACTAAAACAGGCTTATGGCGGGACTTGGGA
AATTTCAGTTCCTGGATTATTACCTGTGGGTTCTAAAGTAAAAATAAAGTTGCTTTTGCC
AACTGGAGAAGTTGTTTATCGTGTTCCTTCTTACATTATGTATGCTCTTCCTAATGAAAA
TCATGGTTTAGACGGGGTTATTACTCAGCCTAAGTACGAATGGAAAAATAAAAGCCCTAA
ACTAAGCGAAGCACCTTTGATTTATGAAGCACATATTGGGATTTCAACCGAAGAATACAA
AATTAATTCTTACAAAGAATTCACGCGCGATGTTTTACCCAGAATTAAAAAAGATGGTTA
CAATACCATTCAGCTGATGGCAATTATGGAACACCCGCTCTATGCTAGTTTTGGTTATCA
AGTTTCCAATTTTTTTGCCATCTCTAGTCGCTTTGGTCAGCCAGAAGATTTAATGGAATT
GATTGATAAAGCACATGGTTTGGGTTTGCAAGTGCTTTTAGACGTGGTTCATTCACATGC
TGTAAAAAATATTGAGGATGGGCTCAACTATTTTGATGGAACAGAAAATCAGTATTTTCA
TGAAGGCGAACGGGGAAATCATCCAGCTTGGAAGACGAAACTTTTTAATTATGGCAAAGA
TGAAGTCCTTCATTTTTTACTATCAAATCTAAAATTTTGGCTAGACATTTATCATTTCGA
TGGCTTTCGTTTTGATGGAGTAACTTCAATGCTTTATCATGACCATGGTTTAGGAACTGC
TTTTACAGATTATAGTAAGTATTTTTCACTTAATACAGATGTTGAAGCCGTGACATATTT
GATGCTGGCTAATGAACTAACTCATCTCTTTAATCCATCAGCAACAACAATCGCCGAAGA
CATGTCTGCCATGCCTGGGATGGCACTACCTATCTCGGCTGGCGGAATTGGTTTTGATTA
TCGTTTGTCAATGGGAATTCCTGATTTTTGGATTAAACAATTGAAAGAAAAAACAGATAA
TAGTTTAGATTTGCTAAGTTTATGGTGGGAATTGACGACCAGACGACCTGGAGAGAAAAA
TATCGGTTATTCAGAAAGTCATGACCAAGCTTTAGTTGGTGATAAAACACTGATGATGTG
GCTAGCTAATGAAGAAATCTATTGGAACATGGACATCAATAGTCAATCTCTGATTATTGA
CCGCGCCATTGCCCTCCATAAGTTAATTCGATTGATTACTTTCAGTCTAGCAGGTGAAGG
TTATTTAAATTTCATGGGAAACGAATTTGGTCATCCTGAATGGCTTGACTTCCCTCGAGA
AGAAAATCATGATGATTTTCAACATGCTAGAAGACAATGGTCACTTGCTGATAACGAAAA
TTTACGTTTCAAATATTTACTGGCATTTGACCAAGCCATGCTCAATTTAGAACATGATTT
CAAATTTTTAGAAAGTACAGATCCTGTCCAACAGCTTTGGATTAAGGATTCGGATAAATT
ACTGGCATACAAAAAAGGACAATTAGTTTTTGTCTTTAATTTCCACCCTAGTTATGAGCA
AAAACTTCAGCTCCAATTTTCTAAAAAACCAGAACTTATCTTTGACAGTGATGATCAAAA
ATTCGGGGGATTTGGTCCTAGAAGTAGTTTTGGTTGGTCAAAAGGAACTTTAAATTTGAT
TCTTGAACCTAGAACAGCGATGGTATTTAAAATTAAATAATAAAAAACCTGTCAAATGAC
AGGTTTTTTTACTGACAGAAATCCGAAAAGTCTGTCAGTAATTTCTAAAATGCATTTAAA
TTTGGTTCCATCAAAGTCCAGAGATTTTCAAATTGCGTTTGAAATTGATCGTCCCACTGA
GGGGCAATTTTCGGGTGGTGAAAATAAACGAAAGCTTGGATATAAGCGCCAGCCTCCTCA
TAAGATTCTAGTTTGGCCGCCGTTTTTAAACTCTCTACCATTTTTAAAATATGTTGGCGT
CCTAATTCTAAGTTCTCACCAATATAAGTAGTATATAGAGCAAACATTTCTGGTGTTTTT
CTGTGGGCTTCATACTTGGCAATAGCTACTGACCAAAGCCAATCATGGACAATATCTTTT
TGATGCTCATAAGAACTTGTATCAAAAGGAAAAATTTTGACAAGCGTCTGACCATTAAGC
CAACGAAGTGATAGAATGGTCAAAAGTTCATCTTTACTTTTAAAATGTTTATAAATCGCT
GGCTGACTAATATTCAATTCTTTGGCAATTTTTGAAATGGTCAACTTTTCAATTCCATTT
TTTAGGATAAATTCTTCTGTCTTCTTTAATATTTTTTCACGTGTGTTCATAAATTAATTG
TAACACAAGTTATAATTATTGACAAATATAACTTTCTGGTTTATAATTCATTTTGTTGGT
TATAAAAACAAAAAATAATAACCTTTATCAATAGTTAAGGAGAAATCATGACATTTTCAG
GACATACCATTTTAATCACAGGCGGTACAAGCGGGATTGGTCTAGGTTTTGCAAAAAAAT
TTGCTGAATTAGGAAATAAAGTTATCATCGCTGCACGCAATGAAGATAGACTCAATCAAA
TTTTAAGCGAAAATCCAACTTTTTCAGGATTTGTCAGTGATGTTGCTGACGAAAATTCTC
TGTCCCAATTGGTCAATTTCATCAATGAAAATTTCCCTAAGCTTGACCTTCTCATGAATT
GTGCCGGAATTATGCGTGCCATCAATTTGTTTGAACAAGCTGACAATTCTCTAGGAGCAC
TGACAGAAGAAATTAATATTAACTTACTAGGAACTATTGCTGTCACACAAGCCTTTTTGG
AAGTTCTTGTCGCAAATAATGGGATGGTCATTAACGTTTCATCTGGCTTATCAAATCTGG
CTGACGGTGCGCATCCTATTTACAATTTAACCAAAGCTAGTGTTCATTTTTACTCTGATG
CCCTTCGAGAACAAGCCAAATATTTTGATAAAGCTTTAAAGGTTGTAGAATTAGTTCCAC
CATTAGTTGCCGAAACAAATCTTGAAAGCCATACAAATACTGACGCACCTAATAACATGG
CCCTTTCGGATTTGATTAATGAAACTTTAGCCGGACTTGAAAATGGCTTAGAGCGAATTG
ATGCTGGTTTTTCCAAACAGCTTCACCAAATGGGAAAAGTTAATAGTGACGAAAACACCA
AACTTCTCTCTAATCAAATGCTCAGTAACTATTTTCCAAAAAACAAAGAATAAGGGAGAA
AAATGTCACTTAATCCACTCCAAATGCACAACACCAAAAAAGAGCTCCGTCAAAACTTTG
AGCTCACAGGACTCAGCAAATCTGAAATTGCTAATGATTTAAAAATTAGCGAAGTCAAAC
TTGAAAAAATTTTTAAACTTAAACAAAGAACACTAGAAGACACTTGGATTTTAAGAAATT
ACTTGCTAGAAAAAGTTGAAAATGCTGGTCAAGAACCTGTTCCATTTACTGCTTTAGCGG
GAGATTGGCACCACCACTGGTTTTTAAATGCTGATTTAATTGACCATCAACAAATGTCTA
AGGGCGACAACTAGAAATTAAAGGAGAAATACAATGAAAACACTCATCACAGGTGCAAAT
AAAGGAATTGGTTTTGCTCTTGCGCAAAATCTCGGTCATCGTGGCTATGAAGTTTTAGTC
GGAGCTCGTAATGAGACTCGTGGACAAGAAGCCGTTGAAAAATTGAAAGCCGAAGGAATC
AATGCGGAATTTGTCAAAGTTGATTTAGATGACTTAAATCAATTAACTAGCCTGTCAGCA
CTGACAGACATTGACTTACTCATTAATAATGCTGGAATTTCTGGTAATATTCATTCAGAT
AAAGGACATCTTGATATGGAAAAATCAGCTTTTGATTATTCTAATTCTGACTTAGAAGAA
ACAATCAAGACCAACTTTTTGGGAACACATGCAGTGATTACAGAACTCCTCCCACATTCA
CTGACCGAAAATGCTAAAATTATTAACATCACCGTACCCGTTTCTCAGGAATATTGGATG
CCGCTGGCCTATGTCACTTCAAAAGCCGCTCAGAATGCCATGACTTTTGCTTTTGGTCAT
CAATTTAAAAAAGACAAATCACAAAAACAAATTTTTGCTGTCATGCCTGGGGCTGTTGCA
ACAGATTTAAATGGCGCAAAAGTTGGTGACAGTCCTTTTGTCAAATCTCCAGAAGAAACA
GCTCAAATGATTAGTAAATTCATTTTTGATAACAAAAATCACAATGCTCAAATTATTAAT
TTTGACGGAACAATTTATGATAACTATGAACCAGGCTTACGTAACAAAGTGATTAAAGAC
GTCGCTAAAAATGGCTTGAAGCGTAAATTTAAAAAATAAATGAAAAAATTACTGACAGAT
TAGTCAGTAATTTTTATATTTACAATCTATTCGTAAAAAAACCTTAATATTTATGATAAA
ATAATTTTATGGAAAAAGAACGTTTTTTAGCCTTTACCGATGCTATCATCGCTATCATTG
CAACAATTATGGTTTTAGAATTTAAAACCCCTGATAAAAGCGGCTGGCCAGCCCTGACAG
AATTAACGGTTCCACTTTTGGCCTATGCCTTGAGCTTTTTTATGATTATGACCGTTTGGT
ACAATCACCATCAACTTTATCGTGACATTAAAAATATTACTCCTCGAATTTTCTTATTGA
ATACGCTTTGGCTATTCATTATGTCATTTTTCCCATTTACTACCGGTTGGGTCGGAAAAC
ATGCGACTGAATTTCTCCCTGAATTCTTCTATCTCGTCATTGTTTTTCTCTGGACAGCAG
TATTTCATCTCATGGATTACGAACTCCTCAAAGAAAATCCAGATAAAGAATACAAAGAAC
TTACGCATAGTATTTCCCGCAGAAATATCTTCATCATATTAGGAATATACCTTCCAATTG
TTTGGTTTTGGCCTCCTATTGGCTTAGTTTGTGTCGCCATGCTTGGTGCCGTAGCTCTAG
CAAGCTTTTTAAAAAAATAAAAGCCGTCAGTTAATGACAGCTTTTTATTTTAATCTTCTT
GTTCATCCATGAAACTATTGAAGACTTCTTCAATCATATCCCATTCATCTTCAGCATCTT
CAGGGATTGGTTGTAAATCACCTTCAGTACCGTCAGCATTCTCAGTAAATGAGTAAGCTA
AAACGTCAATAAGACCTTGTTCATCTTCTTCAAATTCAGTCGGTTGTAAAACAACATAGT
TTTTACCAAATTCTTCTTGTCCATCAATGGTAATCAAAATTTGGAATAAACTTTCATTTC
CGTTTTCATCAACTAAAGTAATATAGTCAGGTTCATGATTGTGGTCATGTTCGTGATCAT
GTGTATGAGTCATTCTATTTCCTTTTCTTCATCCTTAATTATAGGAAGTTTTTGCTACTT
ATAACAAAACAAGCAGACTTATTATCACTGACAGGCTCGTCAGTAATCAAAAATTATAAC
TTTAATGCGTGCGCATCCAGATAATTTTGTAAAATCAAAACAGCAGCTAACTTATCAATC
GATTTTTTTCGGTCTTTGCGGCGTACTCCACCGTCAATTAAAACTTTTTCAGCCTGAGCT
GTAGTCAGACGTTCATCTTGATAGGCTACTTCTAAGCCAAATTTATTGGCCAACTTTGTT
CCATAATCACGCGAAGCTTCAGCACGAATGCCTTCATCTCCGTTCATATGTTTTGGAAGA
CCAAGAACCACCTTTTCAGGTTTGTATTCTTTAATCAAGACAGCTAGACGATCAAAACCG
AGCTCACCAGCTTCACTATCAATCTTAATGGTTTCAACAGGCTGAGCGGTCATCCCAAGT
AAATCACTGACAGACACACCCACCGTTTTTGTACCAACATCAAGACCTAAAATTCGTGCA
AACACTATAAATTTACACCATTATCTTTCAAATAATTCTTGATTAATTCCTCAACAATAT
CATCTCGGTCAAAACGGCGAATTTTATTACGCGCATCATCATGACGAGGGATATAAGCAG
GGTCTCCCGACAAAACATAACCCACGATTTGATTGATAGGATTGTAACCCTTAGCCTCAA
GTACATTGTAAACATCAACGAGTGTTTCGCCAATTTCTTTCTTGTCCGAATCACCAAATT
CAAAACGGACTGTTTCATCTGTAAAACTCATAAGACACCTCCTTTAAATTTATCTGTAAA
AAGCCAGATCAAACTAAAAACTAATAATTTCACTTCTGTCAGTTACTTAACTTTCTCATC
TTTAGAGAACTTTACATTTTCTAATACTGACAGAAATATCTCATTAAAAATTTCTTAGAT
ACATGTTAATTATACGTTATTTTTTGCCTGAATTCAACCGTTTTCTCTAGTAAAGTAAAC
AAAAGTCTTTAGAAAAGACTTTTAAATAAAATATGAATTCTAATTTGAAAAATCACCAAA
TAATGTACATTACAGTCCTATCTACTCAAGGCACCAAGAAATTTAGCAAATAAGGCAAAT
AATTATTGATCAAGTTTATCGAACTGTGAAGAATAATACTCTCCCCAATTGCTTTACGTC
GATGATAAGCCAAAGTAACAACCAAACTCATCGGCAAATAAAAAAAGAAGGAATAAGTAA
AACCAGTATGTATCCATGCAAACACAACGACACTTACAAAGCAAGCCAACCATTTTTTAT
CGAAAAGTCGATAAATATATTCACGAAAAATAAGTTCCTCACAAATCGGCCCAATTACAA
ATAAATCTAAAGAGTGTGTCCAAAACGGAGTCCGTGCAAGAGAGTTTGCCACATCCACAC
CATGTTCTGGGAATGCCTCCAAAGCAGGCGTCATTTGAAAATATAATTTATGCGCTAACG
CAATAAAAACAACCCCACCAATAATAAAAAATAAGATAAATAATAGATTTTTCCAACGAA
AAATATCAAAAAACTTTCTAAAAGCTCCATTTTTGTAAGCAATAATCGTTATTAGAGAAA
AAGTTAAAATATCCACCGCTCCATAATGATTAAAAGTAAAATCATAAAAACCAGTCGGAA
AAATACCTAAACTAGGTTCCCAACCATTGTAAAGCACTACCGTTACTAGTAAAACTAGAA
GCGTTTTTAATTTAGTCTGTAAAGATTTTTTTATACGTTCAATCATAAAAGTCCCCAAAA
AAGGATTGCTAAATTACATTAACAATCCTTTAGCTTAAAATACACTAGAATTAACAAAAG
CGATTAAGTTAACGGTCATAAATATCGCCGATAATATCTCCACTTCCGATTAAGACTGAT
GAAAGATAATTTTGAGAATAATTAATTAATCCTCCACCCCCACTAATCCCCATCAATTCA
GCATTAGTCAATGTTTCAAACACTTCAAAAATCTTTTGTCCTTCCATAAGAACACACTTT
CTAGTCCGATTTGGACTCTTTTTGGACATTTCAGTTGATGTGCACTTCTACTAAAATCAC
CCATTAATTTTTCAAATATCCGTAACTAATTACAAATCTATTTTATTCTTTTCTGAATAT
TTGGTCAATAGTCTTTTAGTATTCTTTTTGTGTACTTTAGTTTTTACTTTCTCTCTTTCA
ATAGAGCATCTATTGAACACTCAAATAAGTTTGACATCTATTGAAGCAGCATCAAATTTG
GCTGTCTCCGACCATGTTCCCAGTTGCAAACTGCCTGTTTACTCGTAAATAATAATTTCC
CTAGTTCTTCTTGTGTCCACCCTGCTTCTAGCTTTTCTTGTCGGAGATAATCAGAAAGTC
CACCTCCCGAAACTCCTAGTAATTCATCATCTGTTAAATCTTCAAAGTTCAATAACTCAA
AAGAATGATTAGAGCCTTTATTTACAATTCTTCCTTTAAAATATTTTAAAAATTTCATCC
TATCCTCTTCAACATAAATAAAAGACCAGTCCTTGAAAACCAGTCTTTTTTATTAGATTT
AAGGCAAAATATTTCCAGCCGCCATATACAAATCATACCATTCTTCACGTTCCAAAACGA
TATCTGCTGCAGCTGCAATTTCTTTAATTCGACTCAAAGTCATTGTTCCAATGATCGTTT
GAATATTTGCTGGATGGCGATTAATCCAAGCAATAGCAATTCCCGTTGGAGTAGTATTAT
ATTTTTCAGCATAATATTCCAATTTTTTATTCAAATCAGGGAATTTTTCGTTCCCAACAA
AAACTCCTTCAAAGAAGCCATATTGGAAAGGTGACCAAGCCTGAATAGTCATCTTATTAA
TACGAGAATATTCTAAAATTCCATTATCATGGACAAAGGAAGCATCATCACTCATATTGA
CATGAATACCAGCATCAATCATACCTGTATGTTTCAAACCAAACTGTAATTGATTGAATA
ACAAAGGTTCTTTCACGGCTGTTTTTAAAAGTTCAACCTGACCTGGATTTTGATTAGAGA
CTCCAAAATAACGTACTTTTCCAGCTTTTTCAAGCTCATAAAAAGCTTCTGCTACCTCTT
CAGGTTCAACCAAAGTATCTGGACGATGCAAGAGCAAAGTATCCAAGTAGTCCGTCTTTA
AGCGACTCAGACTTCCTTCAACTGATTCAAGGATATGTTCTTTTGAAAAGTCAAACATTT
TTCCTGGAACAATACCACATTTTGACTGTAAAATAATGTCTTCTCGTTTGACTGATGATT
TGTTTAAGGCATCAGCAAAAATCGATTCACAAGCTCCACCACCATAGATATCCGCATGGT
CAAAGAAATTAATTCCTTCTTCAACTGAAGTTTCAATTACAGCAACAGGGTCTTTTCCTT
CTTCATTAATTCTCATACATCCTAGAATAATTTGAGAAGCTTCAAGTTCACCAATCTTAA
ATGTTTTCACGATAAAAATCTCCTTATCAAATATGAAATTTTACCCTATATTTCAATTAC
TAAAGGAAAACTCCATTAATTAATCAATAAAGCTATTATACCACAATAAATGAAACCGTT
TAACAAAATTTTATTTTTTTAAATAAAAAAACCAGCATCTGCTGGTTTCTATTTCATTTA
CAAATTAAACTGTAAGTGAAGCACGTCCTTTACGACGACGAGCTGCAAGGACACGACGTC
CGTTTTTAGTTGCCATGCGGCTACGGAATCCGTGAGTAGTCTTACGAGATTTTTTGTGTG
GTTGGTAAGTACGTTTCATTATATAAGTCCCTGGGCTACTTCACTTTTGGTTGAAAGTAG
CTCCACCTTTTCGGTGTTCCTTTCATCTTAGTTTACTGCTATTAAAAGCATACCTTACAA
TTTTACACTATGAAAGGTCTTTTGTCAAGGCTAAATCTCTTTAGAGACAACAATATAGCG
ATTATATTCTTGCCCTTCTGAATGACTTGACACACCATTTTCTTGACCAATAATCGTGTG
AACAATTTTACGCTCGTTAGATTGTAAATCATTGATATAAACAGTTTCACCACCACGCGC
ACGCTCTGCTGCCCGGTGAGCCAAGCTTACAATGTAAGCTTTCCGTTTTTCATGATAATC
TCCAACGTTTACAGCGACATTCATTCGTGTATTTAAAATACTGTTTGCATAGGCTTTTGC
TAAAATCTGTAAACTTTGCAAAATTTTCCCATGCTTCCCAATAAGTAGAGCATCATGGTT
AGAAGTCAAATTAAAGACCGTCAAATTCCCATCACGAGAAACTGAAACACGAGTTGCAAT
TCCCATTTCTTGGGTAATCGTGGTCAAATAGCTTGAAATTTTTGAAGCAATTTTTTCTTC
TTCATTTGAAACTTCTTTTTTAGCTTCAACTTCTTCTTTAACAGCTGCAACAACATCAGA
AAGATCTGTTGTTCCTTGGCGATTTTGAACAACTGTTTTTTTGGCCACTTCAATAATCGC
ATTACGCTCTTCTTCAGTGATTTCGCCGTTTTGTTCTCTCTCAGCCGCACGAACCGCTTT
AACAACTTGACTTAGCTCAAGCGTTGCTTCCATTGCGGATTGTGATTTAGGAACGCCAAG
ATTAATTGTATCATCTACACCACGTTCAGCCAAATGATCAGCTTTACGCACCGTTTCCTC
ATGGATTGGCTCGATATTAACCCGAGCCCGTTTCTTTCCAAATCCCAAGAAACCTTTTTT
CTCTTTTTGTTCAATATGAATATGAACATTCTCGCGCTTAACGCCTAATCGATTTAAACC
ACGATCAATTGCATCTTCGACCGTTTCACCAGTAAAAATAGCCATAATCAAACTACTCCT
GTCATATGATAAAGCCTATTGACAATTTCTAGCACAACTTCCAATTAAAATAAAAACTGC
CAATGGTATTTTTTATTTTTTTCTTGCCTTCTTCAATGCTTTTTCACGAGCTTTAACTTT
ATCTTTTTCGACCTGTACCTTAGCTTCTCGCGCTGCAATAATCTTGTATGGATTAGCTAA
CAACATCGTTTGAAAGACTTGGAAAGCATTAGATATTACCCAGTAAAGTGCAATTCCGGA
CGCAAAGTTTACACCCATAATCAAGATGAAAATCGGCATAATATAAGTCATTGAAGTCGT
CATTGCATTTCTTTCAGGAGCAGACTTCATCATTAAATATGAGCTCAAGAAAGTAAAGAT
TGCTGCCAATATAGGTAAAATAAAAGTTGGATCTTTTGCTCCAATTTCAAACCAGAGGAA
AGTTCCGTGTTTCAAAAAGTCTACACGAGACAAGGCTTGATAAAGTGCCCAAAGCACTGG
CATCTGAACAACCAAAGGTAAACATCCCATATAAGGGTTAACTTTGTTTTCAGCATAAAG
TTTTTGAATCTCTTCATTCATCAAACGACGAGATTCCATATCTTTGCTTGGATATTTAGC
CTGAATTTTTTTAATTTCTGGCTGAATTTCTTGCATACGTTGGCTAGATTTGATTTGAAT
ATTCATCAACGGGAGCAATGCTGCCCGAATAATAATTGTGAATAAAATAATACCAACTCC
GGTCAAACCACCAAATGACAAGAAACGAATAACCTGTGCAAAGCCATATACGATTTGATC
CCAAAGATTGCTGGAGCTACCTGTTACTGCCTTGGTTCCACAGGCTGTAAGTAACAAAAG
GGCAGCTCCCGCCATTGCGATCAAACTAAATTTCTTTTTCAATCGTTTTCTCCATCCACA
TAGATTTTTGACAACTTCAACACGTGTCTCAGATTTTTCTTTACTTCTTCAAAACTAAGT
GTCTCAACACCCGAACGAGCGATGATTACAAAATCTTCATCTACCAAATAAGGTTTAAAT
TCAGCTACTGCATGTCGCAAAAGACGTTTAATTCGATTACGCAAAACCGCATGCCCAAGT
TTCTTACTTACTGATAGCCCTACACGAAAATGAGGCTGATTTGTATTTAATTTATATACT
ACAAATCTTTTATTGGCAAAGCTATGTTTCGCTGAAAAAATTTGGTCAAAATCCTTTGAG
CGTTTAACGCGATATGTTTTTTTTATAGCCAAGCCACTCTCTCCCATTTTAGAAATTATC
GTACTAATTTTATCATAAAGTTGCTAAAAAGTCACTATTTCAAATGAAAACGTTCTTTTA
TTCAAAATATTCCATAACTCCTTTTTGTTTGTTATCCTAACTTTGTTTGATAGGAATATT
TTATTCTCTTAAATACTATGTTTATCATTAAGCGTACTAAGCAGATGATCTACCATATAA
GTAAACGACTCTTCTTTAGAAATTGAGCCTGACTGACGAAAATAACCTAATTGCGTCAAA
GTAATAAATCCATGCAAAGTTGACCTAAACATTCGACTAATATGAAAATTCTCTTCTTCT
GATAAATTAAAATTTTCTAAACTACGACGAACCAAGCGAATATTTTCCTTTGCTAAATAT
TCAAGTTCACCATTATTTGTCTGATGTATCACATTAATTAATTCATAAACTGCTTCATAT
TTTTCGGCAAATTTTTTATAGCTTTCAGCATAAGCTCTAAGAGCGGCTAAAGGCGTCAAG
CCTACCATTGCATGAGTCAATTCATGATTTAGTTCTTTTTGTAAGTAAACTGCAGTCGCT
ACTCGAACTTCTTCCATATTTTTAAAATGATTGTAAAGTGACGGAGCTTTAATTCCAAAA
TATTCTGCTAAACGAGGGAAACTCACATTAGAGAGTCCAATTTCACTAGCTAACTTGATT
GTCGCTTGAACAATTTTATCGCGGGTTAATGCAATCCTTGCCATAATAGGATTCCTTTCA
GTACTTTCTGATTAGAAAGTTTTCTTGAAGTTTGAGATTTTTTCATCTCAAAGCATCTTA
TTTCAGTATAAAACTATTCACTCTCTTTTTCAAGTGATGATTCGTCATTGACAAACTACG
AACAATAGTTTTATAATATTATTATGAATACATCAAGAAAGAAGTACATTTATTCATGAA
AGAATCATGGCAACGAAATTTAATCGTCCTTTGGTTTGGGACATTTATGACGGGAATTGG
CTCAAGCCTTATTTCCCCTTTTATATCACTCTATATCGGAACACTAGGTCACTATTCAAA
AACAGAATTAAATATTTGGTCTGGTCTGGTTTTCTCATCTACTTTTATTGTTTTAGCCAT
CGTTTCTCCCCTATGGGGAAGATTAGCTGACCAAAAAGGTCGAAAGTTGATGCTCTTAAG
AGCCTCTCTCGGAATGGCCATTTCAATTTCTCTAATGGCTTTCGTCACGGCTGCTTGGCA
ACTCCTTATTTTGAGAATGTTGCTTGGTGCTTTTTCTGGATTTGTATCCAATTCAATGGC
TTTGATGGCAAGCTCGGCACCCAAAGAAAAATCCGGTTCAGTTTTATCATTACTCACAAC
AGGTTCTGTAGCTGGAACATTAATCGGACCTATAGTTGGTGGGGTCCTCGTTAATATAAC
TGGATATCGTCGTGTCTTTAGCGTCACAGGTATCATCATGTTCCTTGTTTTTTTCCTTGC
ACTTTTTTTGGTCAAAGAAACTTTTAAACCAGTTGAAAAGAAAAACATGCTCTCCTACAA
ACAAGTATGGGAAGTTGTCACACACCCTGCAATAATATGGGGAATGTTTTTCGCAACATT
GATTACCCAAATGACCAATCAATCCATTAATCCTGTTCTTTCACTCTATGTACAAGAACT
CATGCATGGTCAAGGGAATATCACTTTCATGGCTGGGCTTGTCGCCGCCGCTCCAGGAAT
AGTAACCTTAGTTGCTGCCCCATTTTTAGGGAGACTTGGTGATAAAGTCGGTCAAAGAAA
AATTCTTGGCTTTGGACTTTTCTTCTCACTTATTGTCTTTTCAATTACCGCACTGACAAC
TAATGTTTGGTTTCTGATTGTTATGAGGCTCTTTGTCGGAATTTCTGATGCTGCGATTTT
ACCATCTGTTCAAGCTATTCTGGCCAAAGAATCTCCTCAAGCTGTCACCGGCCGTATTTT
CTCTTACAATCAATCCGCTCAATCAATCGGTGCCTTTGCTGGTCCTCTATTAGGCTCAGC
TATTGCTGGTTTTATCGACTATCGTTATGTATTTGTAGGTTCAGCAATCCTTGTCATCTT
CAATCTGATCAACTACTTTACACACAATAATTCAGTTACACTAAAAAAGTAATTGTATAA
AAAGAGCTTCATTTTTGAAGCTCTTTTTTTGCTTGTTCAATTTGCTTCTTAATCGATTCA
AAACCAGTTCCACCTAAAGAATTCCTTCGTGAAACAGCCGTTCTAGATTTCAAAATTTCA
TAAACGTCTTCTTCTATTAATTGAGACAAAGCTTGATAGTCTTTTAAGCTCACCTCTTGA
AGATAAATTCCTTTTTTTATGCATTTTAAAACTAATTGACCTACTAATTCGTGTGCCTCC
CTAAAAGGAAGACCTTTTGCCGCAAGATAATCAGCCAGCTCGGTTGCATTTGAAAAATCT
TGCTCTGTCGCCTTTTCCATGTTTACACGGTTTACAGTCATGGTTGACAACATTCCATCC
ATAACACTCAATGATGTTAATATGGTATCAGCACTGTCAAACATTCCCTCTTTGTCTTCT
TGTAAGTCTTTGTTGTAAGTTAAAGGAAGTCCCTTCATGACAGTCAATAAAGATATAAGA
TTTCCATAAACTCTTCCGCTCTTTCCTCGAATCAATTCAGCCATATCTGGATTCTTTTTT
TGTGGCATGATGGAGGACCCCGTAGAATAATTATCTGATAAACTAACAAAATTGAATTCA
TGACTAGACCAAAGCAAAAGTTCTTCACATAATCTTGATAAATGCATCATCAACAAACTA
GAGTTTGACAAGAATTCCAAAATAAAATCACGATCACTGACAGCATCCATGGAATTAGCA
TAGACTTTCTCAAATTGAAGCAAATTTGTGGTTAACTCCCTGTCAATTGGAAAAGTAGTT
CCAGCCAAAGCTGCCGCTCCTAAAGGATTCATATCAGTATGTTTTACATTAAATTCAAAG
CGTTCAAAATCTCGAGTAAACATTTGATAATAGGCCATTAAATGTTGGGCAAAAGAAATC
GGTTGGGCATGTTGCAAATGAGTATAACCCGGCATAAGAGTGTCAACATGGTTTACAGAA
AGATTTACAATAGTTTCACGAAGCGTTCTTAAAGCTTTTAAAAGATCAGATAAAACACTT
TTGAGATAGAGGTGCATATCGGTTGCTACTTGATCATTTCTAGACCGAGCGGTATGAAGT
TTTCCTGCAAGTGGACCAATTTCATCATGAAGATAAGTTTCCATATTCATATGAATGTCT
TCATTTTCAATTTTGAACTCAATTTGCCCCTTCATAAGTTTTTCTTCTACTTTTATCAGC
CCATCAGCAATTGTTGTAGCTTCCTCAGCAGTGATAATCCCTGTTTCACCTAACATTTTC
ACATGAGCTAAAGAGCCCTTTAAATCAAAAGGAGCAAGTCTTTGTTCAAATTTAATTGAT
GCACCAAATTCTTCAGTTTGTTTATCTAATGAGGCTTCAAAACGTCCTCCCCAAAGTTTT
TCTACCATTCTCTCACTTTCCAAATTTTTTCATCTTTTATTTGAGATTTACTTGAGCATT
AACCTGAGTAGGCAAGCCCCAAAGTTTAATAAATCCAACTGCCGCTGCCTGGTCAAACTC
ATCAGCTGCAGTGTAGGTTGCCAATTTTTCACTATAAAGAGAATTGGTTGACTTACGTCC
TATTGGAGTCGCTAAACCTTTGTATAATTTAATTCTCACGATGCCATTAACTACTTTTTG
TGTTTCATCAAGATAAGCTATTAAAGCTTTAGTCGCAGGATTAAACCATAAGCCATTGTA
AATCAAATTTGCTAATTCATTTTCAAGAACGGGCTTGAAATGTGCTAATTCTCGAACAAA
AGTTAAATCTTCCAAATCCTTGTGGGCTTTTAATAAGGTAATAGCAGCTGGACATTCATA
AAATTCACGTGATTTAATCCCAACCAAGCGGTTTTCAATATGATCAATCCGACCCACACC
GTGTTTGCCTGCAATAATATTCACTTCTTTAATAATTTCATGCAATTCCATGATTTTTCC
ATTCAAAGCAATTGGCAAACCTTCTTTAAACTCAACTTCAATAAACTCAGGTTCATTCGG
AGCATCCTCAACAGAATTAGTCATGAAGAAAGCATCTTCAGGGCAGGTATTCCAAGGATT
TTCAAGAACTCCTGCTTCAATGGCACGTCCCCATAAATTCATATCAATAGAATAAGGATT
ATCCAAATCAGCAGGAATCGGAACACCATTTTGATTAGCATACTCGATTTCTTCCTCACG
AGCCCAATGCCACTCACGGACTGGAGCAATCACTTCAAGTTCTGGCGCAAGTGAATGGAT
TGCTACTTCAAAACGAACTTGATCATTTCCTTTACCTGTACAGCCATGAGCAATTGCGGT
TGCCCCTTTTTCTTTAGCCACCTTAACTAACTTTTTAGCAATTAAAGGGCGGCTCAATGC
TGATACTAAAGGATATTTATTTTCATACATCAAATTTCCTTTGAGGGCAGCACCAACGAA
GATTTCAGCGAATTCGGCCTTACAGTCTAGAACAACAGACTCTACCGCACCAACTTGGAG
TGCTTTATCATGAATAAAATTCAAGTCCTTCCCTTCACCAACATCCATGCAAGCGGCAAT
GACATCAAAACCTTTATCAGTCAGCCATTTTACAGCGACACTCGTATCCAATCCACCTGA
ATATGCCAAGACAATTTTTTTGTTTCCCATCATTTTTCTTCTTTCAAATTAATATAAATG
CAATTATACAGCATATTTATTCATTTGTCAACATTTTTGTATAAATATGCGTTTTTTGTT
TTAGTTATTCTTATTTCATATTATTTCAGGAAGGTAATTAACTATGGTATAATGAAATTA
GATAAGGGAGCGGAGCCATGGCAGAGTGGTAATGCAACGGACTCGAAATCCGTCGAACCG
TGTAAAGCGGCGCAGGGGTTCAAATCCCCTTGACTCCTTATAAGTAGAGTTCTTTATTCT
CAACTCTATTATATAAGAAAAATGATAGTATTGAATACGCTTACTCCTTTTCCTCCTGTA
TGTATAAGATTACATCAGGAGGTTTTTTTATTCAAAATTATCAGGTTCCATATTCTCATT
AATCAAATATGAATAGCACACCTATCGAATATTAAGGAAAAATTTAACTGTAGGAAAATA
AAAATATCCAAATCAAATGAAAATTAGTCTTCTCTATCCATTGCTTAATTAAGTAAATTT
ACAAGAAATTGTTCATAAAATACCACGATTCAAAATCAGAGATGACAATTATAATCATTT
CATAATCTACTTCCCAATATCTATAACCTTGATAGATGAATAACACAGAAAGCTCTTGCT
TTTTTAAACTCAAATCTTCCAAATCAACATGTTTAGGAATATGATAATAAAATAGAAAGC
TTAACGGGCTCAAAAAAAAATGATAGGAATAATCTATCATCATAAAACAATCTAAATTTA
GATTTGAAAAATACATAAACTATTAAATAGGAAATAATCACTAGGAAAGGATTAGTCCTC
CCAAAACAACCACTTAGTAAGTCACCTATCAATATTGAGCGCAAACAACAGATAAATGTC
TGCTTTTATGTTTTTTAGAACAGGCACTTTCTGAATTCTTTATAAGGTAGGTAATTTTAG
CATAAATAAAAATTGACTAATTTAGAAACTTATAAATTTCTAAAAATTATCTTTTTCAAA
ATATTCAACCATTGCATAGACTCCTACAAAAAATAGTAAAAAGAAAGTCATGAATTGATA
GCGTGTTTTCACCTCCCAAATGATGGTATGAAAAAGGCTTATTCCAAATATTATCAATAA
TGATAATAAAATAGAATTTCTAGGAATTGGTTTCTTACGTAATAATTCTAAAACTAAAAA
AAATAAAAACAGACTTATTAAAGCTTTCGAAAATACTTGAGAAACTAAAAAGATAAGTTT
AGAATATTTTAAAAATAATTTTGGAGCAAAAATATAATTCTTTTGATAATCTGTCAAAGT
TTGAAAAGTTCCTTCATGCCACAAAATACCATATTTGCTGATGAAGTGTAACCCCAAAGT
CAGTGGTCTATAATTTAATAATCTATTTTTAATTCCTGCGATATCAGCATTTTGAGCCGA
AGAAAAACCTTCGTGATTCAGAGTATAACTGCGATCAGCTTTGTTATATTGACCAATTTT
TTCTTGATTCAATCCCATATAAATCCAGTGCACCACAGGGAACTGCTTAGGATTATTAAC
ATTATAATGATAAGTTGCATCAAAAATTTTACTCGTACTAGTAGCAAGTATAATTCCTAA
GGAACAAAAAATAAAAAGCTTACTGACTAATTTAAAAATATTATTTTGTTTTTTATATGT
GAAAAGTCCAATTATAAATAGAGCCACCAGAGCAATGATGATATTGGGTCGCATTAAATA
GCCATAAGCAAAAACAAAAGTGAGTAATATCAATTTCCACCAATTTAGATGATTGTATTC
AAAAAGAAAGATTAAGAGTGATAAAGCGAGTATACTAGCTCCATCAGTATAACCAACTTG
TATTATAAAACTATAAAATACAGGAAGAACTATCGCTAACAAGCCTGCAAGTGCAGCACT
TTGTGGTTTTTTGTGCCAGAGAGTTAGCAACGTTAATACAAGACTTCCTATAAGTAAGCT
AATATTATATGCGAAAAAAATAGGATAAAAACCAGTGTGTAAAAACTGACCAATTTTCAT
CATCCAGCTGTATAAAATAGTTAGGGGAACAAGATTTTTATATTGTAAAATCCAGTTACT
CCATTCAAAATTATTTTGACTAATTTTTCTAGCCATATCAATACATATTTGGACATCACC
AAATAGCTGAACTCTAAAGAAAATGACATTCAGTATGGCAAGGATAGTCACGGCTAAAAC
AGAACCTATAACAATGTTTCTTAATTGTCGTTTGGAAGATTTTCTCAGTAAGCCATTGAT
AAATCGTAATATAAAATATAGAGGGATCATGGTTATTATAACAACAAACGGGTTAACGTT
ACCTGATTCAGTAGAGAATATGAAAATCATCATTAACAAAGCAAGGGAAGTTAAACCAAT
TAAACAATAACGGGTAAATTTTTCGAGTTTAATCAAATCTTATCTCTTTTCTTGGTTTTG
ATTAAATACAAGATGAAATACATTTCCGCTGGGGAAATTATCAGATAGAAAAAACCACGC
TCCACAAGCTTCAGCATACTCGTTGATAAGAGAAAGTCCAATAGTTGTTCTTGTTTCTAG
AGTATCATCGGAAAGATTGAGCTTGGAGATAGCCTTCTTCTCCTCGTAAATAAAATTTAC
CCCTTCATTGGAAACAGCGATATCAATAGAATATCCTTGTCTTAATAAAGCTATTTTTAA
TACACTTTTTGGATCTGCGGTTTTACTTGCGTTCTCTAAAAAGATTCGGATAATTTTTTT
TAAAATTACTTCATCGATATGAAGAGTAGCATTTAGCTCTTTATCAAAACTAATTTTTTG
TGGTATTTTAGGTTGAACTTTTTCAATTACTCTTTTGATGGTATCATTTAGGTTAACTAA
AGTATCCTTTTTCCTTTTCATATACAAATACTCTTTCTTACAGATATTATAAACTATTCT
ATGAATTTCTGACAAATTCATTTATTAAGCTTATTCTCCCTCTCTTCTTTATAATATTCT
TTGCTTTTTTAAACCTATACGCAATCAACTCAAAATTTATACATTCACTAAAAAAACAAA
AATGTTATCAAAACCCTTATTCTCTTTTGATATATCTAGAATATCAAAAATGTTGGGCTC
TTTAAATACTATTTTAATTAAAGTTTTATGATAAAAGGTCAGAAAAAAGTGATTAATTTT
ACCAATAGTAATATTAATCACTTTCGTATCGCTTAACATTTTACTCTAATCACGCGCTAT
AATTGAGAAATGCCTATATAATATAAATGAAAAAACTCTCAAGTTAATGACTTGAGAACT
TTTAATTGATACTTTACGCAGAATATCCTTGGTTTGAACTTTTAGGGAAACTTTCTACTT
AGATTTATCCATGATTATGCTGGCCTTTCTTTCATTAAATTCACTTAAATCATTGACTAA
GAAAATACAATTAAATACAAGTGCAAAATATAAGAACAATAGAGGTCTATCTGCCGAAGC
TAACAAGGTTGGTGATAAGCTTATAGCCATAGCTGACGAAAAGGTAATAACTAGAGAAGC
GATTATCATTAAGCTTGTTTTTGACTTACCATATAACAGAATAATAATCAAAACAATCAA
AAGGATTAGAGTCGCAAAAATGAGAGTAGGTTTCAAAAGCGTCCCAATTATCTGCTGATT
AAATTCTTTCCCTGGAGACTCCTTTACTATTACACTAAGTCGGTCTGAAATTAGTTGATG
AGAGGCACTCGTCAGCATTATGACAGCTCCAGATAGAATTATTGACAGTCTTTGCCTCCT
TTGAATCGCCTTGATAAATAATAATATAACTAAAACTTCAAGGAGATTGTGACTTACTAT
CAAATTTGAGGCAATATTATTAAACTGTATGAGTATTTTATCTAAAAATGATAAGTGATT
AAAAGTCGGAAACCATCTTGCAATTTCCAACATTCCCCGATTTTGATTTCCAGGGCAAAG
CAAGACGTTTAAAAAGCTTAATAGAGAAATGACAAGACAAATCATTCTATATGTATTAAA
AAAGTTCTTTTTCTCTACTATAAGGCAAAGAATAAGATAGAGGCAGAGGATAATTGCCAA
CCCTTCATTAAAAACAGCGAGTCCCAGAAATAGGATACTAAGCGAATTTTGTAAACTTCC
AATATTTTTCATTTTTCTGTGTCTATCTGTCATTAACCAATAAAGAAATAACGCGCTAGG
CCAGATATAATTTACTATTGTAGCAATTGGCCCTGCAGATTGAAGAGAAACAACCGGAAA
TAGTGCCATAAAAAAGACAACAAGAACTAAATTACTATCATATTCATTAAAAGAAAAAAG
TTCACTCAGAGAATAAAAAAATAAAAGCGTCAAAATTACTGTGAAAATATAAAATAAAAT
TAAGTGTTTGCTCGCAATCAGAGTTGCCCCCTCAATCCAAAACCGAGACGACCAAGTTTC
ATACCTTTTTATCACAAAACTGATTGGGGAAGAATCAACCTTAGAAAACCATTGAGCATC
TCCACTCATCCAGTCAACTTTTGTTAGCGTAAAATATAAAGCATAAAATATAATTACTAA
TAATAGAGGGATTTTAGCCTTTTTGCTCACAATCAAACCTTCTTTCTATATTACTTTCCT
TGATGATATAATTCGGACGTTTTTTTACCTCTATAAATGTCTTTGAGAGATATTTTCCTA
TGATTCCAGAAGCCAGGAGTTGCAAGCCCCCCAACATCAAAATTAAAACAACAAGTGTTG
GAAAACCTTGGACGTCATCACCCCAGATAATAGTTTTCAAAATATAGAAAAGACTCAATA
TTATCGAAGAAAAAAAACAAAGTATACCGATAAAAGTTGCAATATTCAAAGGAAGTTCAG
AAAAATTAATAAAACCATCTACAGAATAACGAAGTAAACTCCAAAATGACCAAGAAGTCT
GTCCAGTAGTTCTTTCTCTGTTTGTATAGTCTAAATAAAGTACCTTATAACCTACCCACG
AAAATAAACCTTTTGAAAATCGATTGTTCTCCTGAAGTCGCAAAATACTATTCACAACTT
GTCGAGTCATCAAACGGTAGTCACGCGCTCCATCAACGATTTTTGTTTTGGAGATTCTAT
TTATAATCTTATAAAAAAGGGTTGAGAAAAAAGAACGGATATATGGCTCACCTTCTCGAT
TTATTCGTCTTGTCCCTACAACATCATACCCCTCATTAATTTTTATAAACATTTCATTTA
ACATTTCTGGCGGATCTTGCAAATCAACGTCCATTATTGTAACGAAATTGCCATCAGATA
CCTCTAAACCAGCAAGTAATGCCGCTTCTTTTCCAAAATTTCTTGAAAAACTTATATATT
TTATATCCATCCTTTTTTCGGATAACTCTTTTATCATCATTAATGTCCGGTCAGTAGAAC
CATCATTGACAAAATAAAAAGTTTTATCGAGCGGTAACTTTTCTGTTTTATCATCTACTT
CCTTTATAAATAGTTCTATACTTTCCTCTTCATTGTATACCGGAACAACAATTGATAATT
TCATATTATTTTATTCTCATTTTCTTAGATATTAATACTGAGGATAGTCTATATTAATCA
TTTTTTCTCATTTAAAATAGAATCTTCCCATCCTTTGCTGATATTAGTATAGTCTATGTA
CCCTTAAAAATCAACAGAATTTCTGCTTTTCGGATTACCTTATTACCTTTTATTGTAATC
CTACTTTTATTTAATAATAATAAAAAAATGTAATGAAGTTTTTTAATGTTTTATAATTTC
TCTAGAAGTCTTGAATATAAATAAAAAAGCCTACGAATGACCATAGACTTTCTATCTGAA
AAGTGATTTAAGCTTTACTCAAATTTTTTCTATTTAAGAATAATGATAAAAATCCTGTTC
CAAGTAAAATAATCGCAGAGATATAGTAAGGGAATAGATGATTAATATCAAACATATATC
CTGCAGCCATTGGCCCTAAGATATTACCAAAGCTTGTAAAGGCCGAGTTTAAACCATTAA
TTGCTCCCTGACGATTTCCAGCATGTTTCGATAAATAGGTCGTCACAGCTGGTCTGAACA
GGTCAAAAGCTAAGAATACAACAAAGGTCGAAAGAGCCACAACTAAATTTGTTTTCGTAA
ATGCAATAATTGCTATAAAAATTGCACTTGCAAAGAAAGTCAGTTGAATTAGACCAAGTT
CTCCGATTTTATTGACAATTGTATCAAATAAAAAGAGTTGGAAAAAGAGGGCCAGGATAC
CACTTACTGTAATGACTAAAGCAATTTCCCCCATGCTAAATCCAAAGTTAATGCTTGCCA
TGATACTATAAATTGACTCAAAAGCTTGTAATCCAAATGATGATATCAAAATAATGATAA
ATAATGAGCCAAATAATGGGTTCTTGAGAATATCAAGGAATGAAACTTTTTCGGTTTCAT
GATTGGCTTCCATTGTCCGTTCAGGTTCTTTTAAAATCGTGATTGTTAAAATAAAACCAA
TAAAAGCTAAAATTGCCGCAACATAGAAAGGAACACGGATACCAAAATGAGCGATGAAAC
CACCTACACCGGGTCCAATGATAAACCCACCACTAATTGCTGCTGATACGAGTCCCATTG
CCTTAGGGCGTTCGGAAATTGTAGTCATGTCAGCCACATAAGCTGTAACTGATGGCATCA
GCATTGCCGCTGCAACGCCTCCTAAAGCTCGTGAAATATAAAAGCCTGTTTTCGCTTGCG
CCAGTCCAAATAAAAGTTCGGAAAAAGAAAAAATAATCATTCCGATCGCAATGAGTTTTT
TACGCCCAATTTTATCAGATAAAGCACCAGCAATCGGTGAGGCAATTAACTGAGCAATGG
CAAAAATAGAAATCATCATTCCCATTGTTGTCCCAGAAAAGTGCATTTGTTCTTTAAGGG
TTGGCAAAACAGGAATGACTAAACCTGCACCCAAAAATACTAAAAACAGATTAGAAATTG
CTAAATTCATCATGCTTTTTTTGTTTTTCATTTTTTCCTCCTCATTCAAAAATAGCAAAT
AGACTCAGCTACTGCTATTTCTTTTATTTTTTACCAATTCTCTTATTATATCATGAAATC
TATATACTAAAAAATTAAAAGGCTGTGTCAACTTTAATGACCGCTTGTTACTTTTATTCC
AATAATCCCCACGATTAAGAAAGTTATAAAAAGCCATGTTAATGGTGGAACTTTATCTTT
AAATATCATAAGACCAATTAAGATAGAGCCCACTGCACCAATCCCTGTCCAAATTGGATA
AGCAATCCCTAAAGGAAGCTTTTTTAGAGCTAGGGCGAGGAAACCAAAACTAGCAATCAT
CCCAATGATTGTTAATAATGTAAACTTTATATTTGAAAATCCGTGGCTTAACTTCATTGT
TGTTGCCCAAACTACTTCAAAAATTCCTGCTATTAGTAGATATAGCCAAGTCATTTTCGC
CTCCTCAGCTAAAAAAAGAACGACTATCTACATTTCTTCTCAGACCTACTGAAATGCAAA
CAATCGTTCATACGATTTAACTCCCGGTGGAGTATTTATTCTATTTTCTTCATTCTATCA
CACTTTTTCAAAAAATGCTAAATAATTTTTTGAAATTTTGGAGCCTAAACTCGAACCGCT
TAGTTAAGAGGGATTCCTGCTGGAATTTGAATTCCTCCCGTCGGTTGTTTTGCTCCTGGG
AATGAATCCCAGTCATAACCAGCAGGTAGGTTGCAAGTTCCGTTAACTGTTACTTGGGCA
TTTTCTGGAATTTTTTGGCTATCTGCGATACCATTTGATTGGTAAGTGCTTGAATAGTTT
TTAGCCAATATGTTCCACCAATTGAGCGCACCATTTCCAGGTTTATCTACCCAGTCTTCA
TATCCGACAGGAACTCCTCCTGTTTTAATATTGGTAAATACTGCATTTATTGAATCTCCT
CCAAAAGCAGTCGCCCCTTGCGCACTAATCATATAGAGTGCATTTGTTTCTGTCAAACCT
GTTCGATCTTGATTTAGGATGGCATTTGTCGTTGATTTCGTGGCATTAAAGCTAACTTTT
TGACTACCCATCAATACTCCATCAGCAAAGAAGGCTACAAGCTGACGGCTTTGATAATAA
GCCAAACTGAGGTGAACTTTTTTCCCAATAGGAGCTGGTCCATAGGCAACGTATAAAGCA
TTTCCGCCTTCATGTACTCCTCCGCCTGCAACATTTTCTGATAAATAGACTCCTTTTCCA
GCCCATTGACCATCATCTAAACCGCTTTTGGCATCATACTGAATCCCGAAGGATACATTG
CTACCGTTCATATCTCCTAGCATCAGTTTCCCATGATAGCCTCGTCCAGAGCCAGTAAGA
TTTAAATCGGCACTTACCTCTACTGTTACAGGTCCTAATTTACTGACATTTGACTCTTCC
ATGATATTGTCACCAAAAACGGTGCGGGCAACTCCTGGAATAGTGTACAAACGAGAAACG
CCTGGCTTCCAAGAAGGTTGTGGTTTTGGACTTATCAAAGCTTCAGAGTTCCAAGCGACC
GCTCCATATTTCCATCCAGAATTAAGAAGGTTCTTTTGCTCATTTGAATTTTTTGTGAAG
TTGTGTGAACCAGAGCTGGCATTAGGATTAAATGCAACATATACTGGAATATTCCCTCCA
GAATAGAATACTGGTTGACCTTTGTTATCCCATTTCCATCCTTTTTTTACAAGTTGGTTA
GCTTCATAATTACTTTTGGTGTAGTAATGATCTCCACCTTTGGCATTTGGATTGAAAACT
CGATAAATTGGCGTTGATGATTTTTTGGGAGCAATCCATCCTACCCCTTCGTAAGACCAA
CCTGATTTGTTAACAGAATCTCGTTCAAAGGCACTACTTGTATAAAAATGCTCTCCGGTA
TTCTTGTTATAAAGTCGATAAATTTCTGCCTGTGTTGAGTCTGCTGAAACTTTAACCGCT
CCCGTTAGCAAAATTGTCAATACTGTCAAAAATGCTATTATTCCTTTTTCATGTTTAACT
TTTTCCACTCCTTACATTTTTCAATCATTGAAAGCTCCTTCACAAAAAATTACTTTCAGA
ATAAGTTTATCACAAAAACACACATTAATCTATCCACCACGAAAATTGTACGACATTATA
GATTTTTTATATTGGTTTTATAACATTTTTTCATGTATAATGAAATTCATGAAAAAATCG
CTAAGAAAACGAATTTGGACTATATTAATCGCTATTATATCTGTCCTTTTAATCCTTAAT
TTAGGGGCTACTTTATATTTTTATCAAATTGCTTGTGTCCGGAATAATCAACCAATTGGA
CAAGTCAAAACCTCAAGTCCTAATTATTCTCTGGTTCAAAAATTTAATAAACTACCAAAA
TCTACCGAAACATTGACAAATAATGATTTAAAACTTGATGCTTGGTATGTACCAGCTGAA
CAAAAAACCAATAATACTGTGATTGTTGTCCATGGCTTTCGTCAGGATAAATCTGCGATG
CGACAATATGGTCAACTTTTCCATGAGTTAGGCTATAATGTCTTGATGCCAGACAATCGT
GGTGCCGGAAATTCACAGGGGAATTTTATTACTTTTGGCTACCATGATAAATTTGACGTG
ATCGCTTGGGCAAAATATTTAACTGACAAAAATCCCGAAAGTCATATCAGCCTTTATGGT
CTTTCAATGGGCGCTTCTACCGTAATGATGGCCTCTAGCGAAAAGAGTTTACCATCATCA
GTAAAAAATATTATCGAAGATTGTGGTTATACTAACGCTTGGGATGAAATTGTATATCAA
GCCAAAGAAAGCTACAACATTCCAGCTTTCCCGCTGGTTTACAGCGTTTCTCTTGAAAGC
AAAATTCGACAAGGGTGGTTTTTCCAAGAAGCTAGCGCAACTAAAGCCCTAGCCAAAGAT
AAACTTCCCATTCTCTTGATTCATGGAAGCAAAGATACATATGTTCCAACTTCAATGGTC
TATGAGAACTACAAATCAGTCAAGCTCGGAACGCCCAAAGAAATGTTAGTTGTTAAAAAC
GCTGCTCACGCTCGGTCTTTCCAAACAAATCCCACACTCTATCATCAAACAATTTCAAAA
TTTATGAAGACTTATAATCCGTAATTTATTGACTTTTATATCAGTGATTTATGAGTTTTT
TCTTGACAGAAGATGGCGAAAAATGGTATTATATCTAGGTACTGTTTTGCGGTGGTGGCG
GAATTGGCAGACGCGCAGGATTAAGGATCCTGTCGGGAATTTTCTTGGTGCGGGTTCAAG
TCCCGCCCACCGCACTAATATTAACTCAGCTAAGGCTGAGTTTTTTTATTTTCTAAAATT
ATTTACTGACCCACCCTTAGTAATTCAAAAAGTGATTTTACAATAATAAAATCACTTTTT
TATTCATTTTTTGGTTTGATAATTTGAAAAGCCATGAGTTGTCCCTCCTGTTGATGGGCC
TACCAACATCCTTTTACGCGCTTCTTCTGTAAATTGGTTCACCACTGGAGAATTGGGAAT
ATACATCAATTCTTTTAAGAGTTCACTCATTTCGCCATCAAAATTTTTACCTAATTCAAT
GCGCTTTTTAGCATCAATAAAATACTCGCGTTCTTTCGGACTGACCGTTTGCTCTAACAC
AACTTGATAAATCAAATTAAGTAATTCTTCTTGGTTTTTGGTAAGTTTCATTTCTTTCTC
CTTTGTTAGCTTATTTTTTTTATTATCTTTTTTATGGTAAAATAGTAGGGTGTTGAAAGC
CTTTCAACAAAATTTCTAAAAGAGGTATATATTTCCATGATGAATATGCAATCAATGATG
AAACAAGCACAAAAACTTCAAAAACAAATGCAAGTTTCACAAGAAGAAATTGCCAATACA
ACTTTTGTTGGTAAATCTGCTCAAGACCTTGTAACGGTTGAATTTTCTGGTGATCGCACC
TTGAAATCTCTTAACATTAATCCAGATGTTATTGACCCTGAAGATCCTGAAACTTTACAA
GATATGGTTACTGATGCGGTTAATGATGCACTTAGTCAAATTGAAAAAGTTACAGAACAA
AAACTCGGAAAATTCACTAAAGGATTACCATTTTAATCCTTTCTATAAGTTACTGACAGA
ATTGGCAGAGTCTCTCTATAAACTCTCAGAGTACAAAGAGACTCGACTTTTCACCAGTAA
TTTTTTTATTGTCCAAAAGGCAATGTCAGCAACCAAAAAGTGGTCAATAAAAGAAGGATA
ATATTGAAAATCAGAGTAGTTACGCTCAATTTTGACCAGTAGATGCCACTCCTACTGACA
GAGCGTTGAATAATATTAGGAAGAGCCATAATAAGAGGAAGCGCAAAAACATTCAAGACT
GAACCGCTTGTTTCTTTACTCGTCAGAATTATCCAGAAATTCAGCTTAATTTGCTGGGGT
AAAATTAAGAGAAGTATTAAACAAAAGATTAATTCTCCAATTAGCCAATAATCAAAAAAA
TTTAGCTTTTTCATAAAACTCCTTATCCACTTATTATTATACTCTTTTCAAATTCATTTG
ATAGAAAAAAACTTATCCCCGTGGATAAGTTTTTTTACTTCTAAAAAATCTATTATAGCT
AAACAGACTATTTAAAAAAACCTGTCATTAATTGACAGGCTTATCATTCGAAACTAATTG
AAAATATTATTTAGTATATTCTTCAACGAGGGCAATAACTTCTTCCATTGTTGCACATTC
GCTCAAAGCTTTGCTAGACAATTCTTCCATTTTCTTAGAATCCAAACGTTTCATAAGTGA
ACGTGTTTGGAGTACTGATGTTGCTGACATTGAGAATTCGTCAAGCCCCATACCCATAAG
CAATGGTACAGCAGTTTGGTCGCCGGCCATTTCACCACACATACCAGCCCATTTACCTTC
AGCGTGAGCTGCTTTGATTACATTGTTAATCAAACGAAGGATTGATGGATTGTAAGGTTG
ATAAAGGTAAGAAACTTGCTCATTCATACGGTCTGCAGCCATTGTATATTGGATGAGGTC
GTTTGTACCAATTGAGAAGAAATCAACTTCTTTTGCAAATTGGTCTGCAAGCATTGCTGC
TGCTGGAATTTCAATCATGATACCAACTTCGATACCTTCTGCGACTGGAACACCTTCTGC
AATCAATTTAGATTTTTCTTCATCATAAATCTTTTTAGCTGCACGGAACTCAGTTACGAG
AGCAACCATTGGGAACATGATACGAAGTTGTCCGTGTACAGAAGCACGCAAGAGCGCACG
CAATTGTGTACGGAACATTCCGTCACCAGCTGTTGAAAGGCTGATACGAAGTGCACGCCA
TCCGAGGAATGGGTTCATTTCTTTAGGAAGATCAAAGTAAGGCAATGTTTTGTCACCACC
GATGTCCATTGTACGGACAACAACTGGTTTACCATTCATTCCTTCAAGTACAGCTTTGTA
AGCTTCATATTGGTCATCTTCTGTTGGGAAATCTTGTGCATCCATGTACAAGAATTCTGT
ACGATAAAGACCAATTGCTTCAGCACCATTATCGTTAACACCTTCAACGTCTTTAGGTGT
ACCGATATTAGCAGCAAGCTCATAATGACGTCCATCAGCTGTAACAGTTTCAGCGTCTTT
AAGAGCAGCCCATTCTGCTTTTTGAGCAGCATAAGCGTCACCAGCTTTATGGAATTCGCT
TTGTTGTTCAGTAGATGGGTCAAGAATTACTTCACCTGTCAATCCTGAAACAGCCAAAAG
TTGACCTTCAGAAACAAGTTCAGTAATATTATTTGTTCCAAGAACTGCTGGAATTTCCAA
AGTACGAGCCATAATTGCAGAGTGAGAAGTACGTCCACCAATGTTAGTAACAAAGGCTTT
TACGAATTTCTTGTCCAATTGAGCTGTATCAGATGGTGTCAAATCTTCAGCAACGATGAT
TACTTCTTCATCGATGAGTGCTGGACTTGGCAATTTAACGCCAAGAAGGTGAGCTAAAAC
ACGTTTTGTAACGTCTTTAATATCAGCTGCACGTTCTTGCATATAAGCATTGTCAGTCAT
TCCTTCAAAGATACCGATAAACATATCAGTTACTTCTTTAAGAGCTGATTCAGCGTTAAC
TTTTTTGTCATTTATTACTGCTTTGATTTGAGCAGTCATATCTGGGTCAGCAAGGACCAT
CATATGAGCGTCAAATACAGATGCTGCTTCTTCACCAAGGGTTGTTACTGCTTTGTCCTT
AATAAGTTGAAGCTCGCTTTGCGATGTAGCAAGTGCTGCATCAAGGCGAGCTTCTTCATT
AGCTGTATCAGCAATTGTCTTTGTTTCAAAAGACAAATCTGGTTGGACAAGCAAGTATGC
CTTAGCTACTGCTACACCTGATGATGCGGCGATACCTTTAAGCATAGTTGTCATGATTAT
TCTGCGAGTCCTTCTTTAGTCATTGTTTCAGCGATTGTTGCGATTGCGTCGTCAGCATCT
GCACCTTCAGCTGAAATAGTAACGTCAGCGCCTTGACCAACACCGAGTGACATAACACCC
ATGATTGATTTAAGGTTTACTGATTTACCTTTGTATTCCAAAGTGATTTCTGATGTGAAT
TTTGAAGCTGTTTGCACAAGCAATGTAGCTGGACGTGCATGGATACCAGTTTCTGCAACG
ATGTGGAATTCTTTAGATGCCATTTTTATGGTTCTCCTTAGATGTTTTTTCATTTTTATT
GACGATATCTAAAATATCTATCACTCTTGAAATTGTACCACAAAACGAAAGGGTTTGCAA
TATCTGCTGTTAAATTTTCAAGTTTTTTTTCAGGGCTACTTTTGAAGCCTTACTACTATC
CGCTTCATCTCCTGATCAAATTAATATTTTTTAAACTACTTTTATACTCTTTAAAATTGA
AAAAAACTGTCAGTTTTGACAGCTTTTAATTTTATTTATTTTTACTTTCAGCTTCGTAAA
TTTCTTGAACGAGCGCTTCTGTTTTATCCCAACCTAAACATGGATCGGTAATTGATTTAC
CAAAAACTTCTGGCTTATCTTGACGACCATCTTCAAGATATGATTCAATCATAAAGCCAC
GAACGTTTTGGCGGATTTTATCATCCCAATCANGCCACGAACGTTTTGGCGGATTTTATC
ATCCCAATCACGATTGACCAATGTTTGACGGACAATACGGATTTGTTCCATGAATTTTTT
ACCTGAATTATCATGATTTGTGTCAATGAGAATGAAAGGATTTTTCAAGCCCATTTTTTC
ATAAATCTCAATTGTTTCAAGCAAGTTATCTGTATAGTAGTTTGGATGGTATTTGCCATT
TTCATCTTGTCCACCGCGCAAAATTGCATGTGCCAGTGGATTTCCTGAAGTTTGAACTTC
TGCACGACCAAAAAGGAAATCTTGTGATTGTTGCGCAGCATAGATACCGTTGAACATTAC
TTTTAGGTTTCCTGAAGTTGGATTTTTCAATCCCGTTGGAACATCAATTCCAGAAGCTAC
AAAACGGTGTTGTTGATTTTCCACAGAACGTGCACCAATCGCATGGTAGCTGACCAAATC
ATCAACCATTGGCAGATTTTCTGGGTAAAGCATTTCATCAGCAGTTGTCAAACCAGTTTC
AGTGATAACTTTGTAATGCAAGTCGCGAACCATTTTGATTCCGTTGATTAAGTCAGTATG
ACCATCCGCATCAGGTTCGTGAATCAACCCTTTATAGCCATCTCCATTTGTACGAGGTTT
AGCAGTATAGACACGCATTACCATAAAAATCTTGTCTTTGACTGCTTCTTGAAGTTTGGC
TAAACGACGAGCATATTCCAATACTGCTTCTTCATTATCAGACGAACAAGGTCCGATAAT
CAAAAGCAACCGGTCATCTTCGCCTTTGATAATTGCTTCAAGTTCTTTATCTCGAAGCAT
CTTTTTTTCTTGTTGCTCACTATTGAGATGACCCAACATCTTAATGGCATCAATATTTAT
CTTAGGACTTATTTCTTTAAAAGTCATTCTAATTCCTCGTATTTCGCTTTGTTATTTTAT
CTATTGTATCAAAATTTTAATTAATTCTACATTTATTTGCGTCCATTATTGATAAAAAAA
TTTACTGACAAAGCTGTCAGTAAATTAATTGGCCTTTTAGGCAATGTGTGTACGTCCATG
ACAATTTTTAAACTTCTTACCAGAGCCGCATGGGCAAGGGTCATTACGTCCAACATTTTC
AAATGAAATTTCTTCACTGACAGAAGTGTCAGGACCGACATTTGTAATGTTTTCTTGTGA
AGCTGTCGTTGTCATTCTTGGCGCTTCCTGACGGATTGCCGTTTGTGGTTGAATTTGTGC
TTTCATCATCAAACGAGTGACTTCAAATTCAATCGCACCAATCATATTATTGTACATTTT
ATATGATTCTTCTTGATACTCAACAATCGGATTATTTTGGGCATAACCACGAAGTCCGAC
TGACTGACGCATTTGGTCAAGAGCATCAATATGTTCTGACCAGTTATTATCAACCACACG
[truncated: 1,973,832 more chars]
