# Supplementary material for: Restructured Lactococcus lactis strains with emergent properties constructed by a novel highly efficient screening system
Source: Microb Cell Fact. 2019 Nov 14;18:198. doi: 10.1186/s12934-019-1249-z (PMC6854693; doi:10.1186/s12934-019-1249-z)
Supplement: Supplementary file 5 — Additional file 5: Data S1B. Genome sequencing and analysis of L. lactis 9k-5A. (B) Arrangement of 66 large scaffolds in L. lactis 9k-5A. [file 12934_2019_1249_MOESM5_ESM.txt]

>PINJIE  (2,356,893 bp)
TTTTAACTTAGGCTAGCAAACAATTGGGCCTCTTCTTATTTTTTTTATTATTTTTTTATTTTCTAATTAAATTAGTGCTAAAAGCTTCATAAATTTCATAGAATAGCCCTTTTCTTTTAGAGTGATTTCCTAGATTAGTAATTTTTTGTAGTACTCTTTTCGATTTTTAATGCTTAAATTTTATTCTTATTTTATTCTTTATATAGTAGAAAGTAAAAATTATGATAATTTATTCCTTATAATGCTAATAGTTTAGTTGATTTATCAAATATCCACAAAATGGGTTGAGCTTGTCAAAAAGCTGTGATTAATCTTTTTTAATTTTTTTGTTTTCCACAGGTATTTTGCTCTTAATTTTACCCTTTTTATCTCTGGGGATAAGTCCGAAAAGCACTACTATTCTTTGCTATTTCCTGTGGATAAAGAAAGTTTTACACATTATCCACAAATTTGTTAATAACTTTTTCAGATGGTGGAAAACTTTCTTTTGTTAATTTCAACAGACTGTGGAAAAATATAAAGTGAAATGATATAATGAGTTATCAACAAACTAAAAAGTAAAGGAGTAATATGGCATCCCTTAATGAAAATCAAAAATTTTGGGCCCGTGTAACCGAACTGGCTAGGCAGAGTATCGGTAAACAAGCTTATGATTTTTTTATTGAGCCTGCTCAATTAATGTCTGTCGAGCAAGATACTGCCAATATCTTGCTTGATAGTGGAATGAAAAAAGATTATTGGAAAAAACAGTCCGATTTGATCACAACGGCAGGATTTGAAGTCTTTGGTCGGATGATTGATTATGAACTTTATGCGAATGATGAACTTACTGATATTGAACTACGTCGTTTAAATAATCAATCACCGGTTGATGAACCTCTTTCCGTTGCCAAGCCTACTTCCCCTTTGGTTAGTGGACTTAATGAGAAATATAATTTTGAAAACTTTGTCCAAGGTCCTGGTAACCGTTGGACTTTAGCCGCAGCAATTGCTGTTGCTGATAAACCTGGTGATACTTACAATCCCTTGTTTATCTATGGTGGCGCTGGTTTAGGTAAAACCCATTTGATGCATGCAATTGGGAATCAGATTTTAACTGATAATCCTACAGCTCGAATCAAATATGTTTCGTCAGAGAATTTCGTTAACGATTATGTTAATGCAACACGTAAAAATCAGATGGAAAGTTTTGAGAATACTTATCGTAACTTAGACTTACTTCTATTAGATGATGTTCAATTTTTCAGTGATAAAGAAGGTACGAAAAACGAATTTTTCAATACTTTTAATGCACTCTACGATAAAGGCTCTCAGATTGTTTTGACTTCTGACCGAATTCCTCAGGAATTAAATAACTTGGAAGATCGTTTGGTTTCACGCTTCTCTTGGGGCTTGACTACTGATATTACAGCCCCTGACTATGAAACACGGATGGCTATTCTACTAATAAAATCAGAATCAAGCCATTTAGAATTTCCTAGTGAGACTTTATCTTATATTGCTGGTCAAATCGACTCAAACGTCCGTGAACTTGAAGGAGCTCTTAATCGAGTAGAATTTGTGGCTCGTGCTAATGGGATTTCAATAGTTGATATTGAGACAGCGAGTCAGGCTCTTCGTTCCTTAAAAAATGCAACTCAACAATCCTTATCAAATCTGACTATAAAAAAAATACAAGATGAAGTTGCAAATTATTATCATATTTCATTTTCCGACCTTGTCGGACCTAAACGTCCTAAAGAGATTGCTTTTCCTAGACAAATTGCAATGTATCTTGTCAGAGAACTTTTAGGTACGAGCCTTCCAGCAATTGGAACTGCTTTTGGTGGTCGTGACCATACAACAGTAATGTATGCTTATAAGCAAATTTCAGATAAAATGAAAAATGATATGGATGTCCAAAAAGATATTGATAGCATTAAGCGTAAATTTTAGAACTGTGGAAAACTTACGGACTTATAAAAGCCTTATTCTTTAATTATCCACAGGGTAAAGCCTTACGCCTCTAAGAGGGTTTGTCTTATACAGATTATCCACAGGACCTACTACTATTACTATTATATTTATAAAAAGAAATTATAAAGGAATATCATGATTAAATTTTCAATTAATAAAACTGCCTTTCAAAATGCTTTGAAAATTACCAAACAAGCAATTGGTTCTAAAGTTACAATTCCTGCTTTAACAAAGTTAAAAATTGAAGTTGAAGAAAAAGGAATTACCTTAATTGGTTCAAATGGTCAAATTTCAATCAAAAACTTTTTGCCAGCTGATAATAAAGATGCAAGTATGCTTATTTCAGGAACTGGTTCTGTCTTATTAGAAGCTGCTTTCTTTGAAAATGTAGTAAGTCAACTTCCTGAAGTTACTTTGGAATTTATCGAAAAAGAACAAAAACAAGTTTTGTTGACTTCTGGTAAATCAGAAATTACTTTAAAAGGTTTAGATTCTGAAATTTATCCACATTTACAAGAAATCTCTGAAGGTTCTTCTTTAAAAATGAAAGTGAAAGTTTTGAAAGAAATTTTCACAGAGACTGTTTTTGCTGTAAGTACTCAAGAAAATCGTCCAATTTTCACAGGGGTTCACTTAGAAACTTTGTCAACGGGTGAATTAAAAGCAGTAGCAACTGACTCACATCGAATGAGCCAACGTTTATTGCCTTTAGAAGATACAGACTTAAAATTTGATGTAATTTTACCAAGTAAATCAATCAATAGTTTTAAAAATGTTTTTACAAATGATGAAGAAGAGATTGAAATTTTCATCAGTGGAAGCCAAATGCTTTTCCAAAATGAAACAATTAGTTATTATAGTCGTTTGATTGAGGGTTCTTATCCTGATACTAATCGTTTGATTCCAAATGAAGCTGATTATACTTTAGATTTGGTTTTTGATGCTGCGCAATTGCGTCATACAATGGATCGTGCACGTTTATTGACAGTAATGACAACCAACGGAACAGTAAAATTGACTGTTTCAGGTGATTCTGTCGTAACCACAGCAAACTCTCCTGAAGTAGGTTCTGTTCATGAAGAACTGACAGCCTTATCAAAAGAAGGTAATGATTTATCTATCAGTTTCAATCCTGAGTATTTGATTGATGCTTTGAAAGTGATTAAAGCACCAGAAGTACGAATTCGTTTCATTTCTAACGTTCGTCCGTTCACTTTGCAACCACGGAATGAAGAATCTGGATTTGTTCAATTGATTACACCAGTACGTACAAATTAATTTTACTGACAGCTCTTTTGTCAGCTTAGATTTACTGACGAAAATGTCTGTCAGTAAATTTAGATTTTGTTATAATGGACTTAACGAAAGTTAGGTCTATTTTTTATGGAAATTTTATATACTGAAATTACACAAGATTTGACGGAGGGATTATTAGAAATTGCTCTTGAAGAACTTGAAAAAAATCGGAAAGTTTACTACATTGTGCCTTCTTCAATGTCATTTGAGAAGGAGAAAGAAATATTAGAACGCTTAGCAAAAGGTAGTGATACAGCAGTTTTTGATTTACTTGTTACGCGGTTTAAACAACTGCCTTATTACTTTGACAAGCGTGAAAAAGCAACAATGAAAACAGAGTTAGGCACGGTGGGGCTTTCGATGCTTTTTCGGCGTGTTTTGAGAAGTTTTAAAAAAGATGAAATTCCGCTTTATTTTTCATTGCAGGATTCAGCCGGATTTTTAGAGATGCTGATTCAATTGAGAGCAGAATTACTGACAGCAAATCTGTCAGTAGAAAATTTGCCAGATAATCCTAAGAATCAAGAATTGAAAAAAATTCTAGCAAAATTTGAAGCTGAATTATCTGTGGAATATGCGAATTACTCAGAATTTGGAGATTTTACAAATAGACTTGTTGATGGAGAATTTGATCAGCAGCTTAAAGATGTGACAATTATCATTGATGGTTATACTCGATTTTCTGCGGAAGAAGAGTTATTTATTGAAAGTATTCAAGAGAAAGTTGCCCGCTTTGTTGTTGGAACTTATAGTGATGAAAATTCACTGACAGCTGGTTCGGAGACAATTTACGTGGGAACGAGTCAGATGATTACTCGCTTTCGAAATAAATTTCCAGTAGAATTAAGAAAAATAGCTTCTTCAGCTGTCAATGAAGTTTACAGTAAGTTGACAAGAATTCTTGATTTAGATTCTCGTTTTGTTATTACTGATGAAAAAATTGAATTAAAAGCAGAAGATGAAAAATATTTTAGAATTTGGGAAGCTGAAAATCAAAAAGTTGAAATTGAACGAGTGGCTAAGGAAATTAGACAAAAAATCATCCAAGGGGCTTTTTTCAAAGATTTTACTGTTTTAGTCGGTGATCCAGCAGCTTATGAGATTACTTTGAAAGAAGTTTTTGATCTCTATGAGATTCCATTTTTCTATGCTCAAGAAGAATCCATGAGCCAGCATCCTTTAGTGATTTTTTTTGAAAGTCTATTTGCCATCAAAAAAAATAATTATCGAACGGATGATGTTGTCAATCTTTTAAAAAGTAAAGTTTACACAGATGCCAACCTTGATGAAGAAGTTATTGATTACTTTGAATACTATGTTCAAAAGTATAAGATTTCAGGTCGCAAGAAATTTACAGAAGAATTTATTGAGAGTGAATTTTCTCAAATTGAATTAGTTAATGAAATGCGGGAAAAACTACTTGGAAGTGAATCTCCTTTACAAGTATTTTTAGGGAATAATCGAAAAAAAACAGGAAAAAAATGGGTTTCTGATTTACAAGGTTTACTTGAAAATGGAAATGTAATGACAAATATGAATGCCTATTTTTCCGCTGCCGAATTACAAAATGAACATCAAATGGCTGATAAACATGAACAAGTCTGGCAAATGTTAATTTCAACGCTGAATGAGTTCTTAGCTGTTTTTTCTGATGAGAAATTGAAAAGTGTAGAGTTTTTAGATATCTTATTGGCTGGTTTGAAAAATGCAAAATATCGTCAAATTCCAGCAAATGTTGATGTTGTTAATGTTAAAGACTATGAACTTGTTGAACCCAAAACAAATAAGTATATTTATGCTATTGGTTTAAGTCAAACGAATTTCCCTCGAATAAAGAAAAATTCGACACTCTTATCAGATGAAGAGCGATTAGAAATTAATCAGACAACTGATGAAAATCAATTTATTGAGCAACTTAATGTTGCCAACTATCAAAAAAATCAGTTTACAGTCCTGTCTTTGATTAACTCGGCAAAAGAGAGTTTAGTTTTGTCAATGCCACAGATTATGGCCAATGAACAGGGAGAATTTTCTCCAGTTTTTCAATTGTTTTTAAAAGATGCTGATGAAAAAATCCTTCAAAAAATTCAAGGAGTTAATCTTTTTGAAAGTCTAGAACATATTGGAAATAGCCGTTCAGTCATTGCCATGATTGGACAAATTGAACGTGAATTAGTTGAATCTGAGGAAACCAGCGAGGATAAGCGAGTTTTTTGGTCTAGTATTTTTCGGATATTAGTGAAATCAAATGCTGATTTTCAAAAAATATTACTCGATTTAGCTAAAGATATTGACACTGTAAACTTGGCTCCAGACACACTTGAACAAATTTATGGTGATAAAATTTATGCTTCTGTCAGTTCTTTTGAACGTTTTTACAATTGTGAATATCAGTACTTTTTAGAGAATACACTAAGTCTGGAAACTTTTGAAAATATTGATATTAATTCTAAAATTGTTGGGAATTTTTTCCATGAAGTTTTTGAAAAAGTCATGAAAGAGACTGACTTATCAGCAGAAAATTTTGATGAAAAGTTGACACTTGTTTTACAAGAAGTTGACAAAAACTATTCACGCTATTTTACACAAGATGCAACGGCAAGATTTACTTGGAGTAATTTAGAAGAGATTGTCAGACAAACGGCGACTGTTTTGAAAGCAACCGTTTCTACTGATGAACTAAAAACTTTACTGACAGAAAGTAGTTTTGGTTTACCTAAAAGTGAGTTAGGAAATTTTTCAGTTGATGATATTTATTTACGAGGAAGAATTGACCGTCTTGACCAACTTTCTACAGATTACTTAGGGGCGATTGACTATAAATCAAGTGCTCATTCATTTAAATTGCAAGAGGCTTATGATGGACTAAGTTTACAATTTATGACCTATTTAGATGTGATAAAACAAGCTTTTCCTAATCAAAAAATCTGGGGTGCACTTTATTTACAATTTAAAAACCAACCGATTAACCTATCAGAAATTAATCAGTTGTCGGAAATTGCTAACATTTTGAAAGAATCAATGCGTTATGAAGGATTAGTATTAGAAGATGCAGCAGAGCAAATAAAAGGTATTGAAAATATTGCTTTAAAAAAGACTAATATTTATAATGAAGAAGAATTTGAGCAACTTTTAAAATTAAATGAGGAACATTATAGGGCAGCTGGTCAGCGATTGAAAAAAGGAAAAATTGCAATCAATCCAATAATGAAACGCTCTGAAGGAATTGATCAGTCTGGTAATGTCCGTGGCTGTCGATATTGTCCTCTCAAATCGATTTGTCGATTTGAAGCAAATATTCATATGAATGAGCACAGCCGTGAAATCGGACAAAAATCCCAAGCAGAAATCCTAGCAGAATTAAAAGGAGAAGAGCGAGATGAGTGAAGTAAAATTAACTCCGGAACAAAATGAAGCCATTCATAGTTCAGGTAAAAATATATTAGTCTCAGCTAGTGCTGGGTCCGGAAAAACTTTTGTTATGGCGCAAAGAATTGTTGAAAAAGTCAAACAAGGTATTGAAATTGATCGACTTTTTATTTCAACTTTCACTAAAAAAGCGGCTAGTGAGTTGCGAATGCGACTTGAAAGAGATTTGAAAAAAGCGCGTCAAGAGAGTTCTGATGACGAGGAAGCTCACAGATTGACACTTGCTTTACAGAATCTTTCAAACGCAGATATTGGAACAATGGATAGTTTTACTCAAAAATTGACAAAAGCTAATTTTAACCGTGTAAATATTGATCCAAATTTTCGAATATTGGCTGACCAAACAGAAAGTGACTTGATTAGACAAGAAGTTTTTGAACAATTGGTTGAGTCTTATTTATCAGCTGATGAAAGCTTAAATATTTCAAAAGATAAATTTGAAAAATTGATAAAAAATTTCTCTAAAGACAGGAATATTCTTGGCTTTCAGAAGGTAGTTTACACCATTTATCGTTTTGCGTCAGCAACTGAAAATCCAATAAGTTGGTTAGAAAATCAATTTTTAAAAGGTTTTGAGACTTATAAATCACTGACAGACTTATCGGAAGACTTTACAGTGAATGTAAAAGAAAATTTACTGACATTTTTTGAGCTGTTAGAAAATTCACTGACCAATGGTGTGATTGCTAAAAAAGGAGCTGGTCGTGATAAGGCAAATCTAATTTTAGATAATAAAAATGAACTTTTAGAAGCAATAAGTAAAAAAGATTTTGTAACTTGCACAGCATTATTTTTATCAATAGATACTGATATTCGCGTCGGTTCTTCAAAAGATGAAGCACTTTCTGCCTTAAAAAAAGATTTTTCAGCTCAAAAACAAGATTTAGTAGGTTCAAAATCAAAACCCGGAGAACTTCGGAAGTTTGTTGATAAAATCAAACATGGCCAATTAATTGAAAAATATCAAAATCAAGCTTTTGAAATTGCCAGTGATTTACAAAAATTCATTATTGATTTTTATAAAACTTATCTAGAGCGTAAGAAAAATGAAAATGCCTTTGAGTATTCTGATATCGCTCATTTTGCCATTGAAATTTTAGAAGAAAATCCAGATATTCGTGAAAATTTACGTGAGCATTATGATGAAATCATGATTGATGAGTATCAGGATACTAGCCATACACAAGAACGAATGCTCGAACTTCTTTCTAATGGTCATAATCTTTTTATGGTAGGGGATATTAAACAGTCGATTTATGGTTTCCGCCTAGCTGACCCAGGTCTATTTTTAGAAAAATATAAAAGTTATGATCAAGCAGAAAATCCTAATCAACTGATTCGCTTGAAAGAAAATTTTCGCTCACGAGGTGAGGTTTTAAATTTCACAAATGACATCTTTAAACACCTAATGGATGAAAAATTAGGTGAAATGACTTATGGAAAAGAAGAGGCCTTAGTTCAGGGGAATATTTCTGATTATCCAGTGGAAGCGGAGAAAGATTTTTATCCAGAGCTTCTTTTGTATAAAGAGAATACAAGCGAGGAAGAAATAGAAGACTCGGAAGTAAAAATTTCGGATGGAGAAATCAAAGGGGCAGCACAAGAAATAAAGAAACTGATTGAATATGGAGTTGAACCAAAAGATATCGCAATTTTAGTCCGTTCTAAATCTAATAATAATAAGATTGAGGATATTCTACTCAGTTATGATATCCCAGTTGTTCTTGACGAAGGACGAGTTGATTTTTTGAAATCAATGGAAGTTTTAATCATGCTGGATGTCTTGAGAGCAATTGATAATCCACTCTATGATTTATCTTTGGTTGCGATGCTGAGGTCTCCTTTGTTTGGTTTTAATGAAGATGAATTGACTCGCATCAGTGTTCAAGGAAGCCGTGACCTTCGTTTTTGGGATAAAATTCTCTTGTCATTAAAAAAAGAAGGAAAAAATCCTGAACTTATAAATTTGTCATTAGAACAAAAATTGAAAGCATTCAATCAAAAGTTTACAGAGTGGCGTAAACTTGTCAACAAAATTCCAATTCATCGCTTACTTTGGAAAATTTATACAGAAACCTATTATTTTGATTATGTAGGAGCTTTGAAAAATGGGGAAATGCGGCAGGCAAATTTACAAGCTCTCTCTGTTCGAGCAGAATCCTATGAAAGTTCCGGTTACAAAGGCTTATTTAAATTTGTAAGACTTATCAATAAATTTATGGAACAAAATAATGACCTAGCTTCTGTCAATATTAAACTTCCTCAAAATGCTGTTCGTGTCATGACTTTTCATAAATCTAAGGGACTTGAATTTGATTATGTTTTCTTGATGAACTTACAGTCTCGTTTCAATGATCGTGACCTGAAAGAAGATGTCATTTTAAGCCGCGAGCATGGTTTGGGTATGAAATATATTGCAGATTTGAAAGCAGAACCTGATGTCATTACAGATTTTCCTTATGCCCTGGTAAAAATGGAAACATTTCCCTACATGGTAAATAAAGACTTAAAACAAAGAGCCGCACTTTCAGAGGAAATGCGAGTGCTTTATGTCGCTTTTACTCGTGCAAAGAAAAAACTCTATCTTGTCGGAAAAATTAAGGATACAGATAAAAAAGCAGGACTTGAACTTTATGATGCTGCTACTTTGGAAGGAAAAATTCTATCTGATAAGTTCCGCAACTCAAGTCGTGGTTTTCAACACTGGATATTGGCTCTTCAAAATGCTACAAAACTTCCAATGAAACTCAATGTTTACACAAAAGACGAATTAGAAACTGAGAAACTTGAATTTACAAGTCAACCTGATTTCAAAAAATTGGTCGAAGAATCGGAAAAATTTGATAATATCATGTCATTTTCTGATGAAATTAAAGAAGCACAGAAAATCATGAATTATCAGTATCCTCATCAAGCTGCTACAGAACTTTCAAGCATTCAAACGCCCAGTCAGGTAAAAAAACGCAGCTACGAGAAGCAGTTACAGGTAGGTGAAGTTCAACCAGTCAGTGAGTTTGTTCGAGTAAAAAACTTGGATTTTTCTGATTTTGGACCTAAGAAAATTACTGCTGCAGAAATGGGTTCAGCAACTCACAGCTTTATGCAATATGCTGATTTTTCTCAAGCCGATTTATTTAGTTTTCAAGCAACTCTTGATGAGATGGGATTTGATGAAAAAATAAAAAATCAAATTGATATCACTAAAATTCTAACTTTATTTGATACTGAATTTGGACAATTTTTATCAGAGAATGTGGATAAAACAGTCAAAGAAGCTCCATTTTCAATGTTGAGAACTGATGAATTTGCCAAAGAACAATATATTGTTCGAGGAATTTGTGATGGATTTGTGAAACTTGCTGACAAGATTATATTATTTGATTATAAAACGGACAGATTTACAAATGTGTCAGCAATTTCCGAAATAAAAGAACGTTATAAAGATCAAATGAATCTTTACAGTGAGGCCCTTCAAAAAGCATATCATGTCAACCAAATTGACAAGTACCTGATTTTATTAGGAGGACCCAGAAAAGTTTTTGTTGAAAAAATAGATGACTAGAAAGATAAAAAGTAGCTGTTAGGGAGGAAGAACAATGCTAGATTACAAAATAGGCTCAATTGTCGAAATGAAAAAACCTCATGCCTGTACAGTCAAAGCAACTGGAAAAAAAGCCAATGCTTGGGAAATTACAAGGCTTGGGGCTGATATCAAAATTAAATGTACAAACTGTAACCATGAAGTGATGATGAGTCGTTTTGACTTCAATAAAAAAATAAAAAAAGTGCTCAAGTGAGCACTTTTTAATTATAAACTGATTTGAGATTAAACTTGAGATATTTAAGGAGCCAAAAATATAGTAATTTTGTAAATCGCCAAATAAATGGACTAACAAGAACCATCAGTGAACAAGAGATAATCGCAACTAACCAATACCACCAGTCAAAACCTGTTGCTCCATTCGCATTGCCAAAGGTAATATGTGGATTGTGTGTAACAAGAGCAAAAATCATGATAAATGGAGCTAGGAATATGGCTAAAATAAGACCGTAAAGAGCCAAGAGAAGCAAAGCAGTAGTGATTATCAGCCAGAAACCAAGAACGAAGTTAAAAAAGACTAAGCCAAAGCCAGCAAAAAGATTGATATGTTTTTTTCTTTTTTGAGGTTCAATTCCTTGTGAAAAAGCCAATAAGTCTGAATCATATAAATCAGCTAAGGCAATTAATGTTTCAAAATTTGGTTCAGTTTTGTTAGATTCCCAACGGGAAATCGCTTGACGACTAAAGTATAGTTCTTTTGCGACTTCCTCTTGAGTGAGGTTTTTAGAAAGACGAGCTTTCTGTAGATTTTCTCCGAGCATTTTTTCTCCTTTAAACACGACTATTTTAATTTAGTGATTTGTTTCTGATTTCATTATCAACTAAAGCGAAGTTAAAAGCAAGAACATAGGTGGTGTTTTATGGTAACATTTTGTGGCAAGCCTTTAAAATAAAGGCTGGTGATGATATGCTTTGTTGTTTACGAATCTTGTGTAAACTTGTAAACGTAGTGATTATCTGGTATTTTCTGAGCCATTATTGTCTTTTTGAGCGATTTACAGTATAATTAGTACTAATTAATCTTAATTTTGGAGAATATAAAACATGGCTTTAACAGCAGGTATCGTTGGTTTACCAAACGTTGGGAAATCAACACTTTTTAATGCAATTACAAAAGCAGGCGCGGAAGCTGCAAACTATCCTTTCGCAACAATTGACCCAAATGTTGGGATGGTAGAGGTACCGGATGAACGTTTGAACAAGTTAACAGAGTTGATTAAACCTAAAAAAACTGTTCCAACAACTTTTGAATTTACTGATATTGCAGGGATTGTAAAAGGAGCTTCTCGAGGAGAAGGTTTGGGAAATAAATTCCTGGCTAATATTCGTGAAGTAGATGCAATTATTCACGTTGTTCGAGCTTTTGATGATGAAAACGTTATGCGTGAAAATAATCGTGAAGATGCCTTTATTGACCCAATGGCTGATATTGAAACGATTAACCTAGAATTAATTTTGGCCGATTTAGAATCAGTCAATAAACGTTATGCGCGTGTAGAAAAAATTGCTCGCACAGCAAAAGATAAAGATGCGGTCGCAGAATTTAATGTTTTGAAAAAACTCAAACCTGTTCTTGAAGATGGTAAATCAGCGCGAACAATTGACTTTGATGAAGATGAAACAAAGGTTCTTAAAAGTTTATTCTTGTTGACAAGTAAACCAGTCCTTTATGTGGCCAATGTTTCAGAAGATGAAGTTGGTGAACCTGATAACATTGAGTATGTTAAACAAATTCGTGATTTTGCGGCGACTGAAAATGCTGAAGTTGCGGTAATTTCTGCTCGTGTTGAAGAAGAAATCTCAGAGTTGGAAGATGATGAAAAAGCAGAATTCTTGGAAGCAATTGGCTTAAAAGAATCTGGTGTTGATATGTTGACTCGTGCAGCTTATCACCTTCTTGGTCTGGCGACTTACTTTACAGCTGGAGAAAAAGAAGTGCGTGCATGGACCTTCAAACGTGGAATGAAAGCTCCACAAATGGCAGGAATTATCCATACAGACTTTGAAAAAGGCTTTATCCGTGCAGTGACCATGTCTTATGATGATTTGCTTAAATACGGCTCAGAGAAAGCGGTACGTGAAGCAGGTCGTTTGCGTGAAGAAGGAAAAGAATATGTTGGTCAAGATGGCGACATTATGGAATTCCGTTTCAACGTGTAAACCTTGTAAATGAAATGATGAAATGCACCGAATCGGTGCATTTTTGCAACCTAAAAATGCTTGAGTCAAACAAAAAAATGCGATAGTCTTAAAGCATGAAAGGAAGGCAACATGGAAATATCCGAAATAATCAAAGAAAATCGTAAACTCAAAAATCTCAGTCAGGAAGAGTTAGCAAAGGAACTACACATCTCTCGTCAATCTATCTCAAAATGGGAGACAGGAAAATCACTTCCCACCACAGACCAACTTATCTTACTCAGTGAAATTTTCGATTGTTCTTTGGACACGTTGCTCAAAGGTGACAAAAAAATGGAAGAAAAAGTAAAACATGAAATTGATGACAAACGGACCTTAAAGTTAATTTATAAGGTTGGTTGGGGTTTTATTGTTCCCTTACTTTTTATTTTGAAATTTGTTTTACATTTGTTTTGATAATAATGAACGACTCGATAGAAATATTGGGTCTTTTTGTTCGCTATAAAATATCGTACCTCGCTTAATATTACGATAATTAAAAAAACAAAACTTTTTATTGACATAAAGGTTACGTAAGAGTATAACTATAAGAAAACGGAAACATTTTCTGTTAAGAAGGAGGTGTAATAATGTAAATAGAAGTTTACACGCGCTCAAATTAGCGCAAAAAAAAATGATGAATAAAATTATTATCCCATCAATTTGATTAAGTGAATATAACAAATAAAGATGAAGTTAATTTGAAAAAATTTCTATTCAAATAGTCAGGCTTTATATCGGCTCTATAACCCAAATGCAAAAGTTGGTTCACACTTTTATACAACGAGTCTGGCAGAAAAGAATAGTCTTGTAAAATCAGGATGGAAATATGAAGGAGTGGCATGGTATGGTCTTAGCTAAAAATAAAAAAATAATGATTTCAACAATTCCGTTAGTAATTTTGAGCCTTGTTTGTTTCAAAGAAAATCTATCTGCTCAGGCATCAACAAAGTCATTAGATACAGGTGAAAGTTTTACTGAAGTTTACAATAAGGACAATGGTTTTTATTTAAATAGCCCTTTTTATGATATTTCAAAGGTTTCAAAAAGTGTTTATGTTGGGGAAAGTGGGACTTTTAATCAAGTTAAAGTTTTGCCGATTTATAATATGACGCCAAAAGGTTCTGTGAATTTTTATCAAAATACAGCAACGAATAATCTTATTGGGGCAACCTTACCCTCGCTATACACGGGAGCAATATCTTTAACACAAGCTGGTCAATATACTGCTCAAAAAGCTGGAACAGCTACAGTTGCATTGACTTATACGCTGTCTAGTGATTTCAAAAAAGAATTACTTAGTAAATATCCGGATGCTTGGACAAATATTGCACCTGCTAGCTATGGTTCTCCTGATTTTATGTATGCAAAGTATAGTAATCAAACTTTCTATGTAACAATCAAGGAGCATACCGTCCCACTCTATCGCATGTATAATCCTAACTCAGGGGAACATTTTTATACTGAAAATTCCTTTGAGCGTGATTCATTGGTGAAGGCAGGCTGGAACTATGAAGGAGTCGCAGAATAATCTCCAATAAAGACAGTCTATAATCAAGCAGTTTATCGTGTTTATAATCCGAATGCTGGGGACCATTTTTATACTGAAAATAAAGCAGAAGTAGCTCATCTGGTTTCTCTAGGTTGGCGTGCCGAGGGTATAGCTTTTTATTCAAGTACATCGAATGAAACTCCTATTTATCGTCTCTATAATCCCAATGCAACAGTAGGCACACATTTTTATACTCAAAGTTCAGCTGAACGTGACTCTCTTGTGAGAGCAGGTTGGCACTATGAAGGAACGGCTTGGTATGGTGGATAATTACTGTAGAGTGATTGCCATAGATAGAGCAAACGTAAAAGACTCAATAGAAATATTGAGTCTTTTTTTTGCTCCTCTAGGTAAATAAACATGTTATAATAAACTTAATTGCTGATTTTTATGAATCGGCCTTTTGGCTTTTATTGAAATATTTACTGAAAGATAAAAAGTGGTAGATAAAAGATTAGTCAGCGAGTCTGACAATTCTGTCAGTATTTTTGGTAGGTTAAACTAATGAAAATCTATATTGTTGGGACAGTTGGTTCTGGAAAATCAACTTTAGCTAGGAAATTGAGTGGAAAAAGTTCAATAGATGTCTTTCACTTGGATAGTGTTGTCCATGATGGTGAAAGACATCGAACAGATAAAGAGATTTCCGAGTCTATTGAATGTATTTTTAAAAATAACAATTTTATTATAGAGGATACATTGCGTGAGCAATTCATTCCGCTATTATCAAAAGTTGACAAGATTATTTACTTGGATTTACCTAAAACTTTATTGAAATATCGAGTGATTAAAAGATATTTAAAACAAAAAATAGGACTTGAGAAATCAACTTATCGACCAAGTTTACAGATGTTAAGACAGATGTTTATTTTGCAAAAAATTGACCGAAGTGAATTGATAAAAGCACAAAAAAAGACTATTATTTTAAAAAATCAAAGAGAAATTCGGCAATTTATAAAAAAGTTTTCAAAAATAGAGAAGAAAGAATAGAAAATGACAAAAATGATTGTTGGCTTGGGAAATCCAGGCGATAAATATGAAAAAACGAAGCATAACATGGGCTTTATGGCACTTGATTTACTGGCAAAAGAGCTAAATGTAGATTTTAAAGAGGAAAAACCTTTTATGTCGCTTGTCGCGTCAACATTTGTGAATGGTGAAAAATTGTTTCTCGTGAAACCTTTGACTTTCATGAATGAATCTGGCCGTGCGGTGGCACCACTTTTGAAATATTATAATATAGACGAAGCAGATTTAACGGTCATGCATGATGATTTGGATTCACCAGTTGGGCGCGTGCGTCTAAGACAAAAAGGTTCATCAGGTGGTCAAAATGGGATAAAATCAGTTATTACACATGTAGGAAGTCAAACATTCAACCGTGTAAAAATTGGAATTGGCCGTCCAAAGCATGGCATGACGGTGGTAAATCATGTGCTTTCTGGTTTTGACAATGAAGATAAGGAAATCGCTCAAGATGGAATTTTTAAAGCTGTTGATGCAATGAAATTCTATCTTGAAAATGGTGATTTTCAAAAGACAATGAATAAATTTAACTAAATGAATATTATTGAATTTTTTGACCAAAATTGGCAACTGCAAAAATGGCAACAAGGATTTTCAAAGCGTGAGCGAACTTTACTGACAGGTTTGTCAGGAACTGCAAAGAGCTTAGTGATGGCGAATGCCTATGAAAATGTTGCTGACAAATACATTATTGTTACTGACAGCCAGTTTCATGCGAATGAACTTTATGATGAACTGTCAACTTTGCTTGGTGAAGAAAAAGTTTTTCAATTTTTCTCTGATGATAATATCTATGCAGAGTTTGCACTAGCATCTAAAGACCGCATTGCTTACCGACTTGAGGCACTTAATTTCCTACTTGACGAAAGGGCAACAGGATTTTTGGTTGTGCCTTTTTTGGCATTACGAAGCTATTTACCAGCTCCCGAAAACTTTTTAGAAAATTACCTTTTACTGACCTCAGGAGATGAATATGACTTATCAAATTTAGTTAATTTACTATCAAAGGCAGGTTATGAAAAAACACAGCGCGTGATGACGCCAGGTGAATTTTCAATGCGAGGAGATATCGTTGATATTTATCCTTTGGACGCGGAAAATCCAGTCCGTTTAGAGTTTTTTGGTGATGAAGTTGATACGATTCGTTCATTTGATGTAGAGAGTCAACGTTCACTGACAAGTCTTGAGCGTTTGGAAATCTATCCGGCTAGTGATTTTATTTTGACTGACAATGAGTTTGATAAGGGTGCAAAATCACTGACAGAAATGACAAATTTGCTGGGTGACCAAACTAGCCTATCCGTAAGCGAGCAAGCTCGCAACGGCTCCGCTATGACAGACCCGTCAGCAAAATCATATATGGAAGAAGTGATTTCGGCAGCTCAAAATCACTATTATCACAAAGACTTACGAAAATTTGCCGAGTATTTTTATGATAAAAAAACTTCACTTTTAAATTATTTTCCAAAAAATGTTCAAATATTTATTGATGATTTTCAAAAAGTAAATGAAATGAATAATAAGTTGGAAATGGAATTAGCAGATTTCATTTTATCTGAAAAGGCCATGGAAAGAGGGTTTGAAGGGCAAACTTATTTGCTAGATACAATGGCAAAAGTTAGAAATTATAAGCCTGCTACCTTCTTTTCAAATTTCCAAAAAGGACTTGGAAATCTCAGATTTGAACAACTTTATAATTTCAAACAACATTCAATGCAACAATTTTTCGGTCAATTAGAACTTTTTTACACCGAAGTTGAACGATTTATCAAACAAGAGTTTACAGTTGTTCTAGCTGTATCATCAGAAAAGCTCCGTAAATCACTCCATGAATTAGATTTAAGTTTACAAGAGGTTGACAGAGAATCTATTCAAGTGGGTAAAGTCAATCTGATTGATTTACAATTATCCAATGGTTTTAATTTCCTTGATGAAAAATTAGTCGTCATGACTGAGCAGGAAATATTTGGTAAAATGCGTAAGAAAAAGGCACGCAAGCTAAATATTACAAATGCTGAAAGACTCAAAGATTATAATGAACTTGCGGTTGGTGATTTTGTTGTCCATAAAAATCATGGGATTGGGAAATATTTAGGTTTACAAACGCTTGAAGTCGGAGGAATGCATCGTGATTATCTGACCATTCAATATCAAAATGGGGATACAATTTCTGTTCCAGTTGACCACTTAGATTTACTCAGTAAGTATACAGCTGGTGAAGGAAAAAGCCCTAAAATCAACAAATTGAATGATGGGCGCTGGCGTAAAACCATGTCTTCTGTCAGTAAGCAAGTGGAAGATATTTCGGATGATTTGATTAAGCTTTATGCTGAACGTCAGGCCAAGAAAGGTTTTGCCTTCTCACCAGACGATGCAAGTCAAGAGGAATTTGATTCTGGTTTTTCATATGTTGAAACGGAAGACCAAATCCGTTCAATCAATGAAATTAAGCATGATATGGAACTTGAACGCCCAATGGATCGTTTGTTAGTCGGTGACGTTGGTTTTGGTAAGACAGAAGTTGCGATGCGAGCAGCTTTCAAAGCTATAAATGATGGGAAACAAGTTGCGGTCCTTGTGCCAACAACAGTCCTTGCTGAACAGCATTTCAATAATTTTACCGAACGTTTTATTAACTTTGGGGTGAATGTTGAGGTTCTCAGTCGTTTTCAAACCAAAACACAACAAACTGAAATTCTAGCTAAATTGAAAAAAGGACGAGTTGATTTAATTATTGGAACCCACCGTTTGCTTTCTAAAGATGTTGAATTTTTTGATTTAGGTTTGATGATTATTGATGAAGAACAACGTTTTGGAGTTAAGCATAAAGAGCGTCTGAAAGAATTGAAAACTCAAGTTGATGTTTTGACATTGACAGCAACACCTATTCCTAGGACACTCCATATGTCAATGCTTGGGATTCGTGATTTGTCAGTTATTGAAACACCACCAACCAACCGTTATCCTGTTCAAACCTATGTCATGGAAACAAACTACGGTGTGGTTCGTGATGCCATTTTGAGAGAAATCTCTCGTGGTGGACAGGTTTATTATGTTTACAATAGAGTTGACACTATTGAGCAAAAGGTTTCACAATTAGAAGAATTAATCCCCGAAGCTAGAATTGGCTTTATACATGGTCAAATGACCGAGGTACAGCTGGAAAATACTTTACTTGCCTTTATTGCTGGCGATTATGATGTACTTGTTGCAACAACAATCATTGAAACAGGTGTTGATATTCCAAATTCTAATACACTTTTCATCGAAAATGCGGATATGATGGGCTTGTCACAACTTTATCAACTGCGCGGTCGTGTGGGACGTTCAAATCGGGTGGCTTATGCTTACTTTATGTATCGACCTGAAAAGATATTATCCGAAGTTTCGGAAAAACGTTTAGAAGCAATTAAAGGCTTTACTGAATTAGGTTCAGGTTTCAAGATTGCTATGCGTGATTTGTCTATCCGTGGGGCTGGTAATTTACTTGGGAGTGAACAATCAGGATTTATTGATTCTGTCGGTTTTGATTTGTATTCACAACTCTTAGAAGAGGCTATTCATACCAAACTTGGCACAAGTAAGCAAAAAAGGACCTCAAATGTGGAAATTTCTTTGGAATTGGATGCCTTTATTCCTGCTTATTATATTTCTGATGAACGTCAAAAAATTGAAATTTATAAACGAATTCGTCAGATTGATAGTCGTGAGATTTATGAAGAACTACAAGAAGAATTGGTTGACCGTTTTGGAGAATATCCAGATGAAGTCGCTTATCTTCTGGAAATTGGTTTATTAAAACATTTTGCTGACAATGCTCTAGTCGAAAAAATTGAGAAATCTCGATTTGAAGTAACTGTCACTTTAGAAAAAGTAGCTAATACAACCTATGATCCACAAGATTATTTTAAGGCTTTGGCCAAAACAAGCATGAAAGCTTCTGTCGGTGAAAAATATGGCAAAATGACTTTTCGCTTGAAAATAGAAAATAGAAATTCCGTTGTACTTTTGAGTGAGATAATGAATTTTGTAGAAGAATTATCAATAATAAGAGATAGTTATGATAAAGTTCGCTAATTATTTTTCTTTTTTATATTTATGATATTGGGATAATCAGTCATTTTTTCCCAAATCTGAAGCATTTGTCATTAATTTTAGATTATCTGGTGAGGTTTGCTGGCCTTATCGAGAACAATTCTTTTTCCCTTTCACTTATAATAGGAGATATTAGAGTAAACCTGCTGAAAGTTTAAAACTTAAGGGCTAAAAATAGTAAATAAAATGAACTGATAAATCTGTCAGTAAAATAATAAAGTTCTGTCATTACTGATAGAGCTTTATTATTATAAATAAAGGCATTTTCAAACAAAATGAAATATGTTATAATCTATCCATGAGATTAGATAAGTTTTTAAAAGTTTCGCGCTTGATTAAACGTCGTCCAGTTGCGAAAGAAGTTGCCGACAAAGGTCGGATTAAAATTAATGGAAAGTTAGCGAAATCTTCGTCCGATGTAAAATTCAATGATACGATTGAAATCCGTTTTGGAAATAAAATCGTTGAAGTTCGAGTGACTGAACTAAAAGAATTTACACGTAAAGAAGATGCTGATAAAATGTATGAACTCATCAGTGAAACACGCATAACAGAAGAAATAGAATGATTATCATCACAAAGTGGATTGGAGGGTGTCATGGCAAAACAAGTGATTCAACTAAATAATAAATATAGTCAAAATCAGAAAAAAAGAAATCTAACAGTAGTACCAAAAAGAAAACATTTGGGACTTATTTTGATTGTGGCAATCTTACTTTTCAGTCTAACAAGTATGAGTTTGATAAAATCATATGAAACTTTGCATAAGCAAGTCGCTTTAGAACAGAATGCAAAGAAACAATATGAAAGTCTTTCTAAAGAAGTAACAATAAAAAAAGCAGAAATCAATAAACTGCAAGACCCTAACTATCTGCAAAAATTTGCTCGTAGTGATGGGCAAGAATATTCTCAAAGTGACGAAAAAGTTTTCACTACCGACAGTCCTTTAATTGGAAATAACGGGTCAAATTAATGATTGGACAAGTTGAAAATATTACAAGATTTGGACTTTTTGTAAAAATTTCTGCTGATGAACTTACTGACGAAATCAAAAAAAGTACTGACAAAACTGTCAGTAAAAATAGTGGACTTTTGCGTTGGTCACAGTTTCCAAAGAATCATCCAAAAGTTCAAATTGGTGATTTGATTGGTGTTGAAGTTTTCAAGGTACATGAAGATGGAAAAATCGATTTAAACTACCAAGAAAAAAATTTCAAAAATGTCTATGCTGAATTTTTGGAAAGTAGTCAGCAAAGAATTACAGAGCTTGAACAAAAAAATCGCGAATTAAACTAAATAACTTTCTTACTTTTAGAAAGTTATTTAGTTTCTTCTTTGATTATTCTATTGACTAAAAATAGCACCTATTTTATGAAAAATTCTAGGAATTAAAAAGATAAAGATTACAACAGAAATTATTCTATGGAATGAATAAGATGTTGGGCAAGGTTTTAATCATGCAAAAACAAAGAATAAAAATTAATAGCGGGGTAGCCTTGGTGATGCTTTTGATGATCATTCCGGGCTTTTTTGCTTTCCCGCAATCAAGATATTTTTCTGACAAAGCGGTCAGCAAACCTAAAAATATTGTCGTAGCAGATAAAGTTACAGAAAAAGAAACATGGGACTCAATTCCTCCAAGAGCCGTGGCTCTTCAAGACATAGAACTCTATGAAGATGAACAATTGACAAAATCTGTAGGAAAGCTTTCCGCTAAAACGCAGTTAGATATTTCAGAAATTGCTGGGAAAGCTTTTAAACTCAAGGATGGAAAATATATTTTAGCTGACAAGAAAAATATTATCTCAGATGTCACTATTTCTCGGGAAAATACAAATAGAACTATCTATACTAATAAAAGTGTCAACGTATTTTACAATCCAGTAACCACTTACGATAACCAAGTAATGACAACGCTGAATGGGACACATCAAATTTTGGCGGACAAAACCGCTAAAACTAACTGGGGAACTTATTATGAAATTTCATTGGAGAGTGGTCAAAAAGGCTGGGTTTCAGAAGATGATATTTCCTTAGAAAATCCTAAAATACAGCAAGTTCAAACCCTACTAAATAAAAAATATAATGATAAGAAATATTCAATTTATGTAAAAGAACTTAATGACAAGTTTACAGCTGGTGTAAATCAAAATCAAGAAATGTATTCAGCAAGTCTTTCTAAAATTCCAATTCTTTATTGGACTCAGAAAAGGCTCAATGAAGGATTGGCTTCTCTTGATGACAAACTTTTGTATACACCAGCCATTAATACTTTTTATGGAAGTTACAAACCAGAAGGGACAGGAAACCTGCCAAAGACAGCAGACAATAAATATTATAGTCTGCAAGACATCATAAATAGAACGGCAAAACTTTCAGATAATGTAGGAAGTAACATGCTTGCTTACTATGAAACCCAAGAATTTAATCCAAATTATCAAAAAGAAATCAACAAAATTGCTGGACAAGAATGGAATCCAAAAGAACGAAATGCTTCTGCTCAGATGGTTGGTAAAATGCTAGAAGCGCTTTATAATGAAGGAGGAGCTTCATTTAATGCTCTATTTGATACTGATTTTGATGATGTAAAAATCAAAGCAGCTATTCCTAAAAATGTTCCAGTAGCACATAAAATAGGTGGTGCGGATACAGATAATCACGATGCAGCCATTATCTTTACAAGTGAGCCCTACCTTTTGGTCATTGAAACAAATGGTGGAAGTGATGATGAAATAAAGAATATTTCACAAGATGTTTATGGAGTTATGAAATGACACCAGCTCAACTTAAATTTCTAAAAATAGTAACTAAAGAAAAATACTTTGCGGAAAATTCGAAAATTTTACTGGCTTTATCAGGTGGTAAAGACTCAATGACCCTCTTTAATTGGCTCTATGAGCTTAGAGCAAAGCTCCATATAGAATTGGGAATAGCTCACATTAATCATGGCTTACGACCCGAATCAGACTTTGAAGAACAAGCCTTACGTAAAATGGCCAGTGACCTAGAGATTCCAATTTTTGTTGACAGATTTACAGGAGAGTTTACAGAGCAAAAAGCTCGGGAGTTTCGCTACCACTTTTTTGAAAAAATAATGATAGCTGAAAATTATGATGTTCTTCTGACTGCACACCATCAAGGCGATGTCGTTGAAACTGTATTAATGCGTCAGATTACTGGGCGTCCTTTGAGAAGTTTACAGGGAATTGCTGACTGTCAACCCTTTGCTAAGGGACAATTAATTCGTCCATTACTCAAATTTACAAAAGAAGAGCTTGATGCGGCGGTCTTTTATGAAGATTCGACCAATCAAGGAGTAGATTATTTTAGAAATAGAATACGGAATCAGCTTATTCCCGAATTAACAAAAGAAAATCCTCAATTTTCGCAGGCAATCAGTGATTTAAGCTCAGAAATAAAAATGGCCTTAACAGTGATTAATCAAAAAATTTCGGAACTTGAAATTGTTGATGAAAAAATCTCTTATCACAAATTTATTTCTCAAACAAAAGAATTACAGCACTTCATTTTACAAGCATTTTTTGCTCAGTACCCAGAAATAAAAGTAAGTAAGAAAAAATTTGAAGAAATCTTACATATTATCAGACGTCCACAACAATATTCTGCTCAATTGAATAAAGATTTTCAGTTTGTGAAGACCAAAGATTACTTTTATATTGAAAAAAGGCAGTTAATCACAGCTTCACTCGAAATTTTAAGTGAAAATCCTAACGATGCAAGTTTTATGGAAGTATACTTACCTTTAGAAGGGCAATTAGAAATTCGCAAGCGACAACCTGGTGATCAAATATTGATTAATGGTCACCATAAAAAATTACGAAAGTTTTTTATTGACAATCATGTTCCCTTACAAGCTCGTGAGAACCCTCTCATCTTTGTCGAAAAAAAACTTTACGCAATCGTCGGAGTCGCATGCTCTGATTTGAGTAAAGAGCTCAAAAATGATAAAATTAGAAGAATATTATGGGTCAAACCCAGTATAGGAGAGGAAATCAACGATGCTCGAAAAAAATCTTGATAAGGCCATTGAAAAAGCACTAGTTTCAGAAGAAGAAATTATTGAAAAATCCAAAGAACTTGGAGAAATATTAACAAAAGAATACGAAGGGAAAAATCCTTTAGTTTTAGGAATTCTTCGTGGGTCAGTTCCTTTCTTAGCTGAACTAATCAAACATATTGATTGTCATCTTGAAACTGATTTTATGACCGTATCAAGCTATCACGGAGGAACAAAATCTTCTGGTGAAGTAAAATTGATTTTAGACGTTGATACAGCGGTTAAAGGTCGTGAAATTTTGATTGTTGAAGATATTATCGACACAGGTCGCACTTTAAAATATCTAAAAGAACTTTTGGAACATCGTGGAGCAAATGTAAAAATTGTTACGCTTCTTGATAAACCAGAAGGAAGAATTGTTGAAATTAAACCAGATTATTCAGGATTTACCATTCCAAATGAATTTGTTGTTGGCTTTGGTTTAGACTACGAAGAAAACTACCGTAACCTCCCATATGTTGGGGTTTTGAAGCCTGAGGTTTATAGTAAATAATTCATTGATTTAAGTAGGTTAAAAATTTTCTCAGACTAAAGTATGAAAAAATCTCTGACCAATACTTACTATTAGCATTCCAAAAGGAAATATGCTATAACTAGGTATAGCTGTTATTGATTAGCTTGTATCCTTTATTACCAGTGATACTAAGAAGTAAATTCTTGGCTTTTCTAATAATAAATAAACAAAAGATAAGGAAAATATGAATAACAACAAACAACCAAGACAAGGAAATTTTGTAAAAAATATCTTAATGTGGGTTATATTGGCTATTGTTGTTGTTGTCGGTTTCAATTTCTTCTTCAGTAGTAATCAACCAGGAGTGGATAAAATTAGCTATTCACAATTGATGACTAAACTTGATGATAATAATATTGAAAACGTCACAATGCAACCATCAGATAGCTTAATTACTGTAACAGGTGAGTATAAAAAACCTGTAAAGGTAAAAGGAACAAACAATTTCCCACTTTTAGGTAACACTACAAGTGAAGTTAAAAATTTCCAAGCTTATATTATTCCAACTGACAGTGTTGTCAAAGATATCCAAAATGCAGCTAAAAGTAATGATGTAAAACTTAGTGTCGTTCAAGCGTCATCAAGTGGTATGTGGGTTCAAATTCTCTCATATATCATCCCAATGCTTTTATTTGTTGGTATCTTCTGGCTCATGATGGGTGGAATGGGCGCTCGTGGCGGAGGCGGCGGTGGAAATCCGATGTCCTTCGGTAAATCTCGCGCTAAACAACAAGATGGTAAAACATCTAAAGTTCGTTTTGCTGATGTTGCCGGTTCTGAAGAGGAAAAACAAGAGCTTGTTGAAGTTGTTGACTTCCTTAAAAATCCGAAAAAATATCATGATTTAGGTGCTCGTATCCCAGCAGGTGTTCTCCTTGAAGGCCCTCCGGGTACAGGTAAAACTTTGCTTGCTAAGGCTGTTGCCGGTGAAGCAGGAGTTCCTTTCTATAGTATCTCAGGTTCTGATTTCGTTGAAATGTTTGTCGGAGTCGGAGCTTCACGTGTTCGTGATTTATTTGAAAATGCGAAGAAAACTGCTCCATCAATCATTTTCATCGATGAAATTGATGCTGTTGGTCGCCAACGTGGTGCAGGTTTAGGTGGGGGTAATGATGAACGTGAACAAACCCTCAACCAATTGCTTGTTGAAATGGACGGATTCCAAGATGATGGAAACTCAGTAATCGTTATTGCTGCAACTAACCGTTCAGATGTGCTTGACCCAGCGCTTTTACGTCCAGGTCGTTTTGACCGTAAAGTTTTGGTCGGAGCACCAGATGTTAAAGGTCGTGAAGCTGTCCTTAAAGTCCATGCTAAAAACAAACCTTTAGCAAGTGATGTTGATTTACACACTGTTGCTACACAAACTCCTGGTTATGTCGGAGCTGATTTGGAAAATGTTTTGAATGAAGCTGCTCTTGTTGCTGCACGTCAAAATAAAAAAGAAATCAATGCTGCTGATATTGATGAAGGAATGGACCGTGCAATGGCTGGTCCTGCTAAGAAAGATCGTATTCAATCAATGCGTGAGCGTGAAATCGTGGCTTATCACGAAGCAGGTCATGCTATTGTTGGTCTCGTTCTTGAAAATGGATCTACTGTTCGTAAAGTTACCGTTGTCCCTCGTGGGCGTATCGGTGGTTACATGCTTGCTCTTCCAGATGAAGAAATCATGCAACCAACTAATCTTCATCTCCAAGATCAACTTGCCAGCCTTATGGGTGGACGACTTGGTGAAGAAATTGTCTTTGGTGTAGCTACTCCAGGTGCATCAAATGACATTGAAAAAGCAACACACATTGCTCGTTCAATGGTAACTGAATATGGGATGTCTAAGAAACTTGGTATGGTATCTTATGAAGGAGACCATCAAGTATTTATCGGTCGTGACTATGGTCAGACTAAGACTTACTCAGAAGCTACTGCTGTTATGATTGATGATGAAGTGCGTCGTATTCTTGGTGAAGCTTATGACCGTGCCAAAGAAGCAATTGAAACACATCGTGAACAACATAAAGCAATTGCGCAAGCTCTGCTTAAATACGAAACGCTCGATGCGAAACAAATCATGTCGCTCTTTACAACAGGTAAAATGCCTGATGAAGCAGCTGCAGCAGAAGTACCAGAACCAAAAACATTTGAAGAATCTCTCAAAGATGCAAATGCAAATGTTGATAATTCCTCAAAGATTGACCTCCGTAAAGGGGAAGAAAAATCTGACTCTAAACCAGAAGAAAATAAGGAAAAATCAGAAGATGAAACAGCCAATTAAGGCTGTTTTTCTTTTTTTTATGCTTTAGAATAATTCATTTAGTTTATTCTTGACAAAAAATATTATTTTGATATAATTAAATAGTTGTCGTTTGAGACGACTGACTTTCTTATTATGAATTAAATATATTATTTTGAAAAGTTAACACAGTTTATTCTTGACAAAAAAATATAAAAGTGTATAATAGAAAAGTACTGTTTGAGACAGCACAACAATATATGGTCCGTTGGTCAAGGGGTTAAGACACCGCCTTTTCACGGCGGTAACACGGGTTCGAATCCCGTACGGACTATATCTGGAGGATTACCCAAGTCCGGCTGAAGGGAACGGTCTTGAAAACCGTCAGGCGTGTAAAAGCGTGCGTGGGTCCCATGTCGAACACAGAAGTCAAGTCCTATTGCGCTGGAAGTACTTGGGGGTTGCCCCCTGGGAGATAAAGACGATGCCAAGTTTACATTGCGGATTAGCTCAGTTGGTAGTAGCGCATGACTGTTAATCATGATGTCGTCAGTTCGAGTCTGACATCCGCAGTAACTAAGTCACCTAAGGGTGACTTTTTTTATTTTATAAATTTCATTAATAAATCTTGGCACCTCCTTTTGTGTCAGGATTTTTATTTACAGTCTTATTGGTAGCGGTTACAATATAATTATATTAGTTACTATGTAAAGGAGTCTGAAATGACTGATACTGTAAGCTTAAAAGTACGAGTTCAAAAACTTGGTACTGCATTATCTAATATGGTAATGCCCAATATTCCTGTTTTAATTGCCTGGGGGGTGTTGACGATGTTCTTCATTCCTGATGGTTTTACACCTAATAAAACTTTTGCAGCGATGGTTAGTCCCATGCTTCCTTTTCTTATTCCCTTAATGATTGGTTATACCGGTGGGAAAAATATTTATGAGCACCGTGGAGGAGTAGTTGGTGCGATTGCAACCTTTGGTTCAATAATTGCGACAGCTAGTATTTCTGTAGGTGGTTTGAATGCTAAAGGAAATGTTCCGATGATTTTAGGAGCGATGATATTAGGACCTTTTGGCGCTTGGTTAATAAAAAAATTTGATGAATATATTCAACCACATATTAAAGCGGGCCTTGAAATGCTTATAAATAACTTTTCAGCAGGCTTAGTGGGATTTGGTTTATCTCTTTTTGCTGTTAAAGTGGTTGGCCCACTTGTGGCTTGGCTAACAGATGTGATGGGACATGGCGTAGACTTTTTAATCTCTAACCATTTAATTCCTCTTGCTAATCTTTTTATTGAGCCAGCAAAAATTTTATTTTTAAATAATGCAATCAATCAGGGAATCTTATCACCTTTAGGAATTCAACAGGTTTCTGAAAATGGGAAATCGCTTCTATTTTTATTGGAAGCTAATCCCGGTCCAGGGCTTGGAATTCTGATTGCCTTTATGCTTTTTGGTAAGGGTTCAGCTAAAGCAACAGCACCTGGTGCGATTTTAATTCAATTTGTTGGTGGAATCCATGAAATTTACTTTCCTTATGTCATGATGAAACCTGCGCTCTTTTTTGCCGTCATGGCTGGCGGGGTGTCTGGAACTTTAACAAATAACTTATTAGGTTCTGGTCTTGCAGCTCCTGCTTCACCTGGTTCGATTATTGCAATCACGGGAATGGCATCTGGTAAATCAGCGGGTGGCTTTGCAAATGTTCTTTGCGTCTGGGCAGGGATTGCTGTAGCAGCAATTGTCTCTTTTCTTGTAGCAGCCTTCATTTTAAAACGAGATAAATCGATGATTGATGATTCTGCTTTTGAAAATGCCAAAGTAGGAGTAGCTACTGATAAGGCTGTCAGTAAGGGACAAGACTCTGTCAGCAATATTGTTACTGACCATGTCGATTTTTCTGCGATTAAACATATCATTTTTGCTTGTGATGCGGGAATGGGTTCATCGGCCATGGGTGCTTCTATTTTGAGAAATAAAGTCAAAAAAGCTGGTTTGGGGCAAGATGTTACGAATGTCGCCATTGCTAACTTAAAAGCCGGTTCTGATACAATTGTCGTCACACAAGAGGAACTTGCGCCAAGAGCTGCGACAATGGCTCCTGATGCTCATAGATATTCAGTGGCTAATTTCCTTAACTCACCTCGTTACGATGAAATTATCAGTAATCTAATGAATACTGATGAATCTGTCAGTGAACCTTTCATTGCTGACGACTTGGTCAGTAGAGAAGAGATAGATTTGAATCAAATTGATGAAGTTGTTTTCTCTCATGATGGTTTACACATTGGTTCAAGTACTATGGGCAAAGAAACCTTACAGGCAATTTTTAGCAGACATGATGTCAAGATTCCTATTTCTGATGTTGAATTTATTGGATTAGGCGCATTTAATGCTAAAAACATCATGGTTGTTACAAAAGAAGAATTCACGGCAATAGCAAAACAGAAAGCTCCAAATGCTCAACATCTTTCCGTTGAGTCTTTGATTACTACTCCAGAATACATCAATATGGTAAATCGAATGAACAAATAAAAAATCAATTGATTAGCTGATTAGTGAATAAGTAGAAATCAAAACAAAAAGGAATATTTATGTTTTTAACAAGTCGTGAGCAAAAATTAATCCATACATTTTTGAAACGTGGAACGCTTACGATATCAGAAATGATGGAAATAACAGGAACAAGTCGCAGAACCCTTTATCGCGATTTAAATAACTTACAAAAATCTTTACCAGAAGAGATAAGTTTACAAACTTCTGAGGAAGGATATTTTATAAAAGGAGATATAAAGCAACTCTCTCAAGCTCATGAACTAGTAGAATATACGATGACTGAGCGCTTGTATGGTGAGATACTTTTATTGATTGAAAATAGAGCATCCATTTTGTCATTGACGGATTATTTTGGTATTAGTCAGCCAACGGTCACGAATGATTTGAGACAATTAGAACAGACCTTAATTGAAAATGAAATTTCATTAATAAGGGAGCGAGGCCTAAAGATTGAGGGATTAGAAGAGAATATTCGGTCAGTATTTGTGGCTGCAATATATAATTCTGCATCGCTTCAAGAATTGATTAGTAATCAACTTTCAGACAATAAACTTTTAAGTATCTTGGACTTAGATAAATTTAAGCAAGCTTATGATGCTTTTGAATCCCTAATCTTGCCAGAAGATATGACAGATAAAGTGAGAGTACTGATGGAACTCTTTCTTGTAACAACTCTAATCCGGATAGACGAGGGACATTTCATCACAAGTGAGAGTCTTAGTAGTCCAAGCAAAGGAGCGCTGAACTTTGTTAATAAATTACTGACAGCTCTGTCAGTAACAAAATTTGTTGTATCTGAGATTACTTATCTTGCTTCGGTCTATGAAATTTTATATTTTGGATTTGGCCGAGAATTATTATTTATGGAAAAATTTGATACAGATTTCTCCTATAAAATTCGTCAGATTATTGATCGGGTTTCCACAAAACTTGAGATTGAATTTGGAAAAGACGACCGATTATATGGTTTGCTTTATGCTCATCTCAAAGAATCAGAGATGTTACCCATTCTTTTTCCTAAAAAAGAAAATGATTTTATCAAAAAAATTAAGAAAGATAATCCAGAAATTTATAAAGCCGTCAATGAATCATTGAAGCTGATTTTTGATAAAAATTTTTCAGAAATGGAAATCACTTTTGTAACCCTTCATTTTGTGTCAACCTTGGAAAGAAGTGATCTTGTTTTACCATTACGCTCAGCACTCGTAAGTAATCGTGGACGGATTTCATGTGAATTTGTCATGAGTAATTTAAGGAAAAATTTTCCATTCTTAAAAAAAATAGACCTCATTCAAAATTCTGTGAAAGTTGTCAAATCCCAATATGATGTTATTTTTACTACTGAGAAGGAGTTTGATTATCTTTATATCAATCCAATGTTAGATCAAAAAAATCTGGATAATATTCGTCATCAATTAAGACATATTCAACAAAAATCGCGAACGCTAACTATTGATTCAAAAGAGCAAAGAAACTTTTTAAATCTTAATGACTTATTTACGACTGGTAATGAAATTTTAAGCACTTTTGAAATTAAGACACTTTCAAACCAGCCAAAGTTGAGCGATACTGTAAAACAAATCGCAAAAACTGTAAACGAAGATGATGGAGAATTAGCAGAACTAATAGAAGAAAGATTTCGGGAGACACATCTGGCAATTCCTGAAACTAATATTGCTCTTTTTCATGCAGTTCATTCATCGATTTCAAGTCCACTATTCAAGATTTATGAGCTAAGTCAGGAAATTGAGGGGATGGCAATGGATCATCAAATGATAAAAATTAATCGTGTTTTACTACTTTTGGCACCTCCAGAAGTACCAGAATATGTTTCATATTTACTCGGAAAACTTTCAAGCTCGATTATTGAAAATAAGCTTTATACAAGAATATATGATTCCGGTAACTATGAAATTGTTAGTGAGTTGCTAAGGGAAATAATCATAGAAGCTGTTAAACAGTATGGTGATTAGGTTTACGGCGTGTGTAAACCTAGTAAACCAAGAAAGGTGAAGAAAAATGGAAATCCAAAAAGAGCTTATTAAAATCAATCAAAATTTTTCAAATAAGGAAGAAGCAATTAATTATTGTGGAAAATTGTTGGTTGATGGAGGATACGTCAACTCAAATTATGTTTCAGCGATGCTTGATAGAGATAAAGAACTATCGGTTTATATGGGCAATTTTATCGCGATTCCTCATGGGAAGGATTCAGCAAAAAAAGAAGTTTTAAAAACAGGAGTCGTAATTGTCCAAGTTCCTCGAGGAGTAAATTTTGGAACAGAAGAAAATCCGAAACTAGCAACGATGCTTTTTGGAATCGCAGGAATAGAAGATGAGCATCTTGATCTCATTCAAAAAATCTCAATTTTTTGTGCTGACGTTGACAATGTTGTAAAGCTGGCTGATGCTCAAACAGTTGAGGAGATTGCAAAATACTTTGAAAATTAATCAATAAAATCAAAAAAATGGCACAACTTTCGGTGCCATTTTTTATATTTACCACCACAATGTAAAAGCTTACAATTGCTTATGTAAAGGGATTTTAGAAGATTCTATTTGAACTTTTTACTTTCTAAATAAAGGAGCAGTAAGTAAGATGAAAAAAGCAGTACATTTTGGTGCAGGAAATATTGGTCGTGGTTTTATTGGGGAAATTCTAAGTAAAAATGGCTTTGAGATTTACTTCGTTGACACGAATAAGGCGATAATTGATGAACTTAATACTCGTCATTCTTATGAAATTGGTATCGCAAGTAGTAGTCCTGAAAAAATTTCTGTTTCAGGAGTATTTGGGATTAACAATGGTGAAAATCCTAAGGATGTAATTGAGGCAATTGCTCAAGCTGATATAGTAACGACAGCAATTGGACCAAATATTTTGCCTTATATTGCTGAGCTTGTTGCCAAAGGCATTCAAAAACGTAAAGAAGAGAATAAGCAAGTCCAAATAGATATTATTGCTTGTGAAAATATGATTGGGGGCTCAGAGTTTTTAGAAAAGAAGGTGGCTGAATATTTATCAGACTCTGATAAAGTTTACCTTGCAAACTACATAGGGTTTCCCAATGCTGCTGTTGACCGCATTGTACCTGGTCAAAAGCATGAAGATCTTCTTTATGTTGAAGTAGAGCCCTTTTGTGAGTGGGTGATTGACGAGAGTCAGATAAAAAATAAAAGTTTTAAACTTGAAGGCGTTCATTATGCCAGTAATCTTGAACCTTTCATAGAGCGTAAACTTTTCTCTGTAAACTCAGGACACGCTACAGTCGCTTATTCTAGCGCATATAAAGGTTATAAAACAATTTTGGAAGGTTTACAGCACAAAGAGATTTTAAGTGCTTTAAAGGGTGTACAGAAAGAAACACGCGCTTTACTTTTAGCCAAATGGCCCCAATATTTTACGGAAGAAGATTTGATGAGCTATCATCAAATGATTATCTCTCGCTTTGCTAATCCAAAAATTATTGATGAGGTGACACGGGTTGCACGAACACCTATTCGAAAGTTAGGTTATGACGAACGCTTTATTCGACCTATTCGTGAATTAAATGAACGTGGTCTCTCTTATCAAAATCATTTAGATATTGTTGGAAAAATTTTTGCTTACCAGGATGAAAATGATAGTCAGTCGGTTCAACTTCAAGAAAAGCTTAGCACAATGGATTTTCAAAGGCTTATTGAAGAAGTCACGGGTCTATCAAATAAAAAAATAATTTTGGAAATCGAACTAGTGATTAAGAAATATAAAAATGACAGCAAGTAGACAGAGAATATTTTATCAATGGATTTTCTGACTTGAAATTTAACCGCTTTCTCTTGAAAAAAAAGATAAAAAGTGTTATTATAGAACCATAGAAAAAGCACTGGAATGTGCGAGCTCTTTCATTTTTTTGACCGACTATATTTGTATTGCATAGGGGTTCATGAGACATTCGGTAGCGTAATACCTCGAACGAAAGTAGGGGAAGCTGATGCGAAGCGAGAACACCCACCTAGCGTTTTAGCGGGTTCAATACACGGAGGAGCACACGGCATTCAATCAGTGTTTTTTTGCTATCCAGCAGACCTTAATAGAGGGTAAGAAGTGCGGTTTTAAGCGATTCTTTAAAAATTGATACCCACCAGAACNGTACAGCCCGGGCATGAGCTCTTGGTCATACCCTTTACTGCATTTTCAGTATATCTTTACTTGAACTTACCGAATATCATACCTGTCCAATTTGGACTAAGGTTTGAGCCTAGTAACTGGGGAAACAAAGCAACTATATTTATGTTTCCATTAATTTTTTTGATTCTACCAACTTTCATGTCAAGAAAATCAATATCTTCACAAGAAAAATTATTAACAAGGAGTGCATCAGCGGAAATAATTACTATAGTTCTACTGACTTTCTTGCTAATTATGATGATAGGAGTTTACTATCTTTATTTCAAGATGTTATAATATAATTCACTAAATAAATTTTATGCCAATATCTGTCAGTGCTTAACAAGTATATTAGCAGGTATGCCCCAAATTCAAGCTGATTAAAACCCGCTTTTACAAAAGAGAAAGAATTTATATCATGAGAAAAGGTGACATCATCATATTATCTGATGGACAGAAAGCTACTGTTATATTTGGTGATGAATCAAATTATCAATATAGTTGTATCGTAAAATTAGAAGATGGGCAATTAATGGTTGTTGAAGAAAAAAATATTTCTCTGCCTTCGTTAAATTAATTACTTTTGGGCCAAACTACTGATAAAATGCTTATAAAATATAGTTTTTGGCTTCATTTGTTGTTAACCTTTGTTAATCTATTGCTTGAGATATTTTTGTAAAATGAAAGTACCTCAAAAATGTGCCTATCTGACAACCACAATAAAAGGTCAGTCTAACTTTGTTTGTACCTGGATATGTGCCAAAACTATCTTTCGATTTTATAAACCCATAGTTTAATTTCTATGTGTTTTTTTATTTATTAATTTAAAGATTTAGGAAAGAATAAAAATTAATATTACAAAAACAGACAAAATATAACTTTATGAAATAATTAGTGCGATTTCTGTTATAATATTAAATGAAGCAGATTTATCATCGCTTCTTGTTTAAAAATCAAGTGTCTGAGTTGATAAATTTGGATAAGAAGATAATAAGTGAGACTAGAAAGTGGATAGTGTTGATCATTAGAAACTATGAGCCAAAAGATTTGGAAGAAATTATCAGGCTTTTTAAAAAGACTATTTTTGAGATAAATATTGCTGACTATGATTTAGCTCAAGTAGAGGCTTGGTCAAAAGTCGATAAGCTAAGCTTTAATGATAATTTGTTGGCTACGAAATCAAGGCTTGTAGTTAATCAAGATGAAATAGTTGGTTTTGGTAATATTGATGATAGAGGTTATATTGATTTGTTTTACATAAGTGCAGATTATCAACGGCAGGGAGTTGGTCAGCAATTGTTAAAGGATTTGGAAAAAAGTTCTCAGGCTCTTATGTTTAGCGTTAATTCTTCGATTACAGCAAAAGCTTTTTTTGAAAAAATGGGTTATCAAGAATTAAAACAGAATCTTGTTTATTTGAGAGGACAAGAATTTATTAACTACACCTTACTAAAAAAAGCTAAATAATCTAAGCAAAATTTTTAATTTAAAGATTTAATCAAACTACGTGCAAGCGCTGAGCCACGATAAAAGCTGACAGGAGTTATTAGGACAACAAAAACAGTCAATAAACATCTATTTGTCTGGTTGGGAAGTTTCCTATTTGGCGGACTTGGAGTCGATCGTTTTATGCGTGGACAAATTGGAGTTGGAATTTGTAAATTGTTATTCAACGGGTTTACTCTTGGAATTTGGTCTTTAGTGGATTGGATTATAGCAATGGTAAAAGCTTACAGTACTTATAATGATACGGAAGATATTACTTTTATTAACGGGGGTTATTCTAGATAAAAGTAAGTCTCTTTCAATGTATTCAATCAGAACAATTACTGATTGATTTATAAATAAAAAAATAGATCCATATCATGGGTCTATTTTTTTATTTAATTCTTTTTATCTACCAAATCTAAAAGGAATTCATTGACACTTGGATAGATAGCTTCTTCACCAACCAGATTGATAAGTCCTGTTCTTCTAAAGGATTCTTTTAATTTACCATTCATTGAAGCAAAGACAATTTGGCGATTTTCTTCATGGAAAAGGCTATAAATATCAATTAGTAACTTAATGGAAGTGACATCAATCATTGGAACACCTCTTAGAGAGAGGACAATGTTTGTGTTTGTAGGAAGGGCATCAATGACCTGTTTTAGTTTACTGCTATTTAAAAAGAAAAGTGGGCCAGAGATATAAATGACAGTCCATTCGCTAAATACTTCATGATGATTTTGACTAATTCGTTCGGGTTCGATTTGAGAACTGTTAATTTCAATTTGGGAAATTTTTAAGATGAAAAGTAAGAAGCCAACGATGATTCCGGCTAAGATTGCAGTACTCAAATCAAAAATAACCGTAATAATCATAGTTACAAAAAACTCAATCATCCCACTCTTTAATTTATTTTTGAATAAGAAACGAATTGCTTCCCATTCATTCATTCTTAGGGCAGTCATGATAAGAACACCAGCAAGGGCACTGAGTGGGATGTGTGTCATAAATGGGGCAAACAAGAACATTGATAAAAGTAAAATGAGCGCGTGAATAATACCAGTTAAGCGAGTTTGCGCTCCAGACTTAATTGCCACACTTGTTCGAGCGATTGCGGCTGTGGCTGGAATACCTCCGAAGAAGGGGATAAAAATGTTCCCAATTCCTTGAGCGACAAGTTCTTGGTTATTATCCATTGGATGGTTAGTAGCACGTCCAGCAGATGCTCCACATAGGAGACTTTCAGTCATTCCAAGGACGGTGATGCTTATGGCTGGAATAAGGAGGGTCTTCATATCTTGAAGATTTATTTCAGTTAAACGAAGATGTGCTTGGGGAATGAGTGTTGTAGGGATTTTTCCTACGACTGGGACATTTAATTTTAAAGCAAGGACCGCAAGGGTTGAAAGAAGGATAGCCAATAAAGAAGCTGGAAATTTTTTCCCCCATGATTTGGGATAAAAAATCATTAATAAAATCGTTAAAAGTCCAATAATTGTTGAGGGATAATCAATATGTAACCCTCCGATAAATTTCATTAAATCAAAAAAAGAACCTGTAAAGTGTTCAATCCCGAAAAAGTTTTTAATTTGTCCGCTAGCAATAATGATTGCAATTCCGGAAGTAAAACCTGTAATGACTGGAGATGGAATGAGTGAGATAAGGTTTCCTAAACGGAAAATACCAGCAAGTAAGAGAAAGATTCCAGCCATGAAAGTGGCTATAAAAATTCCATTCATTCCGTATTTGCCAATGAGTGAAATTAAGATAGCGGCCATCGCTCCTGTTGGGCCTGAGATTTGATAAAAGGCTCCAGAAAAGGAACTAATAATTAGGCCCGCGACAATCGCTGTGATTAGTCCGGCTGCTGCCGTTGTTCCACTGGATACACCAAAAGCAAGGGCTAAGGGGAGAGCAACGGCTGCTACGGTAATCCCTGCCATCAAATCTTGCAAGAATTTTCGTCGATTGTAGTCTTTGAACTCTGAGTTAATAATACCTAAAAATTGTTTAATCATAATAATTCCTTTATTTTTTTATCACAATATTCTATGATAGCAGAGATAAGTGATCTAATCAAATAATTATCGGAATCGAAATAAAATCAAGATTAGATAGATTTTTTGTAATTAAAAAACCAGAAAATAAATTTATTACTAATATCTAATGAAAAACTGAAGATACTGTCAATAATTATGTAACTTATTTTACACTACCAAACTGAAGAATAACTGTTAAAATAATGATAGAGATTTTATTAGGAGAGGAAGATAATGATAATTAAAACAATAAATTTAGAAGACTATAAAGAAGTTGCTGAACTTATTCGTGAATCTTTTAGTCAGTCAGAACATGGTTATGGTAATGAGGCTGAACTTGTTGATAAAATTCGTAATGAAGAAGGCTATATCAAAGATTTGGAAATTGTTGCTTTTGAAGATGGTAAAATCACGGGTCATGGGCTTTTAAGTGAGGTGAGTATTGTCAATCAGAGTCAGAGTTTTAAAGGTTTGGTATTAGCTCCTCTTGATGTTTTGCCTGCCTATCAAGGAAAAGGAATTGGAGCGGCAATACTATTAGAGCTTGAAAAAAGAGCCAAAATTTTGGACTATTCCTTTATCAGCATTTTAGGTCATGAAAGTTATTATCCTAGATTTGGCTATGTTCCAGCAAGTCAATATCAAATCCAAGCACCCTTTGAAGTTCCAGATCAGAACTTTATGATTAAAGAATTAATTGATGGTAGATTAGAAGGAAAATCAGGAGTGATTCAGTACTCAGAGGCCTTTAACTAAGGAGTAACTGTCTTTCAAACTCTTGGGGGCTGGCTTGATATTTTTGAGTCAAGATAATAAAAATTCTTGCATTTTGGTCTATAAATCGGTATAATAAGCTAGTAAGTTGGCCCGGTAGCTCAGTTGGTAGAGCAGTAGACTCTTAATCTATGGGTCCAGGGTTCGAGCCCCTGCCGAGCCATAAATAGTAAAAGCACTCTAATTTTAAAAATTTAGAGTGCTTTTTTTGCTGACAGGTTTGTCAGTAAAGTAAATAGTCTGAAAATAGTGTATAATATTGTCAAAAGATTTCTGTCAGTAGAACAGGATGGTAAGTAGAGGATGTTTTATGGATTTATTAAAAAAATTTAACCCTAATTTAGATAAAATTGAAATTTCACTCATTCGTCAATTTGACCAACAGGTTTCATCTATCCCTGATATTATCAAGTTGACGTTGGGAGAGCCTGATTTTTATACACCTGAACATGTCAAGCAAGCAGGAATTGCGGCGATTGAAAATAATCAAAGTCATTATACTGGAATGGCTGGTTTATTAGAATTACGTCAGGCTGCTAGTGAATTTTTGTTAAAAAAATATGGTTTATCTTATGCTGCTGAGGATGAAATATTAGTCACTGTTGGAGTGACCGAAGCGATTTCTAGTGTTTTGCTGTCAATTTTAGTTGCGGGTGATGAGGTTTTGATTCCAGCCCCTGCATACCCTGGCTATGAGCCTTTAATTACGCTTGCTGGCGGTTCTTTGGTTGAAATTGATACCAGAGCTAACGATTTTGTTTTAACGCCTGAGATGCTTGATCAAGCGATTATTGAGCGTGAGGGAAAAGTTAAAGCTGTTATTTTGAATTACCCCGCAAATCCTACAGGAGTAACTTATAATCGTGAACAAATCAAGGATTTAGCTGAGGTTTTGAAAAAGCATGAAGTTTTTGTAATTGCTGACGAGGTTTATTCTGAATTAAATTATACTGACCAACCGCATGTGTCAATTGCTGAATATGCCCCTGAGCAAACGATTGTTCTTAATGGTTTATCAAAGTCACATGCGATGACCGGTTGGCGAATTGGATTAATCTTTGCGGCGCGTGAATTAGTGGCACAGATTATTAAGACGCACCAATATTTGGTGACTTCGGCTTCCACTCAGTCTCAATTTGCTGCAATTGAAGCTTTGAAAAATGGAGCTGATGATGCCCTTCCGATGAAAAAAGAATATCTTAAACGTCGTGATTATATTATTGAAAAAATGTCAGCTCTTGGGTTTAAAATTATTGAACCAGATGGAGCTTTCTACATTTTTGCAAAAATTCCAGCTGATTTGGAGCAAGATTCATTCAAGTTTGCGGTTGATTTTGCAAAAGAAAATGCAGTTGCCATTATTCCCGGTATTGCTTTTGGTCAGTACGGTGAGGGATTTGTCCGCTTGTCTTATGCGGCTTCAATGGATGTCATTGAGCAGGCAATGGCAAGGTTAACAGATTATGTAACTAAAAAACGTGGCTGAGAAATCTGTCAGTAAAATTAAAATCACTGATGGCAATTGCAAGAGTTGTCAGTGATTTTTTTGATATAATGAAGTAACTTATTGAAAGGGGAAAATCATGCGTGATGCCGAAACTCAAGGTTTAGTACTTTATAGTCGTAATTACAAAGAAAAAGATAAATTGGTCAAGATTTTTACAGAGTCTTTTGGTAAGCGGATGTTTTTTGTCAAAAATTTTGGAAAATCTCCTTATGCCAGTTCCTTACAAGCTTTTACTGATGGAAAATTGACGGCAACAATTAATGACGGAGGATTTTCTTTTATCGAAGATGTCAGTGAAGTCGTTGTTTATAAAAATATTAGTGCAGATATTTTCATCAATGCTCATGCCTCTTATATCATAAGTTTAGCCGATGCAGCCATTTCTGATAATCAATACGACCCAGCACTTTATGGATTTCTAAAGCGAAGTTTGGAACTTTTAGACCAAGGATTTGATATGGAAGTCGTGACTAATATTTTTGAATTACAAGTTCTTCATCGTTTTGGGGTTTCATTGAACTTTTCAGAATGTGCTTTTTGTCATAAAACAGTAGGACCATTTGATTTTTCATATAAATTTAGTGGCTGCCTTTGTCCAAGGCATTTCGATGAAGATTTGCGAAGAAGTCATCTTGACCCTAACGTGATTTATTTAATCAATCTCTTCCAAGAAATTTCTTTAGATGAATTAAAGAAAATTTCGATAAAAGCAGAAATGAAAGCGAAAATTCGTCAATTTATTGATGGACTTTATGATGAATATGTTGGGATTCATTTAAAATCCAAAAAATTCTTGGACGGAATGTCTGGTTGGGCAGATATTATGAAATAAACCTGTGGATAAGTCGCTGGAAGTTCTGTCAGTAAATTTATCCACAGTGGAAAACTTAAAATTACTGACAGAAACCTCTAAATATTTCTGTCAGTAAAAAATGAGGAAAATTTATGGACTCAAAATCATGGGGAAGAGTTTTTCGTGAAATTCGCGAAATGAAAAATTTGTCATTATCCAAAGTTGCAGGAGATTATGAGAATTCACCAAATTTTATCACTTCAAAGCAACAAGTTTCACGTTTTGAACTTGGTAAATCTGATATCACACTCACAAAAATTTATGATTTAGTTGAAAATATGGGACTTTCTTTTGAAGAATATCTTTATCATGTCAGAAATTATGATCTTCCGAGTGGACGAGCACTTTTTGAAGAACTTGGACGATTACAAGAACTTGATAATTTGCCTGAAATTGAAAAAATTTATCAAGAACTAGAAGTCAGATTTGCGGAAACTCAAAAACAAGCCGATTATTGGAATACTTTAGAATACAAGTCATTTTTGGCGCAAAAAAACTATAAATCCTACCAGATAAGCGAAAAAGAAATTCAAGAAATTAGTGATGACCTGTTTTCCATGTTGGAATGGGGCGAGGCCGAACTCTTTTTATTCAGCGAATTTATTTATTTTTTACCTGAAACTCTCGTTTTTGAGTTTTCAAAAGAGCTGATTAAACGGACAAAGTTTTATCGAAAAATACCAGAAAATAAAACTCAAGTCACCCTCGTTATTCGAGATTGTACCAATTATTTCATTGAAAAATCTCAGGTGGAGCAAGCTGAAATACTTCTAAATAGTTATGAAAAATTGATTGAAAGTCCGATTGTTGACGTTTATTCTCGTAAAGAGTATCTATTTGTTGAAGGAAATTATCAATTTTTGATTGGTAATATAGAAAAAGGAAATCAGATTTTTGAAAATTTAGCCATTATGTATGAAAAATTAGGTTATGACAACGCGGCAAGTTATATGAGAGAAAAGCGTCACAAATAAGTGACGTTTTTTTATTTGGAAAATGGAGTGATAGAATGATTTTAGACAAAATCATTTTTGTTAGAAAAGCAAAATTTGATTACTTATGAGATAGGATTAGAGTGAATGATATGCGACTTATTACTAAAAATTCAGCCTTTCGCTCGCTTTTTTTGTGTGGTGTCTTTAATACAACGGGGAGTAATTTATTTGCTCTCGCTTTTCTTATTTATGCTTCAACTTATCCTAATAGTAAGTTTTATATTTCTCTTGTGGCCTTATTTATGGTAATTCCCACGTTTTTTAATGCTTATATGGGTTATTTGGCGGACCGCACTAAGGATAAAAAGCGTGCGCTATTTATGACGTCTTGGATTCAGACAATCTTGTTTATCGGCGTCGCTTTTGCCATTGAACAACGTTCATTTTTTGTTTTTTTGTTCTGTATTCTGATCAATTTGGTAGATGAGCTCCTTGCTATGTATAAAGACGGCTTGGAATTACCGATTATGCAAAGTCGTGTATCATCAGATGATATTCAACCTGCTTACGGGTTAATACAGGGCGCAAGTTCTTTGATTGGAATTGTCGGAAAACCAATTGGTCTAGCACTTTTGGCTATTTTAGGAAATTCTTTTTCCCTGTTGGCTCTGGTGAATGCTGGTTTGTACTTTATATCAGGAATAGTCTTATTTGAGAGTAGAAAATATCTGTACATAGAAGTTACAAAAAAACCTGACGGAGGAAAATTTCATTTTTCACTCAAGGAAACACTCTTGCAAATTATAAAAGTGTTCAAAGTTGAGGGGACGACGTCAGCAATTTCTCTTATTATTATCATACTGATTATTAATTTTTCAATTAACGGAATTTTACCATTGATTGACCTAGCAATGGTGCACCACAATCCATTTGGTCATAACTTTGGATTGGCTGTTACTGTATTTAGCCTTTCATTTTCTTTAGGTGTCTTCATATCATCGTTTTTTATGCACGATTTTTTTCAAAAAAAGAACTTAAGCTTTATATTGAAATTAGTTTTGGGACTGCTTATCTTGTTTTCTTTATTCCTTATGTCTTTTGGACTCGTGTCTATTGCACTATTTTTCGCTATCGGATATTGTTTTGCTAAGGTTAATCCGAAACTTACAAGTATTATCTTTCAGATTATTCCAAAAGAAGATTTGGCGACCATTCGGGGAGGAATTTCAACATTTTTTGCAACAGCAAGTTCGATGGGAGTTTTAGTATTTGTGGCTTTGGCTAATCTTATTGGTCTTAGTTTAACTTTTTATATTATTGCTTTCATCTGTTTTATTGCTTTAATTAGTCCTACTTTTATAAATTTATTCAAAAAAAATCACTGACAGATTATTTCGTCAGTGATTTTTCTTATTTTAAACGTGAATTGGCAAGCCATCAGCCAATTCAGCTGTATCCATAATCGCTTCACCAAGTGTTGGGTGAGGTTGGATAGTCAATGAGATATCTTTAGAAGTCAAACCATTTTCAATCGCTAGTGATAAACCAGAGATCAGGTCAGATGCGCCAGGACCAACGATTTGAGCACCAATTAAGGCACCTTCTTTAGTTTCGGTAATCAAACGTAAGAAACCAGTGGTATTATTCATTGAAATGGCACGACCATTTGCAGCAAATGGGAACTTAGAGATCTTGACATCTTTACGGTCTTTAACTGATTCAGGCGTTTCTCCAACTGTTGCTAGTTCAGTTGTTGTATAAGCAACGGCTGGCAAAGCAACGTGCAAGTCCACGTCGTCTTCAGCTCCAGCAATGGCCGCTGCAGCAACTTTAGCTTGGAAAGAAGCTTTGTGTGCGAGCATTGGTCCAGGAACCACATCACCAATCGCGTAAATATGAGGAACATTCGTTGCATAAGAATCATCAACTTCAATCAAACCACGGTCAGTCAATTTGACATCAGTATTGTTCAAGCCAATCAAATCAGTATTTGGACGACGTCCAACAGAAACGAGTAAGTAATCACCAGTTACTGTTTGTTCTTTTCCGTCAACTTCAAAAGTTAAAGTCACATCTTTATCGGTTTGAGTAGCTGATTTAGCCATCGCCGATGTAAAGATTTCAGAACCAGCAGATTTCACACGATTCGCAATGATATCAGACATTTCTTTATCAAAACCGTTTAAAATGTGGTCCAAGCCTTCAACAATTGTAATCTTAGAACCGAGCATGCGGTAAGCTCCACCAAGCTCAGAACCAATAACGCCACCCCCAACAATAATCAAATGTTTAGGCACTTCTGGAAGTGACAAAGCACCTGTTGAGTCAATAATACGACCACCAAATGGGAAAGATGGGATTTCAATAGGACGTGAACCAGTTGAGATAATTACATCGTTGAACTGCAAAAGTTGGAAACCATCTTCTTGTTCAACATTGATTGTATTGTTATCAATAAACTCAGCTGTTCCTTGAATTACATCAACTTTGTGTTTTTTAAGTAGCATTTTAACGCCACCTGTCAACTGGTTGACAACTTTATCTTGTTTCCATTTTTGGGCAGATTCCCAATTTAATTTAACATTTCCGACAGAAAGTCCAAAAGGATTTTCACCCTTTTCTTCTTCCAAAGATTCTTGATAATGATGACCAATATTAATCAATGCTTTTGATGGGATACATCCAATATTTAAACAAACCCCACCGACATTATCTTTTTCAATAATCGTAACTTTTTTACCAAGTTCAGCCGCACGGATGGCCGCAACATAACCGCCAGGGCCTGAACCAATAACAACCAAATCAACTTCTGTTGCTTGTGCACCAACAACCATTTTTTATTCCTCTTTTCTTGTAAACTTCAATGTCAACTAGGGTTTACAACGTTGTAAACTTACTGACAGACTTGTCCTAAGAATTTTATTTAAAAACTATGACGGAAACTTATGAAAACGATATTCTTTCATAAGTTTTCTAATAAGACGATTAGCGAATGTCCGTTAGGAATTCGCGTGTAATGAATAGGGGATTCAGCACCATTCATTACATCGTATTAAATTTCCATAAGCATGAACTCAGGGTCAGCCAAAAGTGATTTCAAGTAGTTAAGTGATGTTTGACCCAACATACCATCAATCAAACGGTGGTCATAAGTCATAGACAATTTCATGTTTTGTCCTACGACAATTTCACCTTCACCATTGACAATTGGTTCTTTAACAATTGAACCCAAACCTAAAATCACAACATCAGAACCGTTGATGATTGGTGTAAACCAAGAACCACGAGCAGAACCAATATTTGAAATTGTAATCGTTGAACCTTGCATTTGTTGAGGTTTAAGTGTTCCTTCACGTGTAGCAGTCGCTAATTCAGCAATTTCTTTTGCAATTTCAAGAATTGATTTAGTTTCAGCTTCATGAATGACTGGGACATATAAACCAGTTGGGGCATTTACAGCAATCCCAAGGTTGACATGTTCATGATAAACAATTTCTTGCTTATCATAGTCAACAGAAGCATTAATTTCTGGGAACTTATGAGCAGTAGTTGCCAAGGCTTTAGCAACATAAGCAAGGTAAGTCAATTTGATATCTTGTTTTGCTGCTACTTCTTTAAAGACGGCGCGATGTTTAACAAGTTTAGAAACTTCCACTTGATCAAAGTTTGTTACTGGTGGAATATGAGTGTGTTGAGCAGTCATAACTTTAGAAACAACTTTACGAGTTGGATTCATTGCTTCACGACGATCTCCAGCCACAGATTTAACAGTTGGGGCTTTTTCCGTAGCTTTATCGGCTTTAGGCGCAGGTGCCACAGGAGCTGATTCTGGAGCCACAGGAGCGATTGGTGCAACGCTACCAGATTCAAAAGCTTTAACGTCAGCCAAAGTTGTATGCCCATGACGACCAGTTGCAGGTACTTGAGTTAAATCAATTCCCGCTTTACGAGCATAATGACGGACAGATGGCATAGCAAGAATATGTCCAGTAGAAGTTGTTTTTGTCAATGGCGCATCAGTAGGTGCAGCGGCTGCTTTAGGAGCTTCCGCAATTGGAGCAGGACTAGCAGCAGGAGCAGGATTACTTGTAGATTCACCATTTCCATTGTATTCAATCAAAGGGGCCCCAACTTCTACAGTTGTTCCTGCTTCGACGAAAAGTTTAGTGACTTTTCCAGAGTAAGGAGAAAGAATCTCTTGCATGAGTTTATCGTTTTGAACCTCTGCAACAGGATCATCTTCTTTAATTTCATCTCCAACTTTAACGAGCCAGTTGGCAATATCGCCTTCATGCATTCCTTCACCAATATCAGGCATGGTGAAGATTTGAGCATTGCCAGAAGGAGCATCAGAACTTACTGTTTCTTGAGCGGCAGGAGCAGGAGCAGCTGCAGAAGTTCCTGACCCGTCTCCATCAAACTCAACCAAAGGAGAATCAACTTCTACAGTTGTTCCTTCTTCAACGAAGAGTTTTGTTACAGTCCCAGAGTAGGGAGAGAGAATTTCTTGCATGAGTTTATCATTTTGTACTTCAGCAATTGGATCATCTTCTTTAACAACATCTCCAACTTTAACTAACCAGTTGGCAATGTCCCCTTCGTGCATTCCTTCGCCAATATCAGGCATTTTAAAAATCTCAGTCATAATCAACCACCTCTTTAACTTTATTCACGATATCTTCAGCTTTAACTGCCCAATCATTTTCCGCTTGTGCAAATGGGAAAATTGAGTCTGGACCAGTTACGCGTCCAATAGGTGCTTTGAGATTCAAGACAAAACGTTCTGAAATTTCAGCCATTACATTTGCCGCAATACCAGCGGTACGTTGAGCTTCTTGAACAACAACAACACGTCCAGTTTTTTCAACTGTTTTACCGATTGATGCGATGTCAAGAGGAGCAACAGTTCTAAGGTCAATAACTTCAGCTTTGATTCCATCTTTTTCAAGTTGTTCAGCAGCTTTGAGAGCAAGAGGAACAGTTCCACCATAAGCAATGATTGAAACATCAGAACCCTCTTTAGCCACGGCTGCTTGGTCAAGCGGTGTTGTGTAGTAACCCTCAGGAACTTCACCTTTTAATGAACGGTAAAGGTGGAGGTTTTCAAGGAAAATAACAGGGTCATTATTTTCAATTGATGCGAGTAGCAAACCTTTAGCATCCGCTGGATTTGAAGGCATAACCACACGTACCCCTGGGAGTTGTGAAAACAATCCTTCGATTGAATCAGCATGCATTTCAGGTGTTTTAGTTCCGATACCATAAGGCGTACGCACGACAATATTATTTGAACGAGTGTTATTAAAACGATAACGTGTCCGGCTCATTTGTCCAGCAATTGAGTCGAAAACTTCAAAGATAAAGGTCCCGAATTGGATTTCCATAATTGGGTGGAAACCTTGTGTTGCAAGACCAATTGCCATTCCACCAATTCCTGATTCTGCGAGTGGAGTATTGAAAACGCGGTCTTCACCATATTTTGCTTGAAGTCCGTCAGTGGCACGGAAAACCCCACCATTTTGTCCGACGTCTTCACCAAAAATGAGTGCATCTTTGTCTTTTTCAAGCGCCAAATCAAGCGCTTCTGTAATTGCTGCAATATAAGTTTTTACTGCCATTCTTATTTGCCCTCGCTTTCAAATTTTGCAATTTGTTCTGCCATTGCTTGGCTTGGCACTTCAAGTGTATTTTTAATGAAGCTTGAAATTTTTTGTTTTTCAACATTATTTGCTTTCTTGATATCAGCATCAATACGTGCATCAAGCTCAGCAACATAAGCTTCTTCTTTATCTGTATCCCAAAGTCCTTTTTCAGTTAAGAAATTACGCATACGGACGAGTGGTTCTTTTTTCCACCAAGCTTCAATATCTTCTTTAGTACGATAGCGAAGTGGGTCATCACCAGCCGTTGAATGGGGTTCAAGACGGTTTGTAATAGCTTCAATAACAACCGGACCATTTCCAGCTACTGCCCAAGCACGAGCTTCTTTAGAAGCAAGATACATGGCAATTGCGTCCATTCCATCAACAACGATAGACGGAGCGCCGGCAGCCCAACCTTTAGCGGCCAAATGAGGAGCGGCACTTTGTAGGCTACGAGGAGTCGAAATGGCATAACCATTGTTTTGGATAAAGGCAACAAGTGGGGCTTTATAGGCACCAGCAAAGTTGATTCCTTCATAAGTGTCCCCTTGTGAAGAACCACCATCTCCAGTGTAAACGAAGGCTACAGCATCTTTTTTACGTTTTTTAAGTCCGAGTGCTACACCAGCGGCCTCAACGTATTGAGCACCGATAATAATTTGTGGAAACCATGAGTTTACAGGTTTACCATCATCAGTGGTATATTCATTACCAAGTTGATGTCCACGAGACCAAAGAAGCCCTTTCCAAATTGGCCAACCTTTAGCGTAGATTTGTGGCAAATCACGATAACCTGGGAAAAGCCAGTCTTCATCAGTGAAAGCAAAAGCTGAGGCCATTTGAGAAGCTTCTTGACCAGCGTGAGGTCCAAAGAATCCCATACGTCCTTGTTTAGCTAATTTCATTGAGCGAATGTCAACTTGTCGTGCAAAAAGCATGCTTTTAAAGAGTTCAACGAGTTTTTCATCAGAAAGCCCTGCACGTTTAAGACCTTCTTCGTCAACAATTTTTCCTTCTTCATTAAGAATTTGTAGCATTGGAAATGCGGTGTCTTGCAGTGATAGCTGCGTTTTGAAATCTAAGATTTGTTCTGAATTTGACATAATAGATTCCCTTTCTATTTTATGTGTCTATAATTAGAAATTTATCATTTTTTGGAGAAATTTCCTAAGGTTATGCTTGTGAAATAAGTTAGTCGACTCGATAGTCGGCTTTGAACATTTCAGAAAGTTCGGTATTTTGAATTGTTCCGAAATATTGCCCGTCCTTATTTGCTTCAAGGACTTGTAGGACGGCTGCGGGTTCAAATTCAACGCCAATAAATTGGTCTTTAATATCCCGCCAGTCGCGAATCCCCAAGAAATCTCCTTGGAAATTAATTTCGGTAATTTTACCATTTTCAACATTGACTTGAATATCAATGGCTCCGCCAGTAAATTTAGCGTGGTTTTGGAAGGAGAACTTAGGTGATTCACCATAATTCCAGTCCCATGTAGCAAATTGTTCATCACGTATTTTTTTGATGGAATCAAGTTGCTCATCAGTTAAGACTAATTCGCCGTCTTTTCCTTCGTCAGTGAGGTAGTATTTCAAAGCTTCAATAAAGCTATCTAAGCTTAATTCATCAGGCGCAAAATCTTTAATATTTCCTACTCGAGCACGGACTGATTTGGCCGCTTTACTGACAAATTTTTCATCGGATACATTAAGCGAGCGAATCATAGCTTCAACATCGGTATCCCAAAGTAGCGTTCCGTGGTGCATGAGATATCCTCCTGCATAGCGTTGCGCATTCCCTGAAATCTTTTTGCCTTCAACTTCAAGGTCATTACGTCCGGTGATTTCTGCTTTAATTCCTACAGCATGAAGTGCTTCATACATAGGCTGAACAAACTTTTTAAAGTTTACAGAACCAGAATTTTCAACTGGAACAAAAAAGGTGAAACAAATGTTACCCTCATCATGATAAACAGCGCCACCGCCAGATACCCGACGAACAACTTGGACGTCATGACTGTCAATGTAGTCCTGATTTACTTCGGCAAAAGTATTTTGGTTGCGCCCAACAATAACCGCACGTTTGTTTTGCCAGAGAGCAAAAACAGGCTCAGTTGGCTTTAAGTTGTAAAGGAGCCAGCTGTCCATCGCGATATTGGTGTAAGCGTCTTGACCTAGATAGTTAATAAATTGCATATTTATGCATCCCTTCCAAATCCTTGTGCTTATTTTATCAAATAAGTTTGACAAAATAACACGCACGATTTAATTATACCCTTTGTGAAACAAAATGTAAAGAAAAATGCTTTACGCTTACAATTGCTACACTATGTGATTTTATCTTCAAAATTTTGTGAAGTAGATATCATTTATGGACGAAAAAGCAGCCTATTTTGGCTGCTCTTGAATTTGTTGACGAATTTTTAAGGCTTGTTCAGGATAATCGGTAATGATTCCAGCTACATTTTGTTGAAAAGCTTTGCGCATTTCAGACTCTTGATTAACGGTCCAGAGGCGAAAGGGTCTATTAGAAGCTTTTAGAAGAAGTGGGTGCTTGAGTGCGTAATTTCTGCGGGGATGAATTCCGGTGATAAAGTCGGTCAATATGCCCTCTTGGCGTTTTTTTAAGTGTAAAATATTTTTTGTTAAATAATTTATTTCAATCTTAGGCTCAAGTTCGTGAATTCTTTTTAAGGACTGCAAATTAAAGGAGCTATAAATATAAATAAAAGGCCATTTACTCTCTGTCATTAATTCAGATAATTTTTTTTCAATTCCAGGATAGTTAAATTTATCGGTTTTAATTTCAATATTTAAATAACCGCTAAAGGATAAATCTGTCAGTAATTTTAATACTTCTGAGAGGCGAGGAATTTTTTCGTCAGCAAAATTAGGATGATACCAAGAGCCAGCATCAAATTTTTGTATATTAGCAGAAGTCATTTTTCTAACTAAGCCTTTGCCGTTTGTTGTCCGGTCAATTTTTTCGTCGTGGATGATGATTAATTCATTATCAAGCGATAAATGGACGTCTAACTCGATTCCATCAGATTGAACGCGGATGGCTTCACGAAAGGCAGCAAGTGTATTTTCTGGATTATTAGATTTTGAACCACGATGCGCAAAAACTAAGGTTTTTGAATTCAAGTTTGGCTTGAGAGCTTGCTCAGTTTTGAATTTATTTACTCTTTTTTTATCAAGTTGAGTAAGTATTTTATTGAATACACTGGATAAGAAATTCATCAGATATTGCCTTTCAATTTTTGAATTAATTTTGATGACGAAGATTCAAAAAATCCTCTGACAAACTTGTCAGTAAATTTATAAATGAGATTCTTCATATTCTTGCTCGATTTCACTGACAAAAAGATGCATGATTTTATCGCGTTTCTCGCCCAATCGTTTTCCTTCTGTGGTATTCAATAAATCTTTCAACAAAAATAATTTTTCATAGAAGTGGTTGAGTGTTGAGTTATCTTGCTGAGCATGATAATCCTCTTTAGACTTATAGGTCAAAGGCTGATGATTTGGGTCATAAATGACTCTATTTTTTGCCCAACCATACTCAAGTGTACGAACAATCCCCCAGGCTCCCATCGCATCCAGGCGGTCCGCATCTTGGACAATCTGTCCATTCAAAGTCAGTGCTTTTTTTTCACTTAAATTACTTGAAAAACTCATGTTGTCAATAATCGAAAATATTTCATCACTAACTTTTTTACTTATTCCAATGTCATTTAAAAAATTGAGGACTTTTGTCTTTTGTTTAGGAACATCAGTCGTTAATTTTTCGTCATAAGTATCGTGCAAATAGCAAGCGGCAAGGACAAGATCAGAATCTGCTGATGGTTCTGTCAGTAGAATTTTTTGAGCAAGATTCACAACCCGCTCGATATGATCAAAACCGTGTCCATCATTGCTACCACTATGAATTTTTCGCGCAAAATTGGCAATTTCTTCTAATTTATTCATGAATTTTATTATAACAAAAAAACGACTAGAGCCGTCTTTTTGGTTTTTATTAAGCTTTCTTTCCGGATTTGAAGAAAGCAACAATGAACAGAATTCCTGGAATCAGGCTTCCTGACCCGAAAATTGCAATAATCGCAACAATGAGTAAAACCATTCGCCAAGTTGCATCTTCTAAGCGACTTGCAGCATACCAACTCAAAATCACAAGAATAAGAAGAGGAATGACTGAAAATACACCACGTGCTCCAACGTTTGCAAGAATCACGAGATGAAAGAATTTAGTAAATGTGTTCAGACTTCCAGCAATAAATAGGAAAATAAAATAAATCGTTTGTAAAATATTTCCCACTAATGCATACCTTTTTGCACTTTCCATAAGCAGAACCTCTTTGAAATTTTATAGTCTATTAAACAAGATTAATATAACAGAAAATAACATAAATTTCAATAAGGTGTCAAAACAATGAATTACCTAAAATAATTGATTCCCATTGCATTCTTGACTTCATCAAGCGTTTGGCTAGCTACAGCTTCGGCTTTTAAAGAACCAGCCTTGAGCATATCGTAAACATAATCCATATTTTGCGCAAATTCAATACGTCGTTCGCGAATTGGTGAAAGTTCACGTTCAAGCACTTCAAGAAGGAAACGTTTTGTCTTCACATCGCCAAGACCACCCGCTTGATATTGGGCTTTCATTTCGGCGATTTGTTCAGCATCTTCAGCTTTACCGAAAACATCAAGATAATGGAAGACCATGTTCCCTTCGATTTTACCAGGATCTTCCACTTTGATGTGGTCAGGGTCAGTATACATTGACATGACTTTTTTCTTGAGTGTATCCATGTCATCAGCAAGGAAAATTCCGTTACCGAGTGATTTAGACATTTTGGCATTTCCATCAAGTCCAGGCAAGCGACCGGCTGCTTCATTCTCAGGGTAAATTCCTTCTGGTTCAACCAAAATATCAGTATGGTAAGCATTGTTGAATGAGCGAACAATCTCGCGTGTTTGCTCAATCATTGGTTTTTGGTCATTTCCGACTGGGACATGAGTGGCTTTGAAAGCAGTAATATCAGCAGCTTGAGAAACAGGGTAAACCAAGAATCCCGCAGGAATTGATTCCCCAAAAGCTTTTTGGGCAATTTCTGTTTTTACAGTAGGGTTGCGTTCAAGTCGAGCAAGTGAAACTAAGTTCATATAATACATTGAAAGTTCAGCTAATTCGGGAATTTGACTTTGAATAAAAATAGTTGATTTTTCAGGGTCAAGTCCTGCTGCTAAATAGTCGAGAGCAACATCGCCGACTGATTGACGAATAAGTTCAGGGTCTTTGGCATGGTCAGTCAAAGCTTGTTGGTCAGCTAAGAAAACAAACATATTGTATTTATCTTCATTTTGCATCTTGACACGATTTTGTAGGGAGCCAACATAGTGGCCAATATGAAGTTTTCCCGTTGGACGATCGCCGGTTAAAATAGTTGGTTTTGTCATTTTTTTCTCCTTTGTAGATGAGTTTAGTTTGTTTATTTGAACAGTGTAAACTGGTTTACACCTAATAAAAAAATAAAAAAAGCACCCGTAGAACTATAAAAAGTCCTACGGGCGCTTTTGAGCGCGGTGCCACCGTAATTTTAAAATCAAATGATTTTCTTAAGACCTGTCAGTAAACAGGTTGCTGTGTAACGGAAGCGGCCGTGATTCATTATTTTTTTAAATCAAATTCATTAATTAATAACAAGCCCATTCACCTTGCTGAAAACGTTGGTTTACACAACCACCAACTTCCTAGAGATTTCAAAATCAAAGTTACTTTCTTGTTGTAATAAATTTTACACTTTTTGACTAAAAGTGTCAAACTAAAAAAGTAGAAAATCAATTTCTTGAATTAGCAAAGGCAAAAAGCTATACTCAGATTAGAGTAAAGATTTAAAAATAAAACATAGGAAACTCAAAATAGAAGGATAGCAATAGCTATTTTAGGAGGAAAATATGGCAAATATATCAAAAGCATCAGCACATTGGGAAGATACCCTAGAAAACGGTTTTGGAACAATTTCGGCAGAAAGTTCTCAAATTTTTACAGAAACTCCTTATAATTTTAAGGCTCGGTCTGAAAGTCAAGCGCACATCACAACTCCAGAAGAACTCTTAGGTGCCGCTCATGCTGCCTGTTTTAGTATGGCCTTTTCAATGGTTTTGGGGCAAAAAGGCTTGGTAGCAAAAAGTATTGACACAACAGCGGATGTCACTTTTGAAACGACAGCAGACGGTCCAGCGATTACAAAAATTAAATTAACTAATCATTCGGTAATTCCCGGAATTTCTGAAGCAGATTTTCAAGAAATTGCAAAGACTGTGAAAGAAAGTTGTCCAGTTTCTAAGGCATTAGCCGCTGTAAATATCGAACTCGAAGCTACTCTGGGATAAGTTCTCTTTGAAATATTAATCTAAAAACTAAGTTATCTTAAATAGCTTAGTTTTTTTGCTTATACTGGGGAAATAATGAGAAAAAAGGGGAGCTTTCTGATATAATTTAACTAATAAAAATTTTAATAAAGTCTTGTCTTATTAAAGTAAGAGAGGTTTCGATGAAAGAAAATAAATTATTATCACCGGCTGCCATTTTTTTGTTGGGAGTGAATTCCATAATTGGCTCAGGTATTTTCTTACTTTCTGGAAAAATTTATGAAGACGCTGGGATTTGGAGTTTGCTAGCCATTTTATTTGCTGGTCTATCCATTTTTGTGATTGCTTTTGCTTATGCAAATATGAGTAAGATTTACTCTAAAAATGGTGGGGCTTTCGTCTATGCCAAAGAAACATTTGGGCGCTTTCCAGGTTTTATCGTTGGAATGGTAACTTGGTTATTGGGCACAGTGACATTGGCAACGGAAGTTTCAGCCTTGCTCACAGCCTTGAAAATGATTTTACCGAATCTTAATAGTCGATTAATTGGCTTGATTATTATTTTAGCTCTGGGCTTGATTTCCTATTTTGGAAGTTCAATTATTGCTGGTTTAGATAATCTGACCTCATTTGTGAAGATATTATTGGTTCTTGTTTTTGTTTGTACTTGTCTTTGGTTAGTGCGTGCTGTTAATTTTACAAGTCCACATTTATTGACTGTCTCATCAGCAAATTTAGGTGGTTTCAAAGGATTTTTATCAGCTTATGGAACAGTTTTCTTCTTTTTTACAGGATTTTCTTTTTTACCGGTCAATGCTGAAAAGATGAAAAATCCAGCGAAAAATTTACCTAAAATGATGGCACTTGTGATGCTCACTTGCTTAACTGTCTATTTGATTATTCAAGCAATTACAATTGGAGCACTTGGTCCTGAATTGACTAAAACATTGGTTCCAGCGGCAACGGCTTTTAGTAGAGTTGTAGGGGCAATCGGGATTCCACTCTTTGTCATTGGGATTTGTTTTTCAATTTTTGGTGTGATTGTAGCAACTACGTTTAATACACCAACTATCCTAGCAAGTTTAGCTCAAGCACATGAAGATGTTCCAATGTTTGTTGCGAAAAATAATCGCTTTGGAACACCAAGTTGGGCGATTATTTTGACGACACTGTGTGCCATGGGACTTTTTCTAAGTGGTAACTATGTTTTTCTGAGTGGTTTAACCGTATTTATGAGTTTTGTTCAATATTTATCAACCGGTCTTGCCAATATTAAGAAAAAATTTCTGTGGATTGGAATTGGTTCAGTACTTTTTTCTCTTGTTTTACTGACAAGTTTTACTTTGTCTGTTCTACTTTTAGGTCTAGGAATAATAATTTTATTAGTGATTATTTATTTTGTAGTCAAATTAGATGATGATGAACGTGAAAAATGGCTTAAAGAACATCAAGAAAAATCAAAAGCTGCGGATGTTAATACTGTTAAGCGTTTATAAGTGATTTTTATGTGTTTTATCTTATTGATAGCTTTGTCAGCAATTTATGGAGAAAAAATATGACAAAAAAAGAATACATTTTTTGGTTACTAAGCAGTATTTTTTTAATGATTGGCCTAATTTTTCTATTCATTCCAAGTCATTCAATACAAAATTATAGTTTTCCTTTTTTGATAATTGGTTTGCTTTTAGTTTTTTTCATTAAGGAGAAGAAGGGACCAAAAAAACCAGTAGCTAAAAAGTTTTATCAGAAAAAAATTTTTTGGGCATGGATTTTCATTCCGTTAATAGTGGTTATTTTTATTTATTCCATTATTTTGAAAGAAGAGTCACCTTATAATTTTATGATGATAATTTTAGTTGCTGACATGATTATCGTTAACTATTTCGGGACGAAGTATAAATGGTAGATAAAAAAATACTGACAGCTCAATTTTGTCAGTAAAAAAACTCGGTTTCCCGAGTTTTTTTATTTGTCCATATTTTCAAAATGTTTGACTAACTTACCAGAAACATCTGACTCTAACATTTTGTGAATTTGTTTCAAAGCAGAGGCAATCGCCAATTCACTTGAATTTCCGTGAGCCTTGACAACCGGTGCTTTAAGTCCAACAAAAGCAGCTCCACCAGCCCCATCTGTACTCATCAAATCTTTAAGTCCAGACAAAGGTTTTTTGATTAGAGCTCCACCGATTTTAGTGGTGACACTACCGGCCATGATTGCTGATTTTATTTCTTTCATGAGAACAGTCGCTGTACCTTCGATTGCTTTTAAAATGGCGTTTCCCGTGAAACCATCCGTGACTACAACGTCAGCTCCACCAGAGAGTAAATCACGTGATTCAATATTTCCAATAAAATTAATTTCAGTCATTGCTGACAAAATTTCATGTGCTTCTTTGACAGTTGGCGAACCTTTAGATTCTTCTGAACCATTTGAAATTAAAGCTACTCGTGGTTTTTCGATTCCGCGAACATTTTCAGCGTAATAAGAACCCAAAATGGCAAAATCAACGAGATGATGCGCAGTATTTTCAGTATTTGCTCCTAAATCAAGCATATCAAACCCACGTCCATCAGCCGTTGGTAAAGTTGACATCAAAGCTGGTCGTGAAACTTGTTTAATTCTCTTGACTAACATTAATCCAGCTGTTAAAAGGGCGCCCGTTGAGCCCGCAGAAAGGACAGCATCGGCTTCCCCTTTTTTCACAGCAGTCACTGCCCGAACGAGTGAACTGTCTTTTTTTGATTTGATGGCAGCAACCGGATCATCATGAAAATCGATGACTTCAGTGGTTTCAATAATTTCAATAGCTGTTTCATCATCTAAAAATTGACGAATTTTCGCTCCATCTCCGTAGAGTTGGAAAGTAACATCAGAAAGTTCTTTCTTTGCCAAGTTTACACCTTTGACAATATTTTCGGGAGCAAAATCTCCTCCCATTGCATCAATTGCAATTTTCATATTTTTATTTTCTCCAAATCAAATAATATCTCATTAAAATTATAACAAAAAAAGTGACCAGATAGTCACTTTTTTTCACAATAGATAATCTATTGAAGAAATTTACTGCTCATTTAAAATATTTTCAATTTCAACAAGGACAGCATCTTCGTCATTAGAAAGAATGACTTTGTCAGCCAGAGCAAGAATTTCAGGTGCTGCGTTGCTGACAGCAAAAGAAGAACCTGCGTATTCAAACATTTCCAAATCATTCATTTGGTCACCAAAAACAGCTAAATTTTCAGGGAGCCAATTAAAATGTGCCAACAAATGTGCCAGACCGGAGGCTTTAGAAATTCCATTTGGTACGATATCAATACTAGTAAAACCAGTCGTTGTCGCTCTGACAAAAGAAAGACGGTCAGTAATCCATTGCTCACAGTCCCGAACATGGTCCTCAGGAAAGTTTGTGGTAACTTTGAGAAGTTTGTCATCAATTTCATCTAATTGGTGATAAAGTTGACAGTTAGGATAGTAAAGTTTGGCATGTGTCAGGTATTCTTTAGAAATTCCTTCAGGGTAATAAGCCCCTTTGAGACCAGAAATCAGATAATCACTTTTAGGACTGAATGGCATTTCTTGCAAGTCATCAATCAATTCTTGCGTTTGGGCAACAGTCAAATCTTTGGCAAAGAGGATTTCTCCTTTATAAGCAACGACGCCACCGTTTTCGGCGACAAAAGCCATCTGGTCTTTATATTCAGCAAAAACCTCTGTTAAACCAAGTAAAGAACGGCCAGAAGAAGCGGCAAAAAGAAGATTTCTATCTTGAATTTCTTTAATTAGTTCCGCAAGTTTTTTATGATTATAAGAATGGTCATTGCGCAGAAAAGTTCCGTCCATATCTGTAGCAAAAAGTTTTAAGTTTTTAGTCATGACTTCTCCCTAATTCATTGATGATGCTATCAATGAATGAAAATTAGTTCTGTCAGTAAATTTTACTGACAAGAAATGCCAGTAAAGCTGTCAGTTCCTTTATGTGCAACTCAAGCGTTTCCCNCAGTAAAGCTGTCAGTTCCTTTATGTGCAACTCAAGCGTTTCCCGAGGGTCGCGCCTAATTAGTGACAGAACTCCCAGCAAAGCTGTCAGTTGTTTTATGTGCAGCTAAAGCGTTCTCTGAGGGTCGCGCCTAATTAGTGACAGAACTCCCAGCAAAGCTGTCAGTTCTTTTATCTACAACTAAAACGCTCCTATAGGTCGCGTTTTACTGACAGAGCTGTAAACTTAGTTTACACTCTAGTGTAAACTATTTGAATAGTAGTAATAATTGCTGACAGAATGGTCAGCACCAATAATTAATCAGCCCAGAGTTCTTTAACTTTTTCTTGAACTTCCGCATTATCTAAGAAGTCGTCATAAGTTTCACCGATACGATCAATAACACCAGATTTACCAAGAACAACGATGTGGTTGGCAATGGTATTAATAAATTCATGGTCATGTGAAGCAAAGAGGATTGAACCTTTAAATGATTTCAAACCGTCATTAAGCGCAGAAATTGATTCCAAGTCCAAGTGATTGGTTGGGTCATCAAGAACAAGCACATTAGCACGTTGAAGCATCATTTTAGAGAGCATCACACGAACTTTTTCTCCCCCTGAAAGGACATTGACAGCCTTCAAAGATTCTTCACCTTTGAAAAGCATACGTCCAAGGAAGCCACGAAGATACGTATTATCGTCTTCTTCTTTTGTCAATACAAATTGACGCAACCAGTCAAGGATTGGTTCATTTGAATCAAAATCTTTGCTGTTATCTTTAGGAAGATATGAACGAGAAGAAGTTACTCCCCATTTAATATCGCCAGTGACTGTCCAGTTATCTTCCACATCATCCATCAATGCACGAAGTAATGTTGTTTGTTGGATATCATTTTGACCAATGAAAACTGTTTTATCGCCAGGATTTAAGATGAATGAAATGTTTTCAATAATCATTTCTTCATCAATCGCAACTGAAAGATTTTCAACACGGAGCAAGTCATTTCCGATTTCGCGTTCTTGTTCAAAACCAACAAATGGGTACTTGCGTGATGAAGGAACGAATTCTTCAACTTCAATTTTATCAAGCATTTTTTTACGTGATGTCGCTTGTTTTGATTTAGAGGCATTGGCAGAGAAACGAGCGATAAACTCTTTCAACTCAGCAATTTTTTCTTCAGCTTTACGATTTTGGTCGCCTTGCAAACGAAGAGCGAGCTCAGAAGATTCTTTCCAGAAATCATAGTTCCCTGGGTAAAGTTTGATTTTACCATAGTCAAGGTCAGCCATGTAAGTACAAACATTGTTCAAGAAGTGACGGTCATGGGAAACGACGATAACGGTATTTTCAAAATTAATCAAAAAGTCTTCAAGCCAAGCAATCGCTTGAATATCTAGTCCATTGGTTGGTTCGTCAAGAAGAAGGACGTCAGGTTTACCAAAAAGGGCTTTAGCAAGAAGAACTTTCACGTGTTCGCCAGAAGTCAAATTAGCCATCAAATCCGTATGTTGTTCAGCTTTAATGCCGAGGTTTTGCAAAAGACGAGCAGCGTCAGCTTCGGCTTCATAGCCGCCCATTTCGCCAAATTCGGCTTCAAGTTCAGCAGCTTTCATGAAGTCATCATCTGTTGCGTCAGGATTCATGTAGATGGCATTTTTTTCTTGATTAATGGCGAAAAGTTTTTCATTCCCCATCATCACAACATCAAGTGGTGTTTGATCTTCATAGTCGTAGTGATTTTGACGAAGAACGGACATCCGCTCATTTGGCCCCATTGAAATATGACCTGTTGTGGGTTGAATTTCGCCGTCCAAGATTTTCAAGAAAGTTGATTTACCGGCACCATTGGCACCAATTAAACCATAACAGTTTCCCGGTGTAAACTTGATGTTTACTTCGTCAAAAAGCTTGCGGTCAGAGAATTGTAATGAAATATCAGATACTGTAAGCATTATTTTTTCCTTTTTACTGATGAGAAAAATCTCAATTATTTTTCGATAAAGTAGTTTGACTACTTTTGTGCTTAAAAATAAGCATTCTGCCCTTATTTTATCATAAAAGTTAGACTTTATAAAGCCCATTTTTCTAAGAGCTATCGACGAAACTGTCAGTAAAATTAACTATTTTTTGAGTTCTAGCAATATCCTATCAGAGTGAAAGGATATTGCTAAAAAAATGAGGCAATTTTAGTTTCGATTCAGTGTAATTTTAGCAATACTTAAGCAAGCCACATTATAATGTACTTATTCCAATAAAATTTTTCATAAAGTTTACTCCTAAACAAAAGAATGAGCGGCTGGTTACCGCTCATTTTTTTATTTTTAGGTTAGCATTTAAAGAAAATGATAATGTCAGTTGTTTTAAGATGTAAAACAAATTGACATTTTCGTAAAAAATTAGTAAAATTAGTGTGTTTAAATAAAAAAACTTAAGACCTAAGGAAGAAATTTTATGAAAAAGAAAGTTTATCGTAATACTGCTGCTTTTAAATTATTGGCTTGGGGATCATTTGCCCTTTTTGTTATTTTGATTCTTATTGGTTTGTACACCCTAAAAGAGCCACTCATGGTTAAAGGTTATTATTTAATGGGAACTGTTGGAGTTATCTCATCAGCATTCACAATTGCAAAAGTAACTAGAGATGACCAAGAAGATGATGAACGTTATAATGAAATGTTTCGAGCAGTTAAACAAGAACAAGAATAGAATAAAAGCCCTTTAAAGGGCTTTATCAAATTTTTAGAGGTTTTTCTTAATGGCATCAACAGAAAGTTCAATCATTTGTTGGATTTCAGCATCGTCAGGTTGGGTACCCATCTGTGCATGGTAAAGTAAGTTATTCATAATTCCGCCTGCAGTCCAACTGATTAGAAGATGTTGGGAGAGAGGTTTAATTTTACCAGAGTCAAGAAGACGATCATAAAGTGCGACGATGACCTCGGCCCGTTTATTTGAATAAGCAATACCATGAGGAGCTATTTCACTTGGATTTTCAAGGGCTGCCCGCATAAAGATAGCATGTTTGGGATAAGTTGTCCACTTGTCAATAAGATGTCTAAGTAATTTTTTGAACTGTTCAAGTGGGTCAGAAACAGAGAGGATAATTTCCTTTTGCCCTTCATCCAGAATATCTTTAACTCCAATCAAAATTTGACTTAACATATCAGCTTTATCTTTATAATAGACGTAGATAGTTGCTGGACTAACACCCGCTATTTTAGCAACCTTAGCAATTGAAAGTCCGACCAATCCTACTTCCTTGGTCAGTTGAAAAACAGCTTGTGTGATTGCCTCTTTTTTATTTTCATCAATTTTTCTCATACTTATATTTTAAGTAAATGAACATTCATTTGTCAAGTCGCTTAGATTTTAGTTTCAGTAAAGTCAAATTTTAGCAATATTTAAGAGAAACTTACTATACTATAGTTATTCCAATAAAATTTTTCATAAAAGTTTACTCCTAAACAAAAAAANTTTAGTTTCAGTAAAGTCAAATTTTAGCAATATTTAAGAGAAACTTACTATACTATAGTTATTCCAATAAAATTTTTCATAAAAGTTTACTCCTAAACAAAAAAAGAGCGGCTGGTTACCGCTCATTTTTTTATTCTATTTCAACTTTTTTGTAGACTTGAAAGATTCATAAGATAAACAAAGAGTAGGATTGAAAAGCAACTTCCTAAAAGACTTGTCAAAAAGAATCCTAAACCTAGTGTACGCCAAAGTCCTATAAAAGTTTCTGGCGATAGGGCCAATTTTAAGGAAACACCAACAAATATTCTTCCTAGAACGACTTCTAAAAACAAGTCATAAATATAAAGAAGCATAAAGCTAAAAGAGAGAAAGGGAGTAATTTTCCATTTTCGTAAACAAGACAAGATTATCCAAAGAAGTAATAAAATTAGGAGGGTACTCGTCACTGGTTTTTGCACCCAAAGATAGAAAAAATAATTTTCGCGACTTTTTGCTAAATCAAAATTAGTACCGAATTTTATTTGATTGATTGTAGCAGGTAAAAACATTGCTCCAATCCAAAAAAGGAAGACCAGACAAATCTGCCAAAGTTTAATTATGTTTTTTTGTTTATTATCAGTCATCATCAACCTCTAATTCTTATTATCAGTAAACATTTGTTTTGATTATATGATGACTAGAACAAATGATATAAACATCAAGAAGCACCGAATTCTAATATTAGTCTGTAAAATATCAAATATACAAAATCAAGTTTCAGTTTAGCCCAATTTTAGTAAAACTTAAGTGAGTTTCACTATAATATACTTATTCCAATAAAATTTTTCATAAAAGTTTACTCCTAAATAAAAGATGAGCGGCTGGTTACCGCTCATTTTTTTATATTTTTTCCAATGCTTGTTCTAAATCCGCTATCAAATCAGTCACATCTTCAATGCCGACTGACAAACGAATTGTTCCTTTAGAAATTCCTGCACTAGCAAGTTCTTCATCATTGAGTTGTTGGTGAGTGGTTGAAGCAGGATGAATAGCAAGTGATTTTGTATCTCCAACATTGGCCAAAAGGGAGAAAATTTCGAGATGGTCAATCAGGTCTCTCGCTTTTTTCTCATCTTTATCCTTGAGTTCAAAGGTAAAGATAGAGCCAGCATCTTTCGGATAATATTTTTGATAAAGCGCATGGTAAGCATTAGATTCAAGCAGAGGGTGATTGACAAGTTCAACTTTCGGGTGTTTGTCTAAGAAATCTACAATCTTTTTAGTATTGGCAATATGACGTTCAACACGAAGTGAAAGTGTTTCGAGTCCTTGCAAGAAAAGCCAAGAATGAAAAGGTGAAAGGGCTGCCCCCGTATCTCTTAGTAAAATAGCTCGGATTCTTGTTACAAAAGCAATTTCACCCAATTCGGCAAATTTAATGCCATTGTAGATTTCATCGGCTTGTGTAAAATCAGGAAATTTCCCATTGGCCCAATCAAAGTTTCCACCATCAACAATTACCCCGCCAATAGAAGTTCCGTGACCACCAATGAATTTTGTTGCAGAGTGAACAATTACATTAGCGCCGTGTTCAAAAGGTTTAAAGGTTACAGGAGTAGTAAATGTGGCATCAACAATGACAGGAATGCCATGTTTTTTAGCGATTGCACCAACAGCATCATAATCAATGACGTTATTTCCAGGGTTACCTAGCGTTTCATAATAAATAGCTTTGGTCTTTTCATCAATCGCCTCTTCAAAATTCTTCGGGTCATCTGGATTGACAAATTTAGTTGTAATTCCGTATTTTGGTAAAGTCCCAGAAAAAAGATGATAGGTTCCACCATAGAGTGTACTTGCAGAAACGATATTATCACCGACTGTAGCGATATTCAAGATGGCATAAGTGATGGCCGCAGAGCCAGAACCAACACCAAGGGCTGCACTCCCACCTTCAAGAGCTGCGATGCGTGCTTCAAAAACATCGTTGGTTGGATTTCCTAAACGTGAGTATATGGCCCCTGGGTCTTGTAGAGCAAATCGTGCCTCAGCATGATCTGAATTGTTAAAGACAAAAGAAGTGGTTTGGTAAAGTGGAACAGCGCGTGCTCCTGTAACTGGATCAGGCTCTTGTCCCGCATGAACTTGCAATGTATCAAATTTATAATTATGATCAGTCATATTTTTTTCTCCTATTTGAAAAGTTTAAGATTAGAATTTAAAATACTTATTGATCACATTCGTTGATTATTCGTCAGCAATTCTTGTACCATAGCTTTCTCCTTTGTGCTATAAAACTTATTATCATTATAAGAGATTCAGAAAATTCTGGTTATAGAATTTTTAAATAGTACTGATAGAACTTTTAAAAGTAGAAAAAAGCTTGGAAATTAAAGAGATAATAAAAAAACAGCTCCAAGAGCTGTTTTTTTATTAATGATTATGTTTTTCAAAATAGCGCATAGTTATAAGTAGGGCTTTTCGGAAAATTTTGGGGTGTTTACGAGCCACATTCACCATGAATTTATCACCAAAGGCGTGAAGATATCGAAGACTCGGATTGAGCTCCGTTGCTGCTTTATAAAAAACTTCGGCTAAGTCAGAAGCCTTGGCACTATTTTTCATAAAACGGTCAAGTCCAGAAGCAACAGAATTCACAAGAGGTTGATAAGCCGAATTTTCACTCATGTTCTTTTTGGAATTTTCTAGTGCGATATTTCCCCAGCTTGATTGAGTTCCTCCCGGTTGTACACAAACGGAACGAATACCAAATTGAGCCACTTCGAGGTCCAAAACATCTGACCATTGTTGAAGGGCTGCTTTTGTAGCATGATAGTAGGCACCAAGTGGCATATAGACATCGCCACCAATAGATGAAATATTAACAATGCGTCCATAATTTTGGGCTCTCATCGTTGGTAAGATGAGTTGAGTTAATTCAACAGCTCCAAAAAAGTTAGTTTCAAACTGCTTACGAATCTTATCCATTGGGATTTCTTCGGCTGGCCCATATTCTCCATAACCAGCATTATTGATGAGCACATCAATATGGCCTGCTTCATCTAAAATTTGTTTAACAAAGGCTTTATTGGAGTCAGAGTCTGTAACGTCAAGTTTAATCGCTCTAATTTTTTCACCATCTTGGGGAATTTTGTCAACTCTACGCGCCCCTGCATAAACTTTCCAACCACGTTTGGCAAAAAGTTTAGTAGCTTCAAAGCCCATTCCGTTTGAAGCACCAGTAATTGCAACAGTTTTTTGTGTCATCTCTTTACTATCCTTTCAATTCTTCCTTTGTTTGTTTCTCTAATTTTAAAAATAATTATACCACTTTAGTAAATCAAAGGCTAAAAAAACTTCCGCGGAGTAAACGGAAGTTTTAGGAGTATTTATGAAAAAAGTTTATTTAGGAGTATGGAAACTATTATACGTTATAATGCTGAAATGAAACTTAAATGAAAAAGAAAATGTTTGTGTATTTTTAGAAACCCTTTTCTTCGTTTGTTTTCCTAGATTATTCATAGAAGAATAGTAAGCAGTCATTATGTTTGATTAAGTTGGTTCTTTTATTTCTGTCTTTCAATATGTAATTTATAAACTAAATTATACGTCGTTTAATTGGACTTAAGCCCTAAAATAACGTAGAATTGTATTGAGGAGGACGCTTACAATGAGTAAAAATTATAAAAAAATTCTAATCGCTATTGATGGTTCTGAACAGGCAGAAGCAGCATTAAAAGAAGCAATCACTCTTTGTAAAAGAGATAATGCTCAATTATTTGTTTTACATGCAACGGATAAAAATAGTATCTATGCAGCTGGGAACCCAGTCCCTGTGGTTCCGGCCCCTGCTATTCCAGTAGTTCCTGCAGTTCCTGTTCTTGAAGAAAGTGCAGACAATGAAGCTAAGGAAGTTTTAGAGAAAGCTTCAGCAATTATCAACAATGAAGTGAAATTTGAAGAAATTCGTGTCGATGGTTCTGCTAAAAATGAAATTGTAGACTTTGCCAAAGAACATGAAATTGATATGATTGTAATGGGCTCATCTGGTAAAGGTGCCCTTGATCGAATGTTACTTGGTTCTACTGCAGTTTATGTAGTTAAACATGCACCTTGTAGTGTTACAATCATCAAATAATATAGATAATTTTGGAGAATCGACAGAAGCTGTCGATTTTTTTGTAGTTTAAAAATAAAACTCTTGACATTGGAATTTTTTCGTTTACAATTGTAAACATAAAGAAGAGAAAGTTGGATTGAACAATGAAAGTTACTTTTAAAACCCTTGATGGACGTACAATGACCAAAGAATTTCTTACAGTCGATGAGTTCGTGATGCTACAAAATCGTGAAATTCCAGCCATAGATGATTCAGCAAAAGTCCTTGAAGTTGTAATCTCTGGACAAGCTGAAGAATTTAGCAGAAATGTTGCGGATTTATATTTCAAGTTGAGTAAATAAAATTTAATCCAATAGAGAGAAGTGGAGGAGGAAAAATGACAAATTATTTTTTTAAAGCTGGTCGCAAGGACTTGGCTCCTCTTTTGTTACTACACAGTACGGGTGGGGACGAACATCAATTGTTAGAAATTGCTGAAATGATTGCTCCACATCATCCAATTTTATCAATTCGAGGGCGAGTAAATGAGCAAGGAAGTAATCGATATTTTAAACTTCGCGGTTTAGGTGGTTTTACTAAAGAAAACTTTGACCTTGATTCTCTTGATGAGGAAACGAATTGGTTAACGAGTGAAGTACAGTCTTTAGCTCAAAAGCATGATCTTGATGTACAGAAAATGATTGCTTTAGGTTATTCTAATGGAGCAAATGTTGCCTTAAATATGTTTCTCAAAGGAAAATTTAATTTTGATAAAATTATTGCTTTTCACGGCATGCAACTTGAAGAATTTGAAGAAGCTATTCAGCTAGATAAGAAACAGGTTTTTCTGACTTATGCCGCAAATGACAGGATTGTTCCTCGAGAAAATTTTGGTGATTTAAAGGGAGATTTGGAAGATTCAGGCTGTCAAATTGAAATCTTTGAAAGCTCACTCGGTCATCAGTTGACGCAAGAAGAAGTTATGGCCGCAAAAAAATGGCTGGCGGAAGCTGACTGACTCATCAAAATAATTTTACTGACTAAAGGTTGTCAGTAAATAAATAGTAAATATAGGAGAAAAAACGATGACTGAATCAACAAAAATAGTAGCACAAATCCCTGGAGCTCTCACTCTTGGTGGAGTTCACCACGTTACAGCAATTACTTCAAGTGCTCAAAAAATTTATGATTTTTTTACAAATATCTTGGGACTTCGGCTAGCAAAATTAACCGTGAATCAAGACGATTATGAAACCTATCACCTCTTTTTCACAGAAGAAGACGGACATGGAGCCGATATGACATTCTTTGATTTCAAGGATATTCCTAAAGGAAACCATGGGGTTAATAATATCGAACGCGCTTCATTCCGAGTACCCACAGATGCTTCATTGGATTATTGGAGCACTCGCTTTGATAATGCCCATGTTAAACATGGCGAAATTTCAAGTAAGTTTGGTCAAAATACCTTAGAGTTTGAAGATTTTGATGGTCAACTTTATCAATTAATTTCTGACCAAAATAATAACGGGGATGCTTCTAAAGGGCATTCTTGGCAACTTTCAAATGTTCCGCAAGAACATGGGATTACTGGACTGGGCCCAGTTTTTGTGAAAGTGGAAAACGCCAAAAATCTTCGTTCAATTTTGGAAACAGTTTTTGGATTCCGTTACGCTGGTCAAGAAGGGGATTTACACCTTTTTGAAGTAGCCAATGGTGGGAATGGGGCGGCTTTGATTCTTCAAGAAGCTGGTGAAAAAGAATCCTATGCCTATCAAGGTTATGGTACAATTCACCATTTAGCATTGGGAACAACAAACCCTGAAACATTGAATTATTGGATTGAACGCATTAAAGCCTTCCGTTTGCCTCATTCAGGTTTGGTTGACCGATTCTATTTCTCAAGTGAATATGTTAGAGTTGCGCCAGGTGTACTCTTTGAGATTGCGACATATACACCGGGAATTGGAGCACTTGATATGGCAAAATCTGGTTCAGGGGCTGTTGATTCTTATGAAGAAGCATTGATTACTTCTGGTTTCTGGATTGACCAAAGTAAAGAAGAATCGGGTTTGTCTTTGAGTTTGCCTCCTCATTTATTCCCAGGAGATGAAGCAACCAAGGCAAGAACTGCAGCTAGTTTACGTCCTTTGGATACCTCAGATGCTCACCGTGATCGTACGAGAGATGAATTGTGGACGGTTGAAAAAGTATTGGAACATAAAGCGGGAACTCCAGTTGAAACGCTGAAATAAAGGAGAACTGATGAAATCATATCAAGCAGATGAGCTCGATGAAAAAACAGTCTATAAACTCTTATCGGGCAGTATTGTTCCTCGTCCGATTGCTTGGGTGACAAGTCAAAATTCCGATGGTTTAGTCAACGTAGCCCCCTTTAGCTTTTTCAACGTAGCTTCGGCTAATCCGCCACTTTTGTCAATTTCATTCACGGGAAATAAGGATAGTCTCAACAATCTTTTGACAACAAAAGAAGCAGTTGTTCATCTTGTAAATGAAGACAATGTAGAATTAATGAATCAAACAGCGGCACCACTAGCCAAGCATATTAGTGAAGCAAAAGAATTTTCATTGGAGCTTGTTCCTTCTCAGAAAGTTCAAGTTCCAAGTTTAAAGGAATCAAAGGTTCGCTTAGAAACTAAATTATATCATCATTTACCTTTAGGTGAGAATGGACATTTAGTTCTTCTTGAAGTGGTAAATTTCTCATTTGCTGACGAGCTATTGGACGAGGAAAACTTTCATGTCAATCTAACTAAACTCAAACCAGTTGGCCGCTTAGCAGGTGATGATTATAGCACTTTGGGTAATCGATTTAGTCTTTTACGACCTAGATAAATAAAAAAACTTACTGATGGTTGGTCAGTAAGTTTTTTGTTTGATTTAAAAATAAAAAAATAACCCTAAGGTCATTTTTAATTATTTAACTTCTTTAAAGATTACGTGTTTACGCAATTTTTTAGAGTATTTTTTAAGTTCCAATTTGTCTGGAGTGTTGCGTTTGTTCTTTTGAGTAAGGTACAGACGTTCACCAGATTCTTTGTGTTCAAGTGTAATATTTACGCGCATGATAGTCCCTTTCTATAACTTTTGTCGAATTATTTAGTGTCGCGAACTTTGCGGCCTTTGTAGTAGCCTTTAAGTGAAACGCGATGTGAGTGACGGTAGTCACCAGTAGTTTCGTCAAAAGTAACAGTTGGAGCTGTCAATTTGTAATGTGTACGACGACGGTTTTTCTTTGCTGATGAAGTGTGACGTGCAGGTACTGCCATTGTTTTTTTCCTCCGTAGAATTTTATCTCGTTCTTGCAGAGTGCAAAAACGTACTTTATTAGTATAGCATAAATTTTCAGAAATGCAAGTTTTGTAAAGTAAAATTACTTGACAAATTTTACTGACCAATCCGTCAGTAAAATATTAGCTTTTAAAAGTACTGACAAATATCTTTGACAGCTAAATTTATAGGGACTTTAGCATAAATTTGATAAAATGTAAGTAACTTATCGGATTACTTAAAAATTTAAGCTCAGCCTCGAAAGAATCAAAGCGGCGTAAGGAGAAGACATTCAGGTCGTAAAAACTCCAAACAAAGCAGGGCAATGTTCTAGGACAATTAAATTTTTAAGGAGAAATGAATGAAAAACTGGAAAAAACTGATTCTTGTTTTTGTCATCGCAGGCGTAGCATTGATTGCTTACTTTGGCTTTAATCAGCCTTTTTTGGCGCGTCTAGTCGTCACAATTGCTGGGGGAGTTTTGGCTTTCTCAATGTTGATTGAAATGATCAAAACCCTACGAAGTGGCTCTTATGGTGTAGATTTATTAGCCATCACGGCCATTATTGCGACTTTACTGGTGGGAGAATATTGGGCTTCACTGATTATTATTCTCATGCTTGTTGGAGGAGAAAGTTTAGAGGATTATGCCAATGGCCGTGCTCACCGTGCCTTAGCAGCTCTACTTGACAAGTCGCCTGAAATTGCACATGTACAAACAGGAGATAAGGTAGTTGATTTGCCACTGGACCATGTTGAGATTGGTAGTGTTTTATTGATTAGACCAATGGAAATTATTCCAATTGATGGGAAACTTCTATCGGAAGCTGTTGTGCTTGATGAGGCTTCACTGACTGGTGAAACAAAGCCTAATGAATTAGTCAGAGGCGACAATGTTCTTTCGGGTGCCATCAACGGTAACTCAAGCATTCAAATCGAAACAACGGTTGCTGCAGCGGATTCACAGTTTCAAAAAATCGTACAATTGGTTAAGGAAACGGAAAAAACACCAGCTCAATTTGTGCGCTTAGCTGACCGTTATGCTGTTCCCTTTACAATTATTGCTTATATCATCGCAGCAGTTGCTTATTTTATTTCGGGAGATCCAGTCCGAATTGCGGAAGTGTTAGTAGTGGCAAGTCCTTGTCCCTTAATTTTGGCCGCGCCGATTGCTTTTGTTTCAGGAATGAGCCGCTCAAGTCAAAATGGGGCTTTAATCAAAAATGGGACCGTCATTGAAAAATTAGCAAAAGCTCAAGAAATATTTTTAGATAAAACGGGAACCATTACTGAAGGAACAATCAAAGTTGACAGTATAAAGCCAGTAAAATCAGGAAATGAAGCGGAACTTTTACAGTTAGTTTACACGGTTGAAAAATCAAGTGGTCACATTTTGGCCAAAGCGGTTGTTGAATATGCAGAAACTAAAAAGATTGAACCTCTAAAATTAACTTCTTTAACTGAGGTCGCAGGCCTTGGAGTAATTGGAGAGATTGATGGTGAAGAAATTAAAATTGGCCGTAGTTCATTTGCATTTGCGCCAGATAATCTAAATTATGAAACAGCTTTTTATGTCAGCAAATCTGGGAAATATATTGGAGCCGTCACTTTTTCAGATACTCTACGACCCGAAGCAAAAGCAACAATTGCTCAGATGAGAAAAATTGGACTTGAAAACATCACAATGCTAACCGGTGATAACCAACTTGTTGCTGACAAAATTGCCAAAAGTGTGGGGATTGACAATGTCTATGCAGGACTGATGCCAGATGAAAAATTGAAGTTTATTCAAAATGCAACTCATCGACCAGTTATTATGGTTGGAGATGGGGTTAATGATGCGCCAGCATTAGCAACAGCCGATATTGGAATTTCGATTGGTGTAGGTTCAGGAACAGTTGCTAGTGAAGCAGCCGATATTGTTTTGCTGCAAAATGACCTTAGAAAGGTCACGACATCTATCGAAATTAGTCGTGACACTTTAAAGATTGCTAAACAAGCAGTCATGATTGGGATTGTCATTTGTATTATTCTAATGTTCATTGCTGCTTTAGGAGTGATTCCCGCAGTGATTGGAGCCTTGTTCCAAGAAATCATTGACGTTGTTTCCATTCTTTATGCACTTCGGGCACTTAGAGGTTAAACTTGCAAAAAAAGTACTGATAAATTCGTCAGTACTTTTTATTTTTTAGCAGCTCAACTAGTAGGTTTTTTCATGACTTTTTCATGATAAATTCTCGGTAACTTTTCAGTGAAAACTGGTAGTTTTAAATCTTTTCTTTCGCTACAATGGTTTTGTTAAATAACTCAAAAGAGAGAAGGTCTAAAAATGTTAGACAAAAAATTTCAATGGAATAAGGTTCCTGCCATTGGCTTGCTATTTTGGTTGACCAAACTTATCTCGACGGGGCAAGGAGAGTCTCTTTCCGACTTCTCTAGCAAGCTCTTTGGGCAACAAAATCAAATGCTTGGTGCGGTATTTACGGTTGCTTGGTCACTCATTCTTTTTGGTATTTTTCTTTTTTTGCAATTAAAATCTGAAAAATATCGACCAGTTTTTTACTGGCTATCAGTTGCTTTGCTCGCTGTTTTTGGGACAATTCTAGCTGACGGTCTTTCGGGGGTTCTCGGAATTTCACATCTTTTTACTAGTCTGATTTTTGCCGCGGGAATGGGAATTTCATTTATGATTTGGTATCATCTGACGGGAACTTTATCTATTCATAAGATTAGAACACTTAAATCTGAACTTTGCTATTGGTTGACGGTCATGTTTAGTTTTGCCATGGGAACAGCCCTTGGCGATTGGATGGCGGATACAAGAACAGGCTATAATCCAGACCCTTATGGACTCGGTCTTGGGCTTCTTAATACAGGATTAATTTTAGGTTTAATCTTTGTCATCATTTTGGCTTATCGATATTTTGGAAAGCCGGCTCAAAATAGTTTGGTAGAAATTTTGAGTTTTTGGGCAGCTTATATCTTGACACGTCCAGTTGGAGCAAGTTTCGCTGATTATTTTGGCTATACATGGAATGGGGGGAAACTTGGAAATGGAGGAATGACAGTGATTTGGCTTGTCTTATTTGTCTTCTTGATTGCAGTGATTCTAGTAGATTTTCATAAAAAATCGGCAAATTATTTTACTCAGAAATCAGAAAAAATAGTGTCGGATTGACACTATTTTTTATTTTTTGAGCAATTCAATCAAATGTTCAAGCTCATCAAGATTATCAAAATGGAGCGACAACTTTCCTTGATATTTTTTATTTGCTTGAATTTTAACTTTATTTCCCAACTTTTTCATCAGTTCTTTTTCAGTTTCGTCAGTAAAAAGATTGATATTTGAGTTACTGACAGACTTGTCAGTAACTTTTTCTTCGCCATAAATAATAGCTTCAAGCTCCCTGACATTGAGCTGTTCGTTGATGATTTTATCGACCAATTCTAATTGCTTTTTGGGATTTTTTTCGGCTAAGAGCGTTCGGGCATGAGCAGGGGAAAGAGTTCTATTCTCAACATGCTTCAAAATTTTATCGGGTAGACCAAGCAAACGAATCAAATTAGAAACATAAGATCTTGATTTTCCGAGGGCTTTAGCGATTTCATCATGAGTCATGCCTAATTTTTCAGAGAGTTGTGCAAGACTTTTAGATTCTTCTAAAGGGTTGAGATTTTCCCTCTGTAAATTTTCCAAAATCGATAGAGTCATCATCTCCTCATCCGAGTAGGTCCGAATAATTGCTGGGATTGTTTCTAATCCAGCTAATTTTGAAGCTTGAAAACGACGTTCGCCTGCCAATAATTCATAACCAATTAACTTCGATTTACGAACAATAATCGGCTGTAGAACACCATTTTCTTTGATAGAATTGGCCAGCTCTCTTAAGCGGTCCTCATCAAAAACAAGACGAGGCTGATAGGGGTTTTTGACAATTGTTGATAATTTGAGTTGAGTGATTTCTTCTGTCATCTTTTTCACTTTCTGTCAGTAAATGTTAAGACTTTATATTTACTGACAGATTTGTCAGCTCCTCTTTTTTTGTTCATTAATCCATTCTTTCCGACTATGGAGGGCTTTTTCATATCTTCCCATATCATCCGGTCGGAAGTAATCTGCATTTTTAATTTTATCGGGTAAATATTGTTGATTTACCCAGTGGTCTGGAAAATTATGAGCATATTGATATTCTACAGACCGTCCTAATTCTTTAGCTCCGGCGTAATGACCATCTTGTAAATGCGGTGGCACAGCAAGATTTCCATATTTTCCCAAGTCCGAAAGGGCTTCGTCCATTGCTAAATAAGCTGAGTTTGATTTTGGAGATAAGGCCAAATCAATAATGATATTGGCAAGAGGAATCCGTGCTTCTGGGAACCCTAATTTCTCAGCTGCTGATAAGGCTGTAACGGTATGTACTGCAGCATCGGGATTGGCTAAACCAATATCTTCATAGGCCATGACAGTCAAACGACGTGCTAGGCTTTGTAAATCCCCTCCCTCAATCAAACGTGCAGCATAGTGTAAACTTGCATTGACATCAGACCCACGAATAGATTTTTGCAGAGCAGACAGCAAATCGTAGTGAGCATCCCCATCCTTATCAAAAGTTGCTGCTTTTCTTTGCAAAGAATTTTCCATATCATCTAGGGTAACGCGGTGTTCGTTTGAAGAAAGAACAGCTAATTCTAAGGCATTAAATGTAGAACGTAAGTCTCCATTGGTTGAGTGAACTAAGAAATAGAGCGCATCATCTTCAATAGTCACATCAAAATCAAAGCCTCGTTCTTTATCTTGTAAACTTAGGTTTACAGCAAATTCTAAATCCTCTGGTTCAAGAGCTTTCAGTTCAAAAATTTGAACACGAGAGCGAATGGCAGGTACGACTGAAAAATAGGGATTTTCGGTCGTTGCTCCAATTAATATAATTTGTCCGTTTTCTAAAAGTGGTAAAAGAAAATCTTGTTTTGGTTTATCTAAACGATGGATTTCATCAAGAAGTAAAACAAGTTGACCAGAAAATTCTGCTTCGGAAGCAATTTCTTGGAGCCTTTTTTTAGTATCAGTTGTTGCATTAAATGTTCTAAAAGCAATGTTCATGGTTCCAGCAATTGCTGAAGCAATTGAAGTTTTACCGATGCCTGGAGGGCCATAGAGAATCATACTTGAAAGAAGTTGAGTTTCCACCATTCTGCGGATGATTTTTCCTTTACCGACTAAATGTCTTTGACCAACAATTTCATCGATATTGCGAGGTCTCATTCGTCTTGCAAGATTTTGTACCATATCATTCTCCAATCAATAAGTTTACAAGTGGTGTAAACCAAATTTACATGAGGCTTTTATCAAGATAAAAAGCTAAGAAGCAGTCATCAACATAATCTCCATCAATGAAAAATTCTTTTTTCAAGCGTCCTTCTTCAACAAAGCCGAGTTTATTGTAAAGGACCAGAGCAGCCGGATTTGAGCCCATAACTTGAATTGTAATTTTTTTGAAGCCTTCTTTTTGAGCTAAATTAATAAAAAAATTAATCAATGCTGTCGCAATTCCTCTACCTCGGGCTTCTTTTGCGGTCATGAGGCCAAAAGTGACGATATGCTTGCCAAAGACTGATTTATGGCGAAAACCATAATCCAGGATTCCAAGAATTTCACCATGTTCTTCAGCTAACAAATAAGTGGTCCCGCTCATGATTTTGCTGATGATTTTCTCTGCTGATGAGTCCATGATATGTGGGGTAGAAGCCAAGGTCCAATTTTCGTTTTCGAGTTGAGCGACTTTGACAAAGTCGCGAGGTTCTATTTTTCTAATTTCTATTAATATATCTCCAAATTCTAAAAAGTAAGGGATAAAAAAGAAAAAACTATCCATTTTGTTTTATTAAATATAAAAAAGTGCTTTTAAAAGACTTATTTATTAAGTCTTGCTGCTTTTATAGAGCAAATTTTTGTTATAATTATTTTAACATAATATGAAGAGGGTGTGAACAATGGCCAAATTTGGATTTTTAGATGTTTTGGAAGAAGTCTTGGAAAAAGGATTTTCTTATGATTTTGAGATGAATTGGGACAAGCGTAATTTTGCGGTGGAAATTAGCTTTTTGCTAGAAGCGGAAAACACTTCTGGAACTCTGTTAACTGACGCAGAGGGGGTTGAATCTGATGAAAATATTGTCTATGAAGATGCGATAATTTTCTACAATCCTGCTAAGTCAAGTTTTGATGAGAATGACTATCTAGCAGCAATTCCTTACACTGATAAGGGCTTATCTCGTGAATTTTTGACTTATTTTGCTCAATTTTTACAGGAAAGTGCTGACCAAGGTTTAGATGATTTGATGGATTTCTTAGCCGATGAATCTGTGGAAGAATTTTCTGTAAAATGGGATAAAGAAGCTTTTGAAAGTGGCCTTTCTGGTCTATCGGAAACAGACTTTTATAAATATCCGCGCTACTAAAAATTTTAGAAAGAATTAACAAATAAACAATGAGTATTTTAAATGTAAAAAATCTATCCCACGGTTTTGGTGACCGTGCCATTTTTGAAGATGTGAGTTTCCGTTTGCTTAAAGGCGAGCATATCGGTTTTGTTGGGGCAAATGGTGAGGGTAAATCGACTTTTATGAATATCATCACAGGAACGTTGGTTCCTGATGAGGGAAAAGTCATCTGGTCTAAAAAGCACCGTGTAGGCTACATGGACCAGCATGCGGCACTTGGAAAAGGTAAAACAACCCGTGAAGCACTAGCTGAGGCCTTTCAATATCTTTTTGATATTGAGGAAGAAATCAATGATACTTACCTGAAAATGGCAGAAATGTCAGAAGATGAAATGAATGCAGCACTTGAAAATGTCGGAGAACTTCAAGAAGAATTAGATAATAGTGATTTTTATCTGATTGATGCAAAAGTTGAAGAAACGGCTCGAGGGCTTGGTTTAACACCACTTTTAGATAAAGATGTGGCCGAACTTTCTGGGGGGCAAAGAACGAAAATCTTGCTTGGTAAACTTTTGCTTGAAAAACCTGACATTTTGCTTTTGGACGAACCAACGAACTATTTGGATGAAGAACATATTTTATGGTTGAAAAATTACCTGAAAAACTATGAGAATGCTTTTATTTTGATTTCGCATGATGTGCCTTTTATGGACGAAGTGGTCAATATTATTTATCATGTACATGGTCTTGGAATTACGCGTTATTCAATGGGTTACGCAGAATTTGAACGGGTATTTGAAGAGAAAAAAGCGCAACTTGAAGCTTTGCATAATGCACAGGTGGCTGAACAAGCTAAGCTTAAAGATTTCATTGCTCGTAAAAAAGCGAATGTGGCAACTTCTGGACAAGCGAAAGCTCGTGAGAAAAAATTGGCGAAAATGGAAATCGTTGAAACAATTTCTGAAAAACCAAAACCACAATTTGACTTTAAATTTAGCCGTAAACCAAGTCGTCTGATTTTTGAAGCTAAAGATTTAGTTATTGGATACAATGAACCTTTGTCGTCAGAAATTAATTTAAAAGTAGAATCTGGACAAAAAATTGCTTTTATTGGTTCCAACGGGATTGGGAAATCAACCTTGCTTAAGAGTTTAATGGGCTTGATTCCAAGTCTTGATGGTGAAGTTGAAAAAGGAAATTTCCAAGAGATTGCTTATTATGAGCAAGAAATCAAAAATCCATCGCAAAAGACGGTTCTTGATGATTTGTGGGATGAATATCCAAGTTGGAATCAAGCGGAACTCCGCGGAGCACTTGCTCGTGTGGGCCTAACGGCTAAGCAAATTGAATCTCGTGTTTATGTACTCTCTGGAGGAGAGCAAGCAAAATTACGTTTTGCTAAATTGATGAATACAGAATCAAATATTCTCATCTTGGACGAACCAACTAACCATTTGGACGTGGACGCCAAAGATGAACTTAAACGCGCACTTATCGCATATCCAGGAACCGTTTTGATGGTTTCACATGAACCTGAATTTTATGAAGGCTTGGTTTCTGATGTCATTAATTGTGAAGAATGGACGACACGAATTTTGTAATTCCTGATTAATCTTATACAAGTTCATCTCTAATTTTTCCTAAAAATTAGTAGTTAAACAGTATTAGGAGAAAAATGACTCAAACACCATATCCTTGGGAAAATCCACAACAAGATTATAAAGTGACTTTGGCAAAACGCCGCTCAGAGCGTCGTTATCGAAGTTTACAACTGGCAAAAACACTCGAAATTCTACTGACGAAATTTAAAAAATACAATGTAAATATATTTAATTCAGAGATTTTGGATTGGATTGAAGAACTCAGAAACAATGCTGAATATATTGATGATGGAGATTTTTCGTCAGCAAAAAAATTTGTTGCGAAAATGAAACGAGAACTGAAAAAACTTGAAAAATGAACTTTTAGACTGACAAGTGAGAAAAGGTGAAAAATGAAAGCAAGTTTGAAAAATTATTTTGACCAGTGGGAAAGCCCTTGGATGCAACTTTACTATCGCATGGTTTGGGAGCAGCTGTCAGCAGAAATTTCACTGACAGATAAGAAAATTTTGGATTTTGGTTCAGGATTTGGTTGGAATGCCAATCATTTGGCTGACAGAAATAGTGTGATTGCCATTGAGCCAAATTCTGAAATGGTAAAAAATCGTCAGCAAACCAATCATTACCAGCAAATTACTGGCGGACTTTCTGAGCTCAGAAAATTTAATGACGAAGGTTTTGACCTCATTTTATGTCATAATGTTTTTGAGTATGCACCTAGTGAACGTGCGGAAATACTGCGTGAATTTGACAGACTGCTCAGTAAAAATGGGCTGATTTCGATTGTCAAACATAATCACGCGGGGGCCTTGATGCAGAAAATTGTCTTTGAAAATGCGCTCGATGAAGCTCATGATTTGATGACTGGCTCATCAAAAACCAATCAAATGTTTGGTAAGATTCATTATTATGAGCTGGCAGATTTATTATCTACCGACAGTTCTCTAAAGATTGATAAAACCTACGGTTTACGGACTTTCTGGGCTTTACAGCCTAATGAGTTTAAAATAGAGCCTGATTGGGCAGATAAAATGTTTAAAGTCGAATGGGAAGTTTGTGACAAGCCTGAATTTGTGGCGATTTCGTTTTTCAATCATCTGATTTTGAGGAAAAATAATGATGACCATTTATAAATTTCAAGCCGAGCTTGAAATTATCGGCATTAATCCCTTTGTGGCTCTGCCGATAGATATTTTGCAACATATTTTTATCGATTCAGGCCGAAAAAAATCGCCCATTGCTATTTGTGGTCAGGTTAATGGCAATGATTACAAGCAAAATCTCATGTTTTTCAAAGGGAATTGGCGTTTGTATGTGAATACGACCATGCTAAAAAATTCGCCAAAAAGAATTGGTGAGTTGGTAGATTTTACAATTGCTTATGATTTAGAGCCGCGAATGGTCAAACAACCCCAAGTGCTGAGCGAAGCATTAGCCAAAAATCTGGAAGCAAAAGAAGTATTTGAACAATTGACAGCTTCTAAACAACTTGAAATTAACCGCTATATCGCCAGATTGAAGACAGATGAAGCCATCGAGCGAAATGTGGCACGGGCCATTGGTTTTTTGCTGGGAAAGAATCGGTTTGTTGGTAGGGATAAACCATAGAAAGAAATAAAAATGAATAACTGGAACTCAATCACTATAAAAATCAGTCGTGAAGCCGAAGAAACTATTTCGGCTTTGCTGATAGAAGCAGGTTCGGCGGGTGTTGAAATCAATGACAGTGCTGATTACCTCAATCACGAAGACCAATTTGGGGAAGTTTTACCCGAAATTGAGCAATCTGAACTCGTTGAAATCACGGCTTATTATCCAGAAAATATGCCAATTGTGGAATTAAAAGCCGAAATTGAACATAAAATCGCCAATTTAGCTGATTATTTTTCACTGACAGGTTTGTCAGTAACAACAAATAATCTGTCAGAAACAAATTGGGCAGAAGCTTGGAAAAAATATTTTGAACCGGCACGTATCACTCATGATTTAACGATTGTCCCAAGTTGGACGAAGGATTACCTGGCGACAGGTTCTGAAAAATTGATTCGCCTTGATCCAGGAATGGCTTTTGGGACTGGGACACATCCAACGACAAAAATGTCACTCTATGCTTTGGAGCAAGTTTTGCGCGGTGGTGAAACTCTGCTTGACGTCGGAACGGGTTCGGGAGTTCTGTCTGTTGCAGCGACTTATCTTGGCGCGGCAGAAATTTTTGCTTACGATATTGATGAAGTGGCTGTGCGCGTGGCTTTAGAAAATATTGAACTCAACCCTGGTCATGAAAAAATTCATGTGTCAGCAAACAATCTTCTTGAAGGAATTGATAAAAAAGCGGACGTGATTGTGGCCAATATTTTAGCTGATATTCTTGTTTTAATGACGGACGATGCTTTCCGCTTGGTTAAAGAAGAAGGATATCTCATTATGTCAGGAATTATTGCTGACAAAGCGGATATGGTCATTGCATCAGCAGAAAATGCTGGATTTTTCCTTGAAACACGCATGATTCAAGGCGAATGGAACTGTCTGATTTTCAAGAAAACGGAAAATCGGGAAGGGGTAATTGGAGGATAAAATTTCATTTAAATCATATTAGGACCTTGGAAATGAGTGCTTTATCTTTTAGCAAATGATAAAATAAAGTAAACAATTCATTGAAGTGAATTTTATGAAATAGATGATTGGAAGAGAAAATGGCTAACCAATATTTTGTATTTAAAGAATTACCAAAAATCGGTGAGAAATTTACCATTGAAAACCAAGCCGCAGCTCACCATATTTTTACGGTCATGCGGGCACAGGCGGGTGATCAGTTACGCTTAGTTTTTGAAGAGGGGACAATTGGCCTGTCAGAAATTATTTCGCCAGCTGACCAGTCGGTCAGATTGATTGAATTACTGACAGATTCATCAGAATTACCTGTCCAAGTCACAGTTGCAGTTGGTTTTCCTAAAGGTGATAAATTAGATTTTATTGTTGAAAAATCAACTGAATTAGGCGCCACAGCCATTTGGTCAGCACCTTTTAAAGCTTCTGTCAGTAAATGGGACCACAAAAAACTGACAAAAAAACAAGAAAAATTGGAAAAAGTTGCTCTAGGAGCCGCCGAGCAATCTCGCAGACAATTGATTCCTAAAATTCAATTATTTGACCAATTTTCTAGATTGACAGAGCAATTTTCTGATTTTGACCAGGTTCTTGTAGCCTATGAAGAGGCGGCAAAAATGGGCGAAAAATCAATGTTTAAACAAGCACTGACCGAGCTGTCAGCAAATCAAAAAGTCCTGATTATTTTTGGGCCAGAAGGTGGAATTAGTCCTGATGAAATTGCAAAATTTGAAAATCTAGGGGCAAAAATGATTGGCTTAGGACCACGAATATTGCGAGCAGAAACAGCTCCCTTATACGCTTTATCAAGTATCTCAGCTTATTTTGAATTATTATAAATAAAGAAAAAATTTTTAGGAAATCGATTATGAAAAAACGTGTACAACGTAACAAAAAACGAATTCGCTGGGCTTCAGTCCTCACAGTTTTCGTTCTTTTAATTGGAATAATTGCAATTGCTTTTGCTGCCGTTCATCTGCTAAGTCCTAAAGTAAATACTAGCCAAAAAAGTAGTCAAACTTCAAGACAAGAAAAAACCAAAAGCACTGTCCCATCTAGTTCTTCTCAACCTAAAGAAACAAAATGGCTCACTGGAACTAACGAAAATCAATTGCCTATTTTGATGTTCCATTATGTCACTTCAAGAGCTGACCAATTGCCACAAGATAGTAACAACATCAATATTGTTACCTTTGAAAATGAGTTAAAAGCACTGAAAAGTCAAGGTTATACGATAGTCAGTGGAACGGATGCCCAAAAAATTCTGACGACCAAAGAAAAACCTAGTGACAAAATGGTTTGGCTTACTTTTGATGACGGTTCAGTGACCATGTATACTGATATTTTCCCATTACTGAAAAAATATAATATGCATGCTACGAATTTCATTATCACAGGATTTGTGAATAAAGCTCAAGGGGGAATTTTGAGTTGGGAGCAAATCAAAGAAATGAAAGCAAGCGGACTTGTTGACTTTGGAAGTCATACAGTCAGTCATCCTGATTTAGGAACGCAAACTTTAGAGGCCCAACGAACAGAGCTAGAACAATCAAAAGCTGACCTTGACAAAAATCTGAACCAGCAAACCAATATGATTTGTTATCCAGCCGGTGGCTACAACCAAAATACCCTAAGCTTATCAACTGAATTAGGCTATAAATTTGGACTTCTTGATCCAGGACGTAATGGTGCTGTCGCCCAAGCAGCCAAAGAAAGTGATGGTCTATTAACACTGCCACGCTTTAGAATGATGAGTAGCACCACTGCTGAAGAAATGATGCAAATGATTCAACCAGCGACTGATTATAATGAAAAAAATAAATAAACTCCGAATAATCGGAGTTTTATCTTTATATTTTTAAGAGTCATCCTTTTGCTTAACTTGCAAATGTGATAGAATAGATTAAATTAAGTGAAATCAACCTTAACTTATAAAATTTGATGAGATAATACATTAATCCAATAAGGAGGAAAACTGGCCACCATTTTAAAGTTTATTTTTAAAATGGTCTAGTATATCAAGCTATGCCTTCAGAACCAGTCTTAACCGGAGCAGAAGTTGTCAATATCTGCTCTGAATACATGAATGAAACTGACCTTTTACTCGTAGAAAAAGCACTTGCCTGTGCTTCACTTGCCCATGCCGACCAATATCGTGCTTCTGGCGAAGCCTATTTTGTTCATCCTACCCAAGTTGCAGGAATATTAGCCAAATTAAAACTGGATGCCGTTACCGTTTCCTGTGGTTTTTTGCATGATGTCGTTGAAGATACTAATTTTACTCAGGGTGACCTGCAAGAATTATTTGGCGATGAAATTGCTGAAATAGTAGATGGTGTTACCAAGTTAGGTAAAGTTGAGTATAAGTCACACGAAGAACAATTGGCAGAAAACCATCGGAAGATGCTAATGGCTATGTCCAAGGATATCCGTGTTATTTTGGTTAAACTGGCCGACCGTTTGCATAATATGCGTACGCTTAAACATCTTCGTCCAGATAAACAAAAACGGATTTCACGTGAAACAATGGAAATCTATGCCCCCCTTGCTCATCGTTTAGGGATTGCCAGTATTAAGTGGGAATTAGAAGATCTATCCTTCCGTTATCTTGAAGAAGCGGAATTTTATCGCATTCGTGGTCTTATGAATGAAAAACGGACTGCTCGCGAAGCGCTCGTTACGGAAGTGATTGGAAAATTACAAGAACGTGTGGAAAAAGCAGGAGTGGATGCCGAAATTTATGGACGTCCGAAGCATATTTATTCTATTTATCGTAAAATGCACGATAAGAAAAAACGCTTTGATGAAATCTATGACTTGATTGCTATTCGCTGTATCACTGAAACAACAAGCGATGTTTATACAACTTTGGGCTATATTCATGACCTCTGGAAGCCAATGCCAGGACGTTTTAAAGATTATATTGCCAATCCGAAAGCCAATGGCTATCAATCTGTCCATACGACAGTTTATGGACCAAAAGGGCCAATGGAATTCCAGATTAGAACGCGGGAAATGCACCAAATTGCGGAATATGGGGTTGCCGCTCACTGGGCTTACAAACAAGGAATTAAATCAAAAGTTGATGTTCATGAAATCTCAGAAACATTGAATTGGATTCATGAATTAGTCGAATTGCGCGAAGAAGCAGGCGACTCAGCCGAAGATTTTGTTAAAGCAGTTCAAGAAGATATCTTATCAGACAAGATTTATGTCTTTACTCCGAATGGTGAAGTCCAAGAACTCCCTAGAGGCTCTGGTCCAATTGACTTTGCTTATGCGATTCACACTAAAGTTGGAGATCATGCGACGGGTGCTAAAGTAAATGGACGTATGAAACCTTTATCTGTTCAATTAAAAACAGGGGACCGAGTTGAAATTATTACCAGCTCAAGCTCTTTTGGACCAAGTCGTGACTGGATTAATTTAGTTAAAACCAATAAGGCTCGAAACAAAATTAAGCAATTCTTTAAAAACCAAGACAAAGAATTGTCGGTTAATAAAGGCCGTGAAATGTTGCAAGAAGCTTTGGAAGAAGCTGGCTTTGTTCCAAATCAGTATTTAGATAAAAAACACCTTGATGAAGTTTTCAATAAGATTAGTTATCGCAATGCCGAAGCTTTGTACGCGGCAATTGGTTTTGGTGAACTTTCAGCAACAACGATTGCTAATCGTTTAACTGAAAATGAACGCCGTGAAGCTGAGAGAGCTAAACAAAAAGCTGAAGCTGAAGAGCTGATGAAGGGTGAAGTTAAACGCGAATCAAGTAAAAATATCATGAAAATCCGCCACGATGGTGGTGTTAGCGTTTCTGGTATTGATAGTCTACTTGTTCGGATTGCCAAATGTTGTAATCCAGTTCCGGGTGACCAGATTGTTGGATATATTACAAAAGGTCGAGGCGTTTCTGTTCACAGGGCGGATTGTCAAAATGTGCGCAGTATGGAAGACTTTGAACAAAGACTTGTCGAAGTTGAATGGGATGATTCAGAGAACTTGGTCAAAGAATACGTTGCTAATATTGATGTCTATGGATTTAATCGTCCAGGATTGCTCAATGATGTGATGCAAGTTTTATCAAATTCGACTAAAAATTTGATTTCGATAAATGCTCAACCAACAAAAGATAAAAAAATGGCGAATATTCATATCGCTTTAGGGATTAAAAATTTATCAGATTTAACTTTGATTGTTGATAAAATCAAAATGACTCCTGATGTTTATTCGGTAAAACGGACAAATGCCTAAAAAAAGAGCTTGACTTAGTCAAGCTCTTTTATATTAGATTCTTTAATAATGTAGTTGGGACGTCTTTTAGTTTCCAGAAAAATTTTAGCAATGTATTTACCAATGATTCCAAGAGAGAGAAGTTGTAAGCCCCCCAAAAGTAAAATCAGGACAATGAGGGTCGGAAAGCCCTGAACGGGGTCGCCAAAAATTAGTGTTTTAAGAAGATAAAAGATACTGAGTAGGACGGAAGCTAAAAAACTGATAAAACCAACAAAAGTTGCGATATTGAGAGGTGTTTCGGAAAAGTTTATAATCCCATCAATAGAATAACTAAGAAGTTGTCTAAAAGACCAAGAAGTCTGCCCAGCACTTCGTTCATGATTTTCATATTCTAAATAGATGACTTCATAACCTACCCAAGAGAATAAGCCCTTTGAAAAGCGATTGCTTTCTCTTAGCTCTAAAATACTATCGACAACTTGCCGAGTCATTAAGCGAAAATCTCGTGCCCCTTCAACGATTGGCGTGGTAGAAACTTTATTAATAATTTTATAAAAAAGGTTCGAAAAAAGGGAGACAATTAAGGCTTCACCTTTGCGAGAAATGCGACGGGCACCCACTGCATCGTAGCCTTCTTTTAGCTTATGATACATAGGGACGAGAAGTTCTGGCGGATCTTGTAAATCAACATCCATGACAGTGATAAGGGATTCTTTAGTGGCTTGCAGTCCTGCGAGTAAAGCTGCTTCCTTCCCAAAATTTCTTGAGAAGCTAATATAGTTGATATTATCATTTTGTCTTGCTAATTTTTTTAATAAAGGAAGAGTTTGGTCACTAGAACCGTCATTTACAAAGTAAAAAATTTTTTTAATTTCAAGATTTTCTGTTTTTTTGTTTACCTCTCGGACGAAAAGTTCAATCATTTCTTGTTCATTATAGACGGGGACAACAATAGCTAATTCTTCCATTTTTTTCCTTAATTATTCTTGTAGTTTATTAATCTTTAGAAAGTCTTATATCTATTAATGATAATACCTAAAGAGTGCTATGATGTCAAGGATTCTTGCCATCTTATTGACTAGGTGAACATTTTTTTAATTGGCAAGGTGGTTTATGAAAAATAGAGGATTGACTTAAAAAATCGATTAAAATCAGGTAAATAAAATAGCTTTTTTATGCTATACTGTCAGTAAAGAGATCAACATAGGAGTGAAACATTAAGTATTATGAAAATAGTAATTCAACGAGTAAAGTCAGCTTCTGTCAGTATTGATGGAAAAATTAAAGAAAAGATTAATCAGGGTTTTTTGCTTTTGGTTGGAGTTGAAGATGCTGACAGCAATTTTGATTTGGACTATGCGGTGCGTAAAATTGCTCAAATGAGAATCTTTTCAGATGAAGCTGATAAAATGAATCTCTCTGTTCAAGATATTCAAGGAGAAATATTATCAATTTCTCAGTTTACTTTGTATGCGGAAACCAAAAAAGGTAATCGTCCGAGCTTTTCTGCGGCAGGAAAACCTGATTTTGCTAAAGCAATGTATGAAAAATTCAATGACAGTTTAGCTCAGATTGTGCCAGTTAAAGCAGGTGTTTTTGGTGCAGACATGCAAGTTGAATTGATAAATGATGGCCCCGTCACGATTATTTTAGATACGAAAGAAGCTAGAAAAAATGCCTAAAAGATTGCAAAAGAGTAGAGTTAAAAAACAAACTCCTATTCGCTCTGTCAGTAAAACCAAAACTTTTCAAAGCTTAAAAAAATCTGAGCAGTCTGACCAAGTGGGGGAAATTTGGCAAAATAATATCATTCAATCACTTGACGAAGATTATTCAAAGGAGCAGACCAGAAAACAGCAAAATAAAAAGATGACTGACCGTCAAAAACGAAAAATTGAGGAAATGCAAAGTAATCCAGAGATGATTCAAGCGCGTGAAGAACTCAAAGAAGAATTTCTCAATACTCATCCGCAATATGCCAAGATGACCAGTGAGGAATTACAAGAATCAATGACTAGGCATGCTTTAGAGGATGAAAAACTCAGAAAGCAAAAACTGCGCAATCATATCGAAGCTTTTGCTGATGCGATTATTGCGGTTATCATTACAATTATGCTTCTTGAAATTCCAGTGCCTTCTGGTAATCAAGGTTATTGGGAATTTCTGAGTTCTGCCGGTATTTTTCTGGTAAGTTTTGTTGTTACTGCTAATTTTTGGTTCAATCGTCACAAGATTTTTGCACTGACAGAAGAAATTACGGAAAAAATCATTGTTCAAGATTTTATCTTTATCGGCTTACTTTCACTCATCCCACTTTTGACCAAGTGGATTATGGTTGCTCCAACTTCATTTAGTGCTTTTAATTTTGGTTTGGTTTTGATTGTAATTTTACTTCAGCAAGAACTTTTAAGTTATTCGATTACTAAAGATCATTTTCGTAAGATGCCAAAATCTTTTAAATTTTGGCGTCGTGTCTGGACAATCCGACTATTTTCAACAATTCTAATGAATATTGCAATCATGATAATTGCCATTATTTTTCCATTTTATGGTCATTGGCTCTTTGTGATTGTTCCGGTTTTTAACTTTTTATTCCGCATGGTCAATGACCGAAATCAGGAAGAAGAAGTTTATGCTGCGACACGTTCTATCGGTGTTCCCTATTTGAAAGAAGGTTAATAATGACTGTAAAAAATATTATTTTTGATTTGGGTGGAGTAATTTTAGATTTAGGTTTTACGCGAATGATTAATTCTTTTGAGCAACTTGGCGTCAAGGATTTTTCTAGCTACTTTAATCCACAAAAACAAGTTGATTTTTTTGAAGAACTAGAATTAGGACATATATCACCAGACGTTTTCTACGATGAGTTTAGAAAAGCGACTAAAAGCCAGCTGACAGACGAAGTAATTGAAGAAAATTGGAATTTAATTCTAAAAGATTTTCAAAAAGAACGAATGAATTTACTGACAGACTTGTCAGCAGATTTTTCACTTTATCTTTTCTCAAATACCAACGCTATTCATGCTAAATGTTTTGAGCAACGTTGTATCGAACAAATGGGTCAGCCTTTAGCAACTTATTTTACAAAAGCCTATTATTCACATGAATTACATTTAAGAAAACCAACAGTTGAAAGTTTTCACGAGGTTCTCCGTCAGTCCAATTTAAAGGCTGATGAAACTTTATTTATTGATGACAATGCGGACAATATCTTAGGAGCGCAGGCAGCGGGTCTAAAAACTTATCATCTGAAAGCACCAGAAGTACTGACAGAAATTGATTTTAATAAAATAATTTACTGACGAATCTGTCAGTATTTTTTTGAAAAAAATTTTATACTGCATAAAGTTAATTCTTGACAATTGTCTGACAATTCGGTAAAATACAGTTTATTGAAATTATTTAGTTACAAATTCAGAAAAATGAGGATTTATTATGGGATTTATGAGAAAAGCCGATTTTGAGCTTTATCGTGATGCAGATAAACATTATAATCAGGTACTAACCACACGTGATTTTCTTGCACTAGGTGTTGGAACAATTATTTCAACTTCTATCTTTACCTTGCCAGGACAAGTTGCCGCTCAATTTGCGGGCCCAGGGGTTGTCTTTTCTTATCTACTTGCCGCTTTGGTCGCTGGTTTTGTGGCCTTGGCTTATGCTGAAATGTCAACAGTAATGCCCTTTGCTGGTTCAGCCTATTCTTGGATTTCGGTCTTATTTGGCGAAGGTTTCGGCTGGATTGCTGGTTGGGCTTTGCTTGCGGAATATTTTATTGCTGTTGCCTTTGTTGGCTCAGGTTTCTCAGCAAATCTTCAGCAATTACTAGCGCCACTCGGTTTCCAACTGCCAAAAGTATTGGCCAACCCTTTTGGTACAGATGGTGGAATCGTTGATATTATTTCACTTTTGGTCATTTTGCTCTCGGCAATTATTGTCTTTCGTGGGGCATCTGATGCTGGACGAATCAGTCAAATTCTTGTTGTGCTTAAAGTGGCAGCGGTTATTGCTTTCATCATTGTGGGGATTACGGTCATTAAGCCAGCAAATTACCATCCATTTATTCCGCCACACAATCCGAAAACAGGTTTTGGTGGCTTCTCGGGGATTTGGTCTGGGGTGTCGATGATTTTCTTGGCCTATATCGGTTTTGATTCAATTGCAGCCAATTCAGCGGAAGCTAAAAATCCCCAAAAAACAATGCCACGTGGAATTATTGGGTCGCTTCTCATTGCTGTTGTTCTATTTGCAGCAGTAACCTTGGTACTTGTAGGGATGCATCCTTACTCAGCCTATGCAGGAAATGCAGCGCCAGTTGGTTGGGCCCTTCAACAATCAGGTTATTCTGTTTTATCAGAAGTTGTCACAGCGATTGCACTTGCCGGAATGTTTATCGCTCTTTTGGGAATGGTCCTTGCAGGTTCGCGTTTGCTTTATGCTTTTGGACGCGATGGACTTTTGCCTAAAGGTTTAGGTAAAATGAATGCTCGAAATCTTCCAGCAAATGGTGTGTGGACCTTAGCCATTGTTGCTATTGTCATTGGGGCATTCTTCCCCTTTGCTTTTCTTGCTCAACTTATCTCAGCCGGAACTTTGATTGCTTTCATGTTTGTAACTCTTGGAATTTATTCGCTCCGTCGTCGTCAAGGAAAAGATTTACCAGAAGCAACTTATAAAATGCCTTTTTATCCAGTACTACCAGCTCTTGGTTTTATTGGGTCATTATTTGTCTTTTGGGGACTGGATGTTCAAGCAAAACTTTATTCTGGAATTTGGTTCCTTATTGGAATTGCGATTTATTTTGCTTATGGAAATCGTCGCAAAAAGAAATAAGACGAAAAATAAAAAAATTAGCTTAGAGATTACAAAAAATGGTTTCAAAATTTTTGAGACCATTTTTTTGTCATTATTTTGGAGCTGACAAAAATTGCTAAAATAGCTAAAATAAGTTAAAATAGGGAAGTTATCAGCAACTTATGATATGAGGAGTAAACTATCTAAAATGAAAGAATATGAAAAACAACATCGAATCTTCTATGTCTTTGTACGCAATCTTGTCGCCTTTTTACTTTTCATTTTTAATGGAAAAAGTAAATATTACAATATCGACCGGATTCCTAAAGATGAAAATTATATATTAGTCGCCCCCCACCGAATGGCTTGGGAGCCAGTATGGTTTGCTTTTGCGACTCGTCCAAAACAATTTATTTTCATGGCCAAAAAAGAATTGTTTAAAGGATTTGGCGGTTGGTGGATTAAAATGTGTGGTGCTTTTCCGGTTGACCGTGAAAACCCAGGGACTAAACCCTTAAAACATGCCGTTAAAATGCTTAAAGAATCAGATAAATCAATGATTATGTTCCCTTCAGGTAGTCGTCATAGTGCCGAAATGAAAGGTGGCGTTGCGGTCATTGCTAAAATGGCAAAAGTTCGTATCGTACCAGCCGTTTATCAAGGACCTCTGACAATGAAAGGAATTTTCAAACGTCAAAAAGTTGCCATTAATGTTGGTCACCCTATTGATATTTCAGATATCAAAAAAATGAATGAAGAGGGAATTGCCGAAGTTAACCGCCGAATGGAAGTTGCTTTTGCTGAACTTGATAAAGAATTAAACCCTGATTTTCATTACGAAGCAAAATAAAAAAATAAAAAACTCTAGCAAAATATTTTGCTAGAGTTTTTTATCAGTCTGCGTCGAATCAAAAATTTGTCCTTCTGTTAGATTGAAATCAGACAGAAAATTTAAAATGATTGATTTGTCATTTTCGTTGTATTTATCAAAAATTTGTCCAAGCTTTAAATCCATGATTTTGTGCATCTTATCATGGATACTTGCCACTTTTAAGCCTTTAGTTGTGATATGGTAGTAAATTTTCTTTTTATCATTATCCGCTTGATAAGTTGTTAGAAACTGATGTTTTATTAAATTTTGAACAGCACGGGTCACTCCCCCACGAGTGACTGATAATTTTGTGGCTAATTCAATACCAGTTAAATCTTTTTTGGTTAGGGCGGATAAAATGTGAAGAGCCACCACTGACAGAGTCAAAACTTCTTTTTCTAGTTTGTCATCATTTAATTGCTCTAAAATCCATTTTCTTTCTTGAGAGCGATTGTCAGTTGCATGACGCAGTTCATGCAATTCCTTTGAAATTTTTTTGTCCAAGTTTGCTGAGTTCATTTTATCCATTCTTATATTATATCACAGCCAGCCATACGAAATAGATTTCCTAGGGCTGATTTTGGCTGACCAAAGAAGACCGATGATGGTTTGCAAAACCACTTTAAAGAGCGAGTAAAAAGTCTAATAAAAGAGGTGAGGGATATTTAGATAAGAAAGTGTGGAAAGGTTATAATAAACTTAGTTTTTCGTTGACTTTCCAGTGAGGTCTCAGAAACTTTGTCCAATTTTTTCTGCATTAGTGAACGCTTTTTCTTTCAATTCAGCAGAACGTTCTGGATAGCGAGCATATCCTTCTACGAAGAGTTGCTTGCGATTTTCGTCAGTAATTCCCACCATTTTCATTGTTTGGTCAATATAGGCAGCTCCTAAATCATTCGCCATATGGGTTGGATCTTGTTCATTATGATAAAAACCGCCAGCGGATTGGATATGAAGTGATTTTTTTCCTTCAAGTAAACCAATCGGACCATTTTCAGTATAACGGAAAAGCTTTCTAGGTACGGCAATGACATCGATATATTGTTTCAATTCAGCAGTGACAAAGCCATTGTACATAGGATTGACGAAAACATATTTATCAGCTGACAGAAATTCTTCTAAATATTCTTCATGACGATGGAGTAAATTTTTGTCAGCCACATTAAGTAAATCGGGAGTATATTTATTACGCTTCCAAGCTGCAAAAGTTTCGTTATCAAGAGCTGGAACTTTTTCTGCAAATAAATCGCGAATGATTATTTTATCAGAAGGGTTTGTTTGGCGGTAAGCTTCTTTGAATTTTTCAGTTGTAGCAAGAGACCAACTGAAATCATCAGTGTGTGGGTGGGCTAAGACGATGAGTAATGTTGTCATTTTATTTCTTCTTTCTTTTTTTGTTGACAAACAACATTATGAACTTAATTTTGTTGCTTGTCAACATGAAAACGAATTAAAAATCGAGTGTTTTGTGGTATTTCAGTTTGTAAAAGCTATGTAAAAGTGTTACAATTAATGGTAATATCCACTTATTTATGTGAAAGAGAAAATATGCCAAATATTATTAGAAAACTTGTCGAAAACGACAAAAAAGAGCTCAAAAAACTCAATAAAATGGCGCTCCAAGTTGAAAGTTTCGCTGATGAAATGGAACACTTGACAGATGAGCAGTTAAAAGCCAAAACTCCAGAATTGAAAGAACGTATTGCAAAAGGAGAAAGTCTTGATGACCTTCTCTATGAAGCTTTTGCCGTTTGTCGTGAAGCAGCTCGTCGTGTGCTTGGATTATATCCTTTCCATGTTCAAATCATGGGTGGGATTGTCTTGCATAATGGGGACGTTCCTGAGATGCGTACTGGTGAAGGTAAAACCTTGACTGCAACAATGCCTGTTTATCTTAATGCTTTATCAGGCAAAGGGGTTCACGTTGTTACTGTCAATGAATACTTGGCAACTCGTGATATGACTGAAATGGGTGAGCTTTATAGTTGGCTCGGTTTAACTGTTGGTTTGAACTTGAATTCAAAATCACCAGAAGAAAAACGTGAAGCTTATAACTGTGATATTACTTATTCAACATCAGCTGAACTTGGGTTTGACTATCTTCGAGATAATATGGTTACTCGTGCTGAAGATATGGTTCAAAAACCACTTAACTATGCACTTGTCGATGAAGTAGACTCAATTTTGGTCGATGAAGCTCGGACTCCTTTGATTATTTCTGGACAAGCCGAAAGTTCATCAGCACTTTACTATCGCGCTGACCAATTTACTAAGACTTTAAAAGGTCAAAACTTGAACGTTGCAACTTCTGATTACGAAGAGGGCGATGATTACAAGATTGACTTACAATCAAAAACAATTTCTTTAACTGAAGAAGGAATTGATAAGGCTGAAAAATTCTTCCAAATCGAAAATCTTTATGATATGGAAAATGTTGCCTTGACTCACTTTGTTGACAATGCTTTGCGTGCCAACTTTATCATGCTTCATGACATTGACTATATGGTTGATGAAAATCAAGAAGTCTTGATTATTGACCAATTTACAGGACGTACGATGCCTGGTCGTCGTTATTCTGATGGTCTTCACCAAGCAATTGAAGCTAAAGAAGCTGTGCCAATTCAAGATGAATCAAAAACAATGGCTTCAATTACCATCCAAAACTACTTCCGTATGTATAAAAAATTGTCAGGGATGACAGGTACGGCTAAAACAGAAGAAGAAGAATTCCGTGAGATTTATAATATTCAAATCACACCAATTCCAACCAACCGTCCAGTTCAACGTTTAGACCATCCAGATTTGCTTTACCCAACTTTGGAAGCTAAATTTAAAGCAGTTATTGATGATATTAAACGTCGTCATGCTGAAGGTCAACCGATTTTGATTGGTACTGTTGCTGTCGAAACTTCCGAATTGATTTCTAAGAAATTGGTTGAAGCAAAAATTCCTCACGAAGTTTTGAATGCGAAAAATCACTTCCGTGAAGCACAAATCATCATGAATGCTGGTCAACAAGGAGCAGTAACGATTGCGACCAACATGGCTGGTCGTGGGACAGATATCAAGCTTGGACCTGGCGTGATTGATCATGCAGACCCTGAATTCCGTGGACTTGCTGTTATTGGTACCGAACGTCATGAATCTCGTCGTATTGATAATCAATTACGTGGTCGTTCTGGACGTCAAGGTGACCCAGGGGTTTCACAATTCTATCTCTCTCTTGAAGATGAATTAATGAAACGTTTTGGTTCTGAACGTGTTTCAGCTTTCCTAGATAGAATGCGTATTTCTGGTGAAGATGCTGTTATCAAATCTGGGTTGATTACTCGTCAGATTGAAAGTTCACAAAAACGTGTCGAAGGAAATAACTATGATTCTCGGAAACAAGTCTTGCAATATGATGACGTAATCCGTGAGCAACGTGAAGTAATTTATGCGCAACGTCAAGAAGTTATCTTGACTAAAGAAGATATGACTCCTGTTTTGATGGGCATGTTCAAACGGACAATTGACCGTCAGGTTGATGGTCATGAACTTGCAGGGAATCTTAAAGACGAAGAAACAGTCAAAGATCTCTTACAAACAGTGCAAAACACAATGTTGCCAGAAGAGGCAATTGAATTATCTGAATTGACTGGTCTGTCAGGACAAGCAATGAAAGATTTGATTTTTGATAAAGTCAAAAGTCGTTATGCTTCACAAATGGAAAAATTAGCTGACCCAGAACGTCAGTTAGAATTCCAACGTGCGGTTATCTTGCGTGTGGTTGATAATAACTGGTCAGAACATATTGATGCTCTTGACCAAATGCGTCAGTCAGTCGGACTTCGTGGTTATGCCCAAAATAATCCGATTGTTGAGTATCAAGAAGAATCATATAAAATGTACAATAATATGATTGGTGCGATTGAATTTGAAGTCACTCGTTTGATGATGAAAGCACAAATTCAACCACAAACGGCAATCCGTCAGGAAGCGCCAAGAATGACAACGACAGCTTCACAAGAAAACATTACAAATGTCGGTCCTGACACTTCTGTCAGTGAAGAAATTTCATTTGAAAATGTTGGACGTAATGACCCTTGCCCATGCGGCTCTGGTAAGAAGTTTAAAAATTGTCATGGACGTACACACATTGCCTAAAAGGCCAATTAATTTACTGACAGCTTTGTCAGTAAATTTTTTTATCAATAATGGACGCAAATAAATGTAGAATTAATTAAAATTTTGATACAATAGATAAAATAACAAAGCGAAATACGAGGAATTAGAATGACTTTTAAAGAAATAAGTCCTAAGATAAATATTGATGCCATTAAGATGTTGGGTCATCTCAATAGTGAGCAACAAGAAAAAAAGATGCTTCGAGATAAAGAACTTGAAGCAATTATCAAAGGCGAAGATGACCGGTTGCTTTTGATTATCGGACCTTGTTCGTCTGATAATGAAGAAGCAGTATTGGAATATGCTCGTCGTTTAGCCAAACTTCAAGAAGCAGTCAAAGACAAGATTTTTATGGTAATGCGTGTCTATACTGCTAAACCTCGTACAAATGGAGATGGCTATAAAGGGTTGATTCACGAACCTGATGCGGATGGTCATACTGACTTAATCAACGGAATCAAAATGGTTCGCGACTTGCATTACAAAGTTATCACTGAAACTGGTTTGACAACTGCTGATGAAATGCTTTACCCAGAAAATCTGCCAATGGTTGATGATTTGGTCAGCTACCATGCGATTGGTGCACGTTCTGTGGAAAATCAACAACACCGTTTTGTAGCTTCTGGAATTGATGTTCCAACGGGATTGAAAAATCCAACTTCAGGAAACCTAAAAGTAATGTTCAACGGTATCTATGCTGCGCAACAATCACAAGATTTCCTTTTTGGTCGTGCAGAAGTTCAAACTTCAGGAAATCCACTGGCACATGCAATTTTGCGCGGTGGACAAGATGAAAATGGCAAATACCATCCAAACTACTATACAGATAACTTGCTTGAAACAATTGAGATTTATGAAAAAATGGGCTTGAAAAATCCTTTCATTCTCATTGACACAAATCATGATAATTCAGGTAAAAAATTCATGGAACAAATCCGTATTGTCCGTCAAACATTGGTCAATCGTGATTGGGATGATAAAATCCGCCAAAACGTTCGTGGCNTGATTGGGATGATAAAATCCGCCAAAACGTTCGTGGCTTTATGATTGAATCATATCTTGAAGATGGTCGTCAAGATAAGCCAGAAGTTTTTGGTAAATCAATTACCGATCCATGTTTAGGTTGGGATAAAACAGAAGCGCTCGTTCAAGAAATTTACGAAGCTGAAAGTAAAAATAAATAAAATTAAAAGCTGTCAAAACTGACAGTTTTTTTCAATTTTAAAGAGTATAAAAGTAGTTTAAAAAATATTAATTTGATCAGGAGATGAAGCGGATAGTAGTAAGGCTTCAAAAGTAGCCCTGAAAAAAAACTTGAAAATTTAACAGCAGATATTGCAAACCCTTTCGTTTTGTGGTACAATTTCAAGAGTGATAGATATTTTAGATATCGTCAATAAAAATGAAAAAACATCTAAGGAGAACCATAAAAATGGCATCTAAAGAATTCCACATCGTTGCAGAAACTGGTATCCATGCACGTCCAGCTACATTGCTTGTGCAAACAGCTTCAAAATTCACATCAGAAATCACTTTGGAATACAAAGGTAAATCAGTAAACCTTAAATCAATCATGGGTGTTATGTCACTCGGTGTTGGTCAAGGCGCTGACGTTACTATTTCAGCTGAAGGTGCAGATGCTGACGACGCAATCGCAACAATCGCTGAAACAATGACTAAAGAAGGACTCGCAGAATAATCATGACAACTATGCTTAAAGGTATCGCCGCATCATCAGGTGTAGCAGTAGCTAAGGCATACTTGCTTGTCCAACCAGATTTGTCTTTTGAAACAAAGACAATTGCTGATACAGCTAATGAAGAAGCTCGCCTTGATGCAGCACTTGCTACATCGCAAAGCGAGCTTCAACTTATTAAGGACAAAGCAGTAACAACCCTTGGTGAAGAAGCAGCATCTGTATTTGACGCTCATATGATGGTCCTTGCTGACCCAGATATGACTGCTCAAATCAAAGCAGTAATAAATGACAAAAAAGTTAACGCTGAATCAGCTCTTAAAGAAGTAACTGATATGTTTATCGGTATCTTTGAAGGAATGACTGACAATGCTTATATGCAAGAACGTGCAGCTGATATTAAAGACGTTACAAAACGTGTTTTAGCTCACCTTCTTGGCGTTAAATTGCCAAGTCCAGCACTCATCGATGAAGAAGTAATCATCGTTGCTGAAGATTTGACACCATCTGATACAGCTCAATTGGACAAGAAATTCGTAAAAGCCTTTGTTACTAACATTGGTGGACGTACTTCTCACTCTGCAATTATGGCTCGTACTTTGGAAATTCCAGCAGTTCTTGGAACAAATAATATTACTGAACTTGTTTCTGAAGGTCAACTTTTGGCTGTTTCAGGATTGACAGGTGAAGTAATTCTTGACCCATCTACTGAACAACAAAGCGAATTCCATAAAGCTGGTGACGCTTATGCTGCTCAAAAAGCAGAATGGGCTGCTCTTAAAGACGCTGAAACTGTTACAGCTGATGGACGTCATTATGAGCTTGCTGCTAATATCGGTACACCTAAAGACGTTGAAGGTGTTAACGATAATGGTGCTGAAGCAATTGGTCTTTATCGTACAGAATTCTTGTACATGGATGCACAAGATTTCCCAACAGAAGATGACCAATATGAAGCTTACAAAGCTGTACTTGAAGGAATGAATGGTAAACCAGTTGTTGTCCGTACAATGGACATCGGTGGTGACAAAACATTGCCTTACTTTGATCTTCCTAAAGAAATGAACCCATTCCTCGGATGGCGTGCACTTCGTATCAGCCTTTCAACAGCTGGTGACGGAATGTTCCGTACACAATTGCGTGCGCTCTTGCGTGCTTCTGTACACGGACAACTTCGTATCATGTTCCCAATGGTTGCTCTCGTAACTGAGTTCCGTGCAGCTAAAAAGATTTATGATGAAGAAAAATCTAAATTGATTGCAGAAGGTGTTCCAGTCGCAGAAGGTATCGAAGTTGGTATCATGATTGAAATTCCAGCAGCAGCAATGCTTGCAGACCAATTTGCAAAAGAAGTTGATTTCTTCTCAATTGGTACAAACGACCTCATCCAATATACAATGGCTGCAGACCGTATGAATGAGCAAGTTTCTTACCTTTATCAACCTTACAATCCATCAATCCTTCGTTTGATTAACAATGTAATCAAAGCAGCTCACGCTGAAGGTAAATGGGCTGGTATGTGTGGTGAAATGGCCGGCGACCAAACTGCTGTACCATTGCTTATGGGTATGGGGCTTGACGAATTCTCAATGTCAGCAACATCAGTACTCCAAACACGTTCACTTATGAAACGTTTGGATTCTAAGAAAATGGAAGAATTGTCTAGCAAAGCTTTGAGCGAATGTGCAACAATGGAAGAAGTTATTGCCCTCGTTGAAGAATATACTAAATAATATTTTCAATTAGTTTCGAATGATAAGCCTGTCAATTAATGACAGGTTTTTTTAAATAGTCTGTTTAGCTATAATAGATTTTTTAGAAGTAAAAAAACTTATCCACGGGGATAAGTTTTTTTCTATCAAATGAATTTGAAAAGAGTATAATAATAAGTGGATAAGGAGTTTTATGAAAAAGCTAAATTTTTTTGATTATTGGCTAATTGGAGAATTAATCTTTTGTTTAATACTTCTCTTAATTTTACCCCAGCAAATTAAGCTGAATTTCTGGATAATTCTGACGAGTAAAGAAACAAGCGGTTCAGTCTTGAATGTTTTTGCGCTTCCTCTTATTATGGCTCTTCCTAATATTATTCAACGCTCTGTCAGTAGGAGTGGCATCTACTGGTCAAAATTGAGCGTAACTACTCTGATTTTCAATATTATCCTTCTTTTATTGACCACTTTTTGGTTGCTGACATTGCCTTTTGGACAATAAAAAAATTACTGGTGAAAAGTCGAGTCTCTTTGTACTCTGAGAGTTTATAGAGAGACTCTGCCAATTCTGTCAGTAACTTATAGAAAGGATTAAAATGGTAATCCTTTAGTGAATTTTCCGAGTTTTTGTTCTGTAACTTTTTCAATTTGACTAAGTGCATCATTAACCGCATCAGTAACCATATCTTGTAAAGTTTCAGGATCTTCAGGGTCAATAACATCTGGATTAATGTTAAGAGATTTCAAGGTGCGATCACCAGAAAATTCAACCGTTACAAGGTCTTGAGCAGATTTACCAACAAAAGTTGTATTGGCAATTTCTTCTTGTGAAACTTGCATTTGTTTTTGAAGTTTTTGTGCTTGTTTCATCATTGATTGCATATTCATCATGGAAATATATACCTCTTTTAGAAATTTTGTTGAAAGGCTTTCAACACCCTACTATTTTACCATAAAAAAGATAATAAAAAAAATAAGCTAACAAAGGAGAAAGAAATGAAACTTACCAAAAACCAAGAAGAATTACTTAATTTGATTTATCAAGTTGTGTTAGAGCAAACGGTCAGTCCGAAAGAACGCGAGTATTTTATTGATGCTAAAAAGCGCATTGAATTAGGTAAAAATTTTGATGGCGAAATGAGTGAACTCTTAAAAGAATTGATGTATATTCCCAATTCTCCAGTGGTGAACCAATTTACAGAAGAAGCGCGTAAAAGGATGTTGGTAGGCCCATCAACAGGAGGGACAACTCATGGCTTTTCAAATTATCAAACCAAAAAATGAATAAAAAAGTGATTTTATTATTGTAAAATCACTTTTTGAATTACTAAGGGTGGGTCAGTAAATAATTTTAGAAAATAAAAAAACTCAGCCTTAGCTGAGTTAATATTAGTGCGGTGGGCGGGACTTGAACCCGCACCAAGAAAATTCCCGACAGGATCCTTAATCCTGCGCGTCTGCCAATTCCGCCACCACCGCAAAACAGTACCTAGATATAATACCATTTTTCGCCATCTTCTGTCAAGAAAAAACTCATAAATCACTGATATAAAAGTCAATAAATTACGGATTATAAGTCTTCATAAATTTTGAAATTGTTTGATGATAGAGTGTGGGATTTGTTTGGAAAGACCGAGCGTGAGCAGCGTTTTTAACAACTAACATTTCTTTGGGCGTTCCGAGCTTGACTGATTTGTAGTTCTCATAGACCATTGAAGTTGGAACATATGTATCTTTGCTTCCATGAATCAAGAGAATGGGAAGTTTATCTTTGGCTAGGGCTTTAGTTGCGCTAGCTTCTTGGAAAAACCACCCTTGTCGAATTTTGCTTTCAAGAGAAACGCTGTAAACCAGCGGGAAAGCTGGAATGTTGTAGCTTTCTTTGGCTTGATATACAATTTCATCCCAAGCGTTAGTATAACCACAATCTTCGATAATATTTTTTACTGATGATGGTAAACTCTTTTCGCTAGAGGCCATCATTACGGTAGAAGCGCCCATTGAAAGACCATAAAGGCTGATATGACTTTCGGGATTTTTGTCAGTTAAATATTTTGCCCAAGCGATCACGTCAAATTTATCATGGTAGCCAAAAGTAATAAAATTCCCCTGTGAATTTCCGGCACCACGATTGTCTGGCATCAAGACATTATAGCCTAACTCATGGAAAAGTTGACCATATTGTCGCATCGCAGATTTATCCTGACGAAAGCCATGGACAACAATCACAGTATTATTGGTTTTTTGTTCAGCTGGTACATACCAAGCATCAAGTTTTAAATCATTATTTGTCAATGTTTCGGTAGATTTTGGTAGTTTATTAAATTTTTGAACCAGAGAATAATTAGGACTTGAGGTTTTGACTTGTCCAATTGGTTGATTATTCCGGACACAAGCAATTTGATAAAAATATAAAGTAGCCCCTAAATTAAGGATTAAAAGGACAGATATAATAGCGATTAATATAGTCCAAATTCGTTTTCTTAGCGATTTTTTCATGAATTTCATTATACATGAAAAAATGTTATAAAACCAATATAAAAAATCTATAATGTCGTACAATTTTCGTGGTGGATAGATTAATGTGTGTTTTTGTGATAAACTTATTCTGAAAGTAATTTTTTGTGAAGGAGCTTTCAATGATTGAAAAATGTAAGGAGTGGAAAAAGTTAAACATGAAAAAGGAATAATAGCATTTTTGACAGTATTGACAATTTTGCTAACGGGAGCGGTTAAAGTTTCAGCAGACTCAACACAGGCAGAAATTTATCGACTTTATAACAAGAATACCGGAGAGCATTTTTATACAAGTAGTGCCTTTGAACGAGATTCTGTTAACAAATCAGGTTGGTCTTACGAAGGGGTAGGATGGATTGCTCCCAAAAAATCATCAACGCCAATTTATCGAGTTTTCAATCCAAATGCCAAAGGTGGAGATCATTACTACACCAAAAGTAATTATGAAGCTAACCAACTTGTAAAAAAAGGATGGAAATGGGATAACAAAGGTCAACCAGTATTCTATTCTGGAGGGAATATTCCAGTATATGTTGCATTTAATCCTAATGCCAGCTCTGGTTCACACAACTTCACAAAAAATTCAAATGAGCAAAAGAACCTTCTTAATTCTGGATGGAAATATGGAGCGGTCGCTTGGAACTCTGAAGCTTTGATAAGTCCAAAACCACAACCTTCTTGGAAGCCAGGCGTTTCTCGTTTGTACACTATTCCAGGAGTTGCCCGCACCGTTTTTGGTGACAATATCATGGAAGAGTCAAATGTCAGTAAATTAGGACCTGTAACAGTAGAGGTAAGTGCCGATTTAAATCTTACTGGCTCTGGACGAGGCTATCATGGGAAACTGATGCTAGGAGATATGAACGGTAGCAATGTATCCTTCGGGATTCAGTATGATGCCAAAAGCGGTTTAGATGATGGTCAATGGGCTGGAAAAGGAGTCTATTTATCAGAAAATGTTGCAGGCGGAGGAGTACATGAAGGCGGAAATGCTTTATACGTTGCCTATGGACCAGCTCCTATTGGGAAAAAAGTTCACCTCAGTTTGGCTTATTATCAAAGCCGTCAGCTTGTAGCCTTCTTTGCTGATGGAGTATTGATGGGTAGTCAAAAAGTTAGCTTTAATGCCACGAAATCAACGACAAATGCCATCCTAAATCAAGATCGAACAGGTTTGACAGAAACAAATGCACTCTATATGATTAGTGCGCAAGGGGCGACTGCTTTTGGAGGAGATTCAATAAATGCAGTATTTACCAATATTAAAACAGGAGGAGTTCCTGTCGGATATGAAGACTGGGTAGATAAACCTGGAAATGGTGCGCTCAATTGGTGGAACATATTGGCTAAAAACTATTCAAGCACTTACCAATCAAATGGTATCGCAGATAGCCAAAAAATTCCAGAAAATGCCCAAGTAACAGTTAACGGAACTTGCAACCTACCTGCTGGTTATGACTGGGATTCATTCCCAGGAGCAAAACAACCGACGGGAGGAATTCAAATTCCAGCAGGAATCCCTCTTAACTAAGCGGTTCGAGTTTAGGCTCCAAAATTTCAAAAAATTATTTAGCATTTTTTGAAAAAGTGTGATAGAATGAAGAAAATAGAATAAATACTCCACCGGGAGTTAAATCGTATGAACGATTGTTTGCATTTCAGTAGGTCTGAGAAGAAATGTAGATAGTCGTTCTTTTTTTAGCTGAGGAGGCGAAAATGACTTGGCTATATCTACTAATAGCAGGAATTTTTGAAGTAGTTTGGGCAACAACAATGAAGTTAAGCCACGGATTTTCAAATATAAAGTTTACATTATTAACAATCATTGGGATGATTGCTAGTTTTGGTTTCCTCGCCCTAGCTCTAAAAAAGCTTCCTTTAGGGATTGCTTATCCAATTTGGACAGGGATTGGTGCAGTGGGCTCTATCTTAATTGGTCTTATGATATTTAAAGATAAAGTTCCACCATTAACATGGCTTTTTATAACTTTCTTAATCGTGGGGATTATTGGAATAAAAGTAACAAGCGGTCATTAAAGTTGACACAGCCTTTTAATTTTTTAGTATATAGATTTCATGATATAATAAGAGAATTGGTAAAAAATAAAAGAAATAGCAGTAGCTGAGTCTATTTGCTATTTTTGAATGAGGAGGAAAAAATGAAAAACAAAAAAAGCATGATGAATTTAGCAATTTCTAATCTGTTTTTAGTATTTTTGGGTGCAGGTTTAGTCATTCCTGTTTTGCCAACCCTTAAAGAACAAATGCACTTTTCTGGGACAACAATGGGAATGATGATTTCTATTTTTGCCATTGCTCAGTTAATTGCCTCACCGATTGCTGGTGCTTTATCTGATAAAATTGGGCGTAAAAAACTCATTGCGATCGGAATGATTATTTTTTCTTTTTCCGAACTTTTATTTGGACTGGCGCAAGCGAAAACAGGCTTTTATATTTCACGAGCTTTAGGAGGCGTTGCAGCGGCAATGCTGATGCCATCAGTTACAGCTTATGTGGCTGACATGACTACAATTTCCGAACGCCCTAAGGCAATGGGACTCGTATCAGCAGCAATTAGTGGTGGGTTTATCATTGGACCCGGTGTAGGTGGTTTCATCGCTCATTTTGGTATCCGTGTTCCTTTCTATGTTGCGGCAATTTTAGCTTTTATTGGTTTTATTTTAACAATCACGATTTTAAAAGAACCTGAACGGACAATGGAAGCCAATCATGAAACCGAAAAAGTTTCATTCCTTGATATTCTCAAGAACCCATTATTTGGCTCATTATTTATCATTATTTTGATATCATCATTTGGATTACAAGCTTTTGAGTCAATTTATAGTATCATGGCAAGCATTAACTTTGGATTTAGCATGGGGGAAATTGCTTTAGTCATTACAGTAAGTGGTATCCTGGCCCTCTTTTTCCAACTCTTTTTATTTGATACAATTGTCAATAAAATCGGAGAACTTGGTCTAATTCAACTGACTTTCTTTGCAAGTGCAATTTTTATAGCAATTATTGCATTTACGAAAACAAATTTAGTTGTGGCTCTTTCGACCTTTGTTGTATTCTTAGCTTTTGACCTGTTCAGACCAGCTGTGACGACCTATTTATCGAAACATGCTGGAAATCGTCAGGGAGCAATTAATGGTTTAAACTCGGCCTTTACAAGCTTTGGTAATATCTTAGGGCCAATGGCTGCAGGATATATGTTTGATATTAATCATCTATTCCCTTACTATATCTCTGCGATTATTTTACTTGGAACAGGATTTTTATCATTATTCTTAAATAGAAAAAATTTGAGTAAAGCTTAAATCACTTTTCAGATAGAAAGTCTATGGTCATTCGTAGGCTTTTTTATTTATATTCAAGACTTCTAGAGAAATTATAAAACATTAAAAAACTTCATTACATTTTTTTATTATTATTAAATAAAAGTAGGATTACAATAAAAGGTAATAAGGTAATCCGAAAAGCAGAAATTCTGTTGATTTTTAAGGGTACATAGACTATACTAATATCAGCAAAGGATGGGAAGATTCTATTTTAAATGAGAAAAAATGATTAATATAGACTATCCTCAGTATTAATATCTAAGAAAATGAGAATAAAATAATATGAAATTATCAATTGTTGTTCCGGTATACAATGAAGAGGAAAGTATAGAACTATTTATAAAGGAAGTAGATGATAAAACAGAAAAGTTACCGCTCGATAAAACTTTTTATTTTGTCAATGATGGTTCTACTGACCGGACATTAATGATGATAAAAGAGTTATCCGAAAAAAGGATGGATATAAAATATATAAGTTTTTCAAGAAATTTTGGAAAAGAAGCGGCATTACTTGCTGGTTTAGAGGTATCTGATGGCAATTTCGTTACAATAATGGACGTTGATTTGCAAGATCCGCCAGAAATGTTAAATGAAATGTTTATAAAAATTAATGAGGGGTATGATGTTGTAGGGACAAGACGAATAAATCGAGAAGGTGAGCCATATATCCGTTCTTTTTTCTCAACCCTTTTTTATAAGATTATAAATAGAATCTCCAAAACAAAAATCGTTGATGGAGCGCGTGACTACCGTTTGATGACTCGACAAGTTGTGAATAGTATTTTGCGACTTCAGGAGAACAATCGATTTTCAAAAGGTTTATTTTCGTGGGTAGGTTATAAGGTACTTTATTTAGACTATACAAACAGAGAAAGAACTACTGGACAGACTTCTTGGTCATTTTGGAGTTTACTTCGTTATTCTGTAGATGGTTTTATTAATTTTTCTGAACTTCCTTTGAATATTGCAACTTTTATCGGTATACTTTGTTTTTTTTCTTCGATAATATTGAGTCTTTTCTATATTTTGAAAACTATTATCTGGGGTGATGACGTCCAAGGTTTTCCAACACTTGTTGTTTTAATTTTGATGTTGGGGGGCTTGCAACTCCTGGCTTCTGGAATCATAGGAAAATATCTCTCAAAGACATTTATAGAGGTAAAAAAACGTCCGAATTATATCATCAAGGAAAGTAATATAGAAAGAAGGTTTGATTGTGAGCAAAAAGGCTAAAATCCCTCTATTATTAGTAATTATATTTTATGCTTTATATTTTACGCTAACAAAAGTTGACTGGATGAGTGGAGATGCTCAATGGTTTTCTAAGGTTGATTCTTCCCCAATCAGTTTTGTGATAAAAAGGTATGAAACTTGGTCGTCTCGGTTTTGGATTGAGGGGGCAACTCTGATTGCGAGCAAACACTTAATTTTATTTTATATTTTCACAGTAATTTTGACGCTTTTATTTTTTTATTCTCTGAGTGAACTTTTTTCTTTTAATGAATATGATAGTAATTTAGTTCTTGTTGTCTTTTTTATGGCACTATTTCCGGTTGTTTCTCTTCAATCTGCAGGGCCAATTGCTACAATAGTAAATTATATCTGGCCTAGCGCGTTATTTCTTTATTGGTTAATGACAGATAGACACAGAAAAATGAAAAATATTGGAAGTTTACAAAATTCGCTTAGTATCCTATTTCTGGGACTCGCTGTTTTTAATGAAGGGTTGGCAATTATCCTCTGCCTCTATCTTATTCTTTGCCTTATAGTAGAGAAAAAGAACTTTTTTAATACATATAGAATGATTTGTCTTGTCATTTCTCTATTAAGCTTTTTAAACGTCTTGCTTTGCCCTGGAAATCAAAATCGGGGAATGTTGGAAATTGCAAGATGGTTTCCGACTTTTAATCACTTATCATTTTTAGATAAAATACTCATACAGTTTAATAATATTGCCTCAAATTTGATAGTAAGTCACAATCTCCTTGAAGTTTTAGTTATATTATTATTTATCAAGGCGATTCAAAGGAGGCAAAGACTGTCAATAATTCTATCTGGAGCTGTCATAATGCTGACGAGTGCCTCTCATCAACTAATTTCAGACCGACTTAGTGTAATAGTAAAGGAGTCTCCAGGGAAAGAATTTAATCAGCAGATAATTGGGACGCTTTTGAAACCTACTCTCATTTTTGCGACTCTAATCCTTTTGATTGTTTTGATTATTATTCTGTTATATGGTAAGTCAAAAACAAGCTTAATGATAATCGCTTCTCTAGTTATTACCTTTTCGTCAGCTATGGCTATAAGCTTATCACCAACCTTGTTAGCTTCGGCAGATAGACCTCTATTGTTCTTATATTTTGCACTTGTATTTAATTGTATTTTCTTAGTCAATGATTTAAGTGAATTTAATGAAAGAAAGGCCAGCATAATCATGGATAAATCTAAGTAGAAAGTTTCCCTAAAAGTTCAAACCAAGGATATTCTGCGTAAAGTATCAATTAAAAGTTCTCAAGTCATTAACTTGAGAGTTTTTTCATTTATATTATATAGGCATTTCTCAATTATAGCGCGTGATTAGAGTAAAATGTTAAGCGATACGAAAGTGATTAATATTACTATTGGTAAAATTAATCACTTTTTTCTGACCTTTTATCATAAAACTTTAATTAAAATAGTATTTAAAGAGCCCAACATTTTTGATATTCTAGATATATCAAAAGAGAATAAGGGTTTTGATAACATTTTTGTTTTTTTAGTGAATGTATAAATTTTGAGTTGATTGCGTATAGGTTTAAAAAAGCAAAGAATATTATAAAGAAGAGAGGGAGAATAAGCTTAATAAATGAATTTGTCAGAAATTCATAGAATAGTTTATAATATCTGTAAGAAAGAGTATTTGTATATGAAAAGGAAAAAGGATACTTTAGTTAACCTAAATGATACCATCAAAAGAGTAATTGAAAAAGTTCAACCTAAAATACCACAAAAAATTAGTTTTGATAAAGAGCTAAATGCTACTCTTCATATCGATGAAGTAATTTTAAAAAAAATTATCCGAATCTTTTTAGAGAACGCAAGTAAAACCGCAGATCCAAAAAGTGTATTAAAAATAGCTTTATTAAGACAAGGATATTCTATTGATATCGCTGTTTCCAATGAAGGGGTAAATTTTATTTACGAGGAGAAGAAGGCTATCTCCAAGCTCAATCTTTCCGATGATACTCTAGAAACAAGAACAACTATTGGACTTTCTCTTATCAACGAGTATGCTGAAGCTTGTGGAGCGTGGTTTTTTCTATCTGATAATTTCCCCAGCGGAAATGTATTTCATCTTGTATTTAATCAAAACCAAGAAAAGAGATAAGATTTGATTAAACTCGAAAAATTTACCCGTTATTGTTTAATTGGTTTAACTTCCCTTGCTTTGTTAATGATGATTTTCATATTCTCTACTGAATCAGGTAACGTTAACCCGTTTGTTGTTATAATAACCATGATCCCTCTATATTTTATATTACGATTTATCAATGGCTTACTGAGAAAATCTTCCAAACGACAATTAAGAAACATTGTTATAGGTTCTGTTTTAGCCGTGACTATCCTTGCCATACTGAATGTCATTTTCTTTAGAGTTCAGCTATTTGGTGATGTCCAAATATGTATTGATATGGCTAGAAAAATTAGTCAAAATAATTTTGAATGGAGTAACTGGATTTTACAATATAAAAATCTTGTTCCCCTAACTATTTTATACAGCTGGATGATGAAAATTGGTCAGTTTTTACACACTGGTTTTTATCCTATTTTTTTCGCATATAATATTAGCTTACTTATAGGAAGTCTTGTATTAACGTTGCTAACTCTCTGGCACAAAAAACCACAAAGTGCTGCACTTGCAGGCTTGTTAGCGATAGTTCTTCCTGTATTTTATAGTTTTATAATACAAGTTGGTTATACTGATGGAGCTAGTATACTCGCTTTATCACTCTTAATCTTTCTTTTTGAATACAATCATCTAAATTGGTGGAAATTGATATTACTCACTTTTGTTTTTGCTTATGGCTATTTAATGCGACCCAATATCATCATTGCTCTGGTGGCTCTATTTATAATTGGACTTTTCACATATAAAAAACAAAATAATATTTTTAAATTAGTCAGTAAGCTTTTTATTTTTTGTTCCTTAGGAATTATACTTGCTACTAGTACGAGTAAAATTTTTGATGCAACTTATCATTATAATGTTAATAATCCTAAGCAGTTCCCTGTGGTGCACTGGATTTATATGGGATTGAATCAAGAAAAAATTGGTCAATATAACAAAGCTGATCGCAGTTATACTCTGAATCACGAAGGTTTTTCTTCGGCTCAAAATGCTGATATCGCAGGAATTAAAAATAGATTATTAAATTATAGACCACTGACTTTGGGGTTACACTTCATCAGCAAATATGGTATTTTGTGGCATGAAGGAACTTTTCAAACTTTGACAGATTATCAAAAGAATTATATTTTTGCTCCAAAATTATTTTTAAAATATTCTAAACTTATCTTTTTAGTTTCTCAAGTATTTTCGAAAGCTTTAATAAGTCTGTTTTTATTTTTTTTAGTTTTAGAATTATTACGTAAGAAACCAATTCCTAGAAATTCTATTTTATTATCATTATTGATAATATTTGGAATAAGCCTTTTTCATACCATCATTTGGGAGGTGAAAACACGCTATCAATTCATGACTTTCTTTTTACTATTTTTTGTAGGAGTCTATGCAATGGTTGAATATTTTGAAAAAGATAATTTTTAGAAATTTATAAGTTTCTAAATTAGTCAATTTTTATTTATGCTAAAATTACCTACCTTATAAAGAATTCAGAAAGTGCCTGTTCTAAAAAACATAAAAGCAGACATTTATCTGTTGTTTGCGCTCAATATTGATAGGTGACTTACTAAGTGGTTGTTTTGGGAGGACTAATCCTTTCCTAGTGATTATTTCCTATTTAATAGTTTATGTATTTTTCAAATCTAAATTTAGATTGTTTTATGATGATAGATTATTCCTATCATTTTTTTTTGAGCCCGTTAAGCTTTCTATTTTATTATCATATTCCTAAACATGTTGATTTGGAAGATTTGAGTTTAAAAAAGCAAGAGCTTTCTGTGTTATTCATCTATCAAGGTTATAGATATTGGGAAGTAGATTATGAAATGATTATAATTGTCATCTCTGATTTTGAATCGTGGTATTTTATGAACAATTTCTTGTAAATTTACTTAATTAAGCAATGGATAGAGAAGACTAATTTTCATTTGATTTGGATATTTTTATTTTCCTACAGTTAAATTTTTCCTTAATATTCGATAGGTGTGCTATTCATATTTGATTAATGAGAATATGGAACCTGATAATTTTGAATAAAAAAACCTCCTGATGTAATCTTATACATACAGGAGGAAAAGGAGTAAGCGTATTCAATACTATCATTTTTCTTATATAATAGAGTTGAGAATAAAGAACTCTACTTATAAGGAGTCAAGGGGATTTGAACCCCTGCGCCGCTTTACACGGTTCGACGGATTTCGAGTCCGTTGCATTACCACTCTGCCATGGCTCCGCTCCCTTATCTAATTTCATTATACCATAGTTAATTACCTTCCTGAAATAATATGAAATAAGAATAACTAAAACAAAAAACGCATATTTATACAAAAATGTTGACAAATGAATAAATATGCTGTATAATTGCATTTATATTAATTTGAAAGAAGAAAAATGATGGGAAACAAAAAAATTGTCTTGGCATATTCAGGTGGATTGGATACGAGTGTCGCTGTAAAATGGCTGACTGATAAAGGTTTTGATGTCATTGCCGCTTGCATGGATGTTGGTGAAGGGAAGGACTTGAATTTTATTCATGATAAAGCACTCCAAGTTGGTGCGGTAGAGTCTGTTGTTCTAGACTGTAAGGCCGAATTCGCTGAAATCTTCGTTGGTGCTGCCCTCAAAGGAAATTTGATGTATGAAAATAAATATCCTTTAGTATCAGCATTGAGCCGCCCTTTAATTGCTAAAAAGTTAGTTAAGGTGGCTAAAGAAAAAGGGGCAACCGCAATTGCTCATGGCTGTACAGGTAAAGGAAATGATCAAGTTCGTTTTGAAGTAGCAATCCATTCACTTGCGCCAGAACTTGAAGTGATTGCTCCAGTCCGTGAGTGGCATTGGGCTCGTGAGGAAGAAATCGAGTATGCTAATCAAAATGGTGTTCCGATTCCTGCTGATTTGGATAATCCTTATTCTATTGATATGAATTTATGGGGACGTGCCATTGAAGCAGGAGTTCTTGAAAATCCTTGGAATACCTGCCCTGAAGATGCTTTCTTCATGACTAATTCTGTTGAGGATGCTCCGAATGAACCTGAGTTTATTGAAGTTGAGTTTAAAGAAGGTTTGCCAATTGCTTTGAATGGAAAAATCATGGAATTGCATGAAATTATTAAAGAAGTGAATATTATTGCAGGCAAACACGGTGTGGGTCGGATTGATCATATTGAAAACCGCTTGGTTGGGATTAAATCACGTGAATTTTATGAATGTCCAGCTGCTATTACCTTATTAAAAGCCCACAAGGATTTGGAAGATTTAACTTTTGTTCGAGAATTAGCACATTTCAAGCCCGTTCTTGAAAATGAATTAGCAAATTTGATTTACAATGGCTTATGGTTTAATCCTGCGACTAAAGCTTTAATAGCTTATCTTGATGAAACACAAAAAGTAGTTAATGGCATCGTGAGAATTAAATTATACAAAGGTTTAGCGACTCCAATAGGACGTAAGTCAACCAATTCTCTTTATAGTGAAAAATTGGCAACCTACACTGCAGCTGATGAGTTTGACCAGGCAGCGGCAGTTGGATTTATTAAACTTTGGGGCTTGCCTACTCAGGTTAATGCTCAAGTAAATCTCAAATAAAAGATGAAAAAATTTGGAAAGTGAGAGAATGGTAGAAAAACTTTGGGGAGGACGTTTTGAAGCCTCATTAGATAAACAAACTGAAGAATTTGGTGCATCAATTAAATTTGAACAAAGACTTGCTCCTTTTGATTTAAAGGGCTCTTTAGCTCATGTGAAAATGTTAGGTGAAACAGGGATTATCACTGCTGAGGAAGCTACAACAATTGCTGATGGGCTGATAAAAGTAGAAGAAAAACTTATGAAGGGGCAAATTGAGTTCAAAATTGAAAATGAAGACATTCATATGAATATGGAAACTTATCTTCATGATGAAATTGGTCCACTTGCAGGAAAACTTCATACCGCTCGGTCTAGAAATGATCAAGTAGCAACCGATATGCACCTCTATCTCAAAAGTGTTTTATCTGATCTTTTAAAAGCTTTAAGAACGCTTCGTGAAACTATTGTAAATCTTTCTGTAAACCATGTTGACACTCTTATGCCGGGTTATACTCATTTGCAACATGCCCAACCGATTTCTTTTGCCCAACATTTAATGGCCTATTATCAAATGTTTACTCGAGATTTTGAACGCTTTGAATTTAATGTAAAACATACTGATATGAATCCTTTAGGAGCGGCAGCTTTGGCTGGAACTACTTTTCCAATTGACAGGGAGTTAACCACAAATTTGCTTCAATTTGAGAAAGTCTATGCTAATTCCATGGATGCTGTCAGTGATCGTGATTTTATTTTGGAATTCTTGTCAAACTCTAGTTTGTTGATGATGCATTTATCAAGATTATGTGAAGAACTTTTGCTTTGGTCTAGTCATGAATTCAATTTTGTTAGTTTATCAGATAATTATTCTACGGGGTCCTCCATCATGCCACAAAAAAAGAATCCAGATATGGCTGAATTGATTCGAGGAAAGAGCGGAAGAGTTTATGGAAATCTTATATCTTTATTGACTGTCATGAAGGGACTTCCTTTAACTTACAACAAAGACTTACAAGAAGACAAAGAGGGAATGTTTGACAGTGCTGATACCATATTAACATCATTGAGTGTTATGGATGGAATGTTGTCAACCATGACTGTAAACCGTGTAAACATGGAAAAGGCGACAGAGCAAGATTTTTCAAATGCAACCGAGCTGGCTGATTATCTTGCGGCAAAAGGTCTTCCTTTTAGGGAGGCACACGAATTAGTAGGTCAATTAGTTTTAAAATGCATAAAAAAAGGAATTTATCTTCAAGAGGTGAGCTTAAAAGACTATCAAGCTTTGTCTCAATTAATAGAAGAAGACGTTTATGAAATTTTGAAATCTAGAACGGCTGTTTCACGAAGGAATTCTTTAGGTGGAACTGGTTTTGAATCGATTAAGAAGCAAATTGAACAAGCAAAAAAAGAGCTTCAAAAATGAAGCTCTTTTTATACAATTACTTTTTTAGTGTAACTGAATTATTGTGTGTAAAGTAGTTGATCAGATTGAAGATGACAAGGATTGCTGAACCTACAAATACATAACGATAGTCGATAAAACCAGCAATAGCTGAGCCTAATAGAGGACCAGCAAAGGCACCGATTGATTGAGCGGATTGATTGTAAGAGAAAATACGGCCGGTGACAGCTTGAGGAGATTCTTTGGCCAGAATAGCTTGAACAGATGGTAAAATCGCAGCATCAGAAATTCCGACAAAGAGCCTCATAACAATCAGAAACCAAACATTAGTTGTCAGTGCGGTAATTGAAAAGACAATAAGTGAGAAGAAAAGTCCAAAGCCAAGAATTTTTCTTTGACCGACTTTATCACCAAGTCTCCCTAAAAATGGGGCAGCAACTAAGGTTACTATTCCTGGAGCGGCGGCGACAAGCCCAGCCATGAAAGTGATATTCCCTTGACCATGCATGAGTTCTTGTACATAGAGTGAAAGAACAGGATTAATGGATTGATTGGTCATTTGGGTAATCAATGTTGCGAAAAACATTCCCCATATTATTGCAGGGTGTGTGACAACTTCCCATACTTGTTTGTAGGAGAGCATGTTTTTCTTTTCAACTGGTTTAAAAGTTTCTTTGACCAAAAAAAGTGCAAGGAAAAAAACAAGGAACATGATGATACCTGTGACGCTAAAGACACGACGATATCCAGTTATATTAACGAGGACCCCACCAACTATAGGTCCGATTAATGTTCCAGCTACAGAACCTGTTGTGAGTAATGATAAAACTGAACCGGATTTTTCTTTGGGTGCCGAGCTTGCCATCAAAGCCATTGAATTGGATACAAATCCAGAAAAAGCACCAAGCAACATTCTCAAAATAAGGAGTTGCCAAGCAGCCGTGACGAAAGCCATTAGAGAAATTGAAATGGCCATTCCGAGAGAGGCTCTTAAGAGCATCAACTTTCGACCTTTTTGGTCAGCTAATCTTCCCCATAGGGGAGAAACGATGGCTAAAACAATAAAAGTAGATGAGAAAACCAGACCAGACCAAATATTTAATTCTGTTTTTGAATAGTGACCTAGTGTTCCGATATAGAGTGATATAAAAGGGGAAATAAGGCTTGAGCCAATTCCCGTCATAAATGTCCCAAACCAAAGGACGATTAAATTTCGTTGCCATGATTCTTTCATGAATAAATGTACTTCTTTCTTGATGTATTCATAATAATATTATAAAACTATTGTTCGTAGTTTGTCAATGACGAATCATCACTTGAAAAAGAGAGTGAATAGTTTTATACTGAAATAAGATGCTTTGAGATGAAAAAATCTCAAACTTCAAGAAAACTTTCTAATCAGAAAGTACTGAAAGGAATCCTATTATGGCAAGGATTGCATTAACCCGCGATAAAATTGTTCAAGCGACAATCAAGTTAGCTAGTGAAATTGGACTCTCTAATGTGAGTTTCCCTCGTTTAGCAGAATATTTTGGAATTAAAGCTCCGTCACTTTACAATCATTTTAAAAATATGGAAGAAGTTCGAGTAGCGACTGCAGTTTACTTACAAAAAGAACTAAATCATGAATTGACTCATGCAATGGTAGGCTTGACGCCTTTAGCCGCTCTTAGAGCTTATGCTGAAAGCTATAAAAAATTTGCCGAAAAATATGAAGCAGTTTATGAATTAATTAATGTGATACATCAGACAAATAATGGTGAACTTGAATATTTAGCAAAGGAAAATATTCGCTTGGTTCGTCGTAGTTTAGAAAATTTTAATTTATCAGAAGAAGAGAATTTTCATATTAGTCGAATGTTTAGGTCAACTTTGCATGGATTTATTACTTTGACGCAATTAGGTTATTTTCGTCAGTCAGGCTCAATTTCTAAAGAAGAGTCGTTTACTTATATGGTAGATCATCTGCTTAGTACGCTTAATGATAAACATAGTATTTAAGAGAATAAAATATTCCTATCAAACAAAGTTAGGATAACAAACAAAAAGGAGTTATGGAATATTTTGAATAAAAGAACGTTTTCATTTGAAATAGTGACTTTTTAGCAACTTTATGATAAAATTAGTACGATAATTTCTAAAATGGGAGAGAGTGGCTTGGCTATAAAAAAAACATATCGCGTTAAACGCTCAAAGGATTTTGACCAAATTTTTTCAGCGAAACATAGCTTTGCCAATAAAAGATTTGTAGTATATAAATTAAATACAAATCAGCCTCATTTTCGTGTAGGGCTATCAGTAAGTAAGAAACTTGGGCATGCGGTTTTGCGTAATCGAATTAAACGTCTTTTGCGACATGCAGTAGCTGAATTTAAACCTTATTTGGTAGATGAAGATTTTGTAATCATCGCTCGTTCGGGTGTTGAGACACTTAGTTTTGAAGAAGTAAAGAAAAATCTGAGACACGTGTTGAAGTTGTCAAAAATCTATGTGGATGGAGAAAACGATTGAAAAAGAAATTTAGTTTGATCGCAATGGCGGGAGCTGCCCTTTTGTTACTTACAGCCTGTGGAACCAAGGCAGTAACAGGTAGCTCCAGCAATCTTTGGGATCAAATCGTATATGGCTTTGCACAGGTTATTCGTTTCTTGTCATTTGGTGGTTTGACCGGAGTTGGTATTATTTTATTCACAATTATTATTCGGGCAGCATTGCTCCCGTTGATGAATATTCAAATCAAATCTAGCCAACGTATGCAAGAAATTCAGCCAGAAATTAAAAAAATTCAGGCTAAATATCCAAGCAAAGATATGGAATCTCGTCGTTTGATGAATGAAGAGATTCAAAAACTTTATGCTGAAAACAAAGTTAACCCTTATATGGGATGTTTACCTTTGGTTGTTCAGATGCCAGTGCTTTGGGCACTTTATCAAGCCTTGTCTCGTGTAGACTTTTTGAAACACGGAACTTTCCTCTGGTTTGAAATTGGAGCAAAAGATCCAACTTTTATTTTACCTATATTGGCAGCAATCTTTACTTTCTTGAGCTCATATTTAATGATGAAGTCTGCTCCTGAAAGAAATGCAATGACGACTTCAATGACTTATATTATGCCGATTTTCATCTTGATTATGGGTGTAAACTTTGCGTCCGGAATTGCACTTTACTGGGTAATATCTAATGCTTTCCAAGTCTTTCAAACGATGTTGTTAGCTAATCCATACAAGATTATTGCAGCGCGAGAAGCTAAGGTACAGGTCGAAAAAGATAAAGTTAAAGCTCGTGAAAAAGCATTGAAGAAGGCAAGAAAAAAATAAAAAATACCATTGGCAGTTTTTATTTTAATTGGAAGTTGTGCTAGAAATTGTCAATAGGCTTTATCATATGACAGGAGTAGTTTGATTATGGCTATTTTTACTGGTGAAACGGTCGAAGATGCAATTGATCGTGGTTTAAATCGATTAGGCGTTAAGCGCGAGAATGTTCATATTCATATTGAACAAAAAGAGAAAAAAGGTTTCTTGGGATTTGGAAAGAAACGGGCTCGGGTTAATATCGAGCCAATCCATGAGGAAACGGTGCGTAAAGCTGATCATTTGGCTGAACGTGGTGTAGATGATACAATTAATCTTGGCGTTCCTAAATCACAATCCGCAATGGAAGCAACGCTTGAGCTAAGTCAAGTTGTTAAAGCGGTTCGTGCGGCTGAGAGAGAACAAAACGGCGAAATCACTGAAGAAGAGCGTAATGCGATTATTGAAGTGGCCAAAAAAACAGTTGTTCAAAATCGCCAAGGAACAACAGATCTTTCTGATGTTGTTGCAGCTGTTAAAGAAGAAGTTGAAGCTAAAAAAGAAGTTTCAAATGAAGAAGAAAAAATTGCTTCAAAAATTTCAAGCTATTTGACCACGATTACCCAAGAAATGGGAATTGCAACTCGTGTTTCAGTTTCTCGTGATGGGAATTTGACGGTCTTTAATTTGACTTCTAACCATGATGCTCTACTTATTGGGAAGCATGGGAAAATTTTGCAAAGTTTACAGATTTTAGCAAAAGCCTATGCAAACAGTATTTTAAATACACGAATGAATGTCGCTGTAAACGTTGGAGATTATCATGAAAAACGGAAAGCTTACATTGTAAGCTTGGCTCACCGGGCAGCAGAGCGTGCGCGTGGTGGTGAAACTGTTTATATCAATGATTTACAATCTAACGAGCGTAAAATTGTTCACACGATTATTGGTCAAGAAAATGGTGTGTCAAGTCATTCAGAAGGGCAAGAATATAATCGCTATATTGTTGTCTCTAAAGAGATTTAGCCTTGACAAAAGACCTTTCATAGTGTAAAATTGTAAGGTATGCTTTTAATAGCAGTAAACTAAGATGAAAGGAACACCGAAAAGGTGGAGCTACTTTCAACCAAAAGTGAAGTAGCCCAGGGACTTATATAATGAAACGTACTTACCAACCACACAAAAAATCTCGTAAGACTACTCACGGATTCCGTAGCCGCATGGCAACTAAAAACGGACGTCGTGTCCTTGCAGCTCGTCGTCGTAAAGGACGTGCTTCACTTACAGTTTAATTTGTAAATGAAATAGAAACCAGCAGATGCTGGTTTTTTTATTTAAAAAAATAAAATTTTGTTAAACGGTTTCATTTATTGTGGTATAATAGCTTTATTGATTAATTAATGGAGTTTTCCTTTAGTAATTGAAATATAGGGTAAAATTTCATATTTGATAAGGAGATTTTTATCGTGAAAACATTTAAGATTGGTGAACTTGAAGCTTCTCAAATTATTCTAGGATGTATGAGAATTAATGAAGAAGGAAAAGACCCTGTTGCTGTAATTGAAACTTCAGTTGAAGAAGGAATTAATTTCTTTGACCATGCGGATATCTATGGTGGTGGAGCTTGTGAATCGATTTTTGCTGATGCCTTAAACAAATCATCAGTCAAACGAGAAGACATTATTTTACAGTCAAAATGTGGTATTGTTCCAGGAAAAATGTTTGACTTTTCAAAAGAACATATCCTTGAATCAGTTGAAGGAAGTCTGAGTCGCTTAAAGACGGACTACTTGGATACTTTGCTCTTGCATCGTCCAGATACTTTGGTTGAACCTGAAGAGGTAGCAGAAGCTTTTTATGAGCTTGAAAAAGCTGGAAAAGTACGTTATTTTGGAGTCTCTAATCAAAATCCAGGTCAGGTTGAACTTTTAAAAACAGCCGTGAAAGAACCTTTGTTATTCAATCAATTACAGTTTGGTTTGAAACATACAGGTATGATTGATGCTGGTATTCATGTCAATATGAGTGATGATGCTTCCTTTGTCCATGATAATGGAATTTTAGAATATTCTCGTATTAATAAGATGACTATTCAGGCTTGGTCACCTTTCCAATATGGCTTCTTTGAAGGAGTTTTTGTTGGGAACGAAAAATTCCCTGATTTGAATAAAAAATTGGAATATTATGCTGAAAAATATAATACTACTCCAACGGGAATTGCTATTGCTTGGATTAATCGCCATCCAGCAAATATTCAAACGATCATTGGAACAATGACTTTGAGTCGAATTAAAGAAATTGCAGCTGCAGCAGATATCGTTTTGGAACGTGAAGAATGGTATGATTTGTATATGGCGGCTGGAAATATTTTGCCTTAAATCTAATAAAAAAGACTGGTTTTCAAGGACTGGTCTTTTATTTATGTTGAAGAGGATAGGATGAAATTTTTAAAATATTTTAAAGGAAGAATTGTAAATAAAGGCTCTAATCATTCTTTTGAGTTATTGAACTTTGAAGATTTAACAGATGATGAATTACTAGGAGTTTCGGGAGGTGGACTTTCTGATTATCTCCGACAAGAAAAGCTAGAAGCAGGGTGGACACAAGAAGAACTAGGGAAATTATTATTTACGAGTAAACAGGCAGTTTGCAACTGGGAACATGGTCGGAGACAGCCAAATTTGATGCTGCTTCAATAGATGTCAAACTTATTTGAGTGTTCAATAGATGCTCTATTGAAAGAGAGAAAGTAAAAACTAAAGTACACAAAAAGAATACTAAAAGACTATTGACCAAATATTCAGAAAAGAATAAAATAGATTTGTAATTAGTTACGGATATTTGAAAAATTAATGGGTGATTTTAGTAGAAGTGCACATCAACTGAAATGTCCAAAAAGAGTCCAAATCGGACTAGAAAGTGTGTTCTTATGGAAGGACAAAAGATTTTTGAAGTGTTTGAAACATTGACTAATGCTGAATTGATGGGGATTAGTGGGGGTGGAGGATTAATTAATTATTCTCAAAATTATCTTTCATCAGTCTTAATCGGAAGTGGAGATATTATCGGCGATATTTATGACCGTTAACTTAATCGCTTTTGTTAATTCTAGTGTATTTTAAGCTAAAGGATTGTTAATGTAATTTAGCAATCCTTTTTTGGGGACTTTTATGATTGAACGTATAAAAAAATCTTTACAGACTAAATTAAAAACGCTTCTAGTTTTACTAGTAACGGTAGTGCTTTACAATGGTTGGGAACCTAGTTTAGGTATTTTTCCGACTGGTTTTTATGATTTTACTTTTAATCATTATGGAGCGGTGGATATTTTAACTTTTTCTCTAATAACGATTATTGCTTACAAAAATGGAGCTTTTAGAAAGTTTTTTGATATTTTTCGTTGGAAAAATCTATTATTTATCTTATTTTTTATTATTGGTGGGGTTGTTTTTATTGCGTTAGCGCATAAATTATATTTTCAAATGACGCCTGCTTTGGAGGCATTCCCAGAACATGGTGTGGATGTGGCAAACTCTCTTGCACGGACTCCGTTTTGGACACACTCTTTAGATTTATTTGTAATTGGGCCGATTTGTGAGGAACTTATTTTTCGTGAATATATTTATCGACTTTTCGATAAAAAATGGTTGGCTTGCTTTGTAAGTGTCGTTGTGTTTGCATGGATACATACTGGTTTTACTTATTCCTTCTTTTTTTATTTGCCGATGAGTTTGGTTGTTACTTTGGCTTATCATCGACGTAAAGCAATTGGGGAGAGTATTATTCTTCACAGTTCGATAAACTTGATCAATAATTATTTGCCTTATTTGCTAAATTTCTTGGTGCCTTGAGTAGATAGGACTGTAATGTACATTATTTGGTGATTTTTCAAATTAGAATTCATATTTTATTTAAAAGTCTTTTCTAAAGACTTTTGTTTACTTTACTAGAGAAAACGGTTGAATTCAGGCAAAAAATAACGTATAATTAACATGTATCTAAGAAATTTTTAATGAGATATTTCTGTCAGTATTAGAAAATGTAAAGTTCTCTAAAGATGAGAAAGTTAAGTAACTGACAGAAGTGAAATTATTAGTTTTTAGTTTGATCTGGCTTTTTACAGATAAATTTAAAGGAGGTGTCTTATGAGTTTTACAGATGAAACAGTCCGTTTTGAATTTGGTGATTCGGACAAGAAAGAAATTGGCGAAACACTCGTTGATGTTTACAATGTACTTGAGGCTAAGGGTTACAATCCTATCAATCAAATCGTGGGTTATGTTTTGTCGGGAGACCCTGCTTATATCCCTCGTCATGATGATGCGCGTAATAAAATTCGCCGTTTTGACCGAGATGATATTGTTGAGGAATTAATCAAGAATTATTTGAAAGATAATGGTGTAAATTTATAGTGTTTGCACGAATTTTAGGTCTTGATGTTGGTACAAAAACGGTGGGTGTGTCTGTCAGTGATTTACTTGGGATGACCGCTCAGCCTGTTGAAACCATTAAGATTGATAGTGAAGCTGGTGAGCTCGGTTTTGATCGTCTAGCTGTCTTGATTAAAGAATACAAACCTGAAAAGGTGGTTCTTGGTCTTCCAAAACATATGAACGGAGATGAAGGCATTCGTGCTGAAGCTTCGCGTGATTATGGAACAAAGTTGGCCAATAAATTTGGCTTAGAAGTAGCCTATCAAGATGAACGTCTGACTACAGCTCAGGCTGAAAAAGTTTTAATTGACGGTGGAGTACGCCGCAAAGACCGAAAAAAATCGATTGATAAGTTAGCTGCTGTTTTGATTTTACAAAATTATCTGGATGCGCACGCATTAAAGTTATAATTTTTGATTACTGACGAGCCTGTCAGTGATAATAAGTCTGCTTGTTTTGTTATAAGTAGCAAAAACTTCCTATAATTAAGGATGAAGAAAAGGAAATAGAATGACTCATACACATGATCACGAACATGACCACAATCATGAACCTGACTATATTACTTTAGTTGATGAAAACGGAAATGAAAGTTTATTCCAAATTTTGATTACCATTGATGGACAAGAAGAATTTGGTAAAAACTATGTTGTTTTACAACCGACTGAATTTGAAGAAGATGAACAAGGTCTTATTGACGTTTTAGCTTACTCATTTACTGAGAATGCTGACGGTACTGAAGGTGATTTACAACCAATCCCTGAAGATGCTGAAGATGAATGGGATATGATTGAAGAAGTCTTCAATAGTTTCATGGATGAACAAGAAGATTAAAATAAAAAGCTGTCATTAACTGACGGCTTTTATTTTTTTAAAAAGCTTGCTAGAGCTACGGCACCAAGCATGGCGACACAAACTAAGCCAATAGGAGGCCAAAACCAAACAATTGGAAGGTATATTCCTAATATGATGAAGATATTTCTGCGGGAAATACTATGCGTAAGTTCTTTGTATTCTTTATCTGGATTTTCTTTGAGGAGTTCGTAATCCATGAGATGAAATACTGCTGTCCAGAGAAAAACAATGACGAGATAGAAGAATTCAGGGAGAAATTCAGTCGCATGTTTTCCGACCCAACCGGTAGTAAATGGGAAAAATGACATAATGAATAGCCAAAGCGTATTCAATAAGAAAATTCGAGGAGTAATATTTTTAATGTCACGATAAAGTTGATGGTGATTGTACCAAACGGTCATAATCATAAAAAAGCTCAAGGCATAGGCCAAAAGTGGAACCGTTAATTCTGTCAGGGCTGGCCAGCCGCTTTTATCAGGGGTTTTAAATTCTAAAACCATAATTGTTGCAATGATAGCGATGATAGCATCGGTAAAGGCTAAAAAACGTTCTTTTTCCATAAAATTATTTTATCATAAATATTAAGGTTTTTTTACGAATAGATTGTAAATATAAAAATTACTGACTAATCTGTCAGTAATTTTTTCATTTATTTTTTAAATTTACGCTTCAAGCCATTTTTAGCGACGTCTTTAATCACTTTGTTACGTAAGCCTGGTTCATAGTTATCATAAATTGTTCCGTCAAAATTAATAATTTGAGCATTGTGATTTTTGTTATCAAAAATGAATTTACTAATCATTTGAGCTGTTTCTTCTGGAGATTTGACAAAAGGACTGTCACCAACTTTTGCGCCATTTAAATCTGTTGCAACAGCCCCAGGCATGACAGCAAAAATTTGTTTTTGTGATTTGTCTTTTTTAAATTGATGACCAAAAGCAAAAGTCATGGCATTCTGAGCGGCTTTTGAAGTGACATAGGCCAGCGGCATCCAATATTCCTGAGAAACGGGTACGGTGATGTTAATAATTTTAGCATTTTCGGTCAGTGAATGTGGGAGGAGTTCTGTAATCACTGCATGTGTTCCCAAAAAGTTGGTCTTGATTGTTTCTTCTAAGTCAGAATTAGAATAATCAAAAGCTGATTTTTCCATATCAAGATGTCCTTTATCTGAATGAATATTACCAGAAATTCCAGCATTATTAATGAGTAAGTCAATGTCTGTCAGTGCTGACAGGCTAGTTAATTGATTTAAGTCATCTAAATCAACTTTGACAAATTCCGCATTGATTCCTTCGGCTTTCAATTTTTCAACGGCTTCTTGTCCACGAGTCTCATTACGAGCTCCGACTAAAACTTCATAGCCACGATGACCGAGATTTTGCGCAAGAGCAAAACCAATTCCTTTATTTGCACCTGTGATGAGTGTTTTCATTGTATTTCTCCTTTAATTTCTAGTTGTCGCCCTTAGACATTTGTTGATGGTCAATTAAATCAGCATTTAAAAACCAGTGGTGGTGCCAATCTCCCGCTAAAGCAGTAAATGGAACAGGTTCTTGACCAGCATTTTCAACTTTTTCTAGCAAGTAATTTCTTAAAATCCAAGTGTCTTCTAGTGTTCTTTGTTTAAGTTTAAAAATTTTTTCAAGTTTGACTTCGCTAATTTTTAAATCATTAGCAATTTCAGATTTGCTGAGTCCTGTGAGCTCAAAGTTTTGACGGAGCTCTTTTTTGGTGTTGTGCATTTGGAGTGGATTAAGTGACATTTTTCTCCCTTATTCTTTGTTTTTTGGAAAATAGTTACTGAGCATTTGATTAGAGAGAAGTTTGGTGTTTTCGTCACTATTAACTTTTCCCATTTGGTGAAGCTGTTTGGAAAAACCAGCATCAATTCGCTCTAAGCCATTTTCAAGTCCGGCTAAAGTTTCATTAATCAAATCCGAAAGGGCCATGTTATTAGGTGCGTCAGTATTTGTATGGCTTTCAAGATTTGTTTCGGCAACTAATGGTGGAACTAATTCTACAACCTTTAAAGCTTTATCAAAATATTTGGCTTGTTCTCGAAGGGCATCAGAGTAAAAATGAACACTAGCTTTGGTTAAATTGTAAATAGGATGCGCACCGTCAGCCAGATTTGATAAGCCAGATGAAACGTTAATGACCATCCCATTATTTGCGACAAGAACTTCCAAAAAGGCTTGTGTGACAGCAATAGTTCCTAGTAAGTTAATATTAATTTCTTCTGTCAGTGCTCCTAGAGAATTGTCAGCTTGTTCAAACAAATTGATGGCACGCATAATTCCGGCACAATTCATGAGAAGGTCAAGCTTAGGGAAATTTTCATTGATGAAATTGACCAATTGGGACAGAGAATTTTCGTCAGCAACATCACTGACAAATCCTGAAAAAGTTGGATTTTCGCTTAAAATTTGATTGAGTCTATCTTCATTGCGTGCAGCGATGATAACTTTATTTCCTAATTCAGCAAATTTTTTTGCAAAACCTAGACCAATCCCGCTTGTACCGCCTGTGATTAAAATGGTATGTCCTGAAAATGTCATGATTTCTCCTTAACTATTGATAAAGGTTATTATTTTTTGTTTTTATAACCAACAAAATGAATTATAAACCAGAAAGTTATATTTGTCAATAATTATAACTTGTGTTACAATTAATTTATGAACACACGTGAAAAAATATTAAAGAAGACAGAAGAATTTATCCTAAAAAATGGAATTGAAAAGTTGACCATTTCAAAAATTGCCAAAGAATTGAATATTAGTCAGCCAGCGATTTATAAACATTTTAAAAGTAAAGATGAACTTTTGACCATTCTATCACTTCGTTGGCTTAATGGTCAGACGCTTGTCAAAATTTTTCCTTTTGATACAAGTTCTTATGAGCATCAAAAAGATATTGTCCATGATTGGCTTTGGTCAGTAGCTATTGCCAAGTATGAAGCCCACAGAAAAACACCAGAAATGTTTGCTCTATATACTACTTATATTGGTGAGAACTTAGAATTAGGACGCCAACATATTTTAAAAATGGTAGAGAGTTTAAAAACGGCGGCCAAACTAGAATCTTATGAGGAGGCTGGCGCTTATATCCAAGCTTTCGTTTATTTTCACCACCCGAAAATTGCCCCTCAGTGGGACGATCAATTTCAAACGCAATTTGAAAATCTCTGGACTTTGATGGAACCAAATTTAAATGCATTTTAGAAATTACTGACAGACTTTTCGGATTTCTGTCAGTAAAAAAACCTGTCATTTGACAGGTTTTTTATTATTTAATTTTAAATACCATCGCTGTTCTAGGTTCAAGAATCAAATTTAAAGTTCCTTTTGACCAACCAAAACTACTTCTAGGACCAAATCCCCCGAATTTTTGATCATCACTGTCAAAGATAAGTTCTGGTTTTTTAGAAAATTGGAGCTGAAGTTTTTGCTCATAACTAGGGTGGAAATTAAAGACAAAAACTAATTGTCCTTTTTTGTATGCCAGTAATTTATCCGAATCCTTAATCCAAAGCTGTTGGACAGGATCTGTACTTTCTAAAAATTTGAAATCATGTTCTAAATTGAGCATGGCTTGGTCAAATGCCAGTAAATATTTGAAACGTAAATTTTCGTTATCAGCAAGTGACCATTGTCTTCTAGCATGTTGAAAATCATCATGATTTTCTTCTCGAGGGAAGTCAAGCCATTCAGGATGACCAAATTCGTTTCCCATGAAATTTAAATAACCTTCACCTGCTAGACTGAAAGTAATCAATCGAATTAACTTATGGAGGGCAATGGCGCGGTCAATAATCAGAGATTGACTATTGATGTCCATGTTCCAATAGATTTCTTCATTAGCTAGCCACATCATCAGTGTTTTATCACCAACTAAAGCTTGGTCATGACTTTCTGAATAACCGATATTTTTCTCTCCAGGTCGTCTGGTCGTCAATTCCCACCATAAACTTAGCAAATCTAAACTATTATCTGTTTTTTCTTTCAATTGTTTAATCCAAAAATCAGGAATTCCCATTGACAAACGATAATCAAAACCAATTCCGCCAGCCGAGATAGGTAGTGCCATCCCAGGCATGGCAGACATGTCTTCGGCGATTGTTGTTGCTGATGGATTAAAGAGATGAGTTAGTTCATTAGCCAGCATCAAATATGTCACGGCTTCAACATCTGTATTAAGTGAAAAATACTTACTATAATCTGTAAAAGCAGTTCCTAAACCATGGTCATGATAAAGCATTGAAGTTACTCCATCAAAACGAAAGCCATCGAAATGATAAATGTCTAGCCAAAATTTTAGATTTGATAGTAAAAAATGAAGGACTTCATCTTTGCCATAATTAAAAAGTTTCGTCTTCCAAGCTGGATGATTTCCCCGTTCGCCTTCATGAAAATACTGATTTTCTGTTCCATCAAAATAGTTGAGCCCATCCTCAATATTTTTTACAGCATGTGAATGAACCACGTCTAAAAGCACTTGCAAACCCAAACCATGTGCTTTATCAATCAATTCCATTAAATCTTCTGGCTGACCAAAGCGACTAGAGATGGCAAAAAAATTGGAAACTTGATAACCAAAACTAGCATAGAGCGGGTGTTCCATAATTGCCATCAGCTGAATGGTATTGTAACCATCTTTTTTAATTCTGGGTAAAACATCGCGCGTGAATTCTTTGTAAGAATTAATTTTGTATTCTTCGGTTGAAATCCCAATATGTGCTTCATAAATCAAAGGTGCTTCGCTTAGTTTAGGGCTTTTATTTTTCCATTCGTACTTAGGCTGAGTAATAACCCCGTCTAAACCATGATTTTCATTAGGAAGAGCATACATAATGTAAGAAGGAACACGATAAACAACTTCTCCAGTTGGCAAAAGCAACTTTATTTTTACTTTAGAACCCACAGGTAATAATCCAGGAACTGAAATTTCCCAAGTCCCGCCATAAGCCTGTTTTAGTTCATAGTTGTTTTCCCAATTGTTAAAGTCACCAACAAGCCAAGCTTTTTTAGCATTTGGTGCCCATTCGCGGAAAGTCCAGTGTTTACTTTCTTGTTGGAAGCCAAAATACTTATAGCCGTTCGCAAAATCAACTAAAGAACCATCAACGCCCAAAAGCCGTTTCTTAGTTCTAGCAAATTCAAAGAGGCGTAAAGACAAGTCATCTTTGAAAGGTTCCAAATAGGGGTCATAATCCAAGATATTTAGAGGCATAAGCTATTCTCCTTTTACTGACAATCATTTCTAGCTCTATTTTAGCACTTTTGCAAAGGTTTTCATAATGGAATTAAAAATAAAAAAATTTACTGACCAGAAGCTGTCAGTAAATAATTATTATTCATCATTAAATCCAAACCAAGGGTCTTCCTCGCCTGTCAGGTGTTCTTGACTAGGAGAAAGTGTCATTGGAATTTGCGCAGAAGCTGTAGAAGCTTGAGAACTTACTGACCAATCTGTCAGTAAATTTTTGTCCACAGAAGTTTTATCAGCGGCAAAAAAATGAGTTTCTAAATACTGAATATATTCATAAAACTCTGTCAGAAGTTCATGATAGGCCCTTAATTCAGTCGACTTATCCATGTTTTTAAATTTCTCTTGAAATTCTCCCCAGCGTTCAGCGATATGTTTACTTTTCATAAAATCATCATAATTCATGTTAGCCCTCCTCACTTCTATCTATTAATTATAACCTATTTTATGAAGTCTATTAGTGAACTTGTATCTCGTTTTGTGGAGAGAAAGTTATTTCATTTGACTTTCTACCTACCGAAAGGTAGAATGATAATTATCAAAATAAAAGAGGTAACATTACAATGGAATTTTCCACTACACTTAAAAAACGTATTTCAATTCGAGATTTTAAAAATGAACAAGTTTCAAAGGAAATATTAAGAAATATTGTATCAGATGCACAGCAAGCACCCTCTTGGGCTAACTCACAGCCGTGGAGAGTTTATATTGCTACAGGGGAAACGATGAAAAATATCCAAAAATCCCATCTTAAAAAATCAGAAAAAGGTTTGAAAGGGAGCGCTGATCTTCCTGTAAAAGATATCCAAGATTGGGGTAAACTTCCTTTTACAAATATGAGTACTTGGTTGGATAAAGTCAATTCAGATGCCACAATGAAAGATTTTTTGACCGCAAATGTAAACTTGTGGAATGCACCAGCAATGGCTTATCTCACAATTCCCAAAACAACGCCAGTTTGGTCAGTTTATGATACTGGAGCCTTCGCTCAAACTTTAATGCTGTCAGCAACGAATCGGGGAGTAGATTCAATGGTGGCTTATGAAAATATTAAATATCCTGATGAAATTAGAGAAAATCTAGATATAAAAGAAGAAGAGCTAATAATAGCAGGAATAGCACTTGGTTATCGCTCAGAAGATAAGATTAATACTTTTACCAATAGTCGTTTGGCAACAGAAGAAATACTGACTATTAAATAAAGATAGAATTTGCTATACTTAAAGTTATCAATAAGTGAGTAGGTGGAAATCTTGATAAACACAAAAGAAAAAATTGTGAACTTAGGTTTAGAATTGATTCAAACAAGAGGGATAAATGGGTTTAGTTTTGCAGATATTGCCAAAGTTATTGATATCAAAAAGGCAAGTATTCATTATTATTTTCCAAGTAAAACCGATTTAATTGAAGCAGTCCTAGAAAAGTATTCAACGAACTTTTTTGAAGCTTTAGAGCAAAGCACAGCATCCACTCTTAAAGCAAAATTAGAATATTATACTTCTTTATATAGAATGAATTTGATGGAGGGAAGAATCTGTCTATGCTCAGATTTAGCAATGGATACTTATAATCTGAATGATAGTATCAATAACAAAGTTGGTGACTTTTTTCAGAAAAACATTTCATGGCTAGAAAAACAATTTACCGAATATAAGAGTTCTCAAAAAGCCAGCGAATTTTTTGCTGGGATTCAAGGAGCTCAGCTTATTTCTCGAAATCAAAAAAGAATAGATTATTTTGATGAGGTAATTACAAAGAGCATCGATGACCTCCTCTTATCAGTTGAAAAATGATGAAAGTCTGATACTATCAGGCTTTTTTTGTTTTAAAATAGACCTTAACTAAGCAAAGATAAGTTGATATATGGCTGAATGATTAATAGATAAAGCCTATTATATAAATTGTTTCATCTGTCGTTCAAAACATACGATATATTACATTTTGCAATATTGGAAAACTGATTTAAATCTCAAATCAGTTTTTTTTATTTATTTTTTTAAAGGCCATATTAATCCAATAATGCTCAAAAAATACCGTAATATCGGGCTCTTTAGCCTTTTTGTGAGTGTTCTTTTCAGAAAAAAATATAAAAAAGGCGTAACATTTAAATACATAATGTACGAAATCCATTACACATTTGTAGTATATTGTGTTATAATGTCCTAGTATCAGGGTGGCACAATTGGACGCTAGAAAAAAGACTTTCTATGGTGTGAATTCTGATTAAAAACTCAACAAGGAGGACATTATGGAAAGTAGAAAAAAAGTCGCTTCTATAATTCTAGGACTAGTATTGCTTTTGCAATATATTGTTACACCAGTAGGAGTGATTGCGGAAGCATTGACTGATAGCAGCGTAAATACTGCTATTAGTTTAAGCCAACTTAAAATAGACGAATCAGAAACAAAAACTGATCTAACGTCATTTAACTTAACACTTAAAGTTGAAAAACCAATTGAACAAAATGAGACAGTAATTATCGATTTGAACAGTTCTATTAATACACCTAGTGAAGATAATAAAACAAAATCAACAACAGATTTTACTGCTAATGAAAACAAATTAACGGTAGTTGTAGCTGCGAATAGCAACAATGAATTGAACATTAACTTTTCTGTACTAAAAGAAAAATTAAAAGACCTCAATCAGTTAACAGCAACGCTTAATAATCAAAAGGTAAGTGTTGATCTTCCAACAACTGATTCAACGACGGATTCAACAGAAAGTTCAACGAGTACTTCAGAATCTAAAAGTACAAGTAATTCAGAGATTTCAACAAACTCTTCTGAGAGCAAGAGTCAATCAACTTCTGAAAGCAAAAAAGAACAAACAAAACAAGAAACAACAACTCAAGCTGATGCCGGTCGAAATATTCGTGACCTTCTAGATGGTGCAGGAGTTTCTCCAGCTTCTATCATCAATGATGCAACGACTGTTTATGTTGATAAAGATGGAAATCCATATCCTGACCAGAATAATGTCCCTATTGACGCCGCTGTTAAAATTGATTACACATGGAGTATCCCAGAAGATATTATGCCATTAAAGGCTGGAGATTACTTTGACTTCAAGTTACCAGATGGAGTGACAATTGAAGAAGCTATGGGAAATATAGGGGATTACGGAACTTATACTATTGATGCTGATGGTACAGTTCACTTTGTATTTAATGAAAAAGTCGAAACAAAACATGATATTCATGGGACTTTCCATTATGATGCCCACTTTGATAAAGAAACAGTTCCTGGGGAAGTTGTAATTGATACACCAACGGAGGAAAATTTCCCTCCTTCTGAGGTTCACGTTCGCCCAGACTATAATCAAGGGATAGACAAATCAGGACACTTTGACAAGACCCCAAATCCTAGTGAAGTTATTTGGGAAATTAATATTAATCGTCCATTAAATACGATGGAGAATGCAACTCTTACTGACCCAATGCCAGCTGGAACTACTTATAAGTCAGTAGTCATTTATCCAGAAACAGTTGGGCCAAATGGAGAAATCCTATCAGTTGATAAAGCTCATCCTTTAGTTGAAGGAACCGATTATACGGTAGATGCAAATGGGAAAATTACATTCATCGGTAAGTATGCTAAGACTGATCAAGCCTTTAATGTTGTTTATACAACATCTATAGTGTATTGATGGATAAGAAAAATGGAAAATATATTTTATCTACGTTTGAAAGCTTTGACTCATGAATCTGGTAACTCATTTAATCAAATTGAGAGAGAATTAGGCTATACTAGAAATGCTCTTGCAAATTATAAAAATGGTGGAGTGCCTTCTGGAATAAGATTGATGGAGTTAGCAAACTATTTTAAAGTTCTGCCCGATTATTTGATTGGAAAAGTTCCTTTTGAAAATGTGGAAAGCATTGAAAACACATTTGTTTCTCTTACAAATAAGCAAAAAATTGAAATGTATCTTCTTTGTCAAAAATGGATATTATCAAGAATAAAAGAAGATTGATTGTTTATTGAGCTTAGGACAAATAAAAACTACTGAACTAATAATTCAGTAGTTTTTATTTTATAGATTAAGAGATAATTTTAGGAAAAAGTGGAATGGGATAATGTTTTAAAAGAAAAATCCTTATCGATAGACAAGGATTTTGAATTAGTGCCGACTATAGGAATCGAACCTACGACCCCTTCGTTACGAGTGAAGTGCTCTACCAACTGAGCTAAGTCGGCACAAAATAAAAGTGGTTCTCCACTTTTATTATAATACAACTTTTTAATTGCTTTTTCAAGAACTAAAAATCTTTGGCATTGGGTTGATTGTAGCCATAACGTTCACAAAAATCTTCACGGAATTCTAGAAGGTTATCATCCATGATTGCTTGGCGAACATCTTTCATGAGGTTTACTAGGAAATGAAGATTATGGTATGAGCAAAGGCGTAAACCAAAGGTTTCATCGGCTTTAATTAAATGACGTAGATAGGCGCGTGTGTAGTTGGTACAAGTGTAGCAATCACACATTGGGTCAAGTGGAGTGAAATCATACTCATATTTAGCATTTCGAATATTTACTCGACCAAAATGTGTCATTAGTGTTCCGTTACGAGCGATTCGTGTAGGAAGAACACAGTCAAACATATCCACCCCACGTATAACTCCATCAATCAAGCTATCTGGAGCACCAACACCCATTAGATAGCGTGGTTTATCTTCAGGAAGCATTGGTGTTGTAAAGTCAAGAACAGCGTTCATTTCTTTATGTGATTCTCCAACGGCAAGACCACCGATCGAATAACCAGCGAAATCCATAGAAGTTAAATCGCTAGCTGATTGACGACGTAAATCTTCAAAGCCAGCTCCCTGAACAATTCCAAACAGTCCTTGGTCATTTGGACGGCGGTGAGCATTGAGCCCACGTTCAGCCCATCGTGAAGTTCGTTCAACAGAGGCTTTAACGTAATCATAAGGTTGGTAAAAAGGTGGGCATTCATCAAAGGACATCATGATATCTGAACCAAGATTGTTTTGGATACTAATTGCTTTTTCTGGATTGAGAAAAAGTTCACGTCCATCTAAATGGCTTTTAAATTTAACGCCTTCTTCTGTAATATTTTTCTTATTTTGAACAAGACTATAAACTTGGAAACCACCACTATCTGTTAGGATGGGTTGGTCCCAATTCATGAATTTGTGAAGACCACCAGCTTCAGCAACGAGTTCGTCACCAGGGCGTAGCCAAAGGTGGTAGGTATTTGAGAGAATGATTCCAGAGCCGAGAGTTTTGAGTTCTTCTGGGCTCATTGTTTTTACAGTGGCTTGGGTACCGACTGGCATGAACATTGGAGTTGGGAAGGTTCCGTGAGGGGTAATGATTTCTCCCAATCTTGCTCCAGTGTGTTTTTCTTTTTTTATTAATCTGTATTTTATTGCGTGTTCTGTCATAAAATTCCTTTAATTTACTTGTTTTTTTTAATTTTCGAGTTGAGCTTTCTTGTGGCTTAAAAAGCAAGCACTTATAAGTATAACAAAAATTAAATGGATTTTATAGACGATTTTAAAAAATCAGTCGAAAGTCTTAGAGATTTTGCGTATTTATTGGTATAATGGAGTAAATGTAGGATAAATGATTGGGAGGTGTTTTATGTCAAGATGGGAATTGAAAAATCAAGCCAAGGGAGCCTTACGTGATAATTTCGGCTCGAAAATGTTACTTTTTATTATTCCAATAATCATGGGAATACTAGGTGGCGGAAATGGTATGAAACAATCAATGGACTACAATGGTTCTTTTGATAATGTACCAAGTAGTGTCTGGATGGCAGTTAGTTTTGCGACATTGCTTATTGTAATTTTGATGATTGTTGTCGCTTTATTTGTTTCAGTGGTGACAGTGGGAGCAATCTTTAACTATATTAAAATTTTCCGTGGTGAGCGTAATAATCCGCAATTCAAAAATGTTTTTGGACCATTTTATGATGGCTCGGCTGGAAAAATAATTCTATTGAATATTGTTAAAGGAATCATTTTTGTTGTTTTAATGTTTATTCCAATCATTGGTTGGGCAGTTGGCATTTATTTGGCACTTGGTTGGTCACAATCAACTTACGTTTTGTTTGATCAGCTAGAAGAAGATCGTTATAGTGGTGTGATGAATGTATTGAGCGAATCAGCGACCATGATGAAGGGATTACGTGGAGATTATTTCATTTTCAAATTTAGTTTCTTTTGGTGGTATGTCCTTTATCGTATTTCTGGGGGATTAGCAGGATTTTGGACAACTCCTTACCTCAATATGGCTTCAATTGCTTATTATGAAAATATTGGTAAATAAAAAAAGCTGTCAGTAAGTTGACAGCTTTTTAATTTACTGACAGCCTGTCAGTAAATTAATTTTCAGTTTTAACGTGACGTCCGTGGACAAAATGATAAATGACAGCAATTAGAAGCGCAAGAATTGCTGATGCAAAATAGAGATTACGATAACCTAATAAGGGCATAAACATTCCTAAAATAAAGGGTCCAAAACCAACACCCATATCCATAAAACCAAAGAAGGTAGAAGTAGTTACTCCTAGACGGTGTGCTTCAGAGTTACGAATGGCAATCGCTTGTCCAAAAGGAGAGAAAGAACCATAGCCTAAACCAATGAAGATTGCGGCGATAAGGAGCATCCAACCTGATTGAGCTAATCCAATTAATAAAAGTCCTAAAGCGAAAAAGAGATAGGTGGGATACATGACAAAGTTATCCCCAAATCCATCAAAGATACGACCAGTGATTGGACGTGATAAAAGAACAGTAATCGCATAGACTAAAAAGAAGAATGAAGCAGCTTCTGAGAGATGGATATTAAGAGCGTAGGCATCCATAAATGACAGAATACTTGAATACGAAATTCCGATGAGAAAAGCAATTAGGGAAATGGGTAAAGCTTCTTTTTCAAAATAATTTGACCAAGCAAATTTTTTATGATTTTCTGTAATTGCAGAACTGTCAGTAGGTTTTTCGTTTACGTGTAAGAAGAAAATACCAATCAGTGCAAGGAATAATAATAAAGCGGAAAGCCAGATCAAAGAGTAAAAGCCAGAAGTTCGATAAAGGAACATTGATAAAAATGGCCCGACTGCTGACGAGAGTGTCACAGACAGGGCACATAATACCCAATTCCTTCACCACGACGAGAAGAAGGCACGATAGCTCCTGCTAGAGTACCAGAAGCTGTTGCAGCGATACCAAAACCAACACCGTGTACTAGACGGAGAATGAGCAAGAGAGCAACACTATGAACGATAAAGTAGACAAAGGTGAGTAAGAAATAAATTAAGGTTCCGATATATAGAAGCTTTTTAGCGCCAAGGCGCTTCATATTATTTCCAGCCCAAAGCCTTGCGATAAATCCGCCGACAATAAAAATACCAGATAAAATACCAGCAATACTAGCAGAGGCATGATAACGATCCATGGCCATTGTCCCGATGACAACGGTAGGGAGATAAAAAACAAGATAAAAAATAAAATTAAGTAACATATTAACAACGAAAGTTGTTGTCCAAAGTTTTTCTTTCATAAAGTTCCTTTCTTTGAGAAAAATTTATGAATGCGTAAACATCCGCCTAAAAAACAGATAAAACTCCCGCTTTTTAGACGAGAGTTTTGTGTTTGCGTAATTCAACTTTATTATTGTATCAAAAAAATCAAAAAAAATGTTGACAGGGAAACTTAATGATACAAGACCACATTTTTTTATTTTATTTTCTTCCTAATCCTGAATAAGCATATTCGATTTTAATACAGCGATTCATCACGATTTTGCTTTTTCCAGCAGTTCGGAGAATTTGTTCAGCTTCTTGAGATTGAAGGCCCAATTGAGCCCAAAATACGTCGGCGTCTGTCTCAATAAAATCGCGGGCTACATCTGCCAAAAATTCACTTCGACGAAAAATATCGACAATATCAATGTGAAAAGGAATATCTTTGATAGAAGAAAATACTTTTTCACCTAACAATTCAGTTCCTGCAAGTCTGGGATTAACTGGAATGACACGGTACCCATTTTTTTGTAATCCTTGAGCGATTAAATAAGATGAGCGGTCTGTTTTATCACTAATTCCTACAACAGCAATCGTTTTAGCTTTTTTGAGGTAATCAAACAGGACCTCTTGTTCTGGATTTTCAAATTCGTACATCAGATTTCCTCCTCTTGTCTTTGAGTCTATTATACAATATTGAAGGAATTGGTGCCTTATTTTAGCCTTTTTATAGGGAGGTTCAAACTTTTTTAGAATTACAAAATCTTTTTAATTTTTTTGCTATAATTAAGCTATGAATAAGAAACAATTAAAAACAATAACAAGCGTGGTTGCAGTTATTATTGCACTAGCTGTGGGATATTTTGGTTCTGGACGTTTACATTTAGGGCAAGGAAATGATTCATCTACTAGTAGTAGTCAAGTTTCCACAAAAGCCTTGGCAACATCAGTTAAGCAAGCTCCTTTGCCTTTTAAAAACCAAAAACAAATGGTCATGGCAAATACTGATGCTTTAGGGCGTGCAGTTGATGCGCACATTCAACTTAAAGATTCGCAAGAACCTAAAGTAAAACGGGAACCTTTAACTTATAATCCTGTTGGCTGGCATAATTATAATTTCTATTACAAGAAATCCAATGGTTCGATTGGTAAAATGTGGTTGATTGCGCGTGGACATTTGGTTGGTTATCAATTTTCTGGTTTAAATGATGAAGCAAGAAATTTAGTTCCGGAAACTGCTTGGTTTAACGGTGGAAATTTCACGGGAACGAATGATGGAAATACTGCCAGCATGCTTTATTATGAAAATCGGTTAGACAGCTGGCTTGCTAATCATCCTAACTATTATTTGGATTATCAAGTCACTCCACTTTACAAAGGAAATGAGCTCTTGCCACGCCAAATTCGATTGGCTTACGTTGGAATAGATAAAAACGGTCAAAGCTTGTCAATTAAACTTGGCGGGGGACGTGAAAAGTCTGGGAATGGTGGAGCAACTGTTGTTGTTCTTGATAATGTCGCTCCTAATGCTAAAATTAATTATGCTGACGGGACTGCAGTCAATACAGTCAAACCTTAAATAATTACTGACAGTTCTGTCAGTAAAATTAATTCTTAATTCAATAACAGAAAGCCTGAAAAATCAGTCAAAAGACTGATTTTTCAGGCTTTTTTTCTTGCTATAATGAGAATAGAAAGACAGCTTCACAAATATAATAAGAGGTTGTTAATTACTGGAGGAAAAAGAATGTTTTTATTAGTCATGTTAATTTTAGTCATGTTACTTTTGATAAAGGGTTTCTTTAAATTTGTTTTACCAGCATTGATTATCTTAATGATTTTAAAATTTTTGTTCGGTGGTTTAATGCTTTTGTTTAGCCCTCATTTCTGGGGTACATTACTTGTGATTGCTTTCATAGTATGGCTTGTAAGAGCCAGCCGTAGTCGTTACTACTAAAAGGAGTGAATATGTTTTTAGGAATTTTGTCAGGAATAATCGTACTTGGAGCGCTTTTGTCAATATTGTTGGTATTTTTGGGGGTCATAGCCTTAAGGGTCTTTTTACGCTATATTTTCCCGATTTTACTCATTCTGTTGGTCATTCGTTTGATGGTTTCAGGAATCTTACTTTTGTTTAATCCACATTTTTGGTTTTTCATTGTCATAGTCGCCCTAGTCCTTTGGGTACTTGGTAAAATGAAAAATTAAGCAGCTTTTTAAATGATGATAATTATAGAATTACTGACAGTTTCGTCAGTAATTTTTTTGATTATAATTTTATAATCATTTTTAATTTTATTGAGTGTTTTTAAAAAATTTGATATAATTCTTTTACTACTGTGTATTTAAAACAAGCATTTTGTTTATAAAAAAAGATTTCCGCTAAGGAAACATCGGAGGACGTCATGTCAAATGAATATGGATCGCGCTCATCGCGTCATGAGCGTAGAAGCTCTCGTTGGGCAAAAAAAGATTCTGATGTCGTGGAAGCGGCAGCAAATCAAGCGATTAAACATTTAGAAGAAACAGAAGATCAAACAGCCGAACGAACTTCAAGACAAAAATTGACACATGGAAAAACGCTCAGAATCCCCTTAGCAACCTATGGATTACTAACAGGATTATCAATTCTTTTGGCACTAAGTTTTTATGCCTTTCCTTTGTGGAAACCTGTTGCGACAGCTAGTCAGTCACAAAATCTCTATTCTGGGTTTGCAATGCATCATGGTTTAGTTCCTTACAATGATTTTTATGGAACTGGTGGCTCAATTTTTTATCTCATCAACTGGTTAGGTAATACTGGTGGAAGTACTTGGCTTCTTTGGCTTTTTGAAATTATCGCCTTATTAATCAGCGGAATTTTAACTTATCGTTTGGTAAGTCAACAAACCAGAAATCACACGGCATCATTGACTGTATCGGTCTTTACATTGGTTATTATTGCTGGTTTAGCTAGAGGAGGCGATAGTCCAACACTCTTTGCTCTTCCTTTTGCTCTTTGGGGCGCTCAATTTTTGAGTCAATATTTCCAAGATTCCTCAACGGATAGAGGATTTATCCGATTTGGAATGGCCGCGGCTTTTGCTCTGGTCATTTCTCCAGTGATGTCTATTTTCTTTATTTTGTCAGCTTTGGCCTTGGTGATTTATAATATTAGCATTCGCAGAATTGGGCATGGTTTTTATCAAATGCTTGCTTCAATTTTGGGAGTTTTGTTAGTTGGTTACTCGGTGGCCTACTACTCTCTTGAAGCACAAACCGTCTATACTTCTATTGAACAATCTGTTTTAATTCCATTTACTCATTTTGGACCGAGCGGAGATTTATTAGTCACCTTAGCGAAGGCATTAGTACTAACTCTTATCTTTGGGATTGTTGCAGGATTTGTCCAAGGACTTGTGCAATTAAAAAAAGGTGGACCAACCAGAATTTGGTATGTGATGCTACTCATTGGGATTGTTGGCGTAACAACAATAGTTGTTTTTGCTCAAACTTTTGATAGTTCTAATCTTTTAGCAGTTCTACCATTTACAGTGGTCTTTGCTGGGCTGAGTCTTAAAGATAGTGATCAAATCCTTCTGAAGTATTTACAAAATCGCTTATTTGCCCCTATTCTAGCAATTCTTTTCGTTATTTTCACTCCAATTAGCTACCATTTTATGAATCGGACAATTGCTTCAGAAGAGCAAAATGTTGCACAATACATTCAAGCTAATGCTAAAAGTTCTGACCGAGTTTATGTGGTTTCAGACGGTAAAAATATTAATAATTTAACAAAAACAATTTCTACTTTGGATAATGTACCAGCAAATTATCCAGTTAAATTTACACAAAACTATGATTTGAAAGTTGGAAAATTAACAGATAAGTATGTTGTTTTGCAAGCTGCTCAAGAAGTTCCTGCTAGTTTGAAAAAAGTTTTGGATAAAGATTATAAAGTAAGCAATTATTCTGGTAAGTATTTCCAAGTCTATCAAAAGAAATAAAAAATTGTTAAGCGCAAGGAAAGCAAAACCAAAGAGTAAAGGTACTATAATTACGTAAGCAGGCTAAATTACTAAGTCTGCTGCTGAGTTTTGAATGCTAAACTTCATAACACTTACGGAGGTCAATTATGAGAAAGTTTGAAAAATCGCATAAACTTGATAATGTCAGCTATGATATTCGTGGTCCAGTGCTTGATGAAGCACAGCGTATGCGAGCCAATGGTGAAAAAATTCTTCGGTTGAATACAGGAAATCCAGCAGAATTTGGTTTTCTTGCCCCAGACGAAGTGATTAGCGATTTGATTCAGCATGCTGTGGATAGCGAAGGCTATTCAGATTCTAAAGGTATTTTCTCGGCTCGTAAGGCGATTATGCAATACTGTCAACTTAAAGGTTTCCCTAATCTGGATATCAATGACATTTTCACTGGTAACGGTGTTTCTGAATTAATCGTTATGGCTATGCAAGGCCTTTTGGATACGGGTGATGAGGTTTTGATCCCTATGCCTGATTATCCGCTCTGGACGGCTTCTGTCAGCTTAGCTGGGGGAACAGCGGTTCACTATCTCTGCGATGAACAAGCTGGCTGGTTTCCGGATATTGATGATATTCGCTCAAAAATTACTAGTAATACTAAAGCCATTGTTTTAATTAATCCTAATAATCCAACGGGCGCGTTGTATTCTAAAGATTTATTACTTGAAATTGTCCAAGTGGCTAGAGAAAATAATTTAATTATCTTTTCGGATGAGATTTATGACCGTTTGGTCATGGACGGCGCTGTTCATGTTCCGATTGCCAGCTTAGCACCTGACCTTTTTGTGGTCACAATGAATGGACTTTCCAAGTCACATCGTATTGCTGGATTTCGTATGGGCTGGATGGTTCTGTCAGGTGAGAAATCGCATGTCAAAGGCTATATCGAAGGCTTGAACATGCTCGCTTCAATGCGACTTTGTTCAAATGTTTTGGCTCAGTCTGTTGTGCAAACCTCACTTGGTGGGACTCAATCTGTTGATAAGCTGCTTTTGCCAGGGGGACGAGTTTATGAACAAAGAGAATTCATTTATAAAGCCATTAATGATATTCCAGGATTATCTGCCGTGAAGCCACAAGCTGCTTTCTATATTTTCCCTAAAATTGACAGAGAAATGTATAAAATTGATAATGATGAACAATTTGTTTTAGACTTTTTAAAACAGGAAAAGATACTTCTTGTTCATGGTCGAGGATTCAATTGGAAGGATCCTGATCATTTTCGGATTGTCTATCTGCCTCGTGTAGATGAACTGGCGGAAATACAGGAAAAAATGGAACGCTTTTTATGGCAGTATCGTAAATAATAAATAGAAAAAGATGTATGAATAATTCGTATATCTTTTTTTGTTGAGAGTAATTTTCTGACAATTTTTATTGTTTTTCATGCTTTTTTATGTTATACTGATTATGAAAAATTTTGTATAAAAACAAGAATATAAAAAAATAGGAGAACAAAGTGGCTACATTACTTGAAAAAACACGTAAAATCACCGCGATTTTGCAAGATGGAGTGACCGATTTGCAACAAGAGTTGCCATACAACAGTATGACTGAACGCTTGGCAAACGTCATTGATTGCAACGCCTGCGTGATTAATACGAAGGGCGAGTTGCTTGGTTACTCATTGCCTTACAATACAAACAATGATCGCGTTGACCAATTTTTCTACGATCGTAAATTGCCTGACGAATACGTTCGTGCAGCAGTACGTATTTACGATACAATGGCAAACGTTCCTGTTGATCGTCCTTTAGCAATTTTCCCAGAAGAAAGTCTTAGCGATTTTCCAAAAGGTGTAACAACTTTAGCGCCTATCTATGGTTCTGGAATGCGTCTTGGAACATTTATTATGTGGCGTGAAGATGGTGAATTTACAGATGACGATCTTGTTTTGGTTGAGCTTGCAACAACAGTAATCGGTGTACAACTCTCAAACCTTAAACTTGAACAAATGGAAGAAAATATCCGTAAAGACACTATGGCAACAATGGCTGTTAATACACTTTCTTACTCAGAAATGAAAGCTGTCAAAGCAATTATTGAAGAACTTGATGGTGAAGAAGGGCATGTTATTGCCTCTGTCATTGCTGACAAGATTGGTATTACACGTTCAGTGATTGTTAATGCTTTACGTAAACTTGAATCTGCTGGTGTTATTGAATCACGTTCACTTGGTATGAAAGGAACTTATCTTAAAGTTCTTAATACTGGTTTGTTTGATAAACTTGCTGGACGTAATTTCTAAAAGTCAGAGCTTAACGCTTGTTCTTTTATCATTTGTTTTTGCAGGTAGATAAATGGACAGCTAGATTGCGTTTAGCTTTCGACTTCACAAGAACCTCCTATCGCTGATGGGAGGTTCTCGTGTTTTAATTGCTTCTGTCAGTAAGTTTTATTTTAAGCTAAGAGCAATCATTAAAAAATATGTTAAGAAGCCTTTTAAAATTGCTGACAGACTGCGAAAATGCTGATATTTTGTTATAATTAACAAGAATACACTCTAAAAAATGGAGATTGAAAATATGAGTCAAATTACAGAGGAGCAAGTCAAGCACGTGGCACTTTTGTCAAAGCTTGAATTCTCAGAAAATGAAGTAAAATCATTCACCGTTACTTTCGGAAAAATCATTGATATGGTTGAAATGTTGGATGAAGTCGATACTGATGGTGTACCATTTACTATGAATGTGGCAGATAACCTCAACTTTATGCGTGAAGATGTGGCGGAAAAAGGACTTGATCGTGAAAAACTCATGGCAGCTGTTCCTGAAAAAGAAGACGGCTTTATCAAAGTTCCAGCAATGCTTTCTGATGGAGGAGATGCCTAATGTCATACAATAATAAATCAATCAAAGAACTACATGAGCTTCTTGTAAATAAAGAAATTTCGGCTCTTGAATTGACAAAGGCGACGCTTTCTGACATTCAAGCACGTGAACCACAAATTGACGCTTTTTTGAAAGTCACAGAAGAAAAAGCTTTGAAAGAAGCTGCAGCAATTGATGCTCGTGGAATTAATCCAGACGTTGTGACTGATGGAATTTCGATTGGTGTCAAAGATAATATCGTTACAGAAGGTATTGAAACAACAGCAGCTTCTAAGATTCTTGGGGGTTGGATTCCTCCTTATAATGCAACAGTTGCTAATAAATTGAGCCAATCTGGGTTAATTACAATTGGTAAACTCAACATGGATGAATTCGCCATGGGTGGGTCTGGTGAAAATTCTTCGATTAAGCCAACTAAAAACGCCTGGGACCAAACAAAAGTACCTGGTGGCTCTTCATCAGGTTCCGCAGCTTCAGTTGCTTCTGGTGAGGTTCGTTTATCACTCGGTTCAGATACTGGTGGCTCAATCCGTCAGCCAGCTGCTTTCAACGGAATTGTTGGTTTAAAACCAACTTATGGTCGTGTCAGCCGTTTTGGCTTGATTGCTTTTGCTTCATCATTAGACCAAATCGGTCCATTGACACCAACAGTTGAAGAAAATGCTCAACTTTTAAATGTCATTTCTGGCTTTGATAAAAATGATAGTACGTCATCAAATGTTGCGGTTCCTGACTTTACAAGTAAAATTGGTCAAGACATTAAAGGAATGAAAATTGCTTTACCTAAAGAATATTTTGGTGAAGGAATTGATGAAAAAGTCAAAGAACAAATTTTGGCAGCAGCTAAACATTTGGAAAAACTAGGTGCCATCGTTGAAGAAGTCAGTCTTCCTCATAGTAAATATGGTGTCGCAGTTTATTATATTATCGCCTCTTCTGAAGCTAGCTCGAACCTTCAACGTTTCGATGGAATTCGTTATGGTTATCGCGCACAAGACATCAAAAACCTTGAAGATTTGTATGTGAAATCACGTTCTGAAGGATTCGGTCCTGAGGTTCAACGTCGAATTATGTTGGGAACTTTCAGTCTGTCAGCCGGTTCTTATGATAAACATTTCAAAAAAGCAGGACAAGTTCGTACTTTAATCATCAATGATTTTGCTAAAGTTTTTGAAAAATATGATTTGATTTTAGGACCAACAACTCCAACACCAGCTTGGGATTTAGGAGCACGTGTTGATGACCCAATCTCAATGTATTTGGCAGATTTATTGACTATTCCAGTCAACTTAGCTGGTCTTCCAGGAATTTCGATTCCTGCTGGTTTTGCCGATGGACTACCTGTGGGAATGCAATTGATTGGTAAACGTTACGATGAAGAAACGATTTATCAAGTAGCAGCTGCTTTTGAAGCAACGACTGATTTCCACAAAAAACAACCGATTATTTTTGGAAAATAAAAATGGAAAGTATCGGAGAAAATAATGAACTTTGAAACAGTAATTGGGCTTGAAGTCCACGTTGAGTTAAGTACAAACTCAAAAATTTTCAGTCCCGCCTCTACAAAATTTGGTGGCGACCCTAATAGCAATACAAATGTGATTGACTGGTCACTTCCTGGTGTTTTACCAGTCATGAATAAAGGGGTGATTGATAGCGGGATTAAAGCGGCTCTTGCTTTGAATATGGATATTCACAAATCAATGCACTTTGACCGCAAAAATTATTTCTATCCTGATAATCCCAAAGCTTACCAAATTTCACAATTTGATGAGCCAATTGGCTACAATGGTTCAATCGAGATTGAACTTGAAGATGGTCATAAAGCAACGATTCGTATTGAGCGTGCTCACTTGGAAGAAGATGCTGGGAAAAATACTCACGGAACAGATGGTTACTCTTATGTTGACTTGAATCGTCAAGGTGTGCCATTGATTGAAATTGTTTCAGAAGCTGATATGCGCACTCCAGAAGAAGCTTATGCCTATTTGACAGCGCTCAAAGAAGCTATTCTTTACACAGGAATTTCTGATGTGAAGATGGAAGAAGGTTCAATGCGTTGTGACGCCAATGTTTCGCTTCGTCCTTATGGGCAAGAAGCTTTCGGTGTGAAGACAGAAGTTAAAAATATGAACTCTTTTAGCAATGTCAAAAAAGCTTTGGACTTTGAAGTGGCACGTCAAGCTAAAATTTTGCGTGCGGGTGGCGAAATTCGTCAAGAAACACGTCGTTTTAATGACAAAACCGGTGAAACAATTTTGATGCGTGTCAAAGAAGGTGCGTCTGATTATCGTTACTTCCCAGAGCCAGATGTTCCTCGTTTTGAGATTTCTGACGAATGGATTGAACAAATGCGCGCGAGTCTTCCAATGACAGCAACTGCAAGACGTGCACATTATATTAATGATTTGGGCTTATCTGACTATGATGCGCGTCAATTGACAGCAACTAAAGAAGTTTCTGATTTCTTTGATCAAGCGATTAAATTTGATACTGACCCTAAATTGGTTTCAAACTGGTTGCAAGGCGAGGTCGCTCAATATTTGAATAGCGAGAAAAAAGAACTTCATGAGATTGGATTGACCCCAGAAAATCTGACAGAGATGATTCGTTTGATTTCAGATGGAACAATTTCTTCAAAAATTGCTAAAAAAGTCTTTATTGAATTAGCAAAAAATGGTGGATCTGCAGAAGAATTTGTCAAGAAGGCTGGTTTGGTCCAAATTTCTGATCCTGACCTTCTTTTGCCAATCATTCATGAGGTCTTTGCTAAGAATGAACAATCTGTGGCCGATTATCGCGGTGGGAAACAAAATGCAGCCAAAGCTTTGGTTGGTCAATTGATGAAAGCAACTAAAGGGCAAGCTAATCCAACAGTCGCTCAAAAACTTTTGTATCAAGAATTAGATAATTTTTAATAAATATAAATATCCGTCCTAATTTGGAACGGATATTTTTTATTATGCTTGATAAGTATGGTAAAATGTTGGCAGAATGAGTTTGTCAGCAAAGATATAAAACTCAGCTTTTAAAGGAGAATCATGCTTGAAATTAAAGATGCAACTTATTGGGCGGAGCAATTGAAATCAAGGAATCTTTCTGCCAAAGAATTATTAGAAATGACAAAGCAAAAAATTGATCAGCTCAATCCACTCTACAATGCGATTGTGGCAGAGGATTTAGCGGTCGCAAAAGAAGATTTAGCTTTGACAGGTCAAGGTTTTTTTGCAGGACTGCCATTTGCGTTGAAAATGTTGGGGCAAACGCATAAAGGATTGCCTGATACAGCTAGCTCTCAGCTCTTTTCAGAGAATGTGGCATCTGAGGATGATAATTATGTTAAAGCGCTGATAAGGGCAGGATTGACGCCTTATGGGCAGACGAATTCGCCAGAGTTTGGTTTTAAAAATATTTCGGATTCAAAACTCTACGGTGATACACGAAATGTTTGGAATTCTGATTATTATTCGGGTGGGTCATCTGGTGGTGCGGCTTCAGCCGTGGCTTCTGGGATGTTTGCGATTGCTGGAGCTTCTGATGGCGGAGGGTCAATTCGGATTCCAGCCTCATTTTCAGGTTTGATTGGTCTAAAGATGACGCGTGGACGAATGCCACAAGGGCCGGGCTCTTATCGAGGGTGGCAAGGTGCATCTATTTCAGGGGCATTAACAGTATCGGTGCGAGATACGGCAAGATTTATTTTGGAAATGCAAACTTTGCAAGAGGCAGCGCCTTATCAGGCTCGCTTGTTAGATGAAAAAGAACTTTTAGAAGTCTGTGAATCTACTGACAGTTTTGTCAGTAAAAAATCGTCAGTAAAATTAAAAATTGCTTATTCTTTGCAAAGTCCGATTTCTGGAATTGAACTTTCTGATGATGCTCTAAAAGCGGTCAAAAAAGCTGTTGAATTCTTAAAAGGACAGGGACATGAACTTGTGGAAATTGATTTTCCATTGAATGCACGTCCTTTAATTCAATCTTATTATCAGATGAATGCAGCGGAAACGGTGGCTATGCTTGAACCTTGGGAAAAATCAGCGGGTCGCCAATTGACAAGTCAAGATGTTGAACTTTTGACTTATGCCCTTTTAGAAGCTGGACGAAAAGCGCCCGTCACCACTTATATTAATGCTTTGGCTCAATGGGATCAGGCAGCCGAAACCTTTGCTGACAAGATTTATGCTGACTATGATTTATTTTTGACCCCAACTACGGCAAAAACAGCGCCAAAAATTGGTGAAGAATTAATGACAGAGGAAATATTGACCAAAATGTCAGCAATCAGTCAATATGATTTTGAACAACAAATAGCAATTATTGAGGCGGCTTTTGAGCGTTCATTGGCCTTTACACCCTATAATTTCATCAGTAATTTGACGGGACAACCAGCTCTTTCACTACCGATTTATGTCAATAAAGAAACAAATCTTCCATTGGGGATTCAACTCTGGGGACCTAAAAATTCTGAAATTGAATTACTAAAAGTAGCTAAAGAATTTGAAAATGCTGATCAGTTTATTTTGCCAAAAGCTTATCAGTAAAAATTACTGATGGCTTATTTGCTAAAAAACTGTCAGTAAAATAAAAAAACCGTCTTAGAGACGGTTTTATGCTAAATCTTGGTTTTGTCTAAAACGTTTAATCATACGAATGGTGGTTGGAATTAAAATGGATGTCGAGCCAAGCCAAGCGGCAGGATTACTTGAAATGATTACCGTATAGTTCAGCAAAAGTACCCCGATAATTGCGACACCGGCCCGCATAAATAGCTCAGCAAAGCCACAGAGTGTTGGGATTTTCGCATTTCCAAGACCTTGAATGGTTGAGCGTGTGACAAATAAAATTGCTAAGAGCCAATAAAAACTACCATTGACCAGATAATAATGACTGGACATCTCGATAACAGCCGTTTGGCTACTTGAGATAAAGGCCGTTGTGAAATAGAAATGCGCCAGATTCAAGATAATTGCAAAGACAATGGACCAACCAACCGCAATGGCAAGGGCGCGCATCAAGCCCTGATTAATCCGTTTGTATTGTTTGGCTCCATAGTTTTGTGCGCCGAAAGTAGCCATGGCAAGCCCGATTGAAATCATCGGAAGCATAGCAAATTGGTCAATTTTTGAAACAATTGCCTGTGTAGCCACCGCATTGGTTCCCATTTTATTTAAGGCAACTTGCAGTGTGATAGAGCCAATTGCAATGATGCTTGATTGGAATCCCATTGGAATCCCGAGTCTAGCATGGTGAGCAATTTCTGCCCGGTCCAACTGCCATAAATTTTTACTGATTTGAAATTCAGGAACTTTTCTTCTAATGTGCCAAAAAAGGAATAAAACAGAAATCATTTGGGCCAAGATTGTCGCTCCACTTGCTCCTGCGATTCCTAATTTCAAAACTAATATCGCAAAATATTCAAAAGCAATATTTAAAATTGAGGCAGCAATTAAGGCATATAAAGGCGTTTTTGAATCGCCTAAAGCCCGAAGAGCATTAGAGAGGTAGGCATAGAGATTAGTGGCAATCATCCCACCCAACATGATGCTTAGGAAAGTTTTGGCACCCTCAAAAATTTGGCTTGGCGTTTGCATAGCTTGCAAAAGAGGTCCAACAAATATAAGTGATAAAATGCTAAGTATGATAGAAACGGCAACGGTAAAATAAAGACCGGTCACATATGATTTTTTGATGGCCAGTTTATCTTTCGCCCCAAAACGCTGAGCTGTTAAAATGGTTAGGCCCGCTGTCATTCCTTGAGCAAAACCGACAATTAAAAAGTTGATGGAGCCAGTCGCTCCAACAGAAGCTAGCGCATCTTTTCCTAATGTCTGTCCGACAATGAGTGTATCTGCCGTGTTATAGAGGACTTGAAAAAAGTTACCCATGAGTAAAGGTAAAGTGAACGCAATGAGTCCTGTTAAGATATTTCCTTTTGTTAGATCTTTCATTTTTTCCCTAAATAAACTAAATTGATTCCTTTATTTTAGCCCATTTTACTTGTTTTTACAAGGCTATTTCTTTAAAAAAAGCATTTTTTTGTTAAGGCTTTCATATAAAAAGTTTGTCAGTAAAAAAATGGCGCAAAAAAAGTCACTGACAATTTTGTCAGTGACCCTCAAAGCTTTAATTATTTTTGGATGTTAACAGCTTGAGGTCCACGAGGGCCTTCTTCAACGTCAAAAGTAACTTTTTGACCTTCGTCAAGTGTTTTGAATCCATCAGTTTGGATAGCTGAGAAGTGTGCGAAAACGTCGTTTCCTTCTTCAGTAGTGATAAAGCCGAAGCCTTTAGTTGCGTTAAACCATTTAACAGTTCCTTGTGCCATTTTTGGTACTTCCTTATTTTATAAATTTGTAAATCTAATTTCTTGAATAGGAATGAACCCAAAAGCACAGAACTAATCGTAAAACAAAAACTTACACTTTCATGTTATCATAGTTAATATGGAAAGTAAAGTAGAAAATCGCAAAAAAATATTACAAATGTTAAAAAAATTTTCAGACTACGAGAAAGGGTGTCAGAACAAGGAAGTTTTAGAGCAGTTAACCGCTTCCTCAGATTGGAAATCTGCAAAAAAAATAGCGCTTTATATGTCAATGCCAATTGAATTTAATTTGACAGAACTTTTTGACCAATCTGACGACAAAGAAATTTTGATTCCCAAATGTCTACCTCAGCGTCAAATGATCTTTGCTAAATATGACAAGGAAAATCTTGTTCGCTCAAAATTTGGCTTACTCGAGCCAAAATCAGATTTAGCAATTGAACCAGATTTTATCTTAGTTCCCGGTTTAATTTGGAATGATGAAGGTCATCGAATTGGATTTGGTGGCGGCTATTATGACCGTTATCTAGCTAATTTTGAAGGCATGACTGCTTCAGTTCTTTATGATTTTCAAAAAATGGATTTCGCTGCTGAAGCACATGATATTGCAGTAAAAAAACTTTTTATAGGGAGAAAAAATAATGAATTTTAATGAAATTAAACGAGATTTTACACGTTACAAAGCCACTTATGTTTTATCAATAATCACTCTTTTAGTATGGTTATGGCAATTTTTCACTTATGGAACCTCGGCGACCTCAGCATTTAATCTTTTTAAAAGCGGAGCCATACTCGGTCAAGTAATGGTCTTTGACCCAAGCCAAATGTGGCGTTTACTTACGGCGAACTTTATCCATATTGGTTGGGCGCATGTATTATTAAATGTGGCAACGCTCTTTTTCATTGGCCGACAAATTGAAAATGTTTTTGGTTGGCTACGTTTTACGCTGATTTACCTTTTGTCAGGTATTTTTGGAAATGCGATGGTCTTTCTATTGACGCCTCAAGTGGTTTCTGCAGGTGCTTCGACTTCTCTATTTGGACTGTTCGCGGCAGTTGTTGGATTAGCCTATTTTACAAAACATCCATTTTTACAACAAATCGGTAGAATGTTTACAGTATTAATTGTTGCCAACTTAGTGATGAACCTCTTTTCTTTAGGAAATGTAAGTATTTGGGCGCATATCGGGGGAGCAATTGGAGGACTTTTGTTGTCAGTTATTCTTCCTCCAAAGGCTTTTGTACCCTCCATTCCAAAACAATATCGAGTATTTGCAATTGGCGCCTTTATCATTTTGTTCTTTCTTTTTATTGGCTTACCATTTATTAAATAGAAATTTGTTTTGCTATTGAAAACATGAAAGTGCTTGCAAAGAATCTTTAATCTTGCTAGAATAAACTTAGTTAAAAAAACTTGATAAGGGAGAAAAAGATGAGAATTGATAAAATAGTTGATGCCCCAAGAGAATTTATCTTTGAAAAAATAGTTGATTCGTGTTTATTTGATATCGAAAAAAATACAGGAAAACGGCCTAAAGTCAGAAGTCTTAATGGCTATGAATATAATAAAAGCTTTGGTAAAAATCAAAGAGGAACCATTAAAATTACCGAGCTGAGAGAACCAAGTATTTATGCTTTCACGACTAAAACAAATCGTAATACCTTTAGCACACGTTGGGAATTGCATAAAATTGATGATCGCAGCACTCAGGTCATTATTGAAGAAAATCAAAGCTCAAATGGTCTTATCCAAATGGTCAATGACAAAGCCGTTGGTTTTTTCCTTGGTCGTTTCAAGAAACGTCAAATGGTTGCCATATTGGATAATGTTAATCGTGCCTACAACGGAGGTAGAGCGCACTAATCAAAGAAGAGAGAAATGTGATGAAAATTGAACATGTTGGCCTAATGGTTCAAGATTTGGAAGGAATGCGTCACTTTTATGAGCATTATTTTGAAGGACAGGCAGGTCAAAAATATCATAATCCTAAAACGAATTTTCAATCTTACTTTTTAACTTTTTCTGATGGAGCGCGACTTGAAATTGGGACTAAAGAGAACTTGAAAAGTGATGACAAATCTGTTTGGACAGGTTATGCTCATTTAGCTATTTCTGTTGGTTCCAAAGAAAAAGTGGATGAACTCTGTCAGCGATTTTTGGAAGATGGTTTTGAAGTCAAATCTGGGCCAAGAACGACTGGAGATGGATATTATGAAGCCGTAATCTTAGACCCTGAAGAAAATGAAATCGAAATTACTATTTGAAATAGCATCCTTTTGTAGGCTGTTATTTTTATTTTTCGAGAATAATTTTAGAAAGTAAACGCTAACAAAAATGTTTTCTTATTTCTACAGTTTTGTGTTAAAATGAATTTATGAATACGAATACAAAAGATAAAAAAGAATATTTAAATTTAGCAACATATGCCTTTCATAAGCCAAAAACATTAGAACGTGCAAGAGCTTTTGATAAACTTCTGGAATTTTCAAAAGCATATGGTCATTATGAAAATGAGAAATTAACTTCAATGCTGATTGATTCACATTTCAGGGGCTATTGGGGAGATAAAAATGTGAAAATTTCTGGTATTGGTTATGTTGCAAGCTATCCTGAGTATCGAGGAAATGGAGCCATTCGCCAGTTGATGACTGAGAGCCTGCGAGAAGATTATGAAGAGGGGACAATTTTTTCATATTTGGCACCATTTTCGTATGGCTTTTACGAAAAATTTGGTTACCACTATGCTTTCAATCAAAAGCATTATAAAATCCCTGCTCAGGATTTTCCAAAAGGTCAAAGAACAACGGGAGAAATTAGCCGTGAAAAGTTTGAATTTGAAGCTGAAATGTCAAACGGAAAAACTGTCAGTAAAAGTAGTGAGATTTTTAAAGTACTGACAGACATTCATCAGAAGGCTTACAACCAAGGCTCGCTTGTTCGTTCAGAGGAACTTTGGTCATATTTTTTCATCCATAAATCACAACCTCATGCAGCAATCTACCGTGAAAATGGCAAGGCTCTTGGATATTTACTCTATGAATTTTCAGAAATGACATTTGTGATTAGAGAGCTTATTACATTAACTGATGAGGCCAAACAAGCCCTTTATCGCTTCATTTCAAGTCATGCAGGTTCTTTTTCAGAAATCGCTTGGCAGGCTCCTGCGAATACACTACTAGAAGAAGAAATGATTGAACCTCAGCGAGCAGAAATTAAACTTGTGCCTTATATGCAAGCTCGCATCGTTAATCTAAAAGAATTTTTAAAAGTAAATGGTCAGCCGAATTTTTCAGTCCAAATTACTGATGATATTATTGCTGAAAATAATATGACAATTGGCGAAGGAAAAGCAGAAAAAATGACAATTGGTCAATTTACGGCTAAAATTTTAAAAGAAAATCAAGCCATACTTCGTGAATACTTTTAAAAAGTTACTGACAGCTTTGTCAGTAACTTTTTTTGTTCAAAAATAAAAAGGGCATAATGAACCGCGGTATAAAAATTAGAAGAGTGTGGAAGAGATAATATATTTATTACACTAATATTACTAAGAAAATTGGTATAGCTCACTTTTGCTTATTTTAAAGATTTAATTTAAAGAAAGCGCTAAACCTATCTAAAAATAAGAATTTGTCGTTATTGTTTCAATTTGAGAAACATGTTTTTTTTAGAGGGATAACGCTTGCAAAAATCTTTTGAAAGCCTTGTCATAGAGTTAAGCTATATTTCAGAAATCAAAAATGAAGTATGAAAATTAGAAAAAGGAGAGAAATAAATGGGAAAATTAGGGGTATCTATCTATCCAGAACGTTCAAACTTTGAGGCGGATAAAACATATCTTGATTTGGCGCATCAATACGGATTCAAACGTGTGTTTACTTCCTTGCTTGAAATTGATGGGGATAAAGAAGGAGTACTTGCAGCTTTTAAAAAAGTTGTAAATTATGCCAATCAATTAGGAATGGAAGTGATGGTGGATATCAATCCAGGTCTCTTTACACAGCTTAATATCAGCTATGATGACCTGAGCTTTTTCCATGAAATGGGAGCAGACGGTGTTCGACTTGACATTGGCTTCACAGGAGCCAAAGAAGCCCGAATGACTCGCAATCCTTACGGAATTAAAATTGAAATCAACATGAGTCAAGGAACGACTTATGTTGATTCGATAATGGACTATTCTCCAGATACAGAAAAACTCTTAGGTAGTCATAACTTCTATCCTCATCGTTATACAGGATTGGAATTTAACCATTATCTTAAATGTACAGAAAAATTCAAAGGTTATAACTTAAACACCATGGCCTTTGTCAATTCACACGCTGCTACTTTTGGTCCTTGGCCAACTCAAGATGGCCTTTGTACTCTTGAAGACCACAGAGCACTTGAAATCGCAACTCAAGTGAAGCATTATAAGCTTCTTGGTGGAATTGATGATATTACCATTGCTAATGCTTATGCGAGCGAAGAAGAACTTAAAGCGATGAGTCAAGCATTTAATGCAAGCATGCCAGAAGTCAAAGTCGTTCCACGTGAAACAATTACTGAGAATGAACGAAAATGTCTTTTTGAAGCGACACATAGCTATCGTGGGGATAAATCAGCTTATATGCTCCGCTCAACAATGACAAGAATCACTTATAAAGACCTTGACTTCCCAGCTCATGATACTGATAAAATCCAACGTGGTGATGTCATTATCGACAACGAAGGCTATGGTCAATATAAAGGTGAAACTCAGATTGCTTTGCGTGAAATGGAAAATGATGGCCGGGTGAATGTGGTCGGGCGCATTGCTGATGATGAATTATTCCTGCTTGATTTCCTAAAACCATGGAGTTCATTTAAACTCATCGAAAGTAAATAAATGATGAGGTTTCAATTCTGTCAGTACTGACAGACCTTAATTATGTTCAAAAAGTTTTTTTGAAAGTTATTGATTATTATATTATAAAGGAGGAATTCCATGAACGGAATTACTGCGTGGATGGAGAAATATCTCGTCCCTGTTGCGGCAAAGATTGGGTCTCAAAAACACCTGGTTGCGCTGCGTGACTCATTTATCGGTATGTTGCCAGCAACACTTGCTGGTGCCTTGGCTGCAATGGTTTCGGCTATTGTAACAACATTCCCATCAGCTATCCAACAAATGATGTTGGGAGCAACAGCATTCTCAAAATTAGCACCAGAAAAAGTCTGGACGCTTGCTAATACACCAATTATTGGTGATTTGAACAATATTTCAGCCCTTGTTAACCAAGGAACACTGACAGTTATTGGTCTTATCTTTGCCTTTTCTTGGGGTTACAATTTGGCCCGTGCTTACGGAGTCAACGACCTCGCTGGTGGTATCGTATCAGTTGCAACCCTATTTGCAGGTTTGCCAAACCAAATGGGTAAATTTACAGCAGCCCTTGGGACAGGTAAAGCTGGTGTAGCAGCAACTGACAAGATCAATGGCGTACTTGGAGATCAAGGACTTGCCGCTTGGAAACCACTCTTTGCCTCAGCTCACCTCGATGCTGGAGCTTACTTCACAGTTATTATTATGGGTGCCCTTGCAGTTATTATTTATGCAAAACTCATGCTTGCTGACATCACAATTAAGATGCCAGAATCAGTTCCACCTGCAGTAGCAAAAGCTTTCTTGGCTATCATTCCTACAATCGCAGCCCTTTATATCGTCGGCTTAATCTACTACATCATTGGTAAATTAACTAATGACTCTGTCATTAACCTTATCACTCACTACATCGCAGAACCGTTCCAAATTCTGTCACAAAATATCTTCTCAGTACTGATTGTTACACTCTTTGTTTCAGTATTCTGGTTCTTTGGACTTCACGGACCAAACGTTTTGGCACCAGTACTCGATGGTATCTGGGGACCTCTTGGACTTAATAACCAAGCCCTTTACTTCCAAGTACACTCACAAGGTATCCGTGACTTGATTGCTAAAGGTGCGGTTGATAAAGCTCATGCCATTAATGGTGACTATGTTAACCTTTGGGTACGTGGTTCATGGGATGCCTTTGCATGGTTTGGTGGATCAGGTGGTACAATTACACTTGTTATTGCAATCATCCTCTTCTCTAAACGTAAAGACTACAAGATTGTTGGACGTCTTGGACTTGCGCCAGGTATCTTCAATATCAACGAACCAGTCCTCTTTGGTCTACCAGTTGTCTTGAATGCGATCTTCTTTATCCCATTTGCAGTCGCTCCTTTGATTTCTGTAATCATTGCCTACACTGCAACAGCCCTTCACTTGGTTGACCCAGTCGTCAATGCCGTTCCTTGGGTAACACCACCAATTATGAATGCCTTCATGGCAACCGGCTTTGACTGGCGGGCAATTGTCCTTACAATCATCAACTTAATCATCACCTTCGTTATCTGGGTACCATTCGTTATCGCAGCTAACAAGTTGGAAGAAACAGAACTCGACTAAATTTGAAATTAATGGTAGAGCAAGCAAGAAAACTTGCTCTACACATTTTTTGTTAAATCTGGTAAGATTTATAAATATAAACCTTATCAGATGTGATAAAAAACATTCATAGAGGAGGAAATACTATGATACTCGTAAATTCTGCAATGATGCAAAAAGAAATTATTGAACTTTTAGAAGAAAATGGCTTTAAACATACCAAAAAACAAGGATTAAAACTTTTCTTTGAAACTCCAACGGACGATGCAACGACTGACGCAGCCATGGCTAAACAATTAATTAAAGGAAGCTCATTTGGAGCGGCTGTCTTCTTTAATGTGAGTGTTGTATGAGTACCTGGGGAATAGCTTTTATCAGTTTAGGCCTACTGCTTGTGGCTTATCATAACTGGCTTGGTCTAGCGATTGTATTAATTGGTTTCGTAATGATTTTTATTGCACGCAGTCAAAAAAAGAAGGCTACCAAAATAGAAGAAGAAAATAGACAAGCACACAAAGACATAAAGATAAAAACAAGAAAATAAAGTTGTCTTTTAAGGCAACTTTTTAAATTTTTTTGTCTAAAATTAAAAAACAAATTCCAAAATATAAAACAAAATAAAACGGTTACAAATGTTATAATAGTAGTATAAATAACCAGTGGGGGAATAATATGGAACACAAAAAATTGAGCTCATTTCCAAGTGATTTTCTTTGGGGTTCAGCTTCAGCAGCTTATCAAGTTGAAGGAGCACCTTTTGAAGATGGTAAAAAAGCGAGTGTCTGGGATAACTTTGTCCGCATTCCGGGTAAAACTTTTAAAGGGACAAACGGGGATGTTGCTGTTGATCATTACCATCGTTACAAAGAAGATGTCGCTTTGATGAAAGAATTAGGACTTAAATCCTACCGTTTTTCGATTGCTTGGACACGTATTTTACCTGACGGACGTGGCGAAGTCAATCAAGCGGGCTTGAAATTCTATGAAGACTTGATTGATGAGTTGATTGCTAATCATATTGAACCAATTGTCACGATTTATCATTGGGACTTGCCCCAAGCTTTAGAAGACCTGTATGGCGGCTGGGAATCACGAGAAATTATCTCAGATTTTGTTAACTATGCTGAAGTTTTGTTTAAAGCCTTTAAAGGTAAAGTAAAATATTGGGTATCGCTTAATGAACAAAATATCTTTACAAGTCAAGGTTGGTCACTCGCGACTCACCCACCAGGGAAAAGAGATATGAAGCTCTTTTATCAGGTCAATCATATCGCGAATTTGGCAAATGCTGCGGTAATTAATAAGTTTCATGAGCTTGAAATGGATGGACAAATTGGCCCTTCATTCGCCTATACACCGCAGTATGCTAAGGATTCTGACCCTTTAAATGTTTTGGCTGCTGAGAACGCTGAAGAACTTTATAGCCACTTTTGGATGGATGTTTACCTTTATGGTGAATACCCAATTGCGGCAATGGCTTATCTGCGGGAAAATGGTTTAGCACCTGAATTTGAAGCAGGAGATGCTGAACTCTTGAAGTCGGCCAAACCTGATTTTCTAGGCATTAATTACTACCAAACGGCGACTAACGCTTGGAATCCAATTGATGGTGGGGTTGGAGTTGGTTCATTTAATACAAGCGGTAAAAAAGGAACAACCAAAGAATCAGGAATTCCTGGGCTTCATAAAAAAATTCAAAATCCATTCATTGACCGCACAAATTGGGATTGGGAAATTGACCCAGAAGGTTTGCGAATTGCACTCCGTCGAATTACTTCACGCTATCGTATTCCGGTCATGATTACGGAAAATGGTTTGGGTGAATATGACAAAGTTGAAGAGGGCAAAATTCATGATGATTACCGAATTAAATACCTAGAAAGTCATGTTAAGGCAATCAAAGAAGCCATGACTGACGGTGCTACGGTCATTGGTTATCACACTTGGTCTTATACTGACTTACTTTCATGGTTGAACGGTTATCAAAAACGTTATGGTTTTGTTTATGTTGACCAAGACGAAACAATGGAAGGTTCCTTAAAACGAATTCCTAAGGATTCTTATTACTGGTATCAACATCTTATTGAAACAAATGGCGAAGAGCTCTAAACAAAGAGCACTCAAGTGAGTGCTCTTTTTATGTTATAATAATAAAAAAACAAAAGAGGTGAAGAATGAAAATTCGTGGATTTGAAGTAGTAGCTAAATATAAAAATGCTGGAATTAACTTACCAAAACGTTCAACTGAACATTCGGCAGGTTATGATATTGAAGCGGCAGAAACAGTTCGTTTTGCTCCAGGTGAAATTAAATTAATCCCAACAGGTTTAAAGGCTTATATGCAGACAGGCGAAGTTCTTTATATGTATGATCGCTCATCAAATCCTCGTAAAAAAGGCTTGGTTTTAATCAATTCGGTTGGTGTCATCGACAAGGATTATTATAATAATCCTGATAATGAAGGACACATGTTTATGCAAATGCGTAATTTCACTGATGAAGAGGTTTTAGTTGAAAAAGGAGAGCGCGTGGTTCAAGGAGTATTTATGCCTTTCTTAGTTGCTGATGGCGATGAAAATCAAGAAAAAGAAGAACGAACAGGAGGGTTCGGGTCAACGGGTGCTTAATTCAAATTAAAGTAATTTAAGAAGCGCAATCGCGCTTCTTATTTTTGTGAACGGAGGCTTTCAAAGCTTATTACTTATGATATAATAGTATTATGAATAAACTGCGTATCCTCCATTTGAATGATTTACACTCTCACTTGGAACGTTTCCCTGTGATTGAGCGTTTTTTTGCGGAAAAATCACAGGAAAAAGTTGAAAGTTTACGTTTTGACTTGGGTGATAATGTGGACCGTGTCCACCCTTTGACGGAGGCAACAGAGGGGCAAATTAATGTCGAATTGATGAATCGCTTAAATTTAACAGCGGCAACAATTGGCAACAATGAGGGTTTGGGATTGACGCATGAGATGCTTTCCCATCTTTATGATGAGGCTAATTTTCCAGTTCTCTTATCCAATTTGATAACTGATTTTGCTCAAACAGAGCCTTTGATAATGACCACTTCGTTTGGCTTACGTGTTGGTTTGATTGGCTTGACTGCTCCTTACTCTCGTGCTTATCCTCAAGCAGGTTGGGAGCTTTTAGACCCTTTTGTTGTATTAGATAAACTTTTACCCAAAATGGATTGTGATTTTACTATTTTGCTTTCTCATTTGGGTAAGAATGTCGATGAACAAATTGCAAAAGACTATGATATTGACTTGATTATCGGAGCTCATACGCATCATTTGTTTGAGCATGGCGCTCAAGTTAATCAAACTTTGCTTGCTGCTGCTGGTCGCTATGGTGAGTATGTGGGACAAATTGATTTGGCCTTTAATGAAAATAATCAATTAGTTGATGCGCAGATTGAAGCAATAGCAACCAACACACTTCCACAAAAAAGATCAGATATAGTCGAAACAAATGGTTGGGAACTAAGAGGACATAAACTTTTAGAAGGAACGGTAGTTACTAAGTTAGCTAAACCCTTGCCTAATCTATCTCCGGATTTTACAGCAAGTCATTATCTGGCAAAACTTTTTGCAGATTATGAAAAGACAGCACTCTGTCTGATAAATTCTGGTCTATTAGTGACGGATGAATTACCGCAAAGTTTGACTTTGGATGATTTACATGAATTTTTACCTCATTCAATCCGCTTGGTTCGCTTCACATTTACTGGTGAGGAACTTCGGCAAGTTTTACTTGAAATTATTGATGTTTCGGCTTTTTTAGCCACTCAAAAAATTCAAGGAATGGGTTTTCGTGGAAAAACTTTTGGTTCACTTATTTTTCAAGGAATTGAACCAATCAATGGGGACTTTTACCTGAAAAGTGCGAAGGATGATTCGCTCGAAAAAATTAATGATGAGCAAAAGTATCAAATCCTTTTACCTGACCAATATCTATTTGCTTGGTATTTCCCATTACTGAAAAAATTAGGTCAGTCGGAAATTTTATTTCCCTATTTTTTACGGGAAATTGTAGCAGAATATTTTAAAAATAAATAGAAATAGAAAAATTAATGGCTAAAGTAATAGATGAAACTAAATTAAATTATAACAAGTACCCTGGGGAACATGTTATGGCATCAGGAGAAGTCGTTCAAGTTGGAAAACGAACTTTTCACATTGTTCATAATTATCGAGAGGCTTTTGACGCGGAAAAATTGGAGCAACGTTTTTCTGATGTTTTAGATAAATATGATTATATCGTTGGAGATTGGGGCTTTGAACAATTACGTTTAAAAGGTTTTTTCTCAACGAGTCGCAAAAAAATGTTAGCAGATAATAAAATTGACCATCTTGAAGATTATATCAATGAGTATTGTAATTATGGTTGTGCTTACTTTGTCTTACGTCGAATTCGGACAAGGGACGAAGCTTTTGTTTCTGAAAAACTTTTTACCGAAAAAGAATTAAAACAAGGTTTAGATAAGCCACGTCGCAAAAGAAATCGTAATCGAAATCGAGCCCGTGATGAGCAAAATGTGAATTCTAAAGATGAGAAACGTTCAGAAAACGCCTCAGAAGCTCGGAAAGATTTTAAAATTCGTGATAAATCTGCTGACAGAAAAGCAAAACCAACTGACAAAAAGATAAATAAGCCGCTCAGCAAGAAATCGCAAGAAGGACGAGCTGACAAAGCAGTCAATAAAAAAGCTACTTCTTCCAAAGAATCTGATAAAAAATTTACAATGAAAAAACGAAATCCACGGAAAAAAGTTGAACAAACAGAGTCTAAAAATCAAGGGAATCAAGGCTTTGTTATTCGTAATCGGAAGAAAGACTAAAGCTTTGTAAAAGTTATTTGACGGTCAGTGAACTTGTCAAAGATTAAAAATTATCGTAGAATTAACATTTATGGATTCCTTAAACATTTGGAATTGAAAATAATTAGACGAATATAAAGTAGTTTTGATTGTGTATTCAAGGGATATGAAATCGTTCACAATTAGAATTCTACATAACGATAAGGAAAATAATGACAGAGAATATAACAACAGAAACACGTCCGTCTATCTATGGATTGACACGTGATCAATTAATCGAATGGGCCATTGAAAATGGTGAAAAGAAATTCCGAGCAACACAAGTTTGGGATTGGCTTTACCGCAAACGTGTTCAATCTTTTGAAGAAATGAGCAACTTATCAGCGGTATTTATTGATAAACTTAATGAAGCTTTCATTTTGAATCCATTGGAACAAGTGGTTGTGCAAGAGTCTGCTGATGGAACAGTTAAATACCTCTTTATGCTTCCTGATAAAGTGATGATTGAAACAGTTTTAATGCGCCAATCTTATGGTTTGTCTGTCTGTGTCACCACTCAAGTGGGCTGCAATATGGGCTGTACCTTCTGTGCTTCTGGAATTTTGAAAAAAGAACGCGATGTAACAGCCGGTGAAATCGTTAGTCAAATCATGCTTGTACAAAAGTATTTTGATGAACGTGGTTTAGATGAACGTGTTTCGCATGTTGTTGTGATGGGAATTGGTGAACCGTTTGATAATTATGAACATTTGATGAACTTTTTACGTGTGATTAATGATGATAATGGACTTGCTATCGGTGCTCGTCATATTACTGTTTCTACTTGCGGATTTATGCCAGCAAAAATCAAAGAATTTGCTCATGACAATCTTCAAATCAATCTAGCTATTTCACTCCATGCTCCAAATAATGAATTGCGTACTTCATTGATGCGAATTACTCGTAATGCCCCTCTTGAAAAACTCTTTGAGGCGATTGATTATTATACAGAAACGACCAATCGACGGGTGACTTATGAGTACATTATGTTGTCTGGTGAAAATGACAGCCCTGAAATCGCGCAACAGCTGGCAGATTTAATTAAATCCCGTAATAAATTGTCTTATGTCAACTTGATTCCTTATAATCCAGTTGCTGAACATATCAAGTATGAACGTTCAACAAAAGATAATACTGCAAAATTCTATGATGTTTTGAAGAAAAATGGTATTAACTGTGTCGTTCGTCAAGAACATGGAACAGATATTGATGCGGCTTGTGGACAATTAAGATCAAAACAAATTAAGAAAAATAAGGCCAAATTAGCCTAAGAAAAAACTGCTGACCAAGCAGTTTTTTTTGCTGACAGTTCTGTCAGTAAAATATTTCGGAAATAGCTTAATTTTTAATAAAAAATAAGAACAATGAATAAATATGCTATGCAAAAGTTACAAAAATTTGCTAAAATATAGACAAGTAAAAGAAAACAGGTGTCTGCTCTACTAGACTTAGAAATTGCTTAGACCAATTTCATAGCGACTATTCAGCTGCATCCTATAAGAGAAATAGAGGAGTATCATGGATTACGTAAAGCTTAATAAATCTCGGCACAAAGTAAAAACATTTGATGGCAAAAAAATTCCCACAGTTGATGTTAAACAAATCATCTCGGCGGCAAGCCTTGCACCTTCAGCACACAATATTCAAAGTTGGCACTTTGTCATTGTTGAATCAAAAGAAAAACGTGAAGCTTTACTGACAGAAGTGGACCCTGGGAATCATGAACAAATCAAAGAAGCAGGAGCGGTCATTGTCCTTTTCAGCGATACAGATTTGGTTGAGCGTTCTCGGGAGATTGCAAGAGTAGGTGCTGGTGAATTGGACGATGAACAACTTTTGCGTTTCAATAGTCGCTATCCACAAATGTATGAAGGTTTTGAAGAACTTCATGAGAGTAATTACCTTTCAATCAATATTGGTCTAGTTACAATGAATCTCGTTTTGGCTATTAAAAATTACGGATATGAAAGTAATATCATCATGGGCTTTAATCGTACTCAAAAAGTGAATGAACTTTTAGAAGTTGAAAAACGCTACCGTCCAGAATTAATTATTCCACTTGGAAACTCAGAAGACAAAGGAAAACCAAGCTATCGTCTTCCTCAAAGTCAAATTATGGAAATCAGATAAAAAAGAGGTTCAGCTGAACTTCTTTTTTTGATTATGAAAAGAAGCCATTATGTTCGCAACATTTGGTCTATTTTGCTAAAATAGAGTAAAGTATTTGATAAATAATTATCAAAAGAAATGAATGAATTATCGAGAGGAAAGAGAAAAACATTGCTCACATTTTGGCAGGATTATCCCGAAATTCAGAATAAATTAAAGGATGTTCAAGCGCTCATGATTGAGCGTTTAAAAATTAATAATCAAGAAATAGAAGTAGCACTGCAAAAATTTGCATCACGTGGCGGGAAAATGGTGCGTCCTGCGCTTTTTTTGCTGTTCGCTGGTATTGTTCCTAATGGCTCAAAAGATGAGGAGAAACTAATCAAAATTGCTGCTTCCTTAGAAATGCTTCACTCAGCAACATTGATTCATGATGATATTATTGATGACTCACCTCTACGTCGTGGAATGCCATCAGTAGAATCGCAATTTGGTAAAGATGTGGCAGTTTATGCTGGTGATTTTGTTTATACCGTTTATTTTGAGTTACTGATTGAAACGATGAATGGGACGAGTTTTGTTGCTAAAAATGCTCAGTCAATGAAAAGAATTCTTCAAGGGGAGTTAACTCAAATGCAGTCTGCATTTGATAAAAACAATACGGCTCGCCGCTACATGAAAGCTATCAGTGGGAAAACTGCTGAATTACTCAGTTTAAGTTGCCTAGAAGGTGTTTATTTTGCAGGTGGTGACAAGAAACTACAGCATTCGGCACGGAAAATTGGTCGAGCGATTGGTCTAGCTTTTCAAGTTTACGATGATATTTTAAATTTCACTGTAGGGCTTGATGAAGCCGATAAACCAATTTTAACTGATTTTCGTCAAGGAATTTACACCTTACCCTTGCTTTTGGCTAGAGAAGTTAATGAAGCAGCAATCGCTCCATATCTAGAAGCACCAGAAAAGCTATCGAGACAAGAATGTTTAGATTTAGCAGAATTGGTGACAGAATTAGGTGGAATAACGGGTTCACTTCTTGTTGCAGGAAGGCTGACAGAACTTGCCTTGAACGAAATTAAAAAATTACCAGAATCACCTAACCGTCAAATTTTAGAAGAAGCGACACAGATTTTATTAGAGCGAAATTATTAAAAGCCTGTCACCGATAGGTTTTTTAATTATTATAAGTGTCGTCAACTGACGAAGCTTGAATAAAAATATCTAGTTTTTTTGTAGAAAGTTTTATATTAAAATATGACAGAATGAGGCTTTGAAACCATGTTTATCACTTATTCAAAGTTCAACTATCAATCAAAAAAGTTGATAAATCACATTAAAAGAGGAAATAATGAATTTTAAAACATTCGCTGAACTTATTGAACTAAAAGCTAAAACGGCTTCGGTCTTTCCGTTTCTGCTGGGCCTTTCGTACTCGTTTTACCATTACCATTCACTGAATTTATTAGCATTAAGTATTTATTTTGTTGCCATGTTTATGTTTAACTGTTTTGTTGATATTTGGGATAATTATAATGATTATCATAACGCGGTGGATACCAACGATTATCAAAAAAATACAAATATTATTGGTCGTGAAAACCTGTCAATGGCTTTAATTAAAGCTTTACTTGCTTTTTTCTTTTTTGGAAGTTTAGCATTAGGAATCATTGTGGCATTGATGACGGGTTGGGCAGTTTTTTGGCTAGGTCTTCTTTGTTACGCTGTTGGAATCTTTTATGCAGGAGGCCCAAAACCATTGTCGTCCCTTCCTGTGGGTGAGCTTCTCTCAGGCTTAACAATGGGTTATATCATCTTTCTCATTTGTGTATATATTAATAGTTCACAGGCCTTTATTTGGTCATTTTCTAATCTTGCGACTACCTTCTTGATTGCTTTACCCAATACATTGCTTATCGCTAATCTCATGTTAGCGAATAACACCTGTGATTTAGAAGAAGATGAAGCCAATCATCGTTTTACAATCGTACATTATATTGGAAAAAAAGCAGCACTCATTTGGTGGACTTTGTCTTTAATTTTGTCTTTTATCGCTATTATTGTATCAGTAATTTTAGGATTACTTTCTCCGATAATGCTTTTGATTTTATTGATTGTTCCTTTAATGATAAAATTTGCAAAGCCTTATCTTCAAAAACAAGTTAAAAGAGAAACTTTTATCTGTTCCGTCAAAATTCTAATGGTTTTCCAACTGGTTCAGGTTTTGCTGCTCTTTATTAGTTTGATTAGATTTTAAATAAAAAACTCCAATTAATTAATTTGGAGTTTTTTTATTTATTTTTTTATACTATTTGACTTCCTATTCAGTGGTTTTGCACCATTTACCAGAGCTAATAAAGCAAAAATTGGGCCACCGATATAAGGAAAAAATAGCCAACAAAGATTTCCCAAATGAAAATCAAAAAAGATAATTAGGAAGACATAAAGCGCAATTCCCAAAAGAAAAAGAAGATAAAAAGGCATCATTTTATCAGCAATTTCGGCTTGACTACTAGCAGCAGCCGAAATTTTTGAAAAAAGGAGAATACTTGGTAAAATCAGTAAGCCATAAAGCATTGAAAGCAAGGCGAAAATTCTTCGAAAAGTTGAATTTTTTGCCAGAGTGGGGAGTTCGTGGATTGTAAATTGTGGGGTTCTGTTTTGGATGGCAGAAATGAATTTTTCCCTTTGAGACCAACCTGTATAAAATAAGGCAAAAGCCAAAATACCAAAGACAAACCACTCATATAAAATGTTCAGGGGATTAGTTTGTTGTGAGGATAGACGCCCAGAACTGACCATGATGGCCATAAAATCATTCATAGCATGCACGAATATTGCAAAGAGTAGATTGCTTGTTTTCATGTAGACAACTGCGGCAAATAAGCCGAAAGCCATAACTGCAAGGACTTGAATCATAGTATTATTTAAAGGTTGGTGGCGTAGATTGACTAAATGTGTCAGCCCAAATAAAATACTTGAGATAAATAAGGGAGCAATAATCTTATTCTTGGAGTTTTTAACTAAAATTCCAAAGATTAAACCTCGGAAGGTTAATTCTTCAGCCAGACCGATTAAAAGAGTGGCAACAATAGCTAGAAAAATGTAAGAGACAGATGCCTGTTTACTTAGAGCAATGATTAATCCAGCAATAAACATTAATAGTGGAACAACTAACATTCCTATGGATTTTTTCCAGTTATAAGCTTTAAATAAAAGCTTTTGATGCCAGAAAAAAAGATTAAGTAAAAGTAAAATTAAAATAATTGGAATTTCTTGGACAATGATGGAAGTAAGCGAGGAAAATTGTCCAAGGCTGTGTAGCCAATTAATTATTCCAAAAGCTTCGAGAATGGGGTTGAGTCCTAAAAGGTAGATGAGCCAAATAGCAAAAACACTAATGACACTAATATATTTTTTCATAGAAAATCCTCTTTTGATATTAATAAATTTTGACAACGAGTGTTATTGAAAAAACTTTGACATTTCTTGCATAATATTGCATTTATGTTTTGATTATAGTTTTTAATTTTCTTCTTGTCAATTAGAAACGAAGGATTAGCTGACAATTAATTATGACGTAAAATAAAGAATACTGACAGAGTTATCAGTATTTTAAAAGAGGAAAATTGAAAACAAAAACACTGACAGATAATAGTTCTTCAGCGAATGAATAGGTTCATCTTTGGAAAACTCTGTCAGTGATTTCTTAATTACAACAGTCATGTTTTGTCTCTGTATTTTTATTTGTCGAAGCTTGATTAGACGTGGGCAGAGCCGTGGCTCCTTTAACTGGACAAGTGTTAACATTACAGTCTTCACATGCCCCTTTGCTGCGAACAGTTTTAAAAATGGCAAAACCAGTAATGATGAGAATGATTGCCAAGATAACGATACTAGCTAAGTTCATAGGAAACATCCTTTCCTTTTCTGAAAATAAAATATAAACCAACCAACAATACAAGCAGAGCGACTAAACTAAGGACATCAAAGTTTTGTGAGCTGAAAAAACTGCCTAATTGGTAAATGATGAAACTCATACTATAAGCGACTAATGTTTGGAAACCAACGGCACGTAAAGTCCATCGGACATCTCCCATTTCTTTATAAATGGTTGAAATTGCGGCAACACAAGGCGCACAAAGGAGATTGAAAACCAATAAAGAATAAGCAGAAAGAGGAGTATAGGTTGCTTGAACAGCCGACCAAAGTTGATGACTGTCGCTAGAATTATGAGCGAAAAGCACACCCATTGTTCCGACAATCGTTTCTTTAGCGATTAATCCCGTAATCGTCGCAACTGTTGCACGCCATTCTCCAAAACCAAGTGGAGCAAAGATGACTGCAACAACTTTACCAATATCAGCAAGAATAGACTGACTGGCATCAACATGGGCTAATGTCCAATTATAATTAGAAGTGAACCAAATCAAAACATTCATCGCAAAAATGATTGTACCGGCCCTCTTCACAAAAGAAAAGGCACGGTCAAAGGCATATTTTAAAACGGTCAGTGCATAAGGTAAGTGATAAGTAGGAAGTTCCATGATAAAAGCTGAGGTATCTCCAGAAAACATTCGCGTTTTTTTCAAAATAATACCAGAGAGAATAATCATGGACATCCCTAGGAAATAAGCACTTGGAGCGACCCAAGAAGCATGGGGGAAAAAGGCACCAGAAACCAAGGCGATGATTGGTAATTTTGCAGAACAAGGCATGAAAGTTGTGACCATAATCGTAATTTTTCGGTCCCGTTCTTGTTCAATGGTTCTCGTTGCCATAATTCCGGGTACACCACAGCCAGAAGCGATGAGCATCGGTATAAAAGACTTACCCGAAAGCCCAAATCTTCTAAAGATATGGTCCATGACAAAGGCCACCCGAGCCATATATCCAGAATCTTCAAGGATTCCTAAAAGTAAAAAGAGGACAAAAATTTGAGGAACGAAACCTAAAATTGCACCAATCCCTGCAACTACACCATTCAAAACTAAATCTTGAACCCAAGGAGTGACCGCTAAAGCATTCATTCCATTGGCAATCAAGTCAGGAAGCCACTGACCAAAAAAGACATCATTAAGCCAATCAGTTGCCGCTGTTCCGACAGTTTGAATGGAAATAAAGTAAACTAGCCACATGATAAAAACAAAGATAGGAAGTCCCAACCATTTGTGAGTGATGATTTGGTCGATTCGGTCTGTCAGATTGACTTTGCCTGTTTCAGTTTGGCTGACAGAAAGCTGAACAAAGTGACCGATTAAGTCGTAGCGTTCATTGACAATAATGGACTCTCGGTCATCAGTCATTAATTTTTCAGTGATACTGACAATTTCCTCAACTTCATCTAGTTGTTCTGCTGATAATTTTGTCAGTAAAAGTTGGTCTCCTTCAAAAACTTTAATTTGTTCAAAGCGATTTGTAAAACCAGTGACTTTGCTAATTTCTGACAAGGCTCCTTCAAGACGATGGTCATAATCTAAAGGTTGAACCTCAGGACTTCTGAGTGCTGCTTTAACGACCTCATCCAAACCTTTGTTTTTAATCGCAGAGGTTGTAATGACAGGAATACCAAGACTGTAAGAAAGTTTTTCGAGGTCAATTTTCTTTCCCTGATTTTCTAACAAATCGCTCATGTTGAGCGCGAGTACCATAGGAATTCCAAATTCCATCAACTGTAAAGTTAAGTAGAGAGAACGTTCCAGATTAGTTGAATCAACGATATTAATTAGAGCATCAGGTGGGGTTTTGACTAAAAAATCTCTGGCAACTTGCTCATCAAGCGAGTAAGGAGAGAGGGAGTAGAGACCCGGTAAATCTTGAATACAAACATTTTTATCTTTTCGGTAGATTCCAGATTTTTTTTCAACAGTGACGCCTGGCCAATTTCCTACTTGTTGATTGGAACCAGTTAAAAGATTAAAAATGCTAGTTTTTCCACTATTTGGATTTCCGAGTAGAGCAATTATTTTCATATTATTGTAATTTCTTATTAAGGGCTGTTATCATTTACTAAAGATGTACTTTAAAGAAAGATGTTTTTAGTAAAATTAACGTGAAATAGATTGAGTTGAACATTATTGTTCGAGAACAACTTTGATTTTTTCGGCATCTGTCTTTCTCAAAGAAAGAGAGTATCCGCGAAGTCGAAGTTCAAGTGGGTCACCAAGCGGAGCTAATTTTTGCAGATGTACGCTTGTTCCTCGGGTAATTCCCATATCCATTAAACGTCGGCGTATATCAGAAGTGGCGTCTATCATACGGACAGTACCCGTTTGGCCAACTTGCAAATGAGCTAAGCCAATAATTTCTTCGCTAGAACGTTCTTCTTTAACGAAAATTTGTTCTAAAAAAGAAGAACTTAATGCTAAACGCATCTCGTCAATTTTGATGATTGAATTTTCACCATCAGTAGAAATAAGTGTAATTTTTTTATCGGATATCAGGCCTAAATCACGTAATTTACTTTGATTTTTGCCAATAACTTTATGAATATAGTAAATTTGCCCAATATGGGTATTGTTAAGAGTTTTCATTTTACCTCCTGGGATCAAATGATTACAGAAAATGTCAAGTACATTTTACATTTATGATTATATCAAAATTTAAAGTACGATACAATAATTTTCTGAAAAGTAACATTATATTTTAGAGTTTAAAAAAGGAAAGAAGGATGGATTTGTAAGTGATTTCAATGGAAATAAGCCTCTTTTTTTGATATTATGTAGCTTACTCAAAGAGTGATTTTGATTTTTATAGGGTTTGATTGCGCTGAAAACTCAGCAGTGTAAACTATTTGTCAACTTAGTTTACACCAATGTCAAAAGGGTTGACAATCAATAATCACTTACAAGAAAGGAAAGTTAATGAAAAAAGAAGAACTTAAAAAGAAATTGAGTCCACTTGCTTATCGTGTTACTCAAGAAAATGGGACAGAAGCTCGCTTCACTAATGAGTTTGATGATTTCTTTGAAAAAGGCTTGTATGTTGATATTGTCAGTGGAGAACCACTGTTTACAAGTCTTGATAAATATCAATCTGGGTGTGGCTGGCCAGCCTTTACACAACCAATTGACAAAAAAGTGGTCAAAGAAAAACGAGATAAGTCTCTTTTTATGGAGCGTACAGAAGTTCGTTCTAGTAATGCTGACAGCCACTTGGGTCACGTTTTTACTGATGGACCTTTAGATAAAGGGGGCTTACGTTACTGTATCAATTCTGCAGCTTTGCGTTTTATCCCCTTTGACCAATTAGAATCAGAAGGATACGGAGATTATATAAAATATTTTTCATAATTCCGCTGATTAAATAAAAAAGTTACTGACAGAAACTCAAAACAATGAAAAGTATTTTGTCAGTAACTTTTTATAAGCAAAAGAAAAATTCTGATGTTTGACATCAGAATTTTTGTTATTTTATATTTTATTCAACTGAGAAGAGATATGGATAGACAGGTTGTTTTCCATCATGGATTTCAACTTCAATCTCAGGATATTTTTTCTCAAGCTCTTTCGCAATTTTTTCAGCATTGGCTTTTTTCCCTTCTTCACCAATATAAATTGCTACAATCTCACTATCTTCATCAATCATTTGATCGAAGACAGCAAAGATAGCATCATTCATTTTTCTAGTTGACACAACAATTTTGTTATTCAACATTCCAAGTGTATCTTTTTTATGAATTTCAATGCCATCGACATTTGTATCACGGATTGCTGTTGTAACCGAACCAGATTGAACATCTGAAAGGGCACTAGTCATGGCCGCTTTATTTTCTTCAATTGAACGTGTTGGGTCAAAACTCAACAATGCTGTAAATCCTTGAGGAACTGTTGCAGATTCAATCACTTCAACAGGAATTTCAGCAACTTCGGCAGCAGATTTTGCGGCCATGAAGATATTTTTATTATTTGGTAAAATGATTACTTTTTCTGCATTAACAGCTTCAATGGCAGTCAAGATATCTTCGGTTGATGGATTCATTGTTTGACCACCTGAAACAACGTGATTAACACCCATTTCACGGAAAATATCAGCCAAACCTTCACCAGCAGCGATAGCAATCAAGCCCCAGTCTTTTTTAGAAGTAGAAGTTGAAACATTTGATGATTTCGCTTCTTTTTCAGCAACGCCTTCGTTTTGGAGACGCATGTTATCGACTTTGACTTTTACAAGACGTCCGTATTTAAGGCCTTCTTGCATGACTAAACCAGGATCTTCAGTGTGGACATGGACTTTAACGACTTCCTCATCATCAACAACAAGAAGTGAATTCCCAATTCCTGCAAGATAAGTTTGGAAGTTATCATGGTCATAACTTTCACGGGAAGTTGGACCTTTGCCTAACTCAACCATGATTTCTGTACAGTAACCATATTTAATATCTGCTGTTGAAGCGTTGGCGACACTTTCGTGTTCAACATTGACCATTCGGTCCATTGCCCCAAGTTCGGCAACAGGTGTTTCTGGTACGAATTCACCATTAAGTGCCATCAAAAAGCCTTCGTAAATATAAACGAGACCTTGACCACCAGAGTCAACAACCCCAACTTCTTTAAGAACAGGAAGCATATCAGGAGTCATTGCTAATGCTTTTTTGGCTCCTTCAAGTGCTGCTTCCATAATTTCCACAGCATCATCAGTTTCGTCAGTTTTACGTTTTGCTAATTCAGCAGCCCCACGAGAAACGGTTAAAATTGTACCTTCAACAGGTTTCATAACGGCTTTGTAGGCCACTTCTACCCCGTTTTGAAGAGCAGCTGCAAGATGAATTCCGTCAATTTCTTCATAATCTTTAACATATTGAGCAAATCCACGGAAAAGTTGGCTTAAAATAACACCAGAATTCCCGCGAGCCCCCATAAGAAGTCCTTTTGAAAGAATTTGAGCAACCTCACCAACAGTTTCGGCTGGTTTAGAAGCGACATCTTTGGCACCGTTAGTAATGGTCATGCCCATGTTTGTTCCCGTGTCTCCATCTGGAACAGGGAAAACATTAAGCGAGTTGACGTATTCGGCTTGTTCATTCAAGCGGCTTGCCGCTGCTTGAACCATTTCTTGAAATTTACTTGAATTGATATTTGACACTAATCCTCAACCACCTTCACATTTTGTACATAGACGTTTACGCTACTGGCTGTGATGCCAAGTTGATTTTCGAGATTGAAGCGAACGCGTTCTTGAATATTTTTTGCAACTTCGCTGATTTTTACACCATAAGAAATGACAACATAAACATCAATAGAAGTTTCATTGTCAGCCGTTGTAACTACAACTCCTTTAGAGTAATTTTCTTGACGCAAAACGCTGCGTACATTATCTTTAACAGCAGATTTGCTGGTCATACCGACAACGCCAAAAATTTCAGTTGTAGAAGCACCTACAACTGTTGCAATGACTTCGGTAGCAATATCGACATTCCCATGTTGGTTGTTGATAATAACACTCATTTTCATAGCTGTACCGTCGTCAATATATTTACAAAACTTGTAAATAAAGAAAAATTGACTGACAAACGGCACTTTCCTCCATATTATTTAAATATCATTACTCATTTTATCATACTTTTATAAAATAAAACAGCTCTTATGAACTGCTTTTTGAAATTTATCATTTGTCAGCGCTGACAGAATTTATTAGTGATGACTTTATTTAATGATAAAGCTGTCAGTAAATAAAAAAACCCCGTCAGATGACAGGATATTTTTGTGTTTTGCAAAAAACAAAAATTATACGCGTTCTACGCCTGCTGGCAATTTCTTCAAAGCTTTAGCTGAAGCCCAGACAGTTTTGAGTTCACCGTTTTCAAGAATTGTAACTTTTTGAAGATTTGGTTTAACTACACGTTTAGTTTGGTTCATCGCGTGTGAACGGTTGTTACTTGAAACAGTCTTACGACCAGTAAAATAACATTCTTTAGACATTATATTTACCTCCCATTAGAATTTTTATGTGCTTAAAAACAACATACTTGTTGATTATAACATTTTTCAAATAAAAAAATCAAGCTTTTGTCCATTTTTTGCTGTTTTTTTTCGGGCTTTCTGATAAAATGAGGTTATGGAAAATTTAATCGAAGAACTCACTGCTAAAAATAAAGAATACATTCATTCGGTAACGAAACAGCTGATTTTGGTCGGAAAATCAGATGAAGAAGTAAAAGAAATTTTGAATGATATTCTTCCACAGATTATTGAAGGTCAAAAATCAGGAATTATTGCTCGTAAGTTATTGGGTGCACCGACTGAATTTGTTTCTCAATATCAACCTAAAGTCGCTGACAGACCTGTCAGTGAAAAAAATGAAAATCCAGTTTTGATGTGGCTTGATAGTAGCTTACTCTTCTTAGGATTTATTTCTCTTTTAAATGGAGTAACCGCACTTATTACTTCTAAAGCACCGGTTTATGGATTGATTACAACAATTCTTTCAGCTGCAGTTGCTGGACTTGTGATGTACATGATGTATCGTTACTTTTACCGTCCTAAAGCTGACAACAGCCGTAGAAGTTGGAACTGGAAAGGTTTTGCAGCAACGACTCTTTCAGTACTCCTTTGGATTGCAGTAACGATTTTCTCTGGACTTATACCAACTTCAATCAATTTACAACTTCCTGCAGTAGCCTTGGTTATTGTTGGGGCTGTGGCTTTCGGAGTACGTTGGCTCTTGAAACGTCAATTTAACATCCAATCGGCTTTGGTAGCCCAACCAAGAAGATAAGATATGCCAGTCTCTATTTATTTAGAGACTTTTCTTATTTAATAGGTAAAATCTTGTCATTATTGTTTAATAAAAGACTTAGAAATGCTTATTTATCAACCTTTTAAGCGCGAAATAGCCATAGAAGGTTGTGTATTGAGAAAGTTTTTGTGTTATAATGTATATTGATTAATTATGATTATGGAGGTCCTTTCATGAAAGGGATTATTTTAGCGGGAGGGTCTGGAACACGACTTTACCCACTGACACGTGCTGCGTCAAAACAACTGATGCCTATCTATGATAAACCAATGATTTATTATCCATTGTCAACTTTGATGTTGGCTGGAATTAAAGATATTTTGATTATTTCGACACCAACAGATACGCCACGTTTTAAAGAGCTCTTGCAAGATGGTTCAGAATTTGGTATCAATCTTCAATATGCTGTTCAACCTTCACCAGATGGCTTGGCTCAAGCCTTTATTATTGGAGAAGACTTTATCGGTGACGATTCAGTTGCGCTGATTTTGGGAGATAACATTTATCACGGTCCTGGCATGTCTAAAATGCTTCAAAATGCAGCTGCAAAAGAAAAAGGTGCAACTGTTTTTGGATATCATGTTCCAGATCCAGAACGTTTTGGTGTTGTTGAATTTGATAAAGATATGAATGCTGTTTCTATTGAAGAAAAACCAGAAGAACCTAAATCAAATTATGCGGTTACTGGTTTGTATTTCTATGATAACGATGTTATTGAAATTGCAAAAAGTATTGAACCTTCACCTCGTGGTGAACTTGAAATTACTGATGTGAATAAAGCCTATCTTGAACGTGGCGATTTGTCAGTTGAATTGATGGGACGTGGTTTTGCTTGGTTGGATACAGGAACACACGAATCTCTTCTTGAAGCTGCACAATATATTGAAACAGTTCAACGGATGCAAAATATGCAAGTGGCAAACTTGGAAGAAATTGCTTATCGCATGGGTTATATCACAGAAGAGGATGTTCGTACTTTGGCACAACCGCTTAAGAAAAATGAATACGGACAATATTTGCTTCGTTTGATTGGAGATAAATAATGACTGAGAATTTTTTCGGAAAAACACTTGCTAGTCGAGAAATTAGTCAAATTCCAGGAATGTTAGAATTTGATATTCCGGTTCATGGTGATAATCGTGGTTGGTTTAAAGAAAATTTTCAAAAAGAAAAAATGATGCCTCTTGGTTTTCCAGAAAGTTTTTTTGCTGAAGAAAAATTGCAAAATAATGTAAGTTTCTCTCGTAAAAATGTTTTGCGTGGGCTTCATGCCGAACCTTGGGATAAATATATTTCTGTTGCTGATGGTGGCTCTGTTTTGGGTGCATGGGTTGATTTACGCGAAGGCGAAAATTTTGGTCATGTTTACCAAACAGTCATTGATGCAAGTAAAGGAATTTTCGTTCCACGCGGCGTGGCTAATGGTTTCCAAGTTTTATCTGATACAGTTTCTTATAGCTATCTGGTTAATGATTACTGGGCACTTGAACTTAAACCTAAATATGCTTTTGTAAACTACGCTGACCCAACATTGGGAATCAAGTGGGAAGATGTTGAAAATGCTGAAGTTTCTGAAGCAGATAAAAATCATCCAATGTTAAAAGATGTAAAACCTTTAAAGGCTGATGAACTCTAATGTTTGCTTTACATTTACGAACTAAAAAGCGTTTAGAATTTTGGCAAGTTGAAAAAGACAATGACAGACCAATTTGGGCTAATCAAGCCTTTACTGACGGAGGTTTCCGTTGGAATAGTAAATCACTTTCAATTCAAAATGTAGGTGGTTTACTTAAAATGGCGGTTCCTCTTGGAGATTATTTGGTCTTCAATGGGAAGTATTTAAAGGCTGTGCCAAAGGCAAAATTTGTAAGAGAGTATCGAGTGGATTAATTGCAAAGCTTGCTTATAAATTATCAAAAAGGAAATAACATGACTGAATTTAAAAATATCGTTGTGACAGGTGGAGCGGGATTTATTGGCTCAAACTTTGTACACTATGTTTATAACAATCATCCAGATGTGCATATCACAGTGTTGGATAAATTAACTTATGCAGGGAATGTCAACAACATTAATATGTTGTTTGACAGCGGACGTGTCGAACTTGTGGTGGGTGACATTGCAGACCCTGAAATTGTTGATCAAGTGGCTTCTAAAGCGGATGCAATTGTTCACTATGCGGCTGAATCTCATAATGATAATTCACTTAAGTCTCAAGATGAATTTATCCAAACTAACTTTATCGGAACTTATACTTTGATTCAAGCGGCTCGTAAATACGATTTACGTTTCCACCATGTTTCTACTGACGAAGTTTATGGTGATTTACCTTATCGTGAAGATTTGCCAGGTCATGGCGAAGGTGAAGGTGAAAAATTTACTGACAAAACACCTTACAATCCATCAAGCCCTTACTCTTCAACTAAAGCGGCTTCTGATTTGATTGTTCGTGCTTGGGTACGTTCATTTGGGCTTAAAGCAACAATTTCAAACTGCTCAAATAACTACGGGCCTTTCCAACACATCGAAAAATTTATTCCTCGTCAAATTACTAATATTCTTTCAGGAATCAAACCAAAACTTTACGGTGATGGTAAAAACGTTCGTGACTGGATTCATACAGAAGACCATTCATCAGGTGTTTGGACAATTTTGACTAAAGGTCAGATGGGTGAAACTTACCTCATCGGTGCTGATGGCGAAAAAAATAACAAAGAAGTGCTTGAAGATATCTTGACTCGTATGGGCAAAGATAAGGACGATTACGACCGCGTAACTGACCGTGCTGGTCATGACCTTCGTTATGCGATTGACAATAGCAAATTACGTACAGAACTTGGTTGGACTCCAAAACATACTGACTTTGAATCTGGTTTGCAAGCAACAATCGACTGGTATCGTGAAAACGAAAACTGGTGGAAAGCCGAAAAAGATGCTGTTGAAGCAAAATATGCTGAAACACAAAAGGTTTTGGATAAATAAAAATTCATTCTAATTAGAGTGCCCAAAATTTGCTGATGAAATCCTAAGATGTCTGTAGACTACAAAATTAGTGAAGGTCATCTCATGAGGAAAAAGAGTCACATAGTCCAAAGGTTGCTGACAGGTTTGTCAGTAGATTTGAATAATGAGTTTCTTTCTATCAGTAAAAATAAGAATTGGAGAATGTATGATTTTAATAACAGGTGGAAATGGTCAGCTTGGAACAGAGTTGCGTCATTTACTTGACGAACGTGGCATGGCTTATACAGCAACAGATGCCAAAGAACTTGATATCACTGATAAAGTTGCGGTTGATACATTCTTTGACAAAAACAAACCTGAACTTGTTTATCACTGCGCAGCTTATACAGCTGTTGATAAAGCCGAAGATGAAGGTCGCGAGCTTGATGAAAAAATCAATGTCGATGGCACAAAAAATGTGGCCGAAGCAGCTGCACGCGTAGGTGCAACATTGGTTTATATTTCAACAGACTATGTTTTTGGTGGGACTTTGCCAATTGGTCAAGAATGGCCAGTTGATGCACCAAAAGCGCCTGAATCTGAATATGGACGGACAAAACACCTTGGTGAAGAAGCTGTTGTTGCCTCTGGTGTAAAACATTATATCGTTCGTACTGCTTGGGTTTTTGGTTCATATGGGCCAAACTTTGTCTTTACAATGCAAAATTTGGCGACTCGTTTTCCTGAATTGACCGTTGTTAATGACCAACATGGTCGTCCAACATGGACACGTACGCTTGCTGAATTTATGGTTTATTTAGTTAATGAAAAAGCTGACTTTGGTTTTTATCATTTAACAAATGATGCTGCACCTGGCGAAGACGTAACTTGGTTTGATTTTGCCAAAGAAATTTTGAAAGATACAGATGTGCTTGTTAAGCCTGTAGATTCTAGTAAATTCCCAGCAAAAGCCAAACGTCCATTTAATTCAACAATGAGTCTTGAAAAAGCAAAAGCGACAGGTTTTGTCATTCCTACATGGCAAGATGCTTTAGCAAGTATGCTTGAAAAAGGCGATTTACGTGAAAATAAAGATGGCCTAAAAGGCGAGATTAGTAAAAAATAATGACTTTGTCATTAAATATAAAGTAATTGAAAATTCTGTCAGCGACCTGCATAAGCTCGTCAGTACTGACAGAATTCTCATTTTGAGAGGCTAAATAAAAACCACTGAATCAAAAAAGATTTATTGATAATCAAAAAAAGTCAGTGGGATAAAAGGAAAAACATGAAAAAACACGTTTTTATCATTGGGAGTCGTGGCTTACCAGCGAAATATGGAGGGTTTGAGACATTTGTTGAAGAACTCGTCAAACATCAAAATAATAAAAATATAAAATATCATGTAGCTTGTCAAAGTGAGAATTCAGACATGGCACTACCTGGTGAACATTTTGATTATCTTGGAGCAGACTGTTTTGTTATTAAGGTACCCAAAATTGGACCAGCTCGCGTGATTGCTTATGATATTTTAGCTATTAATGCGGCGCTTAAATATTGTAAAAAAGAAAAAATTGAAGCACCAATTTTTTATATTCTTGGAAATACGGCAGGTGGCTTTATTGGACATTATGCCAAGAAAATTCACAAACTTGGCGGGAAATTGTTCGTTAACCCTGACGGATTAGAGTGGAAAAGAACAAAATGGGCGGCCCCAGTGCGTTCTTATCTGAAATTTGCTGAGAAAAAAATGGTGCATTATGCGGATTTGATTATTTCGGATAACACAGGAATTAAAGAATATCTCACTAACGAATATGGGCAAGTTAAGTCTGAAGTAATTGCTTATGGGACAGAAAAATTCAAGTCAGATTTGACAGAATCGGAAACTCTGGTAAAATATAGAGTTAATGATTATTATCTGATTGTTGGGCGTTTTGTGCCAGAAAATAATTATGAAACTTTGATCAAAGCTTTCATGCAAAGCAAAACGACGCGTGACCTTGTGATTATTACAAATCATGAAGGAAATGCCTACTTTGAAGAATTACGTGAAAAAACACAATTTGATAAAGATTCCCGTATTAAATTTGTCGGAACGGTCTATGACCAAAATGAATTAAGATATATACGTGAACAAGCATTTGCTTATTTACACGGTCATGAAGTTGGGGGGACAAACCCTGGATTGCTTGAAGCCATGTGGTCAACAGCTGTCAATGTTGTTTTGGGAGTGAATTTTAACCGAACAACAGCGGGTGATTCTGTCATTTATTTTGATAAAGAAAATTTACTGACCACTCTGTCGGAAGTTGAAAATTTGACAGGAGATGAACGACAAAGATTACAAAACAAAGCTCATGAAATCATCGAAGAAAAATATACATGGGAACACATTTGTGACCAATACGAGGAACTTTTCTTTCCTAATTCTACCGATAAGACTGAGTCTGAAACGAAAATGGAGAACCTAGCCAGAGGCGGAGATGAGTGTTAATATATTAATGTCAACCTACAACGGCGAAAAGTTCGTCGCTGAGCAGATTGAAAGTATTCAAAAACAAACATATACTGATTGGAATTTAATAATTCGTGATGACGGTTCAAAAGATGGAACTTGCGAAATTATTGAAAACTTTATTAATAATGACAGCCGAATCAAACTGATTCGAGCAGAAAATGTTGGGGTCATTAAATCTTTTCATGAACTCGTAATAAATAATAATGATGCTGATTTCTATTTTTTTGCTGACCAAGATGATTATTGGCTGCCAGAAAAACTGACAATAATGTTAGAAGAAGCTAAGAAGCACGATAATACAATTCCAGTCATGTATTACACAGATTTGAAAGTGACGGATAAAGATTTAAATGTCACATCAGAATCAATGATTCGTAGTCAATCTGACCATGCCAATACAAGCCTTGTCCAAGAACTGACAGAAAATACGGTCACCGGTGGTGCGAGTATGATTAATCATGAACTTGCGAAACTCTGGCAAACAACAAATGACATTATCATGCATGATTGGTATCTAGCGATAGTGGCAGCAGCACTTGGAGAACTGGTTTATATTGACCAACCCACTCACCTTTATCGTCAGCATGATTCAAATGTTCTGGGCGCAAGGACTCTTGCAAAGCGCATAAGAAAATGGACACACCCTAACTTATGGTTTGAAAAATATTGGTGGCTTATTACAGCAAGTCAAAAACAAGCTCAAAAATTACTGACAGAAAATCTGTCAGCTCTGTCTGAAACAGACAAGGCGTTAGTGACAGACTATGTCAATATTTTAAACCAATCAAAAGCTGAGCGTCGTCAGATTCTTGACCGATATGATTTGCGTAAAAACAAAAACTATCATACAAGTATTTTTCGTACACTTATCATCACAAAATTTGCATACAAAGGAAAAAACAAATGAATTTCTTCAGCCGTAGAAATCAAATTCTACTTAAAGAGTTAATTAAAACTGACTTTAAACTTCGTTACCAAGGAAGTGTTATAGGTTACTTATGGTCTATCCTCAAACCTATCTTGCTCTTCTTAATTCTCTATCTCGTCTTTGTACGATTTATGCGTTTTGGGGAAGCAATCCCTCACTTTGCAGTCGCCCTCTTACTCGGGATTACAATCTGGAACTTTTTCAGTGAAGCAACAAACATGGGGATGCTCTCAATTGTTAGTCGCGGGGACTTGTTACGAAAAGTCAACTTTTCTAAACCCGTACTTATCTTTTCTGTTGTGGCCAATGCATTCATTAATTTGATGATTTCTTTAGTTGTTGTTATTATCTTTGCCCTCATCAATGGCGTGCACATGAGTTGGACTGTAATTTTTGCAGTGCCTCTCCTTTTTGAGTTAACCCTCTTTACAATGGGAATTGCTTTTATTCTTTCAACACTATTTGTTTATTTCCGTGACTTAGGTCCAATCTGGGAAGTAGTGATGCAAGCAGCATTCTATGGAACGCCAATCATCTATCCAGTAACACAAATCTCAACTTCACATCTTGAAATTGCTAAAATATTGATGCTTAATCCAATGGCTCAAATTGTTCAAGATATGCGCTATATTTTGACTTTTAGTAACAATGCCAATCCAACGCTATGGCAAATGTGGGATAATCCTTTTGTAATTATTATTCCTTATATCCTTCCTGTTCTTGTTTTTGGATTAGGACTTTGGATATTTACTAAAAACTCTAAGAAGTTTGCAGAAGTTATTTAATTTAAGGAGATAAAATGGCTGAACTAGCAGTAAAAATTGATCATGTAAGTAAGTATTTTCGTCTTCCAACGGAAGCGAGTACAAGCCTTCGGACAACTCTTGTCAACAGATTTAGAGGAATCAAAGGTTATAAAGAACAACATGTCTTAAAAGATATTGATTTTGAAGTAGAAAAAGGTGATTTTTTTGGAATTGTTGGACGTAACGGTTCAGGAAAATCAACACTTTTAAAAATCATTTCGCAAATTTATGTTCCAGAAAAAGGAACAGTGACCGTAAATGGTAAATTGGTTTCGTTCATTGAGCTTGGCGTTGGTTTCAATCCTGAGCTTACAGGACGTGAAAATGTCTATATGAACGGTGCAATGCTTGGGTTTTCAACTCAAGAAATTGATGAAATGTATGATGAAATCGTTGATTTTGCAGAACTACATGAATTCATGAACCAAAAGCTCAAAAACTATTCTAGTGGGATGCAAGTTCGTTTAGCATTCTCTGTTGCCATTAAAGCCAGAGGAGATGTGCTCGTTTTGGACGAGGTTTTGGCAGTTGGTGATGAGGCTTTCCAAAGGAAATGTAATGATTATTTCTTGGAAAGAAAAAAATCAGGTCTGACAACTATCTTGGTTACTCATGATATGAATGCCGTAAAAAAATATTGTAACAAAGCGGTACTTATTGAAGACGGTTTGATTAAAGTCTCAGGAAATGTAGATAAAGTTGCTAACCAATACAGTCTGGATAACTTAAAACGACTTAAAGCAGCACAAGAAGATAGCAGTGAAGAAGTAGAAGAATTTGTCAGCGATTTGAAAGTGAATTTACTTTCACCTGTACAAACAACTCCGGAACAAAGTGTTAAATTTGAAATTTCTTATACTGTAAAACAAGACATTCAAACCTATGTTGCCTTTTCTCTGACAGATGCAGACCGTAATATTTGGATTTACAATGATAACTCGATGGATTACCTCACCGAAGGACAAGGTGAAAAACGAGCTGTTTACGAATGCAAACTCGACCAAGTTAATAATTTAAAGCTCAAGCTACAAGTTTCTGTGCGGAATGCAAAAGATGAAATGGTTGCTTATGACACCGATGAAAAAATCATCATTATTAATCGCCTTGACATTCCAAAAGATGACCTCAGTGCTAAAGATTCAGCAAGTGGCTTACTCTTGAGGAATGGAGATTGGAATTTTGGTTAAAGAAAATAATCAAACAAAGAAATTAATCAAACCAGAACGTCTTTTTTTAATGATTGCTCTTGTTGCTGGTTTAATTTTTACAGTTGCTCAACCACTCTTTATTGAACCAGACTCTAGTTATCATTTTGATAAATCTTCTTATCTCTCAAATACAGTTGTTGATAGAAGCAAAATTGGCTTTCCTGCTGAGGATTATCAATCCGCACCTCTTCCTTTTACAACAGTCACTAAGATGATGAAAGAAGGAACTTATTTCAAAAATTTTTTTGAAACCAAACTTCCAGTAATTTCCAAAAGTAAGGTGGCAGATAAACGAGCTCTAGGAACAAAATGGTATAAAGATATCATGCACATTATCCCTGCGCTCGGGATAAAGTTGGGACATATGATTTATCCATCAATTGGCTCAATGGTTCTAGTTGCGAGACTTTTTAATTTAATTTTCTTTAGTATTTCGATGTATTTTATCATCAAAAAGTTGAAGGCTTACCAAATGATTTTTACAATCATTTCTGTTACTCCTATTGCAATTCAATTTGCTACAAGTTTAAGCTATGACTGCTATAATTACGTTGCTTTTGCTTGGCTAAGTGCAACATTAATTAATCTGGCGGTGGAGTTGAAAGAAAACAAGCCGATTTTATTAAAAGATTTTTTCTTGAGAATTATTCTTCCGTCAGTAGCCCTGTATTTTTCAAAGGCTAATTCTCGATTGCTTTATTTGCTTGTTTTAGCTGTTCTTGTAGTCATTATATCTAAAAAATTAAAAATTAGTTTGACAAAATTACAAGTTCTAATTGGCAGTGGTGCTTTACTTGCTTTAGGAATCTTGCTCTATATTTTCAAATACCATGACCAATTACGCTTAGTGATAAGTAAGTTCCTCTATACTTTTATGGAACCTTACTACTCTGTATTAACTACGCAAGTCATTAGCGGGACTTCAACAGTAGCAATTCCAGCTTGGTTTTATCCTATTCAGTATGGCGCTTTAATTCTCTTGTTCTTATCTTATACAAAAGAGCAAGTTCCTCGTTGGTTTGCTTGGTTAGGCTTATTAATCAACCTAATCAATCTTTTTGGTTTATTATTTAAATTTGCAATTGACCCAGCCTTTACCGAACATGTTATTACCGGACCACAAGGAAGATACTTTACAGTCTTTATCTTACTTTTGGCTCCTAGTTTAACTCTTTTAGCCCAAAAAATTTCAGTAAAAACTTCCGGAGCTTGGCTAAGAAGAATTGTTCTTTCGGTTAGTGTCATGGCACTTGTGTTGAATTTGAGTGTTACAATGCTCAGATCTTACCATTTACAACTTCCGATGGATGAATATCGTTCAGGAATAGAACATTATATCTTTAAGTAGGTGAATTATGGACAAAAAAGTATCAGTCGTAGTGACATGCTACAATCACGAAAAATTTATTGAAGAATGCTTACGTAGCATTTTTGCGCAAACTCATCAGAACATTGAACTTCTAGTTTTTAATGATGGGTCGACAGATGATTCTGGTGCAGTAATTTCAAAAGTGCTTGAAGAATCACCATTTGCTGAAACTCATTATTTTTCAGGAGAAAATAGAGGTCTAGCTTTTGTACGAAATGATGCTTTAAGTAAGAGCACAGGCGATTTTTTACTTTTTGTTGATAGTGATAATTTTCTTAATGCTGACCATATTGAAAAGTTACTGACAGAGCTGTTAGCAACAGATTCAGATATTGCCTATTGTCAGCTATGGGATTTTAATGCTCAAAAAGACCTTCTTCGCCCAGATTTAGAATATAGCTTTAAAAAACAACTAGAGGGAAATCTGATTGATGCTTCGTCATTGGTTAGGACCTCAAAAATTGCTGACATAAAATTTGATGAATCTTTAAATAATAAAACACTTGAAGATTATGATTTTTGGTTAGGATTAATCATTAATAATGGAGCAAAACCTATTTTTGTTTCAAATACAAAATTGAATTATCGAGTTTTAGAACAATCCTTGAGTCAAAGAGGAAATTGGGAAAACTATTATCAATCGTATTTTTATATTACCAATAAGTACAGTAAAAAAATTCCGTCAGAACTGATAGAAGCGCTCCAAAACAACTTACTACTTTGGGTAGATAATTATCAAAACTTACAAATTGATAGAGACAGACAACTTGCTGATAAAGCTCAAGAGTATCTTGAACAAGAAGAAGCGATGAAAAAAACAATAGCTGACAAAGATACCCATATTGCTAATCAAGAAAAAGTGATTTCTGAAATTACTAATTCTTTTGCATATCGGCTAATAAATAAAGTGATACATCCCTTAGGAAAGAAGAATGAACAATAAATTATTACTATACGTACATTTTAACCGAAATAACGAGTTGAGTGACCACGTTATTTACCAATTGAAACATTTACGACAAAATTTTGATGAAGTTTTCTTCATTTCAAATAGTTTAATGGATGAAAATGCCTTAGCTACACTGACAGGGCAAAATCTCATTGACGGTTTTATGCAACGTGAAAATAAGGGCTATGACTTTGTTGCTTGGTCAGAAGCGATGAAACATTATGGATTTGAAAAACTTGCATCCTATGATTCGGTGACAATTATGAATGATACTTGTTTTGGACCAGTTTACGATTTTGAAGGAATTTTTTCTAAGTTTAATAAAGATTCAAATGTTGATTTCTGGGGAATTACTAATAACCGAAGTCATAAAGTAAAACCATGGGAAGACCGTGAAGCAATTGTTTTACCAGATCATATTCAAAGTTATTTTGTTAATTACAAACAAAAAATTGTAAAAAGTAAAGCTTTTGAAGATTTTTGGACAAATATTGAAGTTTTAGATGATGTTGTAGAAGTCATTGTAAAATATGAAACAGCAATGACGAAATATTTTGAAGATGCTGGCTTTAAATCAGGAGTAATTTTTGACACACGTAAAGAAGAGTGGGCAGGTATGCTTGTCCATGATTTTTCCGTATTCAATTTACCTGAACTGTTAAAACGTCACATTCCTTTTCTAAAAATCAAAGCCTTTAGTTATGGTGCAGATAATATTTATACTCCTTTAGTAATTGAGCGCTTAAAACAAGAAACAACTTATCCAATAGAACTTATTGTTAATCACATGACAGAGGTTGATTATCCAGACCGCGAGTACATGTTGGAAGAAAAAACACTCAAACTTAGTACCGAAATAAACAAAAAAAGTAACTTGAAAATTGCGATTCACCTTCATGCTTTTTATCTTGATTTAATCCCAGAATATCTTGATTATTTTGATAAATATGTTCAAAATTATGACCTTTTTATCACAACGGATACAAAAGATAAATACGAACAAATCATAAAGTCTTATCCGCTAAACCAAATCAAAAAAGTTTTGGTAACTGGAAATAAAGGGCGAGATGTTCTGCCGTGGATGGAAATTTCAGAATTAATGGCAGATTATGACCTTTGCGGACATTTTCATACCAAAAAATCTAAAGATAATGATTGGATTGTAGGAGAATCTTGGCGAAGAGATATCGAATATTCATTGCTGAAACCAGCACAAGCAATTTTTCAAGAATTTGAAAAAAATCCGAAACTTGGCTTGATGATTGCGGACGTTCCTTCATTTTTCGAACATTTTTACGGACCAACTTATATTACTGAACGTGATATTTGGCCAGATATGGAAGAAATATGGAAGAAAATTAACTTTGAAAATCCGAGAGGCTTGAAACAAAAAGATAGTTATGTCATGAGTTATGGAACAATGATTTGGTATCGTCCACAAGCTTTGAATAACTTACTAAAAGTTGATATTGAAGCAGCGGTCCCAGAAGAACCTCTTCCCTATAATAGTATTTTACACGCTTTTGAACGTTTACTTGTTTATACTTCATGGGCAAATGGATATGATTTCCGAATTTCTCAAATCCAAACAAATAATGGATTTGTTGCTAATTTTTCGGCAAATAGACTCTTGCGTTCCGTCGAAACGGACCTAACACAAACGAAGCTGCGCGACTTAGTTAAAATGATTTTTAAGAAAATTAAAGTAATTATCGCCTACCGTTTGAAAATAGGCAAAAAAAATAAGTAAATTTGTGGTAAAATTTATATTAGAAAAATGTACATAAAGAAGTACAAAATTAATGTTTATTTATAAGGAGAACTTGGAACAGTGTCCGATGACAAAAAAATGAAAATTTTACTAATTATCCCAGCTTACAATGAAGGTGAGGGAATATTAGAAAATCTAAAAATTGTAGAGGACTATCAAGCCAGTTGTCCTTATCAATTAGACTATGTAGTGATAAATGATGGTTCTACTGATAACGAAGAAGAAATTTTGAGAGCAAACAACATTAACCACGTTGAATTGATTCAAAACCTTGGTATTGGTGGAGCTGTTCAAACAGGCTATCTGTATGCCTTACAAAATGCTTATGACATAGCAGTTCAATTTGATGGGGATGGTCAACATGATATTCAATCCTTACCAAACTTGATTGAACCTATTTTGAAGGATGAAGCTGATTTTACCGTTGGATCTAGATTTTTAGATGAAAGCAATTCTGAGTTTAAGTCTTCAAAATCACGTCAAATGGGAATAAGAATTTTATCTTCACTCATTTACATGTCCTCAAAAATTAAAATCAAAGATGTTACTAGTGGTTATCGCGCAGGTAACCGTAAAGTGATTGAGCAATTTGTTAAGAGATACCCAAGACAATATCCAGAACCTGAAAGTTACATGCATTTATTCTCTAAGAACATTCGTGTCAAAGAGGTGGGTGTAAAAATGTTTGAGCGGACAACTGGTGTTTCAAGTATTAACATGGTAAAAGGGATAAGTTATATGATAAGCGTATCTTTGGCGATTATTGCGAGCTCGTTATTAGGAAAGGAGAGTAAGTAATGCCTATTCAACTTCGTATCTTAGCAATTATTTTGGCAGCTTTCTTCTTTATCTATACGATTCGTTTGGTTCGTAAAGATAGAGCAGAAATAAGACATATGTTAAAATGGTTCATTTTAGCTCTTATATTGCTGATTGGTTCGATTATTCCAGATTTGGGTACAAGTATTGCACACCTGTTGGGAATTGGAACATTAACCTCATTAGCTTTATATTTCTTGGTAGGTGCTTTATTATTTATCTGTTTGAAATATCAAATTTCTCTGATATCTGCTGAAAAAGAAATAAAAAATTTAGTACAAGAGTTGTCCTTATTGAAAAAGAAGATTTCCGATAAAGATAAGGAAAATTAAGAAATTATAAATACTAATAATAGAATAAGGTAGTAATGAATAAAGTCATCAAACATACTTTCGTCATATGTGCGTATATGCAATCTCCGTATTTAGAGGAAAGTATAAAATCAATTTTAGACCAAGGATCTATTAAAGAAGGAATATCAGAAGTGGTTTTATATACTTCTACTCCTAATGATTATATAGAAAATATTTGTCATAAATATAATATCAAAATATTTATTGGTGAAGGTGGAGGCATTGGAGCAGATTGGAATGGAGCTTTAGCGGCAGTTCAAACTAAATATGCTACAATTGTTCATCAAGACGATCTATATGATAAGAAATATGGAGAAATGATAATTAATGATTTTGAGTCTCAAAAAGACTCTAATATTGTTTTTACTGACTATTATGAAATTGATGAATACTCTAAACCTAGAAAAAGAAATATTAATTTAAAAATAAAAAGTTTAGGATTAAAACTAATGTCTTTTTGGGAAAATAAAAAATATCAAAGAAGAGTTTACTCTTTTGGTAATTTTATTTGTTGCCCAGCTGTTTCTTATAATATGGAACGTCTTAAAGATTTTAGATTTAATGAAGAGATGAAAATGGCGGTAGACTGGGATGCATGGGAAAGAATAATGAAAAAATCTGGACATGTCCATTATCTTCCGCTAAAATTGATGGCTCATAGAATACATAGTGATTCGGAAACAACCAATAATACTTTAAATAAAAACAGAGAAAAAGAAGAGCACGAGATGTTTCGAAGATATTGGGGAGAAACAATGGCAAAACTTTTAATGAAGGTTTATACTAATAATCAAAAAGGAAATTCATAAATTAAATGGATAAGGACAAGACATTAGTTTCAATAATAGTTCCTGTATACAATGCTGAATTATATTTGGAAGAGTGTATAAATTCAATTTTAGAACAAACATACAAAAACTTGGAAATTATACTTATTGATGATGGTTCTACCGATAATTCTTTTGAGATTATGAAACAATACTCTGAAAATGATAGTAGAGTTCAAAGTTTCTCAATAAGTAATTCTGGACCCGGGAAGTGTAGAAATGTAGGACTGGATATATTTAGTGGTGACTTTGTGATGTTTGTAGATTCTGATGATAGAATTTGCAGAGATTTGGTTGAAATATTACTTGAAAATCTTGGTAGCTCTTCGGAGATTGCTATGTGTAAATTTTCAAAGGATATTAAAAAGCTTGCAAAAGGGACAAAAAAAGTAGAAAACCAAACTTCTATTTTTGTTGATAGCATAAAAAGCATCTATTTACCCGGATTTCCATCTTCTGGACCAGTTGCTAAATTATATGGTAAGGAAATATTTAGTGAGTTAAGATTTCCAGATATATCAATGTATGAAGATGCTGCGATAAGCCTTCAAGTCCTATCTATTGCTGATAAGGTAAGTTTTGTAGATTATTATGGTTATTATTACAGGTTTAATTCTGAGAGTATCACAAATAAAAGAGTTTCGGAACGAAATTTATTTATTTTTGAGAAAACAAAAATAATGTTAGAATTTACAAATGAAAATCATCCCGAGGCTCTAGATATAGTGAAAACAATCTGCCTCAATGATAACGACTATGTGATGATGGAATGTACTAGAAGTAATACAGAAATAGCAAGAATTCTCTTTGAGCGTCTACTAGAACAAAATAGAGATTTATCCAAGAACTTAGGAATGAGGAAGTTAGTTTATACTAATCGATTATTATTAAAAATAGCTTTGAAAATAATGAGCAAAATTTATTACAATGATTTTGTACGAAATATTTTTAAAAAGGTTTTGGGAGTTAACAATGGATGAAAAAATTGACTTTATAGTAACATACTTGGATAGCGAAGATACAGATTGGATAAAAGCTAAAGCTGAAAATGATGGTAGTGATGTAGTTGAGGCGCTCAATTCAGCGGCAAGATATAGAAATTTGGATAATTTTCAATACTGGTTTAGATCTGTTGAACGATATGCTCCATGGGTTAATAAGATTCATTTAGTAACTTGGGGGCATCTACCAGAATGGTTAAATACTGCACACCCTAAATTAAATATAATAAACCATGAAGATTATATCCCCGAAAAATATTTACCAACATTTAATTCAAATGTTATTGAATTAAATTATGATAGAATTGATAATCTTGCAGAACAATTCGTTAATTTTAATGATGATATGTTCTTGAACGCTGATACAAAACCGTCAGATTTTTTCGTTAATGGCCTCCCTAAATTACAAATGATGTACATGCCTATTCAAGCCGTTGAAAAGTTTAGTACCGTTTTATTTAATAATATGTTGGTTCTAAATAGTCTTGAAGATTCAACTAAAATTTTTAATAAAGGAATGTACTCATTAAAAAATGGGTTATTTGCAACTGCAACAAATCTTTATTTAACTCCGCTTCTCAAATATTTCAACAAATTTATGGGCTTTTACCCAGATCATTTACCAAATGCGTTACTTAAAAGTTCAATGTCAGAATTAAAAGAGTCGGCGCCAAGTTTTTTTGATGAAACTTCCAACAATAAGTTTAGAACAATAAATGACATAAATATTTGGCTCTGTCAGGACTATCTAAGAGCTACTGGTAAGTTCTCACCACGGAATTCTTTTAAATTTGGACAAGTATTGGAAATAAAAGATAATCAAAATTATAGCTCACTACTTTCTTCAAAATATAAAATAGTGTGTGTTAATGATGGAAGTGAAGGGGTTAAAAATTTTGATTTAGAAAAAGAAAGAATACTAGAGACCTTAGAAAAAAAATTTCCTGTAAAAAGTAAATTTGAAAAATAAAAATTATTATTGTTTTGATATGATAAAAAATAAAGAAAGAAGGATGAAAATATCTCTAAATACAATTTGGATTTTAGTATTCCCATTGATCAAACTGCTGGGGCCAAAGCTAAAATAGACTCAGACACTATATTTAAGGATAGTGGATATAAATCGTTATTCTCACACCATATTCAGACAAATAAAGTATATATTAATAAAATATTAAATATTATCCTAGGTATTATTTCATTAACTTTTATAAAAAAAGGGAGTGTTATAACTACAAATTATCCACCCAATCTAATTGATAAGAAAATAGTCTGGAATTACCTATATAAAATAAAGAGAATAAAAAAAATAAAATTAATTATTCTTATCCATGATTTAGATTTTATAAGAAATAACGATAATGATTCTAACCAAGAAAAAAAATATATAGAGCAACTTGATGTAGCAGATGCAATTATTGTACATAATACTAAAATGATTGATTTACTAGTTGAGAAAGGTTTATCAAAGGATAAACTTATTGATTTGAAGATATTTGATTATCTAGCCGATATCAAATCCAGTGGAGGAAGCTATGGTAATAAATTTATTGTTGCAGGGAACCTGGATATTCAAAAGTCTAAGTATCTATCCAAAATTTCAAAAATAGATGGAATATATTTCAATCTTTATGGACCAGGTTATAATCAAAATGATTACGATAGCGATAAGTCTAAATATTATGGAAGTTTTCCTTCAGAAAGTATCCCCAATGTAATTCAAGGTTCGTATGGCTTAGTATGGGATAGTGAAGAATTAAGTGGTGGAGTTGGTCCTTATGGAGATTATCAGAGATATAACAATCCCCATAAAACGTCTCTTTATTTGGCCGCAGGCTTTCCAGTAGTAGTTTGGGAAAAAGCTGCTTTAGCTCCTTTTATTGTAGAAAATAATCTAGGGTTTGTGGTTGATAACTTGGATGAATTGCCTTCTAAAATAGAAGAAATTTCTGAGGATGAGTATAACCGAATGAAATTAAATGTTAAAGAAATAGGACAAAAGATTTGTTCAGGATACTTTTTGAATGAAGCTTTGAAAAAAGCAGAAACAGTCATTGAGGAAAATAAATAATGGAATATAATACAAAAAACTATGATTACTTAATTGTTGGTGCAGGACCTTATGGTGCAATTTTCGCCCATGAAGCAGCTAAACGTGGAAAGCGTAGCTTGATTATTGAACGACGCGCGCACGTTGGCGGGAATATGTATACCCATAAAGAAAATGGCATTAATGTCCATGATTTTGGGGCACATATTTTCCATACAGACAATAAAGAAGTTTGGGATTATGTTAATCAATTTACCGAGTTTAATGGCTATATTAACCAAGTAGTTGCTAATTATAAAGGTGAACTCTACAATCTCCCATTTAACATGAATACTTTCTATCAAATGTGGGGAGTGAAGACTCCAGAAGAAGCTGCTGCAAAGATTGAGGAGCAAAAAGTTGCTGCTGGTCTTTCTGGTATCCCCAAAAATCTTGAAGAACAAGCTATCTCTTTAATTGGTACTGATATTTATACAAAATTGATTAAAGGATATACAGAAAAACAATGGGGGCGTAAAGCTACAGAATTACCAAGTTTTATTATCCGTCGTTTACCAGTTCGTTATACCTTTGATAATAACTATTTCAATCATCGTTATCAAGGAGTTCCAGTGGATGGATACACAGCAATTTTTGATAAGATGCTGGACTCTGAATTGATCGATGTTCAAGTAAATACTGACTTTTTCTCACATAAAGAAGAATATTTAGCAGAATTTCCTAAAATCGTTTATACAGGAATGATTGACCAATACTTTAATTATGAACTTGGTGAATTAGAATATCGTTCTGTTCGTTTTGAATCAGAAACTTTTGAAACTGACAACAAACAAGGAAATGCTGTTATCAATTATACAGATGCTGAGACTCCGTTTACACGCGTGATGGAATGGCGTCACTTTGATAAAAAAGGTGATGAAAATAAAACAATCATCACTAAGGAATATCCTCAAGATTGGGATCGTACGAAGGAAGCTTATTACCCTGTCAATGATACGAAAAACTCGGAACTCTTTAAGAAATATCGTAAATTAGCAGATAATGAAAAAACAGTAATATTTGGTGGTCGTTTGGGTAACTATCAGTATTATGATATGGACCAAGTCTTTAATGCAGCTTTAAAAGCTGTCGAAAAGGAATTTAAAGATTGAAAGTATTAAAAAACTATCTTCTGAATAGCTCTTACCAATTATTGATTGTGATTATTCCAATTATCACGATTCCTTATATTTCTAGGGTGCTTGGCACAACGGCTATAGGTTTAAATACATTTACCTATGCAATTATTCAGTACTTTGTATTAGCTGGTTCAATTGGGATAACAACTTATGGAAATCGAGAGATTGCATATCATCAATCTGATAAAGAAAAGAGAAGCCAAATTTTTTGGGAAATTTCATTTTTGAGATTTTGTACCATTGCTCTCTCTTTTCTTATTTTCTGTATTTTCTTAGCCTTTCAAAAACAGGATTTTGAGATTTATCTCTTGCAGAGTATCGCTATTATCGCTGCGGCTTTTGATATTTCTTGGTATTTTATGGGAGTGGAAAATTTCAAGCGAACAGTAGGGCGTAATTTTATTGTCTCTATTATTTCAGTTATTTTCATCTTTACTTTTATTAAGAGTCCAAAGGATTTGCCCATTTATGTTTTAATCATTACTGGAACATCATTGATTGGAAATCTTTCACTTTGGCCATATTTGCGCAAGGAAATTTTCGCTCCCAAATGGAAAGAATTAGCATTAGGACATCATTTAAAACCCACACTATTACTTTTTTTGCCGCAAATTGCTACACAGATTTATACAATTGCAAACAAAACGATGATTGGGATTTTTGATGGGAAAACGGCATCGGGATTTTTTAGTCAATCGGATAGTCTGATTAAAGTAACATTGAGCATTGTCACTTCTTTAGGTGTAGTCATGTTGCCTCATGTTTCAAATCTTTTTTCAAAAGGTAAAATTAAAGAAGTTCAAGAGACTTTAAAAAAATCTTTCGTCCTTATGACTGGGCTTGCTGTACCGATAATGTTTGGCGTTATGGGAATAGCACTCAATTTTGCAGGATTCTTTTTCGGCCCTAAATGGGTAGCTGTTGGTCCTTTGCTAATGATGGAAGCCCCAATTATTATATTCATTGCTTGGAGTAATGTTTTGGGAATTCAGTACCTTCTTCCATTAAATCGGATGAGAGAATTCACAACTTCGGTAACAATTGGTGCAGTTCTTAATATTTTACTTAATTTTGCTTTGATTCCTCTTTTGGGGCTCACTGGTGCAATGATTGCGACAGTAATTGCCGAGGCTTCAGTGACGATTTATCAATTTTATATTTTGAGAAATGACTTTGAGATAATTCCAATGATTTTATCTTGCTGGAAATACTTTTTATCTGGTGCAGTGATGTTTGGAGCTGTTTTCTATTTAAACAATTCTTTGAAGATGAATATGCATAATCTTATATTTCAAGTATTGATTGGTGCTATAATATATATAATTCTTAATATCTTATTGAAATCCAGTCTTTTTATTGAAGTCAAAAAGATTGTAAGTAAAAAATAACCCTAATACTAAACGATTGGAGAATAAAATGTATAAAAAGGTAACCTTCTTAGTTACTCTTATTGGAGTGATGGGGCTATTACTCTTTACTTTCTATGAAGGACATACTGTAAGTGCTTCGGATAAAACTTTGACTACGAATTTATCAATCAAAGTTACTTCTTCAGGAGATCCCATTCAAAATGGAGCATTTTTGGCAGGAAATTATCAAACGGCTTACGAAGCTATTATGTCGGGTAAGTTTTCTAGCCAAGTGACAAACTCTTCTGCTTGGAGAGAATCACAAAACACGGAACATGTGATAGTTGTTGCTGGGTTAACAGTTGGGGAAGGTAATAAACATACTGATAGTGAAGCACAGACGATAATTTCAACGCTTTTTAGTACAAATTTTACACTTCTTCAATCAATAAACGAAACAAATAACGGAACAGACATTATGTCTTTTAATCCTCCTAGCAACTTTGTTAGATTTCAGGCTCCTAACGGAGGAAATGTAACGACAGATCTTAAGGGGAGAGCATCAGCGAAAGTGAATACAGGTCTGACAGCTATTGTTGATGGAAGCAGTAAAGGTATTATAAAGTTAATTACGGTTACTCCAGATATGGGTGAAGTTAAAGTAGATACAAATAGTTTAGGGATTTCACTTTCTTTTGCTTCGGGTAATTCTAAAAGCAGCCAGCCGAGAACAGTGGAGTTAAATCAAGAATTACACTATACACTAAAAGTAAGTAAAAAGATGTTAAACCCTACTACGCCTACAAAGATTGACCTCCGTCCTGATGCAAATATTGTTATTGATGAAACATCACTTCCAAATACTGTAACTTCATTAATACCACCTATTATTAATCCAGGAGTAACTTTTGACCCTTTAGCTAGTCCTGAACAACTAAGCAAAATAGCAGATACGATAGGTAGCGTTCTTATTTCTTGGCAGATTAACATGTATGAATTGACAATTCCACCAACAGATAGTGATGTTTCTATTGATATAAAAGCTCATCTTTCCCCTGTTGTCTATGTAAACAATGTATCAATTCAACAAGGAACAAGTACGAATACTACAAAAATGAATGTTCCAATTAAGGCTTTCAACTCCCCAGACAATAATTTTGGAATGACGGCGAATGTGATTTCTCAGACAACTGGAACTCAGATTACCTCGTCTGCTCCCAAAGTGAATACGACTGGTATAAATTTTGTTGAAGTGGATGCAAATAAAAATAAGATGGTTAGAGATGCTGTTTATATTTTAGGGAAGAATGTGGGTGGTAAAAAGTATCTATATGATAGTCAAGGGAAATGGAGCGAAATTCAAGATTTGTCTACAGTTTCTCCTACAAGCTATACTTTATTAAGAGGTGGGAACCAATATGTTTTTGGTGATGATGATGTATCTCCAATTGAGTTGAATAATACAAGATTCAATTATGATTATGAACGTGATACCAAAATTAATCAATCTTTAATCAAATTATTTGGTTTGGGAGAAGGAAAAGATTATTTCCTTTATCAGGTTGCCGCTCCTACTAACTACTCTGTTGATAAAACACCCATTGATTTTTCTATTTTTTCAGAAAATGTAGTTTCGCCTAATGGTAGCCAACTTACTAAAACTAGTATGAAGACAGCAAGCAACCAATCATTTAAACTAAATGGTCTTATTCCAGACTATGGTGCAGGGACAAATGAGTACAATATTTTAGCTGTCACTCCTCAAAAAGAGGTTCATTTTAGTGCTCTGAAATCAATAATTTTCCCATTATTATTGTTTATTTTAGGAATTGTGGTTATTGGTGGTATTTTAGTGAGGTTAGTGTAATATGGATACAGTTAGATATAGAAGAAATGATTATCACTTAAACAAAAGACATAATGAAAAAAGACATAGTGAAAAATCTAAAATATCATTTAATGCAGAAGTAATAGAAAAGAAAGTCTACAAATTTTATTTGTCAATTGCTCTTTTCTTTGGAATTATCCTATCCATTGGAATGCCGTTCTTTAACGAACCAGATGGTGTTTATCATTTTGTAAATTCTAGTAATATTGTGCACTTGACCACAGATATAACAGTCTACGGCGAGAATTCAAAATGGTTTGGTAATCAATTTGTTAATCAAAAACCAGCCTATCAGAACGGAGATTATTTTAAAAAATACTTTGAAACTGAAGTTCAAAGAATGCCAATGAATAAACTTCCTCGCTCTACTGAATATCCTAAAGTATTATCCTACAATTTTTTAGGTCACATAGTTCCAGCCGCAGGGGTTTGGTTGGGTTATCATATCTATCCTTCAATGGGAATGATAATTGTGTGCGCTCGACTTTTGTCGATGTTTGTCTATACTTTAATATTGTTTTTTATCATCAAGTATGTTAGAAGGGGGAAATTAGTATTTACAATAATAGGGCTTAGTCCTGTTGTAATGAATACTTTCTCTAGTCTTTCTTACGATGGTTTAACTTTAATTCTTGCGGCTTTTCTTGTAGCTGTGGGGATTAATATGGTGGATAAAGGGAAGATAACACCTTTTAATTTACTCCCAATGATTATTAGTTCGATTGCCGTGTACTTTGCAGCAAAAACTAATATTAAACTTTTAATTCTTATTTTCCCGATAATTATTTTATCTATATTTATGAGAGGGAAAACAAAAAATATTATTAGAAGACTTTCTAAACGGGCTAGGTTTACGACAAGTATTGTTGTTCTAATTATTGTTTTAATTGGTGGAATTTTATATGCTCGTCGATATGGTGGTTTGGGCTTAGTTATTTATAAATTATTTATGAATTTTTCATATAACTTTAATCCTAATATTAATGTTCAGGATATCAACACCGTTCTTGTTCAGCCATTAGCTACGCACAATATGATGCCTTTTTGGCTTACGAGTGTATGGTTTATATTAATTTTAGCCGCTGCTTTTGTGGAAACAAAATTTGTTAAAGATCCATTAATTAGTTATGGTGCTTTGGGGCTTTTTGTTTTGAACATAGTTGCTCTTTATATAAACTTCTTTACAGGATATTCTTCAGGGGCGAATGCCATCAATGGGGCAATTGGTGGAGTTCAGGGACGTTATGTTACACCGATGCTTTTTCTACTTCCATTATTTGCGGGAAATGAGCATTTTGAGCTGAAAGTCATTTCTTATAAGACAGTTGCTTTGTCTTCGGCGGTAATCATAATAATCTCAAACAGTCTTTTGATTTTTGATACATTATTTACGATATTGAAATTTTAAAATAAGTAAAAGATATTCCAAATGATAACTTTGGAATTTTTACTTAATTCTAAAGTCTTAGCCTAAAGTAATCAATCAAATTCTGAATATAAAAAAACTAAGAAAAGCTTTTCTTAGTTTTTTTTTATTTAATTTAATTTAATTTAATTAACTTTCCATGCAACTGCACCATATTTCCAGCCGCTTCTAAGGAGGCTGTTTTGCTCATATGAACTTGTGGTGTAGTTGTGTGAGCCAGAAGAAGCATTTGGATTATAAGCTACATAGAGATTTTTTGAGCCATTAGAGTAAAAGGCAGGGGCTCCATTATTATCCCATCTCCATCCCTTGTTGACCAGCTGCTGTGCTTCCCATTTACTCATTGTATAATAATGGTCGCCACCTTTGGCATTGGGGTTGTAGACGCGGTAAACAGGGGACCCAGAAGAAGAAGATAGCCAACCGATTCCTTCATAACGCCAACCAACGTTTTGTAGGTTTGTTTTCTCAGCAAAATTGAGAGTGTAGAAGTGTTCTCCTGTATTTGCGTTATACAAGCGGTAAACGTCTTGAAGTCCTTGTGAAGCATTGAAAATATTATTATAATCAATTGAAGTATCTAGATTGTGACTTCTTAAGTTTGGAGTGCTTTGGTAATACATTTGGCTCGTATATTGCCAAGAACCGTAGTCTGTATTTTTAAGATTTTGATTACTTGGTTTTCCATAGAGATATTGAGCAACCCATAAATTTTTGGCTCCAAGAGTTGAAGCATTCATAACACCTGAACTCACCCAACCTTGTGAAGTATAATAGCGAATATTGTTGAATCCTGCTTTGTTCATAGTGCTTTTGAAAACTTGTGATACGGCTGTCCAATTGTAATATTGTGAAGGGGCTTCCGCATCTTCAATCATCACGGTATTGGTAGATAAACCGAGTGCTTTAGCGCTTTGAGCATAAAAGGCGGCTTCGTTTTGAATCTTTGTTGGATCATATACAAAGTGGTAAGTAGCTACAGTCAGTCCAGCATTTTTTGCCATCAGAATTTGTTTTGCAGCACTTGGATTAAGATAACTTGTTCCTTCAGTTAACTTGATAATAGCTGTTTTAACCCCTTCTGATTTCAAAGCGTTAAAATCAGATTGAACCATCCAGTTTTGGTAGTCTGAAATATCTACAGCATCTTGTCTAGGGAGTGAGTTATCAGTGGAAGAGAGATTGGAAGGGGCGCTTGCTGCCGGAGCTGCTGCAAATGAGCGTGCTCTAATATTTGGAGTTTCATCTGTGGTAGGATTGCTAGTTTCATCAGATGCCTGTTGACTTTGCTCCTGTTCTTGCTTGATAAAATAGCCCATCGGATGATTGTCAGAGGTGACATTATCTTCGGCTAGTACGGGTTCGACAAGTAGTAATCCGGAAAATAGAATTAGGGAAATAATGTGGGATTTTTTCAGTTTCATTTCTAATTTATAGCTTTCTTTGTGTTGGGAGGAATAAATAAACTTTCTTATTAATATTTTACAATGATAAGAATCAGTCTTTATTTCAGTTTGGCAAAAAATAATTATCAGTCAAATATAATTGTTATTTTTAAAGTTAAAATGTAATTTTTAACCATTGAATTTTACCATGTATAATATATGTTACCATATTTAAGGTGAGATTATGAAATAATAAGGTAATTATTGGCTAAATTTTAGTTTTTTTCCTATTTAAACTATTTCCTACTGTTGAAATGCTTGGGGAATAGTGGTAGAATAGTAAAAATAAAAAATTGGCGATGGCCATAGAAATATAGCTATATACTTTATATAGCGCGATAATGGAGGAATATTTTCGATGTCAAACTGGGAAACTAAGTTTTTGAAAAAAGGATTTACTTTTGATGATGTATTGCTGATTCCAGCGGAGTCTCATGTTTTACCTAATGAGGTGAGTATGAAGACAAAGTTGGCTAAAAATTTGACTTTGAATATTCCGATTATCTCTGCAGCTATGGATACCGTAACTGACTCAAAAATGGCTATTTCAATGGCCCGTCAAGGTGGACTTGGTGTGGTTCACAAAAATATGTCTGTTGAGGAACAAGCTGAAGAAATTCATAAGGTAAAACGTTCAGAATCTGGTGTTATTACAGACCCATTTTTCTTGACTCCAAATCATAAAATTGAAGAAGCTGAAAACTTGATGGCGACTTACCGTATTTCTGGTGTACCAATTGTTGATACGCTTGAAAATCGTAAATTGGTAGGGATTATTACTAACCGTGATTTGCGTTTTATTACGGATTATAATCAACAAATCAAAAATATGATGACTTCTGAAAATCTAATCACAGCTCCAGTTGGAACAACTTTAGATACAGCGGCTCGTATTTTGCAAGAGCATAAAATTGAAAAATTACCTTTGGTTGATGAAGCTGGTAAATTGGCTGGTTTGATTACAATTAAAGATATTGAACGTGTGATTGAATTCCCAAATGCTGCTAAAGATGAGCAAGGTCGTTTGCTTGTTGCTGGAGCAGTTGGTGTATCTTCTGATACCTTTGAGCGTGCGGAAGCTTTGTTCGCTGCTGGGGCTGATGCGATTGTTATTGATACGGCTCACGGACATTCAGCTGGTGTTTTACGTAAAATTCGTGAAATCCGTAATCATTTTCCAGACCGTACTTTGATTGCTGGTAATATTGCTACTGGTGAAGGTGCTCGTGCTTTGTTTGAAGCTGGTGTTGATGTGGTTAAGGTTGGGATTGGTCCTGGTTCTATCTGTACAACTCGTGTGGTTGCTGGGGTAGGTGTTCCTCAAATTACAGCAATCTATGATGCAGCTAATGTGGCTCGTGAATTTGGAAAAACAATTATCGCTGATGGTGGGATTAAATATTCTGGTGATATTGTTAAGGCACTTGCTGCTGGTGGAGATGCAGTTATGCTTGGTTCAATGCTCGCAGGGACTGATGAATCTCCTGGTGAATTTGAAATCTTCCAAGGTCGTAAGTTTAAAACTTACCGTGGAATGGGTAGCTTGGCAGCGATGAAAAAAGGTTCTAAAGACCGTTATTTCCAAGGGGCTATTAATGAAGCAAATAAACTTGTTCCAGAAGGAATCGAAGGACGCGTGGCTTATAAAGGAACAGCGACAGATATCGTTTTCCAAATGCTTGGTGGTTTGAAAGCAGGGATGGGATATACTGGTGCGGCTGATATTACAGCTTTGCATGATTCAGCACAATTTATCGAAATGTCTGGTGCGGGCTTGAAAGAATCACATCCACATGATGTGCAAATTACTAAAGAAGCACCTAACTATTCTGTACAATAAAAAGTTACTGACAAGAAAATTATCTTATTTTGATAATTCTGTCAGTAGAAAAAGGGGATGGACAAGTTGTCCTTCTCTTTTTTATTTTAAAATTAACTTACTGATAAATCTGTCAGTAAAAAGCTGACAAAAATAGCTCTTTATTATTAGGAAAAAAGGCTAAAAATGCTGATGAAATGTGGTATAATAGGCAATATGATTGAAAATGAAAATACGATGGAAGATTTGTACTGTATTGGTTGTGGTGCAAAAATTCAAACTGAGGATAAAAATGCACTTGGCTTTTTGCCTGCGGGTGCTTTGAAGAAAAAAAAAGCTGAACGCGACCAAATGGAAGCTGTTCAGGCTGGAGATGAAGGAAGCGAAGCTTTTGTCAAAAATGAGGATTTATACTGTCAGCGTTGTTTCCGCTTGCGTCATTATAATGAAATTGCACCGACAAGTTTGACTGATGCAGATTTTTTGCGTTTGCTTAAAGAAATTGGTCAACATAATGCTTTGATTGTTAATGTGGTTGATATTTTTGATTTTAATGGGTCTTTGATTCCTAATCTTCATAAATTGACTGGTGGAAATGATTTATTAATGGTCGCAAACAAACGTGATGTTTTGCCAAAATCTTTAAAAGTTGGGAAAATGACGGCTTGGTTGAGAGAACAAGCGGCTTCTCGTGGTTTGAAACCTAAGGATATCCTCATCACTTCAGCACAAAACAAAGATGATGTGGCTGAATTGATGGAAGCCATCGAGCATTATCGTCGTGGGCGTGATGTTTATGTGGTTGGTGTCACGAATGTTGGTAAATCAACATTGATTAACGCGATTATTAAATCAGCTTCAGGTTCTGAGGATGTGATTACAACTTCACGTTTCCCTGGGACAACCCTTGATAAGATTGAAATTCCGCTTGATGAAGATTCGGCATTGATTGACACACCGGGGATTATTCATAGAGGGCAAATGGCTCATTACTTGGAACCAGAAGATTTGAAATATGTATCACCACGTAAAGAAATTAATCCGAAAACCTATCAACTCAATCCTGAACAAACTTTGTTCTTTGGTGGTTTGGCACGTTTTGATTTTATAAGTGGTGAGCGCCAAGGAATGACGGCTTATTTTGACAATGAAATCAATGTTCATCGGACGAAACTTGAAGGTGCGACTGAATTTTATGAAAAGCATAAAGGTGAGCTTTTGGCTCCTGCTTTGGTTGGTGCCAAATTGGTTCGTCGCGAGTTTAAAATTACTGACAAGTCAGATATTGTCTTTTCTGGTCTTGGTTGGGTCCGCGTGCCACAAAAAGCAGTCGTTGCAGCTTGGGTGCCAGAGGGTGTTGATGTGGTTGTGCGTAAGGCTTTGATTGGGTAAAATCATTTTTGTTTGACTTGTAAAGAAACTTTTTAATGAATAATATCGTAAAAAACTACCGACAGCCTTGTCATTAAAATGTTGGAGAAGCAAAATGGAAGATAGAAGTCAGGATATTGGTTTTACGCGTGGTAATCAGTGGTTTCGATATCGGGCAGCTGGAATTATTATTAAAGATGATGCGGTTTTAATGGTTGGAAATGACCATAATGACTATTATTATTCGGTTGGTGGTGCTGTGCAATTGGGCGAAACAGCAGAAGAAGCTTGTCTGAGGGAGATTCGGGAAGAAACGGGATTAAATCTCGAAATTGAACGTTTAGCTTTTATCCATGAAAATTTTTTTGTGGGGCAGGAAAATGATTTCTTGAATGATGTGACTTGTCACGAATTGAGTTTTTATTTTCTGATGAAACCACTGACAGAAAATCCGTCAGTAAATTCAAAGAGTCTTGGGACAGACGGTAGCAAAGAATTTTTGAAATGGATTCCGATTGCTGATTACAGAAATTATAAGGCTTTTCCAAGCTTCTTTGCTGACGAGCTTGCAAATCTGTCAGTGAATTCTCAAGTCAAAAGAATTGTGACAAATGAATAAATACAAAAATAGAGTTTAGTTTTATAATACTTTTAGTCTAAACTCAGCTGACAAAAATAAAAAGGAAAATTTTACTAAAAATTTGATAGATTTAGAAGAAAAACAAGAAAGAGTACTCCTTGCGGGAGTAGAAACAGCCCAAAATTTTCAGGCTTTTGAGTCATCAATGGTTGAACTGGCTGAATTGACAAAAACGGCTGGCGGATTGGTCATTGACCAATTTACTCAAAAAAGAGAACGTCCAGATAGTCGGACAATGATTGGTTCTGGAAAATTGGAACAAATGCGTTGGGCGATTGAAGTGGGCGAAATTGATACGGTTATTTTTAATGACCGTCTATCCCCAAGACAAAATGTCAATTTGGAAGAAGCTTTGGGCGTCAAAGTCATTGATAGAATGCAATTGATTTTGGATATTTTTGCCATGCGGGCTCGCTCACATGAAGGAATGCTTCAAGTGGAAGAAGCCCAGCTCAATTATCTTTTGCCGCGTTTGGTCGGGCAAGGAATTATGCTCAGCCGTCAAGGTGGGGGAATTGGTTCTAAAGGACCAGGTGAAACCAAGCTTGAAACAGATCGACGTTATATTCGCACTCGAATTGAAAATATTGATAAAGCCCTCAAAAAAGTTGAAAAAACAAGGGAAAATATCCGCCAAAAACGCTCAAAATCAGGAATTTTTCGGATTGGCTTAATTGGTTACACCAATGCCGGAAAATCCAGCATTATGAATGCTTTAATTGGTCTTGATAAAGAACAATATGAGCAAAATGAACTTTTTGCGACATTGGACGCCACAACAAAAGCCGTTCAATTGGTTGAAGATTTTACGGTGTCACTGACAGATACTGTCGGTTTTATCCAAAATCTGCCAACAGAGCTGATTAAAGCTTTTAAATCAACCTTAGAAGAATCTGCAAATGTTGATTTACTGATTCATGTCATTGATGCCAGCAATCCTCATCATGAAATTCATGAACAAACGGTCTTGAAAATCATGGAAGATTTGAAGCTTACCAATATTCCTGTGCTGAATGTTTATAATAAAATGGATATTGCCCCAAGTGACTTCTTGCCAACTTTGTCGACAAGTTTACAACTCTCAATTAAATCTGAGAATGGTGTTCAATGGCTGAAAACAGCAATTTTGGAAAAATTGCATGAGCTTTTTGAAGCTTTTGAGATAGAATTACCTTATGAAAAAGCTTATCAGTTGCCTGAATTAAGAAAGAGTGCCTTGGTTCAATCGGTAGTTGAAGGCGAAAATGCTTATCAGATTAAGGGATTGATTGCGCCTGAATTGAGTTGGAAATTGAATGAGTTTTAGAAATGACCAATATGAATAATTTGCTAAAGATTTGGTTGTCAGACTTAAAATATTTATTAATTTTTCAAAATCAAAAATAAAACAGAGAATCTAAGGCATGACGCTTGAATTCTCTGCTATGGTTTTCTTTATTTGGCAACAGAAGTATTTGTTGAGGGGCCGCCTGTTTGTTGAGGTGCGCCATTAGCTTCGTCTTTTTGGACTTGGGCAAGTTGAGCGGAACTCATGTCAGATCGGTCAACTGTGGGACCTTTGCCGACACCATTGCCAGTTTTTGGTCCGCCGTAGTCACCTGCTGCTGTCTTTGTTTTTGCAATAGTAGCTGTGGCAGTAGTTGCCGTTGTTGTTGGACTAGTGTTTGTGCTAGGGGTTGCGGCATTTACTGCTGCTGCGCCTCCAGCTCCTAAAAGTGTTAGTGCTGTAGCGCCAGCTGCGATAGTTGCTGTAATAGACATAATCGTTACCTCATTCTCAATCTTATTTCATCAAAGGAACGTCTTCGTTTGATGATAATATCAGTTTACTTTGTTTCTCTTAATGAGAAATGAAGTAAAACACATCTTGCGCTTAAAGTGATTAAAAATAGAAAAATTAGTTAAAAAATAGAAACGGAAAAATAAATAATGGAATTAAACGGAAAACAAAAACGATACTTACGAGCTTTGGCAGTCAATATTAAACCAATTGTTCAAATTGGGAAAAGTGGCTTGTCTAATGAAATTTTGACCAGCATTCGTACGGCTTGTGATGCACGTGAGTTGATTAAAGTCAGCATTTTGCAAAACTCAGATGAAGTCGCAACTGATGTAGCAGAAGCAATAGAAGAAATGGGACTTGATGTGGTCCAAATCATTGGTCGAAATCTCATTGTTTTCAAAGTTTCTGACCGTAAAGAAAATCGCAAGATTTCGGTTGAAGTAAAAAATATTGTGAAATAAATTTTAAAAAATAAAAAACTATTAATGGTTTCATTCAAAAAATAATCAAAGAGTAAAAAATAATAGGTGAACGAATGGCAATAGATTTATTGACTCCTTTTACAAAGGTAGAATTAAAAACTAAAGAAGACGAGAAACGACGTGCAATCGGGCTTTTTTGGGGGAATTTTAATCCTGTTCATGTTGGCCATTTGACAATTGCTGACCAAGTGCGCCAAGAACTTAATTTGGAAAAAGTTGTCTTTTTGCCAGAACACAATACTGATGGGCACGTTGCGGCCATGCTGACCGCAGCTATTGAAGATTGTCCTGGTTTAGAAGTAGATGCTTGTCGTCTGAAAGCTAAAGATGGCGCTGATATCTATCAAACGGTGCTTGAGCTTCATGAAGAAAATCCAGATTGTGATTTTTATTTTATTATCGGTGGAGACATGATTTCTGGTTTAGCTCATTGGGCGCATATTGATGAGCTATTAGAATTAGTTCAATTCGTTGGGATTCGCAGACCCCGCTATCGGGCAGGGACTTCTTATCCGATTATGTGGGTGGACGTTCCAATGATGGATATTTCCGGAAATTTGATTCGGGAACAATTGCATCGTGGAATTAAACCACATTTTCTTTTGGCACCGAAGGTTTTAGATTATATCTTGAAAGAAGGCTTATATGTTTGACTTTTATCCAGAAGTGAATTTATCAAGAGAAGATTTGCTAGCGAAAATTGCTGGCGCAGTCAAAGAATCACGTTTTAAACATATGCTAGGTGTGGAAAAAGCAGCGATTGCTTTAGCCGAAAAATATGGGGTTGACCCACATAAAGCAAGCTTGGCTGGACTTTTGCATGATTATTGTAAAGAGGTAGACGATGAGATTTTTCTGGCTTTAATTGACAAATATAATTTGGATGCTGATTTGAAAAATTGGGATAATAATATTTGGCATGGGAAAGTCGGTATTTATAAAATACGTGAAGATTTTGGGCTTGAAGACGAAGAAATTCTGCGTGCTATTGAGATTCACACGGTCGGAGATAAAGAAATGTCTGGTCTTGCTAAGGTATTGTATGTGGCAGATTACATTGAAGAGGGACGGAAATTTCCTGGAGTCATTGAAGCCCGGGCAGTCGCTGCTCAAGATTTAAATCAGGCGGTTGCTTTTGAAACGATGCGTTTGGTTGAGTATTTGGCAGAACGTCGTTTGACCATTTATCCCCAAACTTTTGAAGCTTATAATGCTTTTATTGCTTATTTGTCTTGATAAATAGTTACTGATAGGCTTGTCAGTAAAAATAGAGGAAAAGTTCATGATTAGAAAAGTTGAGATGAGAGATGTTTCAGACATCACAAGACTTGCTGGCGTACTTGGTTATCCAATTTCTGAATCAATTGTAAAGAATAATATGAGTCGTATTTTGAACGATGAAAAACAGGAATTTCTTGTTTTTGATAATGGAAATCAAGTCGTGGGCTTTATTGAAGCTGAAACTTATGATGCAGTTTATAGCAAGGAAATCATGTTCAATGTTCTAGGGCTGGTCGTTGATGCTCAAGAGCAAGGACAAGGGATTGGTGCACAATTGCTTAGTGCTTTAGAAGAAAATGCCAAAGCTAGAGGGATTAATGTTATCCGACTTAACTCAGGAGTGCAAAGGCATGAGGCTCATCAATTTTATGAACACCAAGGATATACGAGTAATCATTCTCAGAAGCGTTTTTTAAAAGTTCTCGAAAAATAAGGGATATAACAAGCAACTTTTGGTTGCTGTGACATTTTATGTTAAAATAAGTGGGTCTAGTTTTTACAGCTGATAAGATTTGATTGTAAATGACTCAGAAAAATGAATAAAAATCTTAAAAAAGATTTTAATAATAAAGAGAGACAAATAGTCTCGGAGGAAAGAATTGGATTCAAAAAAATTACTTGAAGTGGTTGTAAAAGCAGCCGATGATAAAAAAGCACTTGATATTGTAGCCTTGGATATGTCTGATGTGACATTTGTCGCAGATTATTTTGTGATTATGGAAGCAATGAATAGTCGTCAGTTAGATGCCATTGCTGATAATATTGCTGAAGCGGCTGAACTTGCTGGAGCAAAAGCAGCAGGTCATATTGAAGGCGACGCAAAAACAGGCTGGGTTTTGATTGACCTTGGGGACATCGTGGTCAGTGTCTTTGGATATGATGAACGTGGACACTTTAATTTAGAAAAACTCTGGTCAGATGCACCAATGGTTGATATTTCTGGATTTATAGCTGAATAATTAATGGCTTTGTCGGTTTTACTGACAGAGCTCTTATTTATTTTTTATCCACTGACAGTCAGGCAAAAAGGACTGTCTCTAATTCAAGAAAGGGCTGAAATGGCATTTTACGAAGATTTTTCAAGAGTCTATGATCAGGTCATGGACCAAGAACTTTATGAGCAATGGCTTGATTTTACAAAAAGACATCTACCAAAAGAAACAAAATCAGTTTTTGAGTTAGCTTGCGGCTCTGGGGCTTTATCAGTACGCTTGGCTCAAGAAGGCTATGAAGTGACTGGTCTTGATATTTCTGAAGAAATGTTAACTTTAGCCAGTAAAAAAGCGCGTCAGGCAGGTTATAAACTTGAGTTTACTGCTGGTGATATGCGTGACCTTTCTGGTCTTGGAAAATTTGATGCAGTGACTTGTTATTCTGATTCACTTTGTTATTTGGAAAATTTGAATGAAGTACAAGCTACTTTTGATGGTGTTTTTGAAATACTCAATGAGGGTGGGACTTTTATTTTTGATGTTCATTCAACTCATCAAGTAGACGAAGTTTTTCCTAACTACTCTTACCATGAAAATGCGGAAGATTTCGCTTTCTTGTGGGATTCTTTTGAAGGGGAAGTGCCTCATTCAATCGTCCATGAGTTGAGCTTTTTCATTCAAGGAGAGGATGGACGCTTTACAAGAAAAGACGAAGTTCATGAAGAACGGACTTATCCGATAGATGATTATCTCGCGCATCTAGCAACGGCAGGCTTTAAAGAAGCAATAGTCTGTGCAGATTTTACTGATGAAGCACCTAGCAAAGAGAGCGCACGTTGGTTTTTTGTTTGTAAAAAGTAAAGTAAATCCATATCTGTCAGCTACTGACAGATTTTTTTAGAGGTATAAAATGACGAAAATTACAGGTATTATTGCTGAATTTAATCCTTTTCATAAGGGACATGAGTATCTTTTGAATCAAATTGATGGTCTAAAAATCGTCGCTATGTCGGGAAATTGGATGCAGCGAGGCGAGCCAGCTATTTTTGATAAATGGACAAGAGCAGAGATGGCCTTGTCTTGTGGCGCAGATTTAGTCGTTGAATTGCCAGTTATGGTTTCTGTGCAAGCTGCCGATTTTTTTGCAAGTGGGGCTGTGGATATCTTAAAAAATCTTGGCATTACTGACCTTGCTTTTGGTTCAGAATCAGCAATTGATTATAATGAGATTGCTGATATTTATGAAACAAAAGAGACGGAAATGGAAAGTTTTATCAAAGCATTGCCTGATCAACTCTCTTATCCCGAAAAAACACAAATGATGTGGCAACATTTTACAGGAATTAAATTTGATGGGAACACGCCTAATCATGTCCTAGCACTTGCTTATGCAAAAGCTGCTGCGGGGAAAAATATTAATTTGCAAGCGATTAAACGTGTTGGAAAATTCCATTCGACCAAACTGACAGAGGGGTTTGCCAGCGCGACGGCACTCCGTCAGCAGTTATTTTCACTGACAGACGAGGTCGGTCAGTCATTGTTTTCACTGACAGACCTGTCAGCAATAGAAAATCATGTTCCATCAGTGATTTTAGAAACTTATGCAAGTCCAAAAACCAATTGGGCAGCTTATTTTCCACTTTTGCAATATAAAATCAGGCTTGATGACCACTTGGAAAATATTTTCCAAGTCAATCAAGAACTCTCTGTTCGCTTAAAAAATGCGATCAAATCTGCTAAAAATTTTGATGAATTAGTAGAACTCGTATATACTAAACGTTATACAAAAGCGCGTGTTCGTAGGCTCTTAACATATATTTTGTTAAATATTCCAAAGGAGTTTAATTTACCAAAAGAGATTCATATTCTTGGTTTTTCAAAAGCTGGACAAGAAATTTTGGCACAAAATAGAGGAAAAATCATCAGTAAAATTGGTCAAAAACCTTGGGATGAGCTGACACAGAAAGCTGATGAAATCTATCAATTAGGGAATGTTGATTTTAAAGAACAAAATTTTGGGCGAAAACCAATTATTAAAAGAGAAAAATAAAAAAGACTTGCTCAAATTGCAAGCGTAAAAACGGGATTTTTTCGATTTCTCATAGACGAGCCTTTACAAATTGTGATATAATATGATAGAAAAAATCATGCAGATCACTAATCTGCCAATAATTTAAATAAAATTTCAAGGAGACTATTCCAATGGGACGTAAATGGGCCAATATTGTTGCTAAAAAAACCGCTAAAGATGGGGCAACTTCTAAAGTATATGCAAAATTCGGTGTCGAAATCTATGCTGCTGCCAAACAAGGTGAACCAGATCCAGAATCAAATTCATCATTAAAATTCGTTATTGAACGCGCTAAACAAGCACAAGTTCCAAAACACGTCATTGATAAAGCGATTGATAAAGCTAAAGGTGGCGGAGATGAAACATTCGTTCAAGGACGTTATGAAGGATTTGGACCAAACGGTTCAATGGTGATTGCCGAAACTTTGACTTCAAATGTTAACCGCACGATTGCTAATGTTCGTACTACTTTCCATAAAAATGGTGGAAATATTGGAGCAGCCGGTGCGGTCAGCTACATGTTTGACAATACTGGAGTCATTGTTTTTGAAGGAACAGACCCTGACCATATTTTTGAAATCTTGCTTGATGCTGAGGTTGACGTTCGTGATGTGACAGAAGAAGAAGGAAATATCGTTGTTTACACTGAACCAACTGACCTTCACAAAGGAATTGCAGCCCTTAAAGCAGCTGGAATTACTGAATTCTCAACAACAGAACTAGAAATGATTGCTCAATCAGAAGTAGAACTTTCACCAGAAGATTTGGAAATTTTTGAAGGACTTGTCGATGCTCTTGAAGACGATGATGATGTTCAAAAAGTTTATCACAACGTGGCAAATCTCTAATTATGAGAAAAAAATCTGTTATAAAGGCAGGTTTTTTTATTTATAAATTTGATATAATAAAAGCATGTCTAGCCCAAAAATTGATTATAAAAAAAGTGATAAAAACTATTATTTACCAAAAGGAATTTCTTTAATTGAGCTGCCTGCTCTGAATTATCTGATGATAGATGGTAAAGGAGCACCAACAAGTCCAGCTTTTCAAGAAGCCATTGCCCTTTTATATGCGACAGCTTATATGATTTCAATGTCTTATCGAAATTCAAATTTTACAATTGAAAATTTTCAGCCTTTTGTGGTTCCTCCACTTGAAGGATTGTAGACCAGTAAAAATGAACCTATTGATGGAAAAATAGATAAAAATGACTTTATTTGGCGCTTGATGCTTAGAATGCCTGATTTTGTCAATGACCAAGTGGTTGAAAAAGCGAAAAAATTGGTTGAAGTTAAAAAAGGCTTGGATTTATCAGGACTTGAATTTGGAAAAGTTGAAGATGGCTTATGTTTACAAGCACTTCATGTCGGCTCCTTTGACCAAGAGGAAGAAACTTTTGAGAAGCTTTTTGCTTATGCTGAAAAACATGATTTAAAAGCTATCCACAAAGAGTTTCATCATCGAGAAATTTATATCAGTGATTTCAGAAAGACAGCAGCAGAAAAATTGAAAACAACAGTCCGAATTTTTGTGGAGAAGGAACAAGAAAAATGAAAAAAACAGATTGGTCACAGCCCTTACGCAACCGATTAGCAGAAGGTTATTTCCCTAAAATGATTGAATTTATCAATCAGACTTATCAAGAGGGGAAAATTTATCCACCAGAAAATCAAATTTTTCGGGCAATTGAACTGACTCCTTTGGCACAAACAAAGGTTATTATTGTTGGACAAGACCCTTATCCACAGCCGGGGAAAGCTCAAGGCTTGGCTTTCTCTTATCCAGCGACCTTCAAAGTGAATCGTCCAGACTCGATTGTTAATATCCAAAAAGAATTGCGTGAGGAAGGTTTTTCTAAAGAAGATAGTGATTTGACGGCTTGGGCCGAGCAAGGCGTATTGCTTTTAAATGCGGTCTTGACCGTACCCGAGTTTGCTTCAAATGCCCATGCTGGGAAAATTTGGGAACCATTGACAGACGAAATTATCAAAATTGCCTCAGATGATGAGCGACCAAAAGTTTTCATTCTTTGGGGAGGTTTTGCTAGAAAGAAAGCCAAACTAATTGATGGAAGTAAGCATCTCATACTAGAAGCGGCTCATCCGTCACCTTTATCAGCAAGTCGTGGTTTTTTTGGCTCGCATCCTTTTTCAAAAACCAATGATTTTCTGGTTCAAACGGGTCAAAGTCCGATTGATTGGAGCAAATAAAAAGCGGTCAGTAATCTGACAGCTTTTTTTATTTATCTAAAAGTAAAGAACGATTTTTCCGTGAGTGTGACGGCTCATTTGTAAATTGACTGCTTCTAAATAGTCATTGATGGGGAATTTAGCAGCGATTGGGACAGTTAATTGTTGGCTACCAATGGCAGTCAAAACCATCTCCATATCAGAAGGAATCGCTTCGCCACCTGTAGCCGTTGGAACACCAGCCGGATGCTCTGGGTACATGATGACAGTGGACATTTTGTCAGCTTTGACTCCTAATTCAAGAGCGGTATTTAAACTTTCAAAACTATGTAAGTCAATGGCGGCAGTGATTCCTTTGCCTTTTAGACGGTCAGTAAAACCTTCGCCATAAGCGACTTGTTCAGCTCCAAGCTCCTTTAAAAAGTCGGCAGTTGAGTCAGAAGCCGTCCCGATAACTTTTGCTCCCCATAATTGAGCAAGTTGAACAGCGAAAATACCGACTCCTCCTGCTGCTCCACCGATTAAGAGAGTATCTCCATTTTTAACATGTGCTTTTCGTAAGGCGACGGCAGCTGTAAGACCGGCGACAGCGAGGGTAGGGGCAACATCATTTTCTATAAAATCAGGGGTGTGATAGAGCCCAGGTTCTTTGGCTGAAGCAATGAGTTGCTCGGTGGCCGCCCCTTTCATCGTCGTTCCAAAAACACGGTCGCCAACTTTGAAGTCGGTCACTTCTGCACCGATTTGGTCAATTTGTCCAGCAAAATCATAAGCAAAAGTTTGTGGAAGTTTGACTCCAAAATTTGGTGCCACTTCGGGGTGCCCCATAATTGCCCAATCCATTGGATTAAGTCCGACATGACTGACTTTAATAGAAACTTCATCGGTTTTGGGTTCTAAGGTTAGGAGGTCAACAAGTTCAAGAACTTCTGGTTGTCCAAATCTTTTATATTGTAGTGCTTTAACCATTTATTTTCTCCTTTGAAATGGATTATTGATAGTAAACTTGTGCAAATTCTTTAGCAAAATCATTTATTTTGACTTTGCCATGATGATAGTTTGAGGATTTGATTTCTTGGTAGAGTTTGTCAGGGCTTTGTTGAAATTGATTCATTTGACCAAATCCATCTGCCACAACTTTTGGAAGACCTGCTTTGACAAAGTTTTCTATCAAATCTTCCACAGAAATAGTGACATATTGGGCAGAAATGTTATTAGTTCCTAAGGCATTGACCCAATCAGTACCTGTTGCCCAATCAGAAACGACATGTTTTATTTTACTGACAGCTTTGTCCGTCAGTAAATCATTGATACGATTGTAAACAGCATCAGCAATATCACTTGGATGAACCCAAGCCCGCATTGTTTCAGGACTGATGGCTTCAAAAATTTTTCCTTGAGCCTTAAGTAGCGCAATTTCTGTCAGTAAATTGGTATAAAAACCAACGGGACGAATGTGTTTAACGGTAACACCAGTGAGTTCATCAAGCCCATCTTCCATGGCATGATATTCGTAGAGAATCCCAGCTTCTGGGCTTTGGGCACCGACTGAGCTAAGGTTAATGACTTTTTTGACATCAGCCTTTTTGATGGCCTGACTGTAAATTTTTGCCAAATCTGACATTGATGTTGCTGAAGAAAAAGCAATACCCGTAATCATGAGATAAACCAAATCAGAACCAGTGAAAGTTCGGCTGAGAAAGTCGAGGTCAGTATTTAATCCAACCGCAGCTTTCGCACCGAGCTTTTCAATAGCCGCAGCCCCTTCGGGACGTGAAGTAATGACAGTGACTTCATGTCCGTCAGCGATTAATCTTGGGATAAAATGCCGATTGATATTTCCTAATGAACCTAAAAGTGTAATTTTCATATTTGTTCTCTTTTCTATTTTTTAAAGGGCGTTGGCGTCTTTTGCGTCAGTGATAGACGGATAGAGGAAGTTGAAGTCAAAATCTTCTTTCAAACGATGATTTGAAGAAACCGACTCCCATTTGTTGTAGTCATTGTCAGTTGGACGTTCTTGAGCAATATTTTCAATGGATAAAATATCAGCGATAGAAGTTTCAGAATCATCAACGATGTTGTAAAGGTCATGCTTCAAGTCTTTAGTGTGAACGATTTGGAGGAGCGCGCGGTCAATATCTGTATGATGAACCAGCGAATTTAGCTTATCAGGATGACGTTCTGTCAGATAAGGGGCAAGTTCGCTCAGATGAGGGTCCTTATCCCCATAGACTAAGCCAAAGCGAGTAATGACAAGTTCGGTAGCTGTCCCATCTAATAAGCTGTGAAGTCCTTTTTCGGCAGCAATTTTACTTGCTGGATAAGTCGCTTTTCCAGTCGGTTCATCGTTTTCTGTGGCTGGGCGATTAAGCGTATTTCCGAGATAAACATTAGTTGTACTTGCAAAAATAAAACGTTGGACTTTGGCTTCAAGTGCTGCCTTGGCAAGACTAAGTGTCGCATCAAGATTGACTGATTTTTGTGTTTGGTCAGAAACACCACGAAAAGCTGCTGCAGTATGAATGATTACATCAATGCCAGCTACTGCTTTTTTCAAATCATTTAGATTTGTTAAGTCACCAACGATGATTTCGGCTCCTTGTTCCTTTAGTGAATTGGCTCGCTTCTCGTCACGGACCAAAAGGCGAATATTTTCTTTTTGATTGAGAAAATATTGAGCCAGACGACTGCCAACTTTTCCGGTTGCACCAGTGATTAAGATTTTCATTTGATTACCTGACGACTTTCTTTAAGGGATGACTTGACTGATGAAATTGTATTTTATAGCTTTCTCTTGACAGTTTCAATCTTAATTTTATATAATGTCAGTAACTGACATTTGAGAATAGTATAATCCTTTGGAAAGTAATTGTCAAGAAAAATGTCATAAACTGACATTTTGGGGTTTTTGGATATGTTTAGGAAGAAAAAATGAAAAAATCAAGTCAAGAAAAATTATATGAAGCAGCGCTTGAGCTGATTACAGCACAAGGCTATGACAATACCACCGTTTTACAAATCGCAACTAAAGCCGGCCTAACTGAGCGAACTTTCTTTCGCAAATTTAAAAATAAAGCGGATATTTTCTTTGCCGGAGGTGAGCAATACAGCGAAATGTTACTGAATAAAATGCGAGAATCCAATGAAACAAATCCTTTATTTATCGTACTTGATGGTTATTTCTATGCTGCAGACTTCTTTGATGAACATCGAGAAAGAACAGTTAAAAGACAAAAAATAATTGCCAGCCACCCTGATTTGGAAGAGCGTGAACTCCTTAAACAAAGTAAAATTGAAGGACTCTTGGTCGAATACTTACTGACAGATTATGAGGAAAGAACAGCAAGACTTGCGGTTCGTTTGGCTCGTGCAATATACAGTGTAGCATGGGAAGAATGGTTAGAAAATGAGACGGAAAGTTTACGTCAACTATTAGAAAAGGCTATTGGCTCTTATAATGATTTGAAAAATTACTGACGGAAATACTAGCATATCCGTAAATGTGCTAAAGCGCAAACGGCTATCCTATGACAGAAGTCTTGTCAGTAAAATAAAAACTACTGACAGAGTTGTCAGCATTTTTTTGTTTTATTCTAGTCCTTTTTTCCAAGGGTCGAGCCAATTGACAAAAAGCGCAATGAAAAGAAGTAAGCCGGAGATAAGCGCAAGCAAGTGCATACCATTAAATAGGGTGTGACGCAAAGGGGCAACGAGTGCAGTGGGAATATTTTTTAAAGCTTGAGCATCAGAAATTTGATTAAGAAGTGTCGTCGTAAGTTTTGGATTATGTGCAGTTGAGTCAGTAAATGTACGGTTGAGAGCGATTGATAAGCCAGATAAGACAAGTGTTGTTCCCATTGTTCTTAGTAAAGCATTAACGGCAGTCGCTGCACCAATCAAATGCTTAGCGACACTTTCTTGAACTGCAACCTGCAAGGTAATGTTGACAATCCCAAAGGCGGTGCCAAGAATTGCTGTCGCGACAAAGAGCATAAGAATTGAGGCATGTTCAGGCAAACTAAATAAGAAAAGTGCACCTAAAACCATGATAGCAAAACCGATATAAATCGTTCTTTTTTCACCGACTTTTTGAATGAGATGATTGACATTTCTCGTTCCGATAACTAGCATAATTGCTGACGGAATCAAAACCATTCCACCGACTAAAGCCGTTGCGCCCATGACCCCTTGTCCCCAAGTGGGCAGATAGTTTGTATAAAAACCAAAGAAACCATATTGCATGAAAAACATGATATTTTTGGCAATGAAAGACGGATTTTTGAAAAGTTCAAGCGGAACAATTGGATCAACCGCTCTTTTTTCAGCAAAATAAAATCCAGTGAAAAAGAGCAAACTGATAAACAACAGAGCAATCAATAATGGAAGATTAATGACGGCATTCCCCATCATTTGAAAAAGAAGCATAATGGCAATGACGGCAATGGATAGAGAAGCAGAACCAGCAAAATCAATTGATTTTTTAGTATGGTCAGTTTTAAGATCGAAATTTTTCCAAACAATAAAAGCCATGTAAATCCCAATCGGAATATTGATGAAAAAGACCCAGCGCCAGTCAAGTAAGTTTACAATCAAACCTCCGACAATTGGTCCGGCAATGGTTGAAAATGAATAAGCAGCGACAGTATTTCCAATCACGCGTCTCCGCTCATCAGCCTGATACATCATTCCATAGATGACAAAAGGAAGTTGAATCATCACACCAGCACCAAGTCCCATGAGGGCGCGGGCGACAATGACCATCAACATATTAATAGCTAATCCTTCGCCGAGAGAACCTATAGTAAATAAAAGTGTGCCGAGCACAAACATTTGTTTATAACCAAAACGTTCGGCCAGTTTTGTCCAAATGGGAGAAGAAACCGCCATGAGGAGCATATAAATAGTTACAACCCAACTCATCAACTTGATGCCGTGTAATTCTGCCATCATTGCTGGCAGAGCAGTAGCCACAATTGAGCCTTCCAAACCTGCCATGACATTGGAAAGCATAAAGGCTCGAATGGAGCGTTTTTCTTGTATTTTATTCAATTTTTCTCTTTTCTATATTAAAATAAAGATTCAAAATGCGGTGGTTGACACTTTGAAATCAACATGCTATATTATAGCAAGTTAGAGTTACTCTAACTCAAGAGAAAAAATTGACTTTTTATTAATTAATGAATAAAAAATGTAAAATGACCCAAAGAGGGTTTTATAAGTTCAAAGGAGAACAAATGGTCACTATTGCGACAGTCGCAGGAAGAACAGGGATTTCAGCCTACAATTTACGATTTTATGAAAAAGAAGGTTTGATTTCGGTTCCGCGCACCAAAGCTGGAATTCGAGACTTTGATGAAGCAGCAGAATCAAGAATTAATGCCATTCGCCATTATCGCTGTGCCGGTTTGAGTTTAGCACAGATTAAAGAAGTTTTTGCCAATACAGACAAACATGAGATGATTATCGAGGTTTTAAAAGCTCGTAAAAAAGAAATGGAAAAAGAATTAGCCGAACTGGAAAAATCAATGGCTTATTTGGATAAAAAAATAAATATTCATCAAGAACGCATGAATGAAGAAGCTGCAGCTAAAGCTAGTCTAGTTTGACAAGGCTATAACCATTTGATATAATAGAAAGGTCGTGTGAAAGACCACGAACTCTCGAGCTGGAAATGGGGTGAAAATCTATGTCAAAAACACTTGTACGCAAAAATGAATCACTTGACGACGCACTCCGTCGCTTCAAACGTTCAGTAACAAAAGCTGGAACTCTTCAAGAGCTCCGCAAACGTGAACACTACGAAAAACCTTCTGTAAAACGTAAACGTAAATCAGAAGCAGCTCGTAAACGTAAAAAATACTAATTAGAATTTTTAATCACTGACTTCTGTCAGTGATTTTTTTATTTATTAGCTTTTACTAAGAAAGCTGTCAGTAAATTTTGTTAAAATGGAGATTAAAGGGGGATAAAATGACTAAGATTAAACATTTTTTTTCTGATTTAGATGGCACTTTGCTTGATGACCAAGGTAAAATTTCCCAAAAGACTCAAGAGGTGATTGAAAACTCTAATCTTCCATTTTCTCTGGTTTCAGCAAGAGCGCCCCAAGCGATGGAAGAACTGATTAATCAGTTGAATTTAAAAAGCGCACAAGTTGCATTTAATGGTGGGCTTATTTTTGCTAAAAATGAAGTCATTAAAACAAATCCATTGGTTCATGCTAGCACTCAAAAATTGATTAAGACAATCAAAAAAGATTATCCTGAAATAAATCTATCCCTGTACAGTTTAAGCGATTGGTACGTTGAAAAGATTGATGCAGACATCAAACAAGAAATGCAATTTACTCCACAAGTTCCCAAGTTAGTAAATTTGGAAGCATTGGTAACTGAGCGGCCAAGACTAGAAATATTTAAAATTCTTTTGATTACACCAAACGAAATAAAGCTAGAAGAAATCAAAAGACATTTAGAAAAGTTGAATTTTCCAGATATAATAATCCAAAAAACTTGGGAAACATATCTGGAAATTACACATCTTGAAGCTCAAAAAGCTAAAGCAGTTCAATTTATCGCTCAAAGAGAACGGTTAGAACAAAGAGAACTTGCAGCTTTTGGTGATAATGAAAATGATTTGTCAATGTTAAAAGCAGTCGGTCTACCAATTGTCATGGCAAATGCTTCTGATGATTTAAAAAAAATAGGAAAAATAATTACAAAAAGTAATACAGAAGATGGTGTAGCTTATGGAATTCAAAAATATATTACTGACAGCTCACTCTAAGTTGCTTAGCAAAGCTCAAAAAATCTGTCAGTAAAAATAAAATCAAGAATCTTGTAAAAGTAACCCTTTACAAGCTAAAAGTAAAATTCTCAAAGCCAAAATATCCGAATTTGTGATATAATTAACCTATCGATTTGAATTGAATCAGCATGGTGCTTTTTCAATCTCAACAAAATTATCTTATAAGGAGAATTTTTCCAAATGGCAAAATTGACTGTAAAAGACGTTGAACTTAAAGGCAAAAAAGTCCTCGTACGTGTTGACTTTAATGTTCCAATTAAAGATGGCGTAATCACAAATGATAACCGTATCACTGCCGCGCTTCCAACAATCAAATACATCCTTGAACAAGGTGGACGTGCAGTCCTCTTCTCTCACTTGGGACGTGTTAAAGAAGAATCTGATAAAGCTGGTAAATCACTTGCACCAGTAGCTAAAGCTCTCTCTGAAAAACTTGGTCAAGACGTTGTTTTCCCAGGAGCTACTCGTGGAGCAGAACTTGAAGCAGCAATCAACGAACTTAAAGATGGAGAAATCCTTCTCGTTGAAAACACTCGTTTTGAAGATATCGACGGTAAAAAAGAATCTAAAAACGATCCAGAACTTGGTAAATACTGGGCTTCACTCGGTGACGGAATCTTCGTTAACGATGCATTTGGTACAGCTCACCGTGCTCACGCATCAAACGTTGGTATCTCAGCAAACGTTGAAAAAGCCGTTGCTGGTTTCCTTCTTGAAAACGAAATTGCTTATATCCAAGAAGCAGTTGAAGCTCCAGAACGTCCATTCGTAGCAATCCTTGGTGGTTCTAAAGTTTCAGATAAAATCGGTGTTATCGAAAACCTCCTTTCAAAAGCTGATAAAGTTATCATCGGTGGTGGGATGGCTTACACATTCTTGAAAGCACAAGGTTACGAAATCGGAACTTCACTCGTTGAAGATGACAAACTTGACCTTGCTAAAGAATTGCTTGAAAAAGCAGCAGGAAAATTGATTTTGCCACTTGACCATAAAGTTGCTAACGCATTTGCTGGTTACACAGAAGTAAAAGAAACTGCTGACCAAAACATTCCTGCAGGCTTCATGGGACTTGACGTAGCAAACAAAACAATTGCTGACTACAACACACAACTTGAAGGCGCTAAAACAGTTGTTTGGAATGGCCCAGTTGGTGTATTCGAAAACCCAGACTTCCAAGCAGGTACTGTTGGATTGATGGAAGCTATCGTTAAACAACCAGGTGTTAAATCAATCATCGGTGGTGGTGACTCAGCAGCAGCAGCTATCAACCTCGGTTATGCAGAAAAATTCTCATGGATTTCAACTGGTGGTGGAGCTTCAATGGAACTCCTTGAAGGTAAAGTACTTCCAGGACTTGCAGCTTTGACTGAAAAATAAGAATTAAAAAAAGCTTGTCTCTGATAAGCTTTTTCTTTACAATGAAAAGAGATTAAGATGACAGGAAAATACCCTATTCTTGTTTTTGATATCAATGAAACCTTGCTAAGTTTCGAAAGCTTAGAAAGGTTTTTCGCTAAATATTTTGATGATAAAAAAGTACTACGTCAGTGGTTTTCTGAACAAATTTTATACAGTCAGGCTCTAACCTTGAGTAGGAACTATTATGATTTTGGAGAACTTGCGACATCAGTTTTGCAAATGGTTGCTGAACTCCATAATCTTTCTTTAAATGATAGAGTTTTGTTAGAGTTCAAACAGTTGCTTGGACAGCTCCTGCCTTATCCAGAGGTAGAAAAAGGACTTGAAATGTTGAAACAATCAGGTTTCCGTATGATTGCTTTGACTAATTCACCTACGCTTAGCAGTCAGGTTTCGCTTGAACGCTCTGGTCTACGTAAGTATTTTGAAAATGTCATCTCTGTGGAAGAAGTTCAGCAGTATAAACCAGCCCCAGCCACTTATAGACGAGTTCGTGAGTTAATTGGATTTGAGGAAAAATATTGCATGATTGCTTGTCATATTTGGGATTTATTAGGCGCTCAAAGTGAAAACTTTGATACCGCTTTTATCAAACGACAAGGCAATGCGACTTTGCCCAATCTATTTCAAGCTAATTTTGTAGCTGATGATTTACAAGAATTATCAAAATTGCTAATAAAAAAATATTAAACAAAGTTCTCTTAACTTTTTAGCAGCTTCACAAGATCAAAATTTTCTGTTGAGATAAATAAAAAGAGTTTGTTTTTTAAAATCAAGCTCTTTTTGTATCTGTGCTATAATTTGATTATATGAAATTCTATACTTCAACGACAGAAATTCCAGAAGAAATGTTAAAAGGAGTGGAGTTAACTCACACTCATTTGTCCTATCTTTCAGAAACTGGAATTCTCTATGATAATACATTAGATAATAAGGCAGTTCCAATTATTTCAGGAGGTGGAAGTGGTCATGAACCCGCTCACATTGGTTATGTTGGGGCTGGGATGCTTGCTGCAGCTGTGACTGGCCCTCTATTTGTACCGCCAAGAGCTAAAAATATTTTAAAAGCCATTCGTCAAGTTAATTCAGGCAAAGGTGTTTTTGTTATTATCAAAAATTTCGAAGCTGATTTAAAAGAGTTTAAAAAAGCGATTGAAGAGGCAAGAACTGAAGGGATTGACGTCAGATACATTGTCAGCCATGATGATATTTCGGTAAATACTTATAATTTTCATAAGAGACATCGGGGAGTCGCTGGAACGATTTTGCTTCATAAAGTACTCGGTGCTTTTGCAAAAGAAGGGGCAAGTATTGATGAAATTGAACAATTGGCTCTGTCCCTTTCCCCAGAAATTTATACTTTGGGTGTCGCCTTAGCTCCAGTTAATTTTCCTCATCATAGGACCTCCTTTCTATTAGCAGAAGATGAAGTGTCTTTTGGCGTTGGAATTCATGGCGAGCCTGGTTACCGAATCGAAAAATTTGAAGGCTCTGAGCGTATTGCCGTAGAATTAGTAAATAAGTTAAAAGCAGAAATTAATTGGCAAAAAAAAGCCAATAAAAATTATATTTTGCTTGTAAATGGTCTTGGTTCAACGACTTTAATGGAACTCTATCATTTTCAATACGATGTCATGCGCCTTTTAGAACTCGAAGGATTGTCTATTAAGTTTTGCAAAGTTGGAAACCTAATGACAAGTTGTGATATGTCAGGAATTTCATTAACACTTTGTTCTGTCAAAGATCCTAAATGGTTGGACTATCTGAATGCTCCAACTGGAGCTTTCGCCTGGTAATCAATCTTCAAAAAGATTCAGTTGAGCGAGTAAGAGTTTAACTATCTGAGGATAAAGCTCCTCTAAAGAATTTCCTCTGATGATTGACTCTTTAGTTATTGCACAAATTGCTGAAGCATTATAACGACATATAAATGATTTTTCTAAGTCTGACCAATGATAGTCAGACTTATTTTCTTGGTCAAAAAGCACCTTATCAAGCAGATTTTCCCATTGAATAAGAAAAAAATTTTTTGATAAAAAATTTGATTTTCATCTAAGTAACGTAATAAAAGCAAGAGTTCCTTTTGCCAGCCATAATAATCCAGATTGTCATTAATTAATTCGGCAAAGTCATTCTCAAAAATCCAAGATAAAAGTTCTTCTTGGTTTTGAAAGTAATTATAAAAAGTTTGTCGTCTAATTTTTGCGACTTGCATGATATCACTGACCGAAATCTGGTGATAGGCATTACTTTGCATTAAGTCTTTAAAGGACTTAGCAATAATTTTTTGTGTAATGATTGATTTTTTCATATTTTAAAAGAAAGCGGACACATTTTGCGATTTGTCCCTTATTTTTATCAAATTTTTATTTTATACTAAGTATAACATAAGAAACTCAGGAGGATGAGCGATGAAAAAAATTATTAATCAACCACAAGATGTGGTCTCAGAAATGTTAGCCGGATTGGCCTATGCTTACGGGGATTTGATTGAAAAAGTTCCAGATTTTGAAATTATTCAACGTAAAAGTCCTAAAAGTGGGAAAGTTGCCTTAGTCTCAGGTGGAGGTTCTGGACACGAACCGGCTTATGCTGGCTTTGTTGGGGAAGGAATGCTGTCAGCAGCTGTTTGTGGAGCCCCCAACTCCTGACCAGATTTTTGAAGCAATCAAAGCGGCTGATGAAGGAGCTGGAGTGCTCTTGATTATCAAAAATTATTCAGGCGATGTCATGAACTTTGAAATGGCAAGAGAAATGGCTGAGATGGAAGAGATTAAGGTTGAGCAAATTATTGTCGATGATGATATCGCCGTTGAAAATTCGCTCTATACTCAAGGAAGACGAGGAGTTGCTGGAACAGTCCTTGTTCATAAAATATTAGGCGCAGCTGCCCATCAAGGGGCTTCTTTAGATGAAATCAAAGATTTGGCTGATAAGGTCGTCAAGAATATTAAGACCATTGGCTTAGCATTGTCGGCCGCAACAGTTCCAGAAGTTGGAAAACCTGGTTTTGTTCTTGACGAAGATGAAATTGAATATGGCGTAGGAATTCATAGTGAACCAGGATACCGTCGGGAAAAAATGAAAACTTCTTATGAGTTAGCAACAGAACTGGTTGGTAAATTGAAAGAAGAATTCAAATTTGCAGCTGGTCAAAAATATGGAATTCTTGTGAATGGTATGGGAGCGACGCCACTGATGGAGCAATTCATTTTTATGAATGATGTTGCAAAATTACTGACAGAAGAAAAAATAGAAGTTCTTTTTAAAAAAGTTGGTAATTATATGACTTCAATTGATATGGCAGGCTTGTCACTTACAATGATTAAGTTGGAAGATGACCAATGGCTCAAAAATCTTAATGAAGAAGTAAAAACCATTTCTTGGGGATAAGGAGAGAAGATGTTAACAGTCAATACAACCATTGAATGGTTAGGAAAATTCAACGAAAAAATACAAGAAAATAAAGCTTATCTAAGCGAACTAGACGGACCGATTGGTGACGGGGACCATGGTGCAAATATGGCTCGTGGGATGTCTGAAACAATGAAAGCATTGGAAGGTTCAAACTTTGAAAATGTTTCAGAAATCTTTAAAAAAGTGGCCATGACCCTAATGTCAAAAGTAGGCGGAGCTTCTGGACCTTTGTATGGTTCAGCCTTTCTAGCCATGAGTAAGGCTGCCACAGAAACTTTGGATACAAGTGAATTAATTTATGCTGGATTAGAAGCTATTCAAAAAAGAGGAAAAGCTCAAGTCGGTGAAAAAACGATGGTTGATATCTGGTCAGCATTTTTAAAAGACCTGCAAACAGATTCAGCTTCCAAAGAAAATTTAGAAAAAGTTGTTAAAGCAAGTGCAGGACTTTTAGCTACCAAAGGACGAGCTTCTTATTTGGGAGAACGTTCAATTGGGCACATTGATCCAGGAACACAATCAAGTGCTTATTTATTTGAAACACTTTTGGAGGTAGTAGCATGACTTATGGAATTGTAATCGTTTCTCATTCTTCTGAGATTGCCTCAGGATTAAAAAAATTAATTCGTGAAGTTGCTAAAGATATTTCACTAACCGCTATAGGTGGTTTAGAAAATGGCGAAATAGGCACCTCATTTGACCGAGTTATGAATGCGATTGAAGAAAATGAAGCAGACAATCTCTTAACATTTTTTGATTTAGGGAGCGCTCGAATGAATTTGGATTTGGTTTCTGAAATGACAGACAAAGAATTAACCATTTTTAATGTCCCGCTCATTGAGGGGGCTTACACAGCGAGTGCCCTCTTAGAAGCAGGAGCAACTTTTGAAGCAATAAAAGATCAGTTAGAAAAAATGCTGATAGAAAAATAAGGTAGAGCAATGACATTACAAATATTGGGAGAATTTCTGGGCACTTTCATCCTTGTATTATAGGAAATGGGGTTGTCGCAGCAAATGTTTTAGGTAAAACAAAATCGGAAAATGCAGGTTGGGTGACTATCGCAATTGGCTGGAGCTTAGCCGTTGCTGTCGCCGTCTGGGTAGTTGGCTTCTTTTCGCCCGCTTATCTCAATCCAGCCTTGGTCATTGGTTTTCTCGTCTTAGGGAAAATAAAAAGTGGCTTAGCACTTGCTTTTATTGTAGCCGAATTTTTAGGTGCTATGTTAGGTGCTGTTGCCGTTTGGTTACATTATTATCCCCATTGGGAAGAAACAAAAGATTCTTCTCTAATCTTGGCAAGTTTTGCTACAGCACCTGCTATTCGTCATTCTTGGTCCAATTATTGTCGGTTTTCTCATTATGGCAGTTGGTTTTTCTTTAGGACCAACTACTGGTTACGCGATGAATCCAGCACGTGACTTAGGTCCGAGAATAATGCACGCACTTTTACCAATCAAAAATAAAGGAACTTCCGACTGGGGCTATGCTTGGATTCCAGCAACTGGTTCGGTTGTTGGTGCTGTAACTGCTGGACTACTCTATCAATGGATATTGACACTTCATTGATAACTGCTAAAAAGAAAAATACGGTTAATTAACCGTATTTTTTTAATCATTAAAATCAAAGCGAAGTTTCATATGATTGGAACCAGAAATAACCATTTTACCAAGAAGTTCAGTTTGAGCAGTCAGAGCAATCTGTGCAAGTTTTTCATTAACTGCTTCAAGGGATTGATTGTCGATTGCTTTGTCAGTTTCATTTTGCAATGCTCTTAATTTGGCCATTGTTTTTAAGTCAAAATCATCTCTTTTATCGACATAGCCTTGGAAATTACTATCTCCAAGAACAGCAGTCATTGTGGTCAACCAATACATTTTTGTTGGGTCAAAATCCAGCTTTGTATCACGATAAGAAGCTGGTGTGTCGCTTACTCTGGCATAAAAAGGAACCAGACAATTAAAGGTGTTGGCACCAAAGGCAAGCCAGTGAATCCCAGCAATATTTTCAGCAACCTTATCTCGAATTTGCAAAACATGAAGTTCTAGATTACGGTTGAGTCCAATTGGTCGAATCAATTTTTGTTCTGTGGCGCTTGAAGTTGTACTATAAGGGTCATAAGCCGTATTTTCATAATGACTTGACAGGACAAACTTAATTTCTTCAATGGAAATTTTACGATTGGCTTGGCAGATGAAAGGTAAATCTTGATTAAAAGGGTCATCATTTCCTGTGGTTTCTGGAGAAAAATAGTTTTGAACATACCAAGCACGTGGATTGTTGTAGCGCGTGTCTTTAATCGTGATTGAACCAAAAATATGCCGAAGATTATATCCGTCAAAGTCTGGATTAAGATTGTTGTCATCAATAAATTCTTTCAAACCAGTTGAATAAATCGTGTCAGAGCTTTCAAAATCATACCAATCAATATTAAGACGATTAGGTGCAATAACATAGGCATCATCGGGGATACGAATAGCAGCCCACTGATGTCCGCCCAGTGTTTCTAACCACCAAATCTCATCTTTATCGGAAAATGCCATGCCGTTTGATTCATAGGTTCCATATTTTTCTAAGAGTTGTCCTACTCGTTCAACCCCTTCACGCGCACTCTGGATATAAGGAAGAGTAATTGTTGTGAAATCTTCTTCTCCCAGTCCTTTTTCAGCGTAGGGGTCCAATCCTAAAATTCGACTATTTGTTGTGGAGGTTTCTGTCGCGGTCATGGCAACATTCGCACTATTAATTCCAGCTGCAGCCCAAATGCCGTAAGTAGAGGCAGCATCGGGAGTAGAGGTATATGATAGGGGATTATCTGGTAAGTCAAATTCACAAGCTGTGGCGATAGAGCGATAGTGCTTAGGGTGATTTTCAGGATTAATGACAACAAAACGTTGGGGATTAGGTTTATCTCCCCCATCTTCGTTTCGTGCAATTAGAGTGCTACCATCTAATGAGGCTTTTTTACCTACGAGAAATGTTGTACAGGCCATAAGAACTCCTTTATAAATGTGATAAATAGCCTGTTATTAATAAATACTAAGCATAATTACAGGTTAGATTTTTGAATTTATTTAAAACTTAAAGTTAACTATTATTATACTATAAAGAAAGTTTTTTTTTGAATGCAGAATAATACAGTTTTTCTAAAGGGCAAATTGATTTGATGTTCAAAAGGGAAGTGTTAGAATTAGGGTAAGATTAAAGCTAGAGAAGATTTATTTGAAGGAGAAGAATATGACCTCACCAATAACTGTTAAAGGTATGAGCGTGAAATTTGGCGATAAAATAATATTAGACCGATTATCTTATGATTTTGAAAGTGGAAAAATAATTTGTTTGATTGGGCCTTCGGGCTCTGGTAAATCTACTTTTATTAAGTCAATTGTGGGAATGCAAAAATTAGATAGAGGAAGTGTTGAAATTCTTGAAGTCAAAATACCAGATAGAAAAATTTTGGGGCAATTGGGTTATATGGCTCAAGAAGATGCTTTATTTAAAGAATTGACTGGAAAACAAAATTTAGAGTTTTTTGGTTCGCTTCAAGGAATTAAAAAAAATGTATTGACAGAAAAACTTGAAAAAGCGGCACTGACAGTGAATCTTACAAGTCATCTTAAGCAATCGGTTGCTAATTATTCAGGAGGAATGCAACGGCGTTTATCACTCGCCATCGCTTTACAAACGGATGCTCCAATCTTACTTTTGGATGAGCCAACGGTCGGGATTGACCCAGAATTACGTCAAGAAATCTGGGAAGAATTAAGAAATCAAGCGGACCAGGGGAAAACGATATTGATTACAACTCATGTCATGGACGAAGCATAACGGTGTGATATTGTATTGATGCTTAGAAATGGCAAGTTTATTGCCGAAGGTTCTCCTAAGGAAATTAAAGAAAAATATCAAGTAGACTCGGTGGAAGAGGCTTTTATTGTGGCAGGAAAAACTTTAGAAATGAAAGCTAAGGAGGTGGTGAGATGAGAATTATTGCCATTTTCAAGCGAATTATGCTTCAAAGGCGCGGAGACCCAAGGACACTTGCAATGATGTTTTTTGCGCCAATATTTATTTTGACACTCATGTATTTTCTCTTTCAAGTACCATCCAATACTGCCTATCGAGTGGGCTTAAAGTCGGATAATACAGAATTAACGAAGGCTTTAAAAAAAATGCCAGATGATAAAGCTCATTTGGAAGTGGTAAATGTTTCTAAAAATAATCGCTTGACAATGAATGAGAAAGATTTGAGTGCAATTGTCAGCATTTCAGGGAAAAATATTAAGATTAGCTATGCCAATCAGTCAAATGGAACAAGTTCTGCGGTAAAAATGCTTTTAACGCAAGTAATTCAAGAAAACCAAGCAAAAGCGACTAAAGAAGAGACTCAGCAGGCTTTGCAAAATTTGATGGATAAATTATCTCAAGTATCAGGACAAAGTGCTCCAACCAAACTGAGCGTTAATACAGAGCAGTTTCAGATAAGAAGCAAGTATTTGTATGGAAATCCGACGAGTACAAATGCTACTTTTGATGATTTAGCACCGATTTTAGTTGGCGCCTTTGCTTTCTTTTTAGTTCTTCTAATTTCAGGAATTTCCTTAGTGAATGAGCGAACATCAGGAACATTGGGAAGGATGCTAGTGACTCCTGTTAAACGAAGTGAGATTGTCACTGGCTATACTTTGAGTTATGGAATTCTTGCGATGATTCAAACGGCACTCATGGTTATTTTTACCTATTGGATTTTAGGGGTTCATAATAATGGAAATATTGGTTGGGTTTTTGTCATTAATTTCTTTATTGCAATCATTGCTTTGTTGTTCGGCTTGCTCTTATCCACATTAGCAAAAACAGAATTTCAATTTGTGCAGATGATTCCTTTGGCCATTATTCCACAATTTTTATTTTCGGGATTGATTCCTGTCGATACGATGCCAACAATTCTGCAAGGAATTGCCCACTGTATTCCAGTTTATTATGGGATTAGTGCCATGCAAGAAGTGGTTAAAAGGGGAATGGGTTTTTCAGGAATTTGGTTCGATTTGTTGATTATGTTCGTTTTTGCTGTCGTGCTTTATCTTGCAAATGTTTTAGCTTTGAAAAATGTTCGCAGAACCTAAGTAAATAATTTTTATCCTATTGATTGACAGCTTTCAGAGCTGTCAGTTTTTGTATCGTCAGATGGGGAGGACCAGTAAGGTGAACCATTGTTTCGTGTAACTGGCTATGCTATAATTAAAAGATGAAAAAAATTACAGTACGGACAAAAGCAGCAAAAAAACTGCGAGCGGGTTACCCACTTTTGGTGGCAGAAGATTTAAGTTCACCTATTTCAGAGGATGATTTTGCACAGTTTTTTGATGAAAAAGCTCAAGCTCTTGGAACAGGCTATCTTTCAAAGCAAAATAAAGGAATTGGTTGGTTGTTGAGTACCTCATCAGCAAAAATTGACCATCATTTTTATGTGGAAAAATTTGTTCAAGCACGGAGCTTACGTGCTCCTTTTTTCCAAGATGAGTTGACGACAGCCTTCCGTCTGTTTAACGGCGAAGGTGATGGTTTAGGAGGCTTAACCATTGATTTTTATAATGGTTTTGTTGTCTTTTCTTGGTATAATCCATTTATTTATAGTCAAAAAAAAGCAATTGTCAAAGCTTTCCAAGTGGTTTTTCCTGACATTAAAGGGGCTTATGAAAAGCTGCGTTTTGCTGACAGTCAATTGGAAAGTCAATATCTGTTCGGTGAGGAAGCGCAAGAACCTTTATTAGTCATGGAAAATGGGGTGACTTATGCGACATACTTGAATGAAGGCTTAATGACAGGGATTTTTCTTGACCAAAAAAATGTCCGTGGAGCGCTTGTCAATGGCCTTGTGGCTGGCAAAACTTTGTTGAATATGTTTAGTTATACAGGGGCTTTCTCAGTAGCTGCAGCCGTTGGTGGAGCAAGTCAAACCACTTCGGTCGACTTGGCAAAACGATCACTTGATAAAACAAGAGAACAGTTTTTGGTCAATGGAATTGAACCAGACAGTCAAAAAATTTATGTGATGGATGTTTTTGGCTATTTTAATTATGCCAAGAAAAAGAATTTGACTTATGATATTGTTGTGCTTGACCCACCGTCATTTGCTCGCAATGGTAAAAAGACATTTTCGGTGGCCAAAAATTATGGGGAACTTGTGGAAGAAGCTGTGGATATCCTCGAAAATAATGGAACGTTGATTGCTTCAACGAATGCGGCAAATGTTTCTGATAAGAAATTCCGTCAAATGGTTGAAGAATCTCTCAAAAATAAGGGAGTGAAATTTACCATTTTCCAAGAAGAAAAACTACCAGCTGATTTTCAGATTGCTGACAGCTTTCCAGAAGGAAATTATCTTAAAGTTTTATTTATTAAAATCAAAAAATAGTCTGTCAGTTGCTGACAGGCTTTTTGGTCAGTCATTTAAAAATGTGAGCGCTTTACTATCTGCTTTCTATATGATAAAATGCAGGAATAAGCTTAATTATTCTCATTTTTTTAAATAGAAAGCAGATTGGTGAGATAGGGATAGAAACCTATTTTATTTTTATTATGGATAAAAAATATTATCAGTTATTAAAAAAGCAGTTTTCTTCAAAGGAGGCTGTACTTACAGAAATTATTAATTTGAGTGCAATTTGTGAATTACCAAAAGCAACAGAGCATTTTATGAGTGATGTGCATGGTGAATATGATGCTTTTAATCATGTCCTAAGAAATGGTTCTGGCAGTATCAAAGAAAAATTACGGGATTGTTTTCCACAATTTTCGTCAGCAGAAATTTCATCAGTGGCAACCTTGATTTATTATCCACAAGAGAAACTAGACTCTGAATGTCAACTTCAAGATAAAAAGCTTTTTGAGCACTATTGCCGTCTAAACCTAGTCTATCTATTGAAAACAGTTAAATTTGTTGGACAAAAATATACGCGTTCAAAAGTTCGTAAAGCTTTTCCAGAAAAATTTCGCTACATCTTAGAAGAGTTAATCAATGAAGTGGATTCGACGACTGATAAACAGGATTATTTTGATTCAATTCTTTCGCAACTACAAAATCTGGGAGAACTTACTCGCTTAATTGTTGCACTTGCAGATACAATTCGCAGATTGACGGTCGACCATCTACATGTTGTTGGGGATATTTATGACCGCGGACCATATCCAGACAAAATTATTGACCGTTTGATAAACATGCCCTCAGTTGATGTTCAGTGGGGCAATCATGATATTGTGTGGATGGCGGCTTTTAGTGGCTCACCTTTGGCCATGATGAATGTGATAAGAATTTGCGCCCGTTACGGGAATTTAGATATTCTTGAAGAATCTTATGGGATTAATTTGCGTGCGATTTTAGAATACGCTGAACGTTATTATGAACCAAGTGAGGCATTTCGTCCCCGTTTAGTTGATGGGGTTCGCTTGTCAGCTGATGAAAAAGCACTGCTTAATAAATTACAGCAAACCACGGCTATTTTACAATTTAAGTTAGAAAGTCAACTAATTGAAAGACGGCCAGATTTCCAACTTGAACATCGGGACCTCCTCCATTTTATTGATTTCTCACAAAATAAAATAGAATTAGCAGGTGAAACTTATGATTTAATTGATTTTCAGGCGCCTACAATTAATCCTGAACAGCCCGCAAGTCTAACTGAGGAAGAAGAAAAAATAATTGCTCACTTGTTAAATAATTTTAAAACTTCAGATAAGCTCAAGCGCCATGTTGGATTCTTGCAAGAAAAAGGGGCCATGTATCTTTCTTACAATGGCAATCTATTGATTCATGGTTGCCTTCCCTTACATGAAAATGGAGATTTTAAATCATTTACGATTGATAAGAAGGCTTATGCTGGACGAGATTTACTTGATTTTTTTGACAGTGAGGTTAGAAAATGTCTTGCTCATCCTGAAGAATCAGAGGATTTAGCAACAGATTTGATGTGGTACTTATGGGTGGGAGAATGTTCTTCCTTGTTTGGCAAAACAGCAATGACAACCTTTGAACGTTATTATATCAAGGATAAATCTACTCATGTAGAAAAGAAAAATCCATATTATCAATTACGTGAACAACCTAAAATCATTACAAAAATCTTAGAAAACTTTGGTTTAGATGAAAATGGACATTTGGTTAATGGTCACACTCCAATTAAGGAAAAAAATGGCGAGAATCCAATCAAGGCGGATGGAAAGTTGATTGTGATTGATGGAGGTTTTGCTAAAGCCTATCAAAAAGAAACAGGTATCGCTGGATATACTCTTCTTTACAATAGTTTTGGCATTCAATTGGTTGCTCACCAACCTTTTTCGACAGTCAAAGCAGCGGTCGAAAAAGGAACAGATATTATTAGCTTGAAACGTTTAGTGGCGGAAGTTGACGAACGAAAGCGGGTCAAAGATACTAATGTTGGGCAAACTTTGCTAAGTGAAATAGCAGATTTAGAGGTGCTTTTTGAGCATTATGAAGATTATTAAAAGGAGTACCTTTCTTGGTACTCCTTATTTTCTATAAAAAGGCAATAAAAAAACTCAGCCTTAGCTGAGTTAATATTAGTGCGGTGGGCGGGACTTGAACCCGCACCAAGAAAATTCCCGACAGGATCCTTAATCCTGCGCGTCTGCCAATTCCGCCACCACCGCAAAACAGTACTTTAATATAGTACCATTTCTAGATTAATTGTGCAAGTATGAACTAGGGCTGATTTTTTATTGGAAATAAGAGGCAATTTCGGCAGCATGTTTTCCAGCGACAAAACCTGTGACAAAGGCACAAGTAATATTATAACCACCAGTATATCCATTAATGTCTAGCAGTTCCCCAGTCATAAATAAGCCTTGTGTTTTTTTGCTTTCCATACTTTTAGGATTCACTTCTTTCAAAGAAACACCGCCACCAGTGACAAATGACTTCTCAATTGGGAGAGTTTTATTTACCATGATTTGCCAGTTTTTGAACAGTTGAACGAGTTTTTCGATTTGTTGTTCAGATAAAGATTTGGCTGGTAAGGCAGGATTAATGCCAGCTTTTTCAAGAATAAAGAGAAGCATACGTTCTTGGGTTAGTCCAGAGAAGGCATTTTTAATTGATTTATCACTTGAAGCTAGCTTGGTCAGTTCATTTTTTAAAAACCCAGCCGATTTATCTGGGAATTGGTCTAAGCTGACCATGACAGGAGTTTCACCTTTTTCAAGAAGTTGGTTAATGAAACTTGAACAGCGTAAAGCAGCCGGACCAGACAAACCAAAATGAGTGAAGAGCAAGTCATGTTGATGAGAAATCACTGTTTTTCCTTTAGCATTAACGACTGACAGCTTGATTTCACGTAAAGAAATTCCTTGAAGGCTTTTATCTAAAATGAAAGATTCATCAGAGAGTAGCGCAGCTTCGGTAGCATAAAGTTGCGAAATCGTATGTCCCGCTGAGCGGGCTAAGCGATAACCATCGCCGGTTGAACCTGTGGAAGGATAGGCACGACCACCCGTAGAGAGAACGATTGTTGGACTTAAATAGCTTTCACTATCAGTTTCTAATCCAACGATGGCCCCATTCTCAATGATAAGTTGGCTGACAGCTTGACTTGGAAAATAAGAAACATGAAGGCTTAAAATTTTGTTGAAGAGCGCATCAACGATTGTTTTAGATTTGTCAGTTACGGGGAACATGCGTCCATGGTCTTCTTCTTTTAATTTAACACCATTACTTTCAAAAAAGTTAATAATATCAAGATTAGAAAACTGAGAAAAGGCCGAATGAAGAAAGCGTCCATTACCTGGAACATTTGCTAATATTTCATCAACAGAGCGACTATTGGTCACATTACAGCGCCCGCCACCGGTCATTAATAATTTTTTTCCGACTTTTTTATTTTTATCAATAAGAGCAACTTTTGCTCCATTTTCCGCTGCTGAAATGGCGGCCATCATTCCTGACGGGCCTGCACCAACAACGATAACGTCAAATGTTTTTGCTGATTTTGTCATGGTTTAATTTTAACACGAAATGCGGTAAAATAGCAGTATGATTGAATTGACTGATGAGATTTTAAGAAAAGTGATTAAAAAACGTAAAAAAGATTCTTATAAAGGAACTTACAGACGTTTATTAGTGATTGGTGGAAATGCTCAATATGGCGGCGCGGCTATTTTGGCAACGACAAGTGCAGTTTATTCTGGAGCTGGTTTAGTTTCTGTAGCATTGGCTAAAGAGAACCATGGCGCTTTACATGCAAGACTCCCAGAAGCAATGACAATTGATTTTGATGATTTGTCAGCTCTAAGAGAAGTGGCAAAATCTGCTGACGTCATTGTCATTGGTCCAGGACTGGGTTTAGAGAGACTTGATTTACTGACAGAAGTTTTGAATTTACTGACAGAAAAACAAAAGTTGGTCATTGATGGTTCAGCACTGACTCTTTTTGCTAAAGAACAGTTAAGCTTGCCTTATCCGCAAAATACGATTTTCACACCGCATGAAATGGAGTTAGAACGACTTTCTAGTTTGAAAATTGGTCAGCAAACTAAAGAAGCCCTTCAAGATTTTGTTAATCAAGAAGGAGCAATTATCGTTGCAAAATCCTCAGAAACGCGAATTTTCAGTCCAAATCAAGAGAACTTTATTTTAAAAATAGGTCTCCCAGCTCAAGCAACGGGAGGAATGGGTGATACGTTGGCTGGAATGATTGGCGGGTTTTTGGCCCAATTTCATGGAGAAACAAGAGAGACAGTAGCTGCTGCAACCTATTTACACAGTTTAATAGCAAGTCATTTAGCTAAAAAAGCTTATGTGGTCTTACCCAGTCGATTGATTGAAGAAATCCCATTATTTATGAAAAAATATGAATGCGGATAAATTCTGTCAGCATTTTTTTCTTTGAACTTTGTTATAATTAATCATCAAATAAGCGAAATGAGGTGAAAAAATGAATGCAATAGAACTTGTAGAAGGAGCCATGAAAAAAGCTGAGACCATTCGCCCAAAAGTGGGCGGTTTTCCATATCTGGCCGAATGTTTGAGAGAAGCTGGTGTTTTGAAAAACGTCTGGACCTTACCAGCGGGACAGAGCACTTTTTGGACGGTTGCTGGAGTAATTAGCCTGACTAATGCGCCAATGCTTACCGGCTTTCAGGAAGTTGCAACTTTTGATAGGGAAGCCTTGATTAAAGCTTTACGAGCTGACCAAGCGGGTAAAACGACTTTTCCTGAGTTTTTAAGTGCAACTTGGGAGGCTGGTGTGATTGACTATGAAGCTAATTTTGAGAAAAGGATTGTTACTTATCGTGGAGCTCAGGGCGAGGAATATGTTGAAGCCTACCCTGCGGTAACCATTGCTTAGGAAAGTTCGTTATAAAAAAGCACTCATGATAATAGAGTGCTTTTTTATTTTAGGGACGAATATAGGATTAATCACAAGCTTTAGTAGACAAATGATAATTTCTAAAAAATATCAGCAAGAGATTGGATAATTTCTGTCAGTGATTTTTTCTTTCGTAATTTTTGAAATAAAAATGATATAATATTGACGATGAGAACTAATAAAAATAAAGAAAAACTACTAAATGTAGTTTCGCTAAAAAAGGAGAAAGCATGCTAACAATCGGCCGACGCTATTTGAATTTTTGGCCTGTTTTTTGGGCACTTTTTTTGCTTGTCCTTCAAGTGGTGACTAATCTTTGGTTGCCAACAATTACAGCGGACATTATTAATAAAGGAATCGGTCAATCAGATATGAAATATATCTGGTTTATGGGTTTAATAATGCTAATCGTTGCCCTTGCTAGCTGGATTTCAGCGATTGGGAATGTTTATTTTGCTTCCAAACAATCGCAAGGTTTGGGGATGAAATTACGTCGTGACTTATTTAATAAAGTATTATTTATGGACGAGCGTAATTTTCAAGATTTTGGTGATGCAACTTTAATCACCCGAACAACAAACGACGTGACTCAACTGCAAAATGTTTTTCAGACGATGCTTCGGATGATGCTTATGGCACCGATGATGTTGATTGGTTCAATCTTTATGGCTTGGAAATTATCACATGATTTGATGCTTGTTTTTTTAATTTCTTTGCCTATTTTGACTTTGGCTGTGGTGATAAATATCGCCATTGCCATGCCCCGCTTTCGTTCAATGCAAACTAAAGTTGATAAGATTAATCTCATCTTTCAACAAGGACTAACTGGAGTACGGGTGATTCGTGCTTTTAGGCGAGACCAATATGAAATTGATAAATTCGATGAAGCAAATCGAGATTTGACGCATACTAGCCGAGTAGTATTAACCACCATTGCCATGTTAATGCCAATCATGACCGTTATTTTGAGTTTTACAAATATCGGAATTGTTTGGTTTGGTGCACAACTCATCGGTAAAAATATGATGGAAATGGGCTCGTTGGTTGCCTTTTTGACTTATGCATCACAGATTTTGATGTCCTTTATGCAATTGTCGGCAGTCGCTGTTATGGTACCACGGGCTCAAGTTTCGGCAGTCCGCGTTCGAGAAATTTTAGAAAGACAAGACAAAATCACGGATGAGCAAGTTAATAAGGAGCTAAATGAGTCTGTCAGTAATTCTTTAGCACTTCATCAGGTTTCATTCAAATTTGATGAGGCTAAAAGACAAGCACTGTCAGATTTGTCAGTAAATGTGAAAGCTGGTCAAACTTTAGCGATTATTGGTGGGACAGGTTCTGGGAAATCAACGATTTTGAATTTGATTGCTAGATTGATTGACCCAACAAGTGGAAGTGTCAATATAAATGGGATTGATATTCGGCAAATGTCTCAACATGATTTGCATGAGAAGGTCGCCCTAACTCAACAAAAAGCAGTTCTTTTTTCTGGAAGCCTGCGTTCTAATCTACAATTTGGGAAAAGTGATGCCACTGATGAAGAAATGTGGCAAGCTTTAGAAATTGCTCAAGCTGCAGATTTTATTCGAGAACAAGGTAGTCTTGAGATGGCAGTGGAACAAAATGGTTCCAACTTTTCTGGTGGCCAAAAACAAAGAATTGCCATTGCTCGAACATTGATTAAAGAGGCTGAAATTTATCTCTTTGATGACTCATTTTCTGCTTTAGATTTCGCTACAGACCGGAAACTTCGCGAGGCAATTAATAAGTCAGAAAAACATCATGATAAAATCAAAGTGATTGTCGCCCAAAGGATTGCCACAGTCATGTCAGCTGACCAAATTTTAGTTTTGGAGAATGGACTTACCGTGGGTCTTGGAACACATGAAAGTCTGGCCAAATCATGTCCGCAATATCAAGAAACCATGCAATCACAACTCTCAGATGAGGATTTGATGAAAATGGGTCTTTCGATTACAAATTCAACTGACAAAGGAGGGCCAGTCCAATGATGAGAGGAAATTATCTTAATCGTGGGGGGAAGGGAGCTGACCGCTTCCAAAAGGGACGGCGAGCTGAAAATTTCTTTCCGACCATTATTCGTCTTTTTAAATATATGCGTCGCGATTTGTGGGGGTTGATATTTTCAATGGTAATTGCTGGTCTGTCAGTCATCTTATCAGTTCAAGCCCCTAAAATCTTAGGGACGGCGACAACGGTGATTTTTGATGGAGTGACAAAAAGTCTAAAAAATCATCAAGCTATTCGAATTGACATGGCAAAAGTTGAATCTATTTTGCTTTATGTCTTGGTCATTTATCTGATTTCATTTATTTCTGGAGTCTTGCAACAAAGCATCATGACTCGAATTTCACAACGAACGGTTTATACTTTGCGTCGCGAATTTAAAAATAAAATGAAAAAGTTGCCCATTTCTTATTATGATAGTCATAATAATGGTGATATCATGAGTCGAATGATTAATGATATGGACAATATTTCGGGGACTTTAAACCAAACATTGATTCAACTGATTACAAGTATCCTGCAATTTGTAGGAACCATCTACTTCATGCTGATGATTTCTTGGCAGTTGGCATTAGTTGCCTTTATCACAGTTCCTTTAGCAATGATTACTGTCAGAATTGTCGCTCCTTTATCGCAAAAATTCTTTTCTGAACAACAAAAGAATTTGGGCTTATTAAATGATCAAATTGAGGAAAATTACTCAGGGCACACGGTCATTAAAACTTTTAATCATGAAGCAGCAGCTGAAAAAGAATTTGCTAGAAGAAATGATGATTTTTATAAATCCGCATGGAAAGCACAATTTGTGTCTACTTTGATTTACCCAACCATGCGTTTTATCAATAATTTGGATTATTTAGCTATGGCAGTGATTGGTGGGCTTAAAGTGATTTCAGGGTCAGTCAATCTCGGAGATGTTCAAGCCATGTTGCAATATACCAATCAATTTGCGCAACCCATTACGAATATCTCTAACATGCTTAATACTATTCAAGCAACAGTCGCATCGGCTGAGCGTATTTTTGAAGTATTAGATGAAAAAGAAATGACTGATGGTATAACGGACATTGAAAAAGTTACTGACAACAAGAAAAAAAGGACTGACGAAAGCTCAAAAAATTCTGTCAGTAACTTTGAAACTGCTGACAGGACTGATTTTATTAATTTTGAACAAGTTGCTTTTTCGTACAATGAAAATCAAACACTGATGACAGATGTTAATTTTTCAGTTGAAGTCGGTCAGATGGTTGCCATTGTCGGACCAACTGGTGCTGGGAAAACAACCATGATTAATTTGCTAGAACGTTTTTACGATGTGAGCTCAGGGAAAATTTTACTTGAAGGTAAAGACATTCGGGAAACAAAACGAGAACAATTGCGAAGTCGGATGGCAATGGTCTTGCAAGAAACATGGCTATTTTCAGGAACAATCATGGATAACTTGCGTTATGGACGTCTTGAATCAACAGATGATGAAGTGATTCAGGCCGCTAAAATGGCCCATGCTGATGAGTTTATCACGACTTTACCTCAAGGTTATCAAACCGTCTTAAATGAAACGGCTACAAATATTTCTCAGGGACAAAGACAGCTGTTAACCATTGCGCGTGCTTTTGTGGCAAATCCCGAGATATTAATTCTGGACGAGGCAACCTCTAGCGTAGATACAAGGACTGAGCGCTTGATTCAATCGGCAATGAATCGTTTGCTCAAAGGGCGGACAAGTTTTGTTGTGGCGCACCGTTTATCGACCATTCGTGATGCTAATCAGATTTTGGTCATGGACAAGGGAAATATTGTAGAAACAGGCAATCATGAAAGTCTACTAAAACAAGAAGGACTTTATGCAAGTTTGTACAATTCACAATTTGCAAAATAAAAGAAATCAATCAAATTTTTGATTGATTTTTTCATGTATTAAGAGACTATTTTGTTATAATGAGTTAAAAATAGGCTGAAAGGAGCGTAGATGATTAGAAAATCAGATAAGAAATTAAAGGATAGAACAAAGGAAGATAAAATAGCCAAAAATGAAGGCTTTGATGAATTTTTCAATCAAGTTCTCAAAAATATGCCAGCTCGTTCTGCTAAAATAATAAAATCTTCATTTGTGGTTTCAAAGGCCAAGGCCGAACAGTTTTTGGCTAATAATTCTCAAAAATTTGATCAGCTTTTTGATGAGTTTTTAGTCGGAGTGGACAGTCAAACACGAAGAAAATGTCATGAAACGATTCATTTTACAACTTTGACAGCAGCGATTGTTGGCTTTTCACCCATTCCTTTTTCGGATGCCGTCTTGCTTGTTCCGATTCAACTGACCATGATGATGCGACTTTATAAAATATTTGGGGCTTCTTGGTCAGAAGCTTTGGCAAAGGGAGTCACAAAGGAATTAGTAGTCGTTGGTCTGGGACGCAGCCTCGTAGGAAATGTCTTGAAATTTGTACCAGCAGTAGGAACAATTGCAGGTGGAGCAATTAATGCGACAGTAGCCACAACAATTACTGAAGCCTTGGGTTGGGTGACCGTCAAAATGCTCAATGATGGTGAGGATATTTTCAATAATGTTCTTACTTTTGAAGGGCAATTTAAAGGTTTGGTCAGTAAATTACAAAAAACTACGAAGAAAAAATAAGTTGTCAGCAAAAAAAAGACTCATCAGTTGATCAGTCTTTTTTTTTATTATTTAGAAAAACCATTTTCCAAAGTTTTGATAACAGCTAGCATTTGCTCATCAGAAACTAACTTGTCAGCGCCATTGATGATTGCTTCATAAGCAGAATCATAAACTCTTCCATAATCACCGGCAACAGTTGGGATATGTTTCACAATCCGGTCACCATTTTGATTGAAATAAGTAAGCTTACCAAAATCAGCAGGACTATCTTGGCCAAAACCTTCATCACCTGGGAACATGCCAACTTTTAAATCATTTTCTTGTTGGTCAACATCCATTTTGATGAATGTTCCTTTTGTTCCATAAACAATCCATTTTGGGTGGGGCATCGCAGCAACTTCGGTAGCAGCGACGGTTGCTCTTAAGTTTGGATACATGAGATTGACAGAAAAGTAATCATCAACACTGTCATAATCTCTGGTCGCGCGAATGTCGTATTGAACTTCTTCGGGAGTTCCAAAAAGCGATACCATTTGGTCTACTAAATGAACTCCGTGACCATACCAAGCGCCATCAAAATTTCCACCTTGACTAGCATCATTAGGTCTGAAATGATCCATATTGACGGTAATGTCCACTAAATCACCTAAATAACCTTGCTCAATCACTTTTTTGACAGTCAAGAAATCACTATCAAAGCGGCGATTTTGGAAAGGCATGAAGAAAAGATTTTTTTCTTTAGCGATATCTACCAACTCTTTGGCTTGTTCTAAAGTTTCCACAAGAGGCTTATCACAGAGCACGTTTTTCCCTGCTAATAGCAATTGCTTAGCGTAGTCATAATGAGCAAAAGCTGGTGTAACGATAACGACTAAATCAATCAGGTCATCATTGATAATATCAGCGACATCAGTTGAAAATAAAGTTCCAGTCGCTTCTAATTCAGCTTGTTCCGGACGTTTTCCTAAAGTCCGATTGACAACTCGTTTAATCACAATATTCTCACGTTCTTTCACGTAAGGGATATGATAGCGATTAGTTGATTTACCAAAACCAACATAAGCAATATTAAGCTTTTTTGTCATATTTTTTATTCTCCATTTTGGCACGGAGGGCTTCGATTTTAGCCTGAGTAGCATTTTTGGTATTGATGCCTTTTCCGCCTACCGTTGAGTTTTTTTCATGAAATTTACCGACAGATTTCTGTCCCTTATTATCAAGTTGATATTTTCCCATAAGATTAAATACGATTCAGCAAGTAAATTACTCACTGAATTCAGTTCCTTTCTAAGTAGATTTGACGTACGAAAATTTACTGACAGAACTGTCAGTAAAAATTAACCTATTAAATTCCTTACAAAAGGAAATGATTAAGTGTTGTAATCTAAAAACGTTGATAGTTTAAAATTACTTCGTGCGGTAAGTGAGCGAATTTTAAATGACTTTACGTTCGTAAGGGTCAGTTGAAATTCCTTCAGCGAGGATTTTCTTAGACCATTCTTTAGCACCGAAAAGTGAGTGATTACGGTAGTTTCCGCATTCTTTTTCCGCAACACCAGGAACATTGTCCCAACCAAATTCATCACTTGAAAGCTCTTCTAGAGAAGATTTAATCACTTTCGCAATTTCTTCGGAACTATGTTCACCCCACATAATCATGTGGAAACCAGTTTGACAACCAAATGGTGAAAAGTCAATCATACCATCGATTCTATCGCGAATCAAACTTGCCATACTATGCTCGATAGTATGTAAAGCAGCCATACCAATGGCATTGGCATTAGGTTGTACAAAACGAACGTCAAAGTTAGTAATAACATCACCTTTCGGTCCAGTTTCGCTACCAATTAAGCGTACGTAAGGGGCAAGTACTTTTGTGTGATCTAATTGAAAAGATTCTACTTCAGCCATAAAAATATATGATACAAAACTCAGCCGATAAAAGTCAGCCTTGTCAGTATCTCCTCCTTTATTTTAAATTCTAATTCTATTCTATCATTTTTTAAGCGAAATATTTTTTTTTTTTTATTATAAAGTGGTAAAATGACCTTATAGCGTTTTCAGTAAAGCGTTTGTAGTGCTAGTTAAGGAAGTATTAGACGATACTTTCAAAAGAGTGAGGAGGGGAAGTGAACATCAGAGAAGTTGAAAAGTCATCTTTCTCGGTCATCGGAAAAGAAGGCTTAGGTAAATCGCAAGAAGCTGACATTTGGATTCCGCCGCTCTGGCAGCAAGCTACAAATGCTTTTGACGAAATTGCTCATTTAGTTAAACAACCTCTTGCCGTGTGGGGAGCCATGTCTGATGAGGCACGAACTTTTAGCGCTTGGTCCGATGGAGGACTTTATCTGGCAGGTGCTTAAGTTGAAAATACTACGAAAGCTCCTGAAAATTGGACAAAATGGACCTTTCCAAGCTTTCGGTATTTAGTTGTTGAAACGGCAACTTATGAAATGCACAAAGTCTATTCAGAGATGGAAAACTTCATGGCTCAACAGGATTTGGAACTAGTTGGAGCCGTACAGGAGCATCATTCGATTTCAGCTGAAAATCCAGAGGAGTTAGAACTTTGGTTTCCCATTGAAAGAATTTAAGAAGCAAAAAAGAGTTTTGATTGGTGACGAACTCATGTATTTTTAAAATTACTAAGGAGAAAAAATATGACATTAACAGACACTTACACACTAAACAATGGCATTAAAATCCCAAAAGTTGGTTTTGGGACTTGGCAATCAGCAAGTGGAGAAGAAGCTTATAATGCAGTAAAAGCTGCCCTTGAAGCAGGCTATCGTCATATCGATACAGCGGCTGCTTACAAAAATGAAGAATCTGTTGGTAAAGCAATTGCTGACTCAGGAATTCCACGTGAAGAACTTTTCATTACTACTAAACTTTGGGGCGTAGGAACGACAGAAGATGCAGCAAAAGCATTGGACGAGTCATTGGAAAAATTGGGGCTTGATTATGTCGATTTATATCTCATTCATTGGCCAAATCCAAAGGCTTTTCGTCCTGACTTTGAAAAACGCAATCTCGCTGTTTGGAAAGCAATGGAAGCAGGATTAAAAGCTGGGAAAACTCGTGCGATTGGTGTTTCAAACTTCCATCCACGTCATTTGAAACCTTTGTTGAAATTTGCTGAAATCAAACCAGCAGTTAACCAAATCATGGTCAATCCAAGTGATCAACAAGAAGAAATTGTAAGTTTTAATGTGGACAATAATATCTTGACTGAGGCTTATAGCCCGCTTGGAACTGGTAAAATCTTTGAAGTTGCAGAACTTGCTGATTTGGCAAATAAATATAATAAAACAATTGCCCAAGTGGTACTTCGTTGGTCACTTCATAAAGGATACCTCCCACTTCCTAAATCAGTAACCCCTGCTCGAATTAAAGAAAATGCAGAAATCTTTGATTTTGATTTAAGTATTGAAGATATTGCTTTTATTGACAGTCTTCACGGTAAAGCTGGATTGGCTAAAAATCCTGATGAAGTTGATTTCTAAAGAATAATTATGAAATATTTTACTGACAGATTGTTTACCTCTCTTACAAGACAGCAGAGAATTTGGTCAGTAAATTAAAAAAGGTCTGTCAGTAGATTTTTGCTGACAGATTTTTTAGATTTTTGCTATAATTATCTCTAATTATAAAACGCTAGACTGCCTAGTCGAGCCGCATTCACTTTGCGAAGAATAAGGCTCGGTCATAATAAGAAAAAATTATCAAATACCAAGGAGAAAAGATGAAAAAAGCACTTGTTTTAGTTGATTTTCAAAATGATTTTATTGATGGAAGTTTGGGAACAAAAGAGGCGCAAGCTATTCTTCCTAATGTCATTGAAAAACTTTCTCACTATCCTAAAGAAAATCGTTTTGCCACGCAAGACACGCATTTTGAAGATTATTTATCAACACAAGAAGGAAAGAATTTGCCGGTTATTCACTGTCAAAATGGGACTTATGGTTGGGAAATTCGCAAAGAAGCACAAGTTGGCTTTGCTAAAATTTTTGAAAAAACAACTTTTGGTTCAAGAAGTTTAGCGGAATTTATCCGTGATGAAAACTTTGATGAGGTTGAACTCATCGGAATTTGTACGGATATTTGTGTGGTTTCTAATGCCTTGTTAATCAAAGCCTATGCTCCCGAAGTGAAGTTGACAGTCGATGCTTCTTGTTGTGCGGGCGTTTCACCAGAAAAACACTTGGCTGCTCTTGAAACAATGTCTTCTTGTCAAATATTGATTATAAATGCATAAGTTGCAACAAAATTACTGATTCTGTCAGCAATTTCAACTTGACAAATTCTTATCTATCATTGATAATGGAAAGAGAAATGACAAAAATTTGAAAGTGTGAGAGAGGTTAAAAATTTGGATTATCATCAATTATTTTCCCGCTTGAATGAAAAACTTTCAGAAGAGAATTTGCAACTTCATTTACACTGTGTTGGCGGTTTTGTACTAGAATACTATGGAATGAAGGCGACAGAGGACATTGATGCTTTTTATGAGACTACTGAAAAAATAGATAAAATCATTGAAGAAATTGGTGAAGAATATCATGTGGGAACTGCTAATGAACCTTGGCTGAGTCAAGCAGTTGGGGAAGTTATGTCTCATTCAAAAACAGATGAAACAATTATTTTTGAAGGAAGTCATTTGACTGTTGGGCTCTCACCACTGGAAGCGATTTTGATTGATAAAATTCAAGTCGGACGTACCAAAGATGTGCCAGACATTGCAAAATTGATGAAGAAATTGAAAATTGAAAGTCCGGATATCCTTTTAGAACGTTTTAAGCATACTGATGGATCGGCAGACCCAGCGGTTATTTTAGAAGCTTATAGTTTGGCTTATGGTGAAGAAGCTTTAAAAAATTATTTACGAAAAAATCCAAAAATACTGAGGTTATTACAATGACGTGGATTGAATATCTCTTGCAGGCTGCCCAAAAATCCAAATGGAATTTAGAACTTTGGGTTCGCTACCTAAACAAAGTGATTCAACGTGACAAAATTTTGCTCTCTAAAAAAGAGATTGACTATTTAACGAACTGTGAAGAATTAACTTCATTTCAACGTGTTTTTCTTGAATTGGCTCTTGAAAAAGAAACAACTCCTTGGGAAATGACTGTTGGAATGTCAGAACCGACCCGTTCTATCCATCTTCAAGCGGTTTTACAAGAATTAAAAAAAGAATGAATTGAATTTCATTCTTTTTTTATTAACTAAAAGTTCATTAATAATAATTTATTTTATTCGTAGATACTGACCAATTAAAATAGTATCGCTAGATAAATGATTCCAAGCCTTGATTGAAGCAATTGGGCTGCCAGATTTTTGCGAAAGTCCCCAGAGAGTATCTCCTTTAACGACCTTATGAATTGAGGCATTTGAGTTAGAAGAAGTCGAGTTTGAGTTATTGGTAGCAGTTGAGCCTGAACCTGTCGAAGGATTTGAAGCAGCAGCAGATTGTGAAACAATAAGATTTTGACCAATATAAATGGTATCTGAACTTAAATGATTCCAACTTTTCAATTGAGCAATACTAGTTTTATATTTTACTGATAGCGCCCAAAGGGTATCTCCGGATTTAACCTTAACAGTTGTTTGTGAAGTTGGTTTTGCAGGTGTCACAGAAGTGGTTGGAGTAGTGCTTGCGGAATTGTTTGAACCACCTGAATTTGTAGAAGAAGCTGAACCTGTCAGTACAAGTTTTTGACCAATGTAGATAATGGTACTTTTAAGATTATTCGCACTTTGAATTTGAGCGACACTAATTCCATATCTTTGTGAGATTCCCCAAAGAGTATCACCAGATTTGACGGTATAAGTAGTTGAACTGCTATTGGTTCCAGAATTATTATTCGTAATTGTGGTTGTCGAGCCACCAGAATTAGTATTTCCAGCTGAAGAAGCTCCGTCAAAACGAGTCAAATTATATTGAGAAATAATGCGATTCAGTGAAGCGCCATAACTTGGGTCGGTAGCATATCTGCCCGTCAAAGCAGCAGTAGCGTCTTGATAGGTGGCAGCATTGGCCCGCCAAGCCTTAGCGTAATAGGGACCATTCCCAAAGTTTGTTGTTTTTAGAACATAAGCATTGTCTTGAAAACTTTGATTAAAGGAAGGATAGACCCTAAAGGGCATATCTTTAGTCACCCATTTACCATTGAGATACTCTTGAGTTTTAAATACGACGCTCTTTCCTTGATAAGTACCTTGAATACCAAATAAATTATAATAGGGAGCTCGTGAAAGCTGACTTGAGCCCCAGTTGCTTTCCAAAATAGCTTGGGCAATCATGACCGAAGGATATAAGCCATTAGCATCTGCCACAGGTTTTGCTGATGCGGCAATACTTTCAATAAAAACCTCTGATGAGTTAGTCGCTGCTTGAACCATTGGACTTGTCTGTTGAAGAAGAAGTTCATGTGTGGTTGTCAATGTTCCGGCAATAAGAACAGCGCCAGCAAATTTTGTGGCTGGTTTATAAAAAGCGAGTGGTTTTTTAGTTTTCTTTTTTAAATGTCTATTTTTAACTTTAACACGTGATACTGGCATAAATAATTACCTTTCTAAAGATTACAAAATATAATAAGTACTATCTTTATTCTACCACGCCTCAAGCTAAAAAAAGATGTCAATTTGGTGGCGGTTTGTAAACGTTTTTCCGTTAAGGATTCATATTTGTAAAAACTTTTTGCCTTTAATCTAAAAAATCTGATTTAAAACAAAAATATTACAATTGTGATACAAAAAACTTATATTTTGTCAAATAATAAGAAAAAGCTGAATGAAAGCAAGCGACACAAGATATTGTGTGTCATTACATAATTTATTCTATATATTGTGTCATTTGCGAGAATTTGATAGAATAGATGATGTAAATGAAGAGGATGGATATATGAAAACAGAAGTAAAATATCAAGATGTAACACTAGAAGAAATCAATGTTATAAAGCGTGATGGGCGCTCAGTAAAATTTAATAGTGAGAAAATTTTTGATGCCTTGACTAAAGCGGCTAAAAAAGTAGAACTGACAGATAAATCAGTACTCTCAGAACTTACTGACAGAGTGGTCAGTGAGATTTTTAGTCGTTTTTCTGAAAATGTCAAAATTTATGAAATCCAATCCATTGTTGAACAAGAACTTCTGGAGTCTGGCGAAACAGCACTTGCTGAAGAATATATCTCTTATCGTGCCAATCGTGATTTAGCCCGCACCAAAGCGACAGATATCAATTTCACGATTGAAAAGTTAATCAACCGTGACCAAACTGTCGTTAATGAAAATGCCAATAAAGATTCTAACGTTTTCAATACTCAACGTGACTTGACTGCTGGGGCGGTTTCCAAAGCAATTGGTTTGAAACTCCTTCCCCCACATGTGGCAAATGCTCACCAAAAAGGCGATATTCATTATCATGACCTTGATTATAGCCCATTTACAACGATGGCTAACTGTTGTTTGATTGACTTTAAAAATATGTTTGAAAATGGTTTTAAACTTGGAAATGCGCAAGTTGATTCGCCAAAATCCATTCAAACAGCAACCGCTCAAGCCAGTCAAATTATCGCTAACGTGGCAAGTAGCCAATATGGTGGTTGTTCATTTGACCGTGCCGATGAAGTTTTGGCCCCTTATGCCAAGTTAAACTATCAAAAACACTTAAAAGATGCTCAAAAATGGATTGATGGCGATGAAAAACGCGAAGCTTATGCTCGTGAAAAAACAGCTAAAGATATCTATGATGCAATGCAATCTTTAGAATATGAAATTAATACTTTGTTCACTTCAAATGGTCAAACACCTTTTGTAACTGTTGGTTTTGGTTTAGGAGATGATTGGTATGCGCGTGAAATTCAAAAAGCAATCTTAAAAGTACGGATTGGTGGTTTAGGTTCTGAGCACCGCACAGCCATTTTCCCTAAATTGATTTTCACACTCAAACGTGGACTTAACCTTGAAGTAGGAACACCAAACTATGACATCAAAGAACTTGCCCTTGAATGTTCAACAAAACGCATGTACCCTGATATTTTGAGCTATGATAAAATTGTTGAATTAACAGGTTCATTTAAAGCTTCAATGGGTTGTCGTTCGTTCTTGCAAGGTTGGAAAGATGCCAATGGTAATGACGTGACTGCTGGACGTAATAATCTTGGAGTTGTCACAGTCAACCTGCCACGTATCGCTCTTGAAGCCGCTGGAAATAAAGAAAAATTCTGGGAAATTTTCAATGAACGTGTTGAAATTGCACATGATGCTCTTGCCTTTCGTGTGGAGCGTGCCAAAGAAGCACAACCTAAAAATGCACCAATTCTCTTTATGAATGGCGCTTTAGGTCGTCTTGATTCGGAAGGTTCAGTAGATGACTTGTACAATAATGAACGTGCAACCGTAAGTTTGGGCTATATCGGACTTTATGAAGTGGCTACCACTTTTTATGGTCCAACTTGGGAAAGTAATCCAGAAGCCAAAGCTTTTACCATTGAAATTGTCAAACGTATGCACGAAGATTGCGAAGATTGGTCTAAAGCCTCAGGCTATCATTATTCTGTTTATTCAACACCATCAGAAAGTTTAACTGACCGTTTCTGCCGAATGGACAAAGAAAAATTTGGTTCAGTGGCGGATATTACTGACAAAGACTACTATACTAACTCTTTCCATTATGATGTTCGTAAAAATCCAACGCCATTTGAAAAATTAGAGTTTGAAAAAGATTACCCTGTTTATGCTAATGGTGGATTTATTCACTACTGTGAATACCCAGTTCTTCAACAAAATCCGAAAGCACTTGAAGCCGTTTGGGACTTTGCTTACGACCGTATTGGTTATCTTGGGACAAATGCGCCAATTGACCATTGTTACGCTTGTGGTTTTGAAGGAGATTTCACTCCAACAGAACGTGGTTTCAAATGTCCACAATGTGGCAATGATGATCCTAAAACCTGTGACGTTGTAAAACGTACCTGTGGATATCTTGGAAATCCTCAAGCACGTCCAATGGTTCATGGTCGTCACAAAGAAATTTCATCGCGTGTAAAACACATGAACGGTTCTGTTGGAGCTTTGAATGATGGAAATTTGATTGATTCAGTCGAAGTTGACGAAGCAAAATCAAAATATTTTGCGGAGAAATAAGTATGAACAATCCAAAACCAGGAGAATGGAGAGCTGATGAGCTCTCACAAAATTATATTGCAGATTATAAGCCTTTTAACTTTGTTGATGGTGAGGGCGTACGTTGTTCACTTTATGTGAGTGGTTGTATGTTTCATTGCGAAGGCTGCTATAATCAAGCCACATGGTCCTTTCGTTATGGAAGGCCCTATACCAAAGAGCTCGAAGATAAAATAATGGCTGACCTTGCCGAGCCTTATGTCCAAGGATTGACCCTCCTTGGCGGGGAACCCTTCTTGAATACGACATTTTTGATTCCGCTCCTTAAACGGATTCGCCGTGAGCTACCTGATAAAGATATTTGGTCATGGACGGGTTATACTTGGGAAGAGATGATGCTTGAAACAGATGATAAATTAGAAATGCTTGATTTGTTAGATGTTTTAGTTGATGGTCGTTTTGAATTATCAAAGAAAAACCTGATGTTGCAATTCCGTGGTTCATCTAATCAACGAATTATTGATGTGCCAAAATCACGCTCAAAAGGTCAAGTAGTTATTTGGGAAAAACTCAATGATGGTGAAAATAATTTTGAGCAAATTCATAAAGAAAAATTAATTTAAAAATACTGATGGACATTCGAGCATATCCGTAAGCACTAAAGTGCCAACGGCTATCCTCTGACAGTCTTCTGTCAGTATTTTTTTAATAATTTTGTGAAATCTGACTCGTCGTCAGTAATTTGGATTTCTTTGAGCGCTGTTTTGAGGGGGCGGTATTTTTTTGTCCCTTTTAAGTAATTTTGAGTTTCCTTAGCTTTAGCAGATTCAGATAAAGAAACTTTCTTTTGCAAGGCAGTTTTACCATTTTGGTTTTTAGTTTTCTTGATTTGACCAGTCCTTTCAAAGGACTCATCTGGAAAATTTTGCGCTAATTGTTTGATGATTGTTTCCAAACCAAAATTACTGCTAATCCAAAAGGGAGTATTAGTTGCTTTGCAGGCTTCTTTAGCAAATTGAATCGAATGATGAGCCACATTTCGATTTCTCATGATGACAAAGTCTGATTTGGCTACGAGCTGGTCAATTTCAGCTCGATTTGGTTTTTTCTTATCGAAACCAAGAAAAGTAACTCCAACCTTAGCCAAGCCCTCCCGAAAATCATGCCAATATTTTACTTCACATAGAATAAGTAGTGTTTTCATTTAAATTTCCTTATTAATAGCTCCGTCTTTACTGACAAAAGCAAATTATAGTGATTATATCACATTTTTAGTTGAAGATTTTAGCAAAGAATTATGTTAAGACTATATCAATAAAGTTAAAAAATAATAAATAAGTTAAAATAAGCTTGAAAAAGAAAGAATATCTTTATAAAATTAGGAGGAAAAGTTAAAAAGGAGATTTTATGGAAAAGTTTAAAGGGAGTTTAGGCTCGGTCGTGAGAGGACTTGGTTTTTTGTTTGTAGTCTTATTTTTGATAATGATTACATCAACAATCAATAATGTATTAGGAATAATCGTATTTTTAGGACTCTTAGGATTCACTATTTATTATTTGTTAAGTGGACGAAAAAATACAGGGAATTTTATTTCCAAAATCACTAATAAGATTCTTTGGCTTGTTACTCTTATCTTATTTGTTGCTACAACTGGAGTATTGACAGTTCATAGTAATCAAATTAAATTAAAAGAAGCTCGGACAGAGCTAACCAAGTCTGATAAAAAACTGTCAAATTTATCATCGGAATATGTTTCGATAGAAACACAAAAAGATGTTAAAGCTGAACAAAAAGATACTCATCAAATTAATCAAAGTAAAAACAATGACAAGATAAAAGCAGAGACAAAAAGACTTAACCACCTTATATCTGTTGTGAAATCTGAGCAAAAAGCAGTCGATGATATTTTGAATCAATCTGCTGAGCTTAAAAATGATGAAAATATTTTATCAGAAGATAAAGCAAGCCTTGATAAATTAGAGCAAAAAGCAAACAATTATCAGTCATTAAAGTCCTATAAAAAGGAATCTGAAAATTTATTAGAGCTAATTTCTGTTCATAATCAACGAGAAGAGCAACTGAAAACAGTTGCAACAACTTTAAAAGATAAAAATCTGTCAGCACAAGATAAAAGTCAACTAGACAAGTTAGTACTAGAGATTAAAAAAGCTAAAAAAGTCTCAGATATCGAAGATAAGATGTCTGAGATCAGTACTGCTTTAGAAACTGCTCAGTCAAATATCCAAACAAAAAACGAAGTAGATGATAAAAAAGCACAACTCAATTCGACAGTAAAAAGTGCTCAAAGTTTACTAAGTGATACATATATTTCTGCTGCAGACAAAACATTAATTCAAGAGAGCATAGATTCAGTTAATAAAGCTGAAACACTTGATGAGTTAGACAAAGCTTCGCAAAACATTATTGACAATACAAGTAAAGTTAAAGCCAATAATGAAACGGCTAAAGCAGCTGCGGACAAGAAAAAAAGAGATGACGAACAAAAAAGAATAGCAGATGAAAAAGCTGCAGCCCAAGCAGCAGAAAATCAAGCAGCTGCAGCTCAAGCAAGCTCAGATTCGCAAGAAAATTCGGCAGTGGCAAGTGGAGGTTATAGCACAAATCCCGCTGGTTGGGGAGTAGCGGAAGCTGGCTATTGTTTCTATCGTCCAAGTAGTCAAAGATATTATAGTTCGGTGGCAAATCCTGGGAATTATACCTATATGACTATCAGTGAAGCTCAAGATCTTAATGGAAGCCCAGGGCATAGTAATGGTTCGGCTCACACATGATAAATTTATCAAAAAATAGATTTTAAAAATTTGACCTCGTAAAAATAAAGTGGTAAATTAATAATAGATGGGTATGGTGCACACCCGAAACCGTTTCAAGAAATAACTTGAATCTAATGGCGCCTACAAAGCAAAGTCTTTTTTGCCTTGTAGTCTGCCATTTTTTCTTTGGCTTACAACGGCATTAAAGGCAAAGAAAAGGAGAGTTATTATGACAGTCACAATCGAAAACATTCACGCAAGAGAAATTTTTGATTCCAGAGGAAATCCAACCGTTGAGGTAGATGTTAGATTGACAGATGGAACTTTGGGACGGGCGGCAGTTCCCTCAGGAGCATCAACAGGAGATCGTGAAGCGGTCGAACTAAGAGATGGCGGAGCGCGACTTCAAGGAAAAGGCGTTTCTAAAGCTGTTGCAAATGTTAATGGTGAAATTTATGAAGCCTTAAAAGGCCAATCACCATTCAATCAAGCAAAATTAGACCATCTGATGATTGAACTTGATGGGACAAAAAATAAGTCTCGCTTAGGTGCCAATGCAATATTGGGTGTTTCCATGGCTATTGCTCGTGCCGCAGCTAACAGTGAAAAAATCCCACTTTATCGTTATCTTGGTGGAGTAGATTTGGAACTTCCTCAACCATTTTTCAATGTCATCAATGGTGGAGTGCACGCCGATTCAGGAATTGACGTTCAAGAATTCTTGATTACCCCTGTCAAACGTGCTAGTTTTCGCGATGGTTTAGAAAAAATCGCAAATATCTATCATACTTTGAAGAAAATTTTAGCTGATAAAGGACTAGAAACGGCCGTAGGGGACGAGGGTGGTTTTGCTCCAAAACTTGGTTCGACGGAAAATGCCATTGCTACACTTTATCAAGCAATTGAAAGAGCTGGTTATGTGCCAGGCGAAGAAATTGCGATTGCTATTGACCCGGCTTCTAGCGAATTTTATGATGACAAAGAAAAAGTCTATCATTTTGAAGGTCAAAAGCTCACTTCAGCAGAATTGTTGACCTAATATGAGGGGTTAGTTGAAAAATATCCTGCCCTAATCTCTATTGAAGACGGATTTTCGGAACATGATTGGGCTGGTTTTGCGGCTCAAACGAAAGTTCAAGGTCAAAAAATTCAATTGGTTGGTGATGATATTTTTGTCACAAATCCCGAAATCTTCAAAGAAGGAATTCAAAAAAGTGTAGCAAATGCTATTTTGATTAAACTAAATCAAATCGGGACAGTGACCGAAGCGATTGAAGCGATTAGTTTGGCCAGAAAAGCAGGTTATAAGACCATGATTTCTCATCGTTCAGGTGAAACGGTTGATAGTTTTATTGCTGACTTTGCTATAGCCATGCACGCTGGACAAATAAAAACAGGTTCAATGGCGAGAAGTGAGCGGGTTGAAAAATATAATCAATTTTTGCGTATTGAAGAAGAATTATTAGGACTAGAAGTTACCAAATAGAAGTTGAAAAATTACTCGGCAAAAAACCTTATATCTGATGATATAAGGTTTTTTTATATACGAAGTCATGTCGAAGTAAACTACTATATTAGAAAAGTTGTTTAAGGTAAAACTGATACACTGTTGCCAGAAGTCAAAGCAACATCATTTGCGTCGTAGAGAGTTACCAAAACAGTTGAACTAGCTGTGATACCATAAGTTGATGTAAAGATTGAGAAATTTCCATTTCCAGGTGTAATTTTTATCAAAGGTTTTTTAGCATTGTCTACTGTAAGGCCGATTTTTGCTACTTTAGATCCAGTGTAAGTTCCTGTGATATATTGGTCTTGGCTGGCCGAAAAATTATCAATATGAGTGATTGCATTTGGGATAGGAGCTTGTACTACTACTTGAGTAATAGGACTTGTGTCTTTACTATCTGTTTCTACTACATTAAGAATTGAATAAGCAGGTTGAGAAGATGTAAGAGTAATAGAATATTTACCAGCTGAGTCAACAGAACCGCGTCCGATTTCCTGTCCAGAAGAATCAGTAATAATAATAGTATTACCAGGAGTATGTTCAGTACCAGTTACTACTGTATCACCTTCATGGATAGGATTTACCTTTGGCGCAGGAATTTCAGAGACTTTATGTTGAACAATTGTTGTTGCTGCAGTACTCCAACCCACACCAGTGTTTTGGCGTACTTCAATCGTTACTCCCTCATTTTGTTTAGGAACAGTGATATGGTAAGTTCCTTTTGTTCCTACATAGTTAGTAGCAATGAGTTTACCACCAGCATAAATCTCGATTTTTGCTCCTGGTACACCAGTTCCAGAAATCGTTGTGTCTGTATCATAGACATCTTCGACTGTTGGGACCTGTTGAAGTAGGTCATATCCAGGGTCAAGGGCATGTGTATTTAAAGAAGTAACAGTGTTATCATCACCAATTTTAGTGTAATCATGGTCAGTTACTACCGCACCATTGAAATCATAGTGTGTGCCATTATCTGCATCTGCGATACGAATTCCTGTCTTTGTTACAAAAGTTCCGAGATCAAGTGAAACGTTAACATTGAAGTGAAGACCATTAGCAATTCCCCAAGTAGCAGGTGGGTTAGTGAATCGAACGATGGTATTCCCTTCATTGTCAACGCCCATACGAATATCAGAAGTTTTGTATTGATATGGCTCTGCACCCCATCCTGGGCCATCATAAGTACCTCTGAAATAATTAATGAAGCTTGCGTCTTTAGCTGCATCGTCTAATTCACTAGGAAGGACAAGAACGAATTCAGTTTCCTTATTAATTCCAATTGCTCCAAGTGGGAAACTTCCAGAGTAGGCGAAGTCAAGGTAACCTGTGGTAACTGTATTGCCAGAAGTGAGGTCTAAGCCATCGGCACCAGTACCATCAATAAGGACTTGACCTCTTGAAGTAGTAGAAAGTGGATTAACATCTGTTGAGACAATACCATCTTGTGCTTGGACATTCATGTTTGTGTCTGCACTTGCTGAGTTAGCGAAAAGTATTGCCGAACTTAGTAGTCCGATAGTAGCCATTGGTACAAAAATCTTTTTGTTCATTCTTATTCTCCTTTTTTTAAAAACCTTTTTTGCGATTGGGACTATGAGCGCATCCTGAGTTCAGTCCAGTAACATTAAAATCCTTTCTTTTTTCTAATGGGGCGCTTCAACTGTTGTTTACAAGATTAATTGTATTATAAAAACGTTTTCTATTCAAGAGGAAAATGAAAATAATTAATTAAAATCTAATGAAAGTCTAATAAAATAAGTTTTCGGTAAAGTTTCAAACCAGTAAAAAAAAGGAAAATCAATCCATAAGGTCTTTTTTTGTGAATAAATTCACAAAAAAGACCTTTTTCCATACAAAAAAGCCTCATTTTTGAAAAATTCTTCCTATTTCTTGGATTTTGCAGTCTTAAAATATAAATCTGAAAGTAAAAATATTGATTAGTAAAAATAATATTGGCTGATTTATAGTCTAAAAACCGAATTTTTAAGCATAATAATCGAAAGCTTTAATTATTTCAGGGATTATTTATAAGAAAAAACATTTAATAGGTAGAAAATCTATTTTTTAATAGAAAAAAAGCCCTGTAATCTATTGACAGAGCTTTTCGGAAAAATTTTTAAGGAGAAGAGGGGATTCGAACCCCCGATACGCTTGTGACGTATACACACTTTCCAGGCGTGCTCCTTCGACCACTCGGACACTTCTCCAACTTCCTTAACATTATAGCAAAAAAGCTCAGACTTTAGCAAAGATTTTTAAATGACACTTTATTTACTGATAATCGGGTTAATTTTTAGTAGAAATATAAAACTAAATGGTTAAAAGTCTTTAAAATTTGGTATAATAAGGGCTATGAATAAAATTCTCGAAGTGGAAAATTTAGTTTTTAAATATGAAAAAGAAAGCGATGTAAATCAGCTTAATGGTGTCTCCTTTTCGATTACAAAAGGGGAGTGGGTTTCGATTATCGGGCAAAATGGTTCGGGAAAATCGACGACTGCACGACTGATTGATGGACTTTTTGAAGAATTTGAAGGAATTGTCAAGATTGACGGTGAAAGATTAACAGCTGAAAATGTCTGGAATCTACGTCGAAAGATTGGGATGGTTTTTCAGAATCCTGATAACCAATTTGTTGGGGCAACGGTTGAGGACGATGTTGCTTTTGGAATGGAAAATCAAGGAATTCCCCGTGAAGAGATGATTAAGCGAGTTGATGAGGCTTTGCTTGCTGTCAATATGCTTGATTTTAAGACACGTGAGCCGGCAAGACTTTCTGGTGGACAAAAGCAGAGGGTAGCCGTAGCTGGAATTATTGCTTTGCGTCCTGAAATTATTATTCTTGATGAGTCAACCTCAATGCTTGATCCGACAGGACGAAGCGAAATTATGCGCGTGATTCATGAGATTAAAGATAAGTATCATTTGACGGTTTTATCTATCACTCATGACCTTGATGAAGCAGCTAGTTCTGACCGAATTCTGGTCATGCGAGCCGGTGAAATCATTAAAGAAGCCGCGCCATCTGAACTCTTTGCGACTAGCGAGGATATGGTTGAGATTGGACTTGATGTGCCCTTTTCTTCAAATCTAATGAAAGATTTGCGCACAAATGGTTTTGATTTACCTGAAAAATATTTGTCAGAAGATGAATTAGTAGAGCTTTTAGCTGATAAATTGGGCTAGGTTTACTGACAGATTTTTCTGTCAGTTCAAGGCGATTAAGATGAGCGTTGAATCGGCAAATTAAGGAAATTCTAGTCCTCTAGAATTTCTGTCAGTAAAATGGATATTATTGGATTTGAGAAAAAAGAAAAATGATTAAATTTGAAAAAGTAAATTATACTTATCAGCCCAACAGCCCTTTTGCCAGTCGTGCCCTTTTTGATATTGATTTAGAAGTCAAAAAAGGAAGTTACACGGCTTTAATTGGGCACACAGGTTCTGGGAAATCAACCTTGTTGCAACATCTCAATGGTTTGTTGCAACCGACTGAGGGTAAAGTGACCGTTGGAGATATTGTTGTAAGTTCAACAAGTAAACAAAAAGAGATTAAACCTGTTCGCAAAAAAGTAGGGGTTGTTTTTCAATTTCCTGAAAGTCAACTTTTTGAGGAAACAGTCTTAAAAGATGTGGCTTTTGGCCCACAAAACTTTGGAATTCCTAAAGAAAAAGCTGAAAAAATCGCTGCTGAAAAACTTGAAATGGTCGGTCTTGCAGATGAATTTTGGGAAAAATCTCCTTTTGAACTTTCAGGAGGTCAAATGCGCCGCGTCGCTATTGCTGGAATTCTTGCTATGGAACCAGAAGTTCTAGTGCTTGATGAACCAACCGCAGGCCTTGACCCGAAAGCTAGAATCGAAATGATGCAACTTTTTGAAAGTATTCATCAATCAGGACAAACAGTTGTCTTAGTCACTCATTTAATGGATGATGTGGCTGATTATGCTGACTATGTTTATCTTCTTGAAAAAGGGCATATCATTAGCTGCGGTACTCCGTCAGACGTTTTTCAAGAGGTTGATTTTTTGAAAGCACATGAATTGGGCGTGCCAAAGGCGACGCATTTTGCTGACCAACTTCAAAAAACAGGAGCGGTCGCCTTTGAAAAATTACCCATCACACGGGCTGAGCTTGTTACTTTACTGACAAGTCTGTCAGTAAATTCAGGAGGTGAAAACTGATGCAAAATATGCTGATGGGACGTTACATTCCAGGTGACAGTATCATTCACCGGATGGACCCGCGTTCAAAACTTTTAGTCATGATTGCTTTTGTCGTCATTATCTTTTTGGCTCATGATTGGTTAGGCTATATTCTTTTAGTGCTTTACACTTTGGCCGGTGTCTTACTATCAAAGATTTCAGTCTCTTACTTTTTAAGAGGCCTGCGGCCAATGATTGGTTTAATTCTGTTCACAGTCATTTTCCAAATGCTTTTTACCAACGGTCAACATGTCATTTTTAGCTTATGGTTTATCAAGATTTCGACGGAATCTTTGATTAATGCGGTTTATATTTTCTTCCGTTTTGTTTTAATTATCTTTATGTCAACGATTTTGACCTTAACTACACCACCATTGACCTTAGCTGATGGAATTGAAAAAGGCTTGGGCCCATTGAAAAAAATTAAAGTTCCTGTTCACGAATTAGGTTTGATGCTATCTATATCATTACGTTTTATTCCAACATTAATGGATGACACAACAATGATTATGAATGCTCAAAAAGCCAGAGGAATGGATTTTGGCGAAGGAAATCTGCTGAAAAAAATTAAATCAGTCATTCCAATTTTGATTCCACTTTTCGTCAGCTCATTTCGTCGTGCCGATGATTTAGCTGTAGCCATGGAAAGTCGCGGTTATCAAGGTGGCGATGGGCGGACAAAATATCGTCAGCTCAAATGGCAAAGTCGTGACAGTCTACTGGTCGTAAGTATTATTATCATGACCATTTTACTTATTCTATGGTCAAAAGTTTCCTAGAAAAAGTTCAAAGGAGAAAAAATGATAACTTTAAACGTAAATAGTCTAGAAAATGCCGAGATTTTTTGGAAAGAACTAGGTTTAGAAGAGGAAATAGCACTCAATGAAACCTACGACCCAAATCCAGCAACGTTGGCAATTTCAGTAGAAACAATCGATGAAATCCATGACAAAATCATCGAACTCGGACTGCCACTAAGTCCAATTACCAAAAGCGCTGACGGAAGAGATCTATTTTCCTTTATCGCTCCTGAGGGTAACACCATTATCATCATTGGCGAGTGGGTCGAAAGACCTTATACAGGAGAGATGCGGACAGAATTTTTTGAAAATATGAAAGATGTCCTACCGCTTGCGCCTGTACGCTTGTCAGAGCTGACAGAAGGACAATTTGTTCTTTTTGGACGTGTCACTTGTCCTTGGACCAGAAGATTTGTCAAACAGCTCCCTGCCTACGCTGACCAAACGATTTACTATGTTGATACAGAAAATACAGACCTTGATAATGAGTTGCAAGCCATTCGCAAAGCTCACGAAATTAGCACTGTACCCACATTTATGAAACGAAGTGCTGACGGAACTTTCGTCAAATTTGATGAAGAGAAAGAATCACTTTTAGATTTTATGAAGTGAATGATGGCAGAAGTGTCAGTAAAAAAACAGTTTCGGCTGTTTTTTATTTAAGCAGAATTGAAAATTTTCCAAATATTTGATAATTTGCTATAATATAAAACAATAATATTGTAGGTAAAATGAGTCTGTCAGTAAATTTTTAACTTATTGATTTAGAAAACAAGCCCGTAATAGTCATTTGATGAATAAATGACTTTAGAATGGAGTGAAAAATGGAAGCACAAAAATTATCCGCCCAAGAAATTATTCAATTTATCGGAAATGCCGAGAAAAAAACAGGTGTCAAAGTCACTTTGTCAGGAATGCCAAGTTTTAAGTCAGCCGGTTTTCTTGCGGAAAACGGTCGACCAAACTTTAAGGCGCTTGCCAATAAAGGCATTCAAGTTTTGGGCGATTTTCACACCCATTACAGTCTTAAAATCATCATTGGCGATTGGCAAGCCGTACGTCCCTTGCTGGAAGGATTGACTGAGAATAAAGATTACACTATTGAATTTGAAGGCAGAAATTCAGCAGTCCCACTCCTTGATACAAGAGCTATCAATGCTCGAATCGAGCCGGGTGCGATTATCCGTGACCAAGTGACGATTGGCGATAATGCGGTCATCATGATGGGCGCAATCATCAACATCGGGGCTGAGATTGGCGAAGGGACGATGATTGACATGGGTGCTGTTCTAGGTGGTCGGGCAACTGTTGGGAAAAACTCTCATATTGGTGCGGGTGCTGTGCTTGCGGGTGTCATTGAGCCAGCAAGTGCCGAACCAGTTCGTGTGGGCGACAATGTCCTTGTTGGGGCAAATGCCGTTGTCATTGAAGGTGTCCAAGTCGGCTCAGGCTCAGTCGTTGCTGCAGGCGCGATTGTCACTCAAGACGTCCCAGAAAATGTTGTGGTTGCTGGTGTCCCTGCTCGAATCATCAAAGAAATTGATGAAAAAACAGCGCAAAAAACTGCTTTAGAAGATGCCCTTAGAAATTTGTAAATTACAGGAAATAGATTATTTCTGAACTTTTGTTACTTTTAACAAAAGTTTTTTTGATAAAAGTAGAAATTCACAGGAAAAAAAGAGTAAAATAAATAAAAAAACTTTTGAAATTTAGCTTAGTAATGAGGACAAATATGATAAATTTAATCGAAATCCGACGCCAACTTCACCAAATTCCCGAAATTGGACTTGAAGAACATAAAACTCAAAAATATTTATTGACGATCATTCATCAAATTATTCAAAATAAATCTTTTATTCAAGTTGAAACTTGGCAAACTGGTCTTTTGGTATATTTGAAAGGGAGTCAAGGCCAAAAAACAATTGGCTGGCGCACAGATATTGACGGACTTCCTGTTGAAGAATTGACTAATTTACCATTTGCTAGTAAAAATGGACGAATGCATGCTTGTGGACATGATATTCACATGACTGTTGCTCTTGGTTTACTTGAAAAATTGAGTGAAAGTCAGCCTAAGAATAATCTTCTTTTTCTTTTTCAACCTGCGGAGGAAAATGAAGCAGGGGGAAAACTGATGTATGATGGTGGAGCCTTTAAGAATTGGCTCCCCGATGAATTTTACGGATTACATGTTAGACCTGACTTAAAAGTAGGAGATATTGCCACTAATGAACAGACTCTTTTTGCTGGAACTTGTGAAGTTGAGTTGACTTTCGTTGGGACAGGAGGACATGCTGCTTTTCCGCATACGGCAAATGATGCACTCGTTGCTGCCGCCTATTTCGTCACTCAAGTTCAGACGATTGTGAGCCGTAATGTTGACCCCTTAGATTCAGCAGTGGTAACATTCGGAAAAATGGAGGCCGGAACAACCAATAATATTATTGCTGAACGTGCCTTTTTGCATGGGACCATTCGGAGTTTGACCCAAGAAGTCAATGAATTGACTCAAAAACGTTTGACCGAACTTGCCAAGGGTGTTGCTCAATCTTTTGATATGACCATTGATTTAAAACTCAAACAAGGAGGTTATCTTCCTGTTGAAAATAATCCTAAACTGGCAAAAGAACTCATGGATTTTTTTAGAAATGAAACAAAAGCAAATCTGATTGATATTGCACCGGCAATGACTGGTGAAGATTTTGGTTATCTGTTGAGTAAGATTCCTGGGGTCATGTTTTGGCTTGGGATTAACAGTGAAGCTCCTTTACATTCTCAAAAAATGCAAGCTGATGAAGGAGTGCTTGATTTTGCTGTAGAAGCCATTGGTCAATTTTTAGATATTAAAGCAAATAGGAACTAATAATATCTGATTTTTTCACAAAAAAATAAATTAACGACTTTAATATTGAATAGGGATATGTTATTATAGAAAGATAGAAGTTAAAATAACATTTTTGTATTAATGGTGTTACAAAGAGAACTTTTTTGAAATATATAGGAGTTTTTAAGAAGAAAAATGAGTCAAAAAAGAAGTGCAAGATCAAAGAGTTCAAAAAAGGCCTTTTGGAAACTGACGTTGATTATGGGAGCCCTGCTGATTGTTGTCGCTGGAATCGGGACATATTATTACGATCAAGGAGTTCGTAAGCAGAATATTGCTTATGAAAAGCAGGTAAATGAAGCAAAAGAAGCCAAAGATAAAGCCTATAATTCCAGAAAAACAAGCGACATTAATGAAGCAAAAAAACTAATTGTTAAGCTCCATGAGAAAGATAAAAGTAGTCTAAATCAATCAATTACTCAACTTTTGGCATATTTGGCAGATATTGATAAAGTGAGTCAACTGGTTGCTAAAGAGCATCAAAATATCACCGAAGATACGATAAAAGAAGCAGAGCAAGGTCTTGAACTTTTAAATGCTTCTTATGAAAAAACAGATAAAGAAAAATTTGCTCAACAAATCGCCGCTGATAAGCAAATTCTTGTTGAACGACAAAAAGAGGCTGAACGAATTGCTGATGAAAAAAATAAATTAGCAAATCAAAAATTGATTGCTTTGACTTTTGATGATGGTCCAAACCCGACCACCACTCCTCAGTTACTAAAAACACTGAGTGCTGCAAAAGTTCCCGCTACTTTCTTTGCGTTGGGGAGTGAAGCACAGCAATATCCCGATATTATTAAAGAGGAATCTGACTTAGGAAATGAAGTCGCTTCACATACTTGGGATCATAAAGATTTGGTGACCTTGTCACCAGCTCAACAAAAACAAGAAATTGAAAGTGCCAATCAATTAATCAATAAGATTACAGGGAAAAATGTCACGCTCTTTAGACCACCATTCGGAAGTTACAATAATTCTGTATTGTGCCAAACTGATTTAACAGCAGTCAATTGGTCAGTGGATACTAATGACTGGCGTTATCGTACAAGCGCACCGGTCGTTCAAAATGTAGCGACTTATGCTCATGATGGTGCGATTATTTTGATGCATGATATTCATCAGTGGTCAGTAGATGCCGTACCACAAATTATTCAAAATTTGAAAGCACAAGGATATACTTTTGTGACTGTCAGTACTTTATTGGATATTCGAAATGGGGGCGCAAAAGCACAACAAGTGTATTTTGGCAGATAAATTGATAGAGGAATAGTATTTTATCTATTCCTTTTTTTGCTGACAAAAACCTAATTTATTTTAAATTTTTGCATGTAATGAGTTTATTCTTGACAACTTTTGGGAAACTTGGTATACTAATATAGTCGTTTAAGAGAAACGCAGGCGTGGCTCAACTGGATAGAGTACCTGACTACGAATCAGGCGGTTGTAGGTTCGAATCCTACCGCTTGCATAAATAAAATATGACGAAAGTCATTTTTTTATTTGAAAGCTGATCTCTCCTACAAAATGTGAGAAGTATCGGTAAGGATTTAGCAATTATAAAATAATATTTGGGACTTTGCGATAAGTGAGAAACAAGTACTCTTGAAAATGAAGATACTAAACAAATAAGTTTTACAAATTTAATATTAGCTACGGGAAGTAGCTCAGCTTGGTAGAGTACTTGGTTTGGGACCAAGGTGTCGCAGGTTCGAATCCTGTCTTCCCGATTACCGACTAACCCTAACTCATCTTTCGTGGATGATTTTTTTGATACCAAAATTAGCTAAACTTCCATAATTCTTGAAAGTGTTATCAAGATATGATAAAATTCAAGTGATAATGTGAGTTGAGAAAATCTCTAAAAGCGAGCATTAAATGAAAGGAGACATCATGGCATATAAATCACATAAATTTGGTAAACGTAACGGGAAAAAACACTTTAACGCAGTAGGTGTAAGAACTGCACCAAAACCAGAAGCTAAAAAAGAAGAAAAATAATTAATTTTATCTTTCCAAATTCTTGACTCATCTATTGAAGATGGGTTTTTTTGATTCCAAAAATCGCTGATATACTATGTATATCAGGTCTTGACATTCTGTCAAGACCAATACTAAGGAGCGATGATGGAAGAAAATAAAAACTTATTTAAGAGAAAAATTTTTCCACTTTTAATAATCACTTGTGCGATTACATTGACCTATTTTCCTTATTTTAAGAATACATTTGGTATTGATACGAGTACGATGATAAAAAGTCAAGGACAGATGTTAAGTGGCTATTTGTCGCAAGGACGTTTTGGAATGGTCTGGATTTTTGAACTTTTGATTCATCGTTATAATAATCAAATTGTTCCGTTTATTGTTATCCCACTTCTTGTTGGTGCTGGGATTTATCTTTATTTCACTTTAAAGAAGTATGATAAAGAGTCATCGGATTTTGCGGCTAGTTTATTTGCGATTGTTTTTATCTGCAATCCAGTGGTTTATGCCCAACTTTGTTTTAAAATGCAAGCAATTCAGATTGTAATAGGGGTATTTTGTGTACTTTTGGGAATAAATTTGAGCTTATCAAGACTTAGAACTTCAGTTAAAATTATTGGTTCTGGATTATTATTTGCTTTTTCATTTTTGATTTATCAAGTTTTTGTCTTCTTTATTTTTTCAATGATTTTATTTTGTTTTTACGTTTTTAGAGATAAACGTCAGCAAATTTTGCAAGTCATGGTGCCTAGTTGGCTTGTTGCAAGTCTTATATATTTCCTAAGTTATTTTCTAGCTTCATTTATGATTCACTATTCTTCTTATGGAAATGAAACTTATATGATGTGGAATAAATTACCTGAACTGGGAAATTTGCAAAAGATAGGCGCTTTATTTATTGCACTATTTGCCTTAGCCTATCTGTTTTTATTGATAATTACTATAAGAAGATTTAGAGCAAAAAAAGAAATCGATGTCTTATTATTGATACTGTTAATTGGGTCAATAATGACATTTAACATGGCTTTTGGTAATTTACGGCCTGCTCCTCGTGTTTATTTTGGAACATTTTCGACGGTCTTTTCTGGAATATTATACTTGGGAATTAGAAAAGGAAATGGTCTGAAATATCTTTTTTTGCTGATTATTTTATTTTCTATGTTTTTTACTTTTAGCCTTTCTCATAAGGCTAACTTATCTTATGAAAATGACCAGATTTTGACGGAAAACGTTATGAAATATGCTCGAGAGCATAATATATTGGAAAATGGAACTAATCTTGTCTTTATTGGAAATTTACAAACAGGAAATCAGGGAATGCTTAATAAATTTCAAGATATTTTTATTACAGGTGCTACGAGGGTATCATTTTTCCAATTTGACCCACCTTTGACGTCTTTAAGACCTTATGATTTTATGGAAATTAAAGGCTATCATTTCAAAATTCCTACCCCAAAATTGAGAGCAAATCTTAGTCTGAAATATGAACATTTGCCAAATTATCCGAGCAAAAAATCAATGTTTTGGGATAAAGGAGAAAATGCGCTTCTTGTGAAGCTTTCTAATTGAGCTTTTCTTGACAAAATAAGGATTTTTGGTATAATAGAAAAGTTGAATATAGCAGTCAGCTAGAAAGCTCGTCAACATTTTGCTGTTATGTCAAGGAAGATAAGTCATTATGTTCCTTGTGTCAAGTAACTGAAGCTATAAGCGAAGGCAAAATGAACGAATTCGAGGCTGTCAATATTCTTCAAATAAAATATTTGGAGGACATAAATTATGTCACGTTATACTGGTCCATCATGGAAACAATCACGCCGTTACGGGATCTCACTTACTGGTTCTGGTAAAGAAATCGCACGTCGTAACTACGTACCTGGACAACACGGTCCAAACAACCGTTCAAAACTTTCTGAATACGGTCTTCAATTGGCTGAAAAACAAAAACTCCGTTTTACTTACGGTCTTTCTGAACGTCAATTCCGTAACTTGTACGTTGCTGCAACTAAAGTTAAAGAAGGAACTGTTGGTTACAACTTCATGACTTTGCTTGAACAACGTCTTGATAACGTTGTTTACCGTCTTGGTCTTGCGACTACTCGTCGTCAAGCACGTCAATTCGTAAACCACGGTCACATCCTTGTTGATGGGAAACGCGTTGATATCCCATCATTCCGCGTACAACCTGGTCAAGTGATTTCAGTTCGCGAAAAATCTATGAAAGTTCCTGCAATCCTTGAAGCTGTTGAAGCTACTAAAGGTCGCGCTAACTTCGTATCATTTGATGCTGACAAACTTGAAGGAACTCTTGTTCGTCTTCCTGAACGTGATGAAATCAACCCAGAAATCAATGATGCTCTTATCGTCGAATTCTACAACAAAATGATGTAATTTCTTATAAGCATTTCGAAATCGCTCCTATTTGGGAGCGATTTTTTCATCATTTTTTTGGTAAAATAGAGATAAGCGTTGTGATTAAGAATTGCTGACAAAAAAACTAGTTAAGGATTATTTCTAAGTGGAAAATGTTAAAAAAATTGCTGAATTATTGAATATCAAAAATTCACAAGTTGAAAAAGTATTAGAATTGACGGCTGAGGGGAACACGGTTCCTTTTATTGCTCGTTATCGTAAGGAAGCAACAGGTTCACTTGACGAAGTTGAAATCAAAAAAATTATTGATGAAGATAATTTACTGACCAAACTTTCAGAACGTAAAACGGCTGTTTTGTCAAAAATTGAGGAGCTTGGCAAGTTAACTGACAGTTTGAGATCACAAATTTTATCGGCCGAAAAACTAACAGAAGTCGAAGATTTGTATTTGCCTTACAAAGAAAAACGGCGCACCAAAGCAACGATTGCTAAGGAAAATGGTCTTTTTCCATTGGCACAATTAATTGTAAAAAATTCAGCGAATCTTGAAGAAGAAGCTGAAAAATTTGTCAATGAGAATTTTACAAGTCCTCAAAAAGCTTTAGAAGGTGCCGTGGATATCTTGTCAGAAGCGATTTCTGAAGATGCGCGGTTGCGTTCATGGCTGACTGGTGAAATCAAAAACAATAGTTTACTGACAAGTAGTTTGAAAAAAGATGCCGTTGATGAAAAGCAAGTTTTTCAAATGTATTATGAATTCTCAGAAAAAGTTTCAGAATTACCAAATTATCGTGTATTGGCTTTAAACCGTGGTGAAAAATTGGGGATTCTGTCAGTAAAATTTGAAAATAACGAAGACAAAATTTTACGTTATTTTGCCGCCCGTTTTGCTGCTCAAAATAATTTAATGATGCAAGTGGCCATTAAAGATGCCGTCAAGAAAAAATTGATTCCGGCTATGGAACGAAGTATTCGAGGCGAGCTGACAGAAAAAGCTGAAGCATCTGCTATTGAAGTTTTTGGCGAAAATTTGAAAAATCTTTTATTGGTTGCACCGCTTAAAGGCCGTGTAGTCATGGGATTTGACCCTGCTTACCGTACTGGAGCAAAGCTTGCTATTGTTGATGAGACAGGTAAATTATTGATGACAACTGTCATTTATCCTGTCAAACCAGCAAATGCAGGACAAATTGCTCAAGCGAAAAAAAATTTAGCAAAATTTATTCGTGAATATGGTGTAAATATGATTGCCATTGGGAATGGAACTGCCAGCCGCGAATCTGAAAGTTTTGTTTCTGAAGTCCTCAAAGAAAATAATTTTTCTGATGTTTATTATGTGATTGTCAGTGAATCTGGAGCCTCTGTTTATTCAGCAAGTGAATTGGCACGTGAAGAATTCCCAGAATTGACTGTTGAAAAGCGGTCAGCAATTTCGATTGCACGCCGTTTGCAAGATCCATTGGCTGAACTTGTAAAAATTGAACCAAAAGCCATCGGTGTGGGTCAATATCAACATGATGTTTCTGAGAAAAAATTGACAGAAAATCTAGATTTTGTTGTTGAAACAGTCGTTAACCAAGTTGGTGTTAATGTCAATACAGCCAGTCCTAGTTTGCTTTCACACGTTGCGGGCCTTAATAAAAGTTTGGCACAGAATGTAGTAAAATATCGTGAAGAAAATGGCGCACTCAAAACAAGAGCGGAACTAAAAAAAGTCCCACGTTTGGGAGCTAAAGCATTTGAACAAGCGGCAGGTTTCTTAAGAATTCCAGAAGGTAAAAATTTCCTTGACAATACCGGTGTTCACCCAGAATCTTATAAAGTGACGGAACAACTTTTGGCTGAAATTGCTGCTGGACCTGCTGTCAGTAATGAAGAATTACTGACCAAACTTTCGTCAGTAAATATTCCTGAAATGGCTGAAAAACTTGGTCTTGGTCAGGAAACATTGACCGATATTATTAATGATTTGAAAAAACCTGGTCGTGATTTACGTGATAGCTTTGATGCACCGATTCTTCGTCAAGATGTCTTGTCTGCTGGAGATTTACAAATTGGTCAGCAACTTGAAGGTGTGGTCCGTAATGTTGTTGATTTTGGTGCCTTTATTGATATCGGAATTAAAAATGACGGCTTGGCACACGTTTCTGATTTGAGCAAATCATTTGTCAAAAATCCAAGTGATGTGGTCGCTGTTGGACAAATTGTAACGGTTTGGGTCAAATCTCTTGATTTACAAAGAGGAAAAATTAATTTGACCCTAGTGAATCCTCGCGAAGAAGATTAATTCTGTCAGAAAATTTTTCTGATTTCAGTTCCGTTAGATGAAACTCTAATCCAAATTTACTGATAGAGAGAATTGATAAGAAGCGAAAAAAATACTGACAACCTTCTTAGATTGTTTTGCCAAGGAGAAGATGTGCTTACAAATCAAGAATTGACGAAAAAGGTAAGAGAAATTTCTTTAAACTATTTTAAGCGTCCATTTGAACATGAAGCAAAGTGGAATCAGCGTTTACGAACTACTGGTGGTCGCTTTTTTCCAAAAGATTTACATCTTGATTTTAACCCTAAAATGGCCGAACTGGAGGACTTTGAAGGAGTAGTTCTACATGAATTAACTCATTACCACCTCTATCGCACAAAAAGGGGTTATAAGCATCAAGATGCTGACTTTAAAAGATTACTTGCGCAAGTTGGTGGCCTTCGTTATGCACCAGCAGTAGAGGAGAGAAAAGTAAAATATGATTATGTCTGTCAAAATTGCGGACAAAACTATCCCAGACAAAGAAAAATCGATACAAAAAAGTATCGTTGTGGAAAATGTCGTGGTCAGTTGAAAATAAAAACAAGCAGAATTTAGCAATTCTGTTTGTTTTTTATTAGTTATTAAGGGATTTATCCACATTTTCTTCACTTTTTCCCCAAATGCTGTGAATAAGTACCTTGAAATTGGGGATAAATCCAGAAAAAAGGGTTAATTGAGCCAAAGAAATCTTATCCACAACTTGTATTGAAAAGAATAGAGATGAGGATTGATTTTTTTGACAAAAAAGCGTAGAATAGTAAAAATACATTTTTGAAAGAAATATTCGAGCTTTTGGGCTCGAAATCTTTTATATCATGCTCTAAAAATTGGACGAAAAAGAAAAGGGAGATACTCGTGCTTAAATCAGAAATTATTGCTCAAATGCCAAAAGTTGAACTTCACTGCCATTTAGATGGCTCGCTAAGCTTGTCTTGTATCAAAGAACTCGCTAAAAATGCCGGCGTGAATATAACGATGACCGATGAGGAGATTTTGGAAAAGGCACAAGCCCCAGAAAATACCAAAAATTTACTGGAATATCTAAAACGTTTTGATTTTGTTCTGCCTCTTTTACAAAGCTATACAAATCTTGAATTGGCGGCCTATGATGTTGTTAAACAGGCAGCTGATGATCATATCAAATATATTGAGATTCGCTTTGCTCCAAGTCAACATTTATTAGAAAATCTAAGTCTAGAAGAAGCGGTGGAAGCCGTTATAGCTGGTCTTTCTCGTGCCGAAAATGATTTTGATATAAGAGCTAATGCACTCATTTGTGGATTAAAACAAGAACCAATTCAAAAGTTACAAAAACTTCTGCCTCTTTTTGCTAAAATTCCTGATGAACACCTTGTCGGATTTGATATGGCAGGAGATGAATTGAATTATCCACAAGAAAAATTTATTGATTTGATTCATGATTTAAAAATTAATGGTGTAAATGTGACGCTTCATGCTGGAGAATGTCCATCATGTGAGCAAAATATTTTAGATTCAATCGCCATGGGGGCAAGTCGGATTGGTCATGGGATTATGACCAAAAATCTATCCAAAGCCGAACAAGAAATGATGATTGAAAAACAAATTGTTTTAGAGATGGCGCCTACGAGTAATTTTCAAACAAAAGCTGTGACGGAGCTTGCACAATATCCTTTTAAGGAACTGTATGATAAAGGGTTTCATGTGACTTTGAACACGGATAATCGGACAGTTTCTGCCACAAGTCTAAATAAAGAATATGAAAAAATATCAGCTTGGTATCCAGATTTTTCTCTAGCTGATTTTGAAAAAATTAATCATTATGCGATTGATGGAGCTTCTATAAGCAAGGAAGAAAAAGAACAACTTCATCAAAGCTTTATCAAAGAATACAAAAAAATCTCTGAATAATTCAGAGATTTTTTTTATTTTAAATCGCGATTTTCGATGACATCTGCGTGAAGTTCACGATGCTTAAATTTCCAACCAGATTCTGTTTTTTCAAAGCTATCATCATAACGGAGATAAGCAATCATCAGTGATTTTTCCCCATTTTCTTTTGTGATGACATGATGAGCAATAGTATAAACATAGGCACTTGCTTGCCTTGGCTTTTCACTGTCAAGAGCAATTTCGACTTGTCCAATGAAATGAACAGTTTTTTCGTATTGTTTGAGGGCTTCAAAGGTTGCTAGCATTTTTTCTGACGTATTTATTTCCTCAGCCTTGCCCTTATTCCATGGATAATAAACGCTCATTGAGCCGTCTTTTGTGAAAAGGTCAAACTGAGCTTTTGTTTGCCGAGTGTCTGCATAAGTCGCATAGTTATTGATTAATGTGTGAATTTCTTCTTTGTTGGTCATTTTGATTTTCCTCTAAGATATGAGCTATAGCTCAATTAACCTTTTTCTTTTTGTGCTAATTGCTCATGAAAAATGATTTTGTCTGCTAAAAATACTCTTGTTTTTTCAAGTTCCGCTATTTTATTGTCCAAATCTTGCGCCGTTTTCTTTAAGAGTTGAACGGAAACTTGATGATTCATGTAATTTTTAAAAATTTCGTGAATATCTTCCAAACTGACACCAGCTGTTCGATAATGTAAAACGAGCTCTAGGCGTGTTAGGCTTTCCTCGTCAAAGATTCGATTGCCATTTTTATCACGAGGAATACTTAAGAAACCTTTACGCTCGTAAAAACGAATGCTGGAGGAGGAAACTTTAAATTTGCGAGAAACTTCTTGAATCGTTGGCATTTTTAGCTCTTTCATTTTAAGTGAGTTGAAGTTTTTATTATTTCATTACTTCATGTTTAGAGTATATCAGCTTAAACCAGGTTTAAGTCAAGAAAAAAGATTATTTTGAATAAAAAATACTGACAGACTTCCATTCTAATAAGAATTTGGTTCTGTCAGTAATTTTTTATTTTTCATCAGGTGTCATAATCATTGGAACAACAAGTGGTGAGCGCTCAGTTTGTTTATAAAGGAATGGTGAGAGTGCTTCACGCATCGCACGTGCTACAGACGCTTCATTAGCATTTTCTTCATGCATGGCTTCACGTATAGCATTGAAAAGGACACGTTGGCCACTACGAATCAAATCACCAGACTCACGCATGTAAATGAATCCACGTGAGAGCATATCAGGTCCAGCAAGAACGGTTTTCTTTTCAAAGTCAACGGTTGCCACTGCGAGAACGATTCCGTCTTCTGAAAGTTCATGACGGTCATGGAGAACGGCATTTCCGACATCTCCAATTCCTGAACCGTCAACGTAAGTATCGGCAGCCGGGAAATGGTCAGCATATCTGGCGCTGTCAGCAGTCAGTGCAAGGACATCTCCGTTTTCTTGAATGAAACAATTTTCTTTAGGGACACCAGTATCTTGAGCAAGTCCAGCATGAATTTTGAGCATACGATACTCACCGTGGACAGGCATAAAGTATTTTGGTTTGATAAGACGCAACATGAGTTTTTGTTCTTGTTGTCCACCGTGACCTGAAGTGTGAATGTTGTTCATCTTACCATAAATGACTTCAACTCCAGCTTCAGCGATTTTGTTAATCAGTTGGTTAACACCATGAGTATTTCCAGGAATCGCATTTGATGAGAAGACAACGGTATCGCCCATTTGTAGGGTAATATGACGGTGCATTCCGTTGGCAATTCTTGATAGTGCAGCCATTGGCTCACCTTGCGAACCTGTACACATAATCAAAAGTTCATGTGAAGCATATTGATTGACTTCATTTGGTTCGATAAATGTGCCCTTAGGCGCTTTGATATAACCAAGTTCTAAACCGTTAACAATGGCTTTTTCCATTGAACGCCCAAAGACAACAATTTTACGCCCAGTCTTAACTGCTCCATCAACGGCTTGTTGCAAACGGAAAATATTTGAGGCAAAAGAAGCGAAAATAATCCGACCTTCAATACGTTCAAAAATTTTCATGATGCTTGCACCAACGACTTTTTCAGAATGTGAAAAAGTTGGAATTTCAGCATTGGTTGAATCAGAAAGAAGGAGTAAGACACCTTCGCTACCAAGTTCAGCCATACGGTGTAGATCAGCAGGTTCACCCACTGGTGTGAAGTCAAACTTAAAGTCACCGGTCGCTACAATTTTACCTTGAGGGGTATTCACAACAATTCCTAAAGGTTCTGGAATTGAGTGAGTGGTGCGGAAGAAATCAAGACTCAAGTGATTAAATTTAATGACTGAATCGGCGTGGATTTCGTAGAGTTTAGCATCACGTAAAAGCCCGTGTTCTTCGAGCTTTCCACGGATGAGTGCAAGTGACAATGGCCCAGCATAAATAGGGATATTGGCTTGTTTCAAAAGGAAAGGAATTCCTCCGATATGGTCTTCGTGTCCGTGAGTAATGAAGAGTCCTTTAATCCGGTCGATATTTTCAACAATATAAGTGTAATCAGGGATGACGTAGTCAACACCTAATAAATCGTCTTCTGGGAATTTAATTCCGGCGTCGATGATGATGATTTCATCTTTATATTCAACGCCGTAAGTGTTTTTGCCGATTTCGCCCAGTCCGCCAATGGCGTAAACTGCGACTTCATCAGCTTTTATTTTAAGTTGTTTTGGCATGTTTCTCCTATTCTTTGGATTTTATTAGTTATTTTTACTGACAATGGGTCAGTTAAGTATCAAGAGTTAAAAATTTGGTGACAGGACTGAATACAGACTGCCTTTTTAAATTTAAAGGTACAAGAAAATCACTTTAGATTGCTGTCATTTTTGACAATAATCTAAAGTGTTCTCCTTTGTACTCCTGTTAGTCTTAGAAGCTTGTGATTTCAAATACGCCAGTTTCTTTTTCATATTCAACAGATTCATCTGAAAGTGAGTCAATAAACTCAACATGGTAAGCAGTATTTTTAGCAAGAAGTTCGCGGGCAAGGATAACCCCTTCTTCTTTAGTTGCGACATCAAGGTCGAGATAAAGGGCATCAGTTGTCTCACGGCGAGGTGAGCGAGTGTTATCTTTTTGGTAGAAAACTTTAAAAATCATTCTATAATTTACGACGAGCAAAAGCTCGTTCCTTTCTTAATAGTTCGTGTTTGCTGTTCTTTGCAATTATTATCATTTTAGCATATTTGCAAGGAAATGGAAAGTTGCGCTCATTAATTTCACAAATGAAACGCTTCCTAAAAAATAATGGTGGAACTTGTAAGGCAAGCGTGGTAAAATATAAGGAAGTAGATACTGATAATCGAGATAAAGTAAAAAATTATTTAAAAAGGATGATTTGACAGGAAATTAATCAACAAGATTAGCTTTAAAACTGCCAGTCAGTCCTATCAGTGACTTATAAATCAACAACTTTCAGAAATATTATAGGTAAAAAATGAATATATTAGCATTTGATAGCTCATCAAAGGCTTTGTCAGTCGCATTGCTTACTGACGGATTATTGCTTGGTGAAGTGACACTAAATTTGAAAAAAAATCATAGTACGACATTGATGACGACGATTGATTTTTTGATGGCTCAGGTTGGCATGGAAGCAAAAGACCTTGATCGAATTGCAGTAGCTCAAGGTCCAGGCTCTTACACGGGATTGAGGCTTGCTGCAACTGTAGGAAAAACGCTGGCCTTTAGTTTGAATAAAGAACTTGTTGGCCTATCAAGTTTACTTGCGATTGCCAATCGTGTTCAAGATGATGAAGCCTATGTTTTGCCAATTATTGATGCTAGACGCGGAAATGCTTATGCCGCCCTTTATAAAAATGGTCAGCAAATTATTGCCGACCAACATTGTAATTTTAGCGAATTTTTGGCTGATTTATCAGAAAAAGTTTCAGATTTTAGCAAAGTAATTTTTACTGGAGAATCTGAAAATTTTGTTGATGCAATTCAAAATGCTGGATTTTCAAAAGAACAAATCATCGCTGACAGCTTGGAAAAACTTCCGTCAGCTTATGAAATTGCAAAAATTGCCGAAAATTTAGTTCCTGAAAATGTGCACGCTTTTGTGCCAAAATACCTCAAAAAAGTTGAGGCTGAAGAGAAATGGTTGGAAAGTCATGAAAAAGCTGAAAACACTCCTGACGACTACGTTCAAAGGGTTTAGTGGAAAAAAATTTAATCCTCGTCGTTATTTAGAAATGGCCGATATTGACCTTGAACACGATCGAGAAGGTGTTCATTATCGGTTGGCAGATAGGGTGGATATTGTGGCTCTACTTGCGATTGAGCGAGATGTTTATAATGGAGATATTCCATGGACTTTCTCGCATTTTGAACATGAAATTGTCAAAAATGATGAAGCTTTTTTCATTGTGGCTGAAATTTCTGGTAGTGTTGTTGGTTTTATTGGCACACGAATTAATCATCATGGTCAAGACGCACATGTCACTAATTTGGCTGTCTTTAAAGCTTTCCAAGGGCAACAGATTGCCTCAACATTGATTGAGCAGTTAATTTCTCTAATGGCAGCACTTGGAAAAAATGTGATGACCTTAGAAGTTCGCCGGGATAATACAAAGGCTCAAGGGCTCTATCGCCGCCAAGGCTTTGTTACTGACAAGCTTCTTCCTCAATATTATGAGGATGGTGCCGATGCAATTTGGATGGTCAAAGAATTAAAAAAATGAATTTAAAACGTCTGTCTTACTCTGAAAATAAGTCGAAAGACAAAAATACTTTTCCACCTGTGGAAAAGTTATCAGTCAATATTTATGAACTTTTATCAGTGGCTTATGGACAGTCGCCTTGGTCACAAGTTTATATATCGAGTGATTTAGTAAACGAAAATTCGGAATACTTTTTACTAGAAGAAGATGAGCAATTAATTGGTCTGCTGGCCATTTCAATAATGATGGATGAATTAGAAGTGACCAATATCGCCATTCATCCTGATTTTCAAGGACAAGGTTTAGCAAAACTTTTACTGACAGAATTATCAGGATTTACAGGAACTTTATTTCTTGAAGTTCGTCAGTCAAATTTTGCTGCTCAAAAATGTTATGAAAAATTCGGTTTTGAAATTTATCATACAAGAAAAAATTACTATGACAAACCTCTTGAAGATGCTTTGTTAATGAGAAAAGAGCAATTTTAAAAATGAAAGATAATTATATATTAGCCTTTGAAACTTCATGTGATGAAACTTCAGTGGCGATTTTAAAAAATGGAAGTGAATTATTATGTAATATCATTGCCAGTCAAATCAATAGTCATAAACGTTTTGGTGGGGTTGTGCCCGAAATTGCCAGCCGTCATCATGTAGAACAAATTACCGTTTGTATTGAAGCAGCGCTTGAAGAAGCGGAAATTTCAGCTGACCAACTGACAGCCGTTGCGGTGACAGAAGGCCCAGGACTAAACGGTGCTTTATTAGTTGGAATCATGGCTGCAAAAACTTTTGCTTGGGCCAACCATCTGCCTTTGATTCCTGTCAATCATATGGCAGGGCATTTGATGGCGGCGAGTTTAGTCGATACCATCGAATATCCGGCCATGGCTCTTTTGGTTTCAGGTGGACACTCTGAATTGGTTTACGTTGAAAAAGAAGGAAGCTATAAAAAAGTTGGCGAAACACGGGATGATGCGGCCGGTGAAGCTTATGATAAAGTTGGTCGGGTGATGGGATTAACTTATCCTAGTGGAAAAGTCATTGATGAACTGGCCCATAAAGGTCAGGACACTTACAATTTCCCACGAGCTATGATGAACACACATGAAGTAGAATTTAGCTTTTCCGGATTGAAATCAGCCTTTATCAATCTTGTACATAATGAAAATCAAAAAGGCAATGATGTGATTGCCAATGACTTAGAAAATCTGGCAGCTTCTTTTCAAGTAGCAGTTGTTGATGTACTGATGGCTAAAACTAAATTGGCTATGGAAAAATACCCTGTCAAAACTTTAATTATTGGCGGTGGAGTATCAGCAAACCAGGGCCTACGTGAGCGTCTGTCAGCAGAAATTACTGACGAAAAATTAATCATTCCCCCTTTGCGCCTTTGTGGGGATAATGCCGGTATGATTGCAGCAGCAGCCTACATTGAATGGAAAAAAGGTCTTGAAAATGTTCAAGCAGGATTAGACTTAAATGCTAAACCTAGCCTTGTTTTTGAAGATATGTAATAAGGAGAATTTTAATGATGAAATTAATCGGAAAACTTCAGAATGGTATGACCTTTACTGAAGAATTTGATGGGATCAACGATTTTTTAGCCCTTCAACAAAGTGACTACAATGCAATTGCAGACGAAATCGAAGTTGTTGAAGTAAAAATTGCTGATGAAGTCCTTGATTTTCAAGGAAATATGGGTCAGCTCTATTATGAATTAATGAAGTAAATAAAAAGTTACTGACAAATTTGTCAGTAACTTTTTTTAGTTAGAGTTGGTTTATCATTAATATTTTAGTCTGTGGAAAACTTTCTTTAGGCTCTTTCAGATGAATTTTGAGCTCTGGATAACAAAGGATATAATCAATTATTTCACCTTTCTTCGTCAGTAATTCGCTCAAATATATTTTTTGAAGTTGAGCTTCATAGCCAACGAGCTCTTTAGCCTTTTTTAGCCATGTAACCGCCTCCTTTTTGAATATTATAACTCTATAAAAATAAATTTACAAGAAAAAATTGAATTAAAAAAACCTTCCAATTATCGGAAGAATTTCTTAAATCTTAAGTCAATAAAAATTACTGTACTACAGATAATTCGTGAATGCTGCGTCCCTCTTTGTCGACTAATTGTAGCCAGCTATTCGTTCCAGCAAAATAGAGAAAATGTCCGACTTCATTGACTGATTTCAAGACAATATCAGCAGTGGTTATGAAAGTTTTAGGGTCCCAGTTTTCTTTTTGCTCTTCTCTAAGCGTTTGCGTGAAACGATAAGCTAAACCAGGTGTACCATCTGATTTCATTCCTCCGCTTTCAGCGATTTTTGCCCCCGCTTTAATGACCAATTCGTTAGATTTTCGCCAAATAATCGTGGCTTGACTGTCTGGTCGTTTAACAAAAAATTCAATTTCTGAAAGTCCTTTTTTCCAACGATGTTGCGCTTTGGGAGAGAAGGCTTTTTTCTTTTCTAATTTAATTCCAAAAGCGCCGAGTGCACTTAAAAATTCATCTGCATAAGTTGCACAAGCTTTTTCGATATTATTAGGAATTTTAAGTGGTTCTGCCTTATCACGCAAATTAATTCCAGCTTCCTCAGCCAAATTGACCAAATACTGAGTCAGATAATTTGCATCTAATTCATAAGCTTTTACATTTAGAATCACAACCTTATCAAATTCTAATTTAGGAATTAATTCTAAGTCATTAGCTATCATTTTAATCTGTCCTTTTTTTAATAAAAAGAAAAGTTCATCATTATTTAAATCAAAACGCGCATTGTTTTGTTCCAAGAGAAGCAAACGGGCCTCTGATGGAAGATGAATTTCTAAACCAAAATCAGACAGAGTGACCGTAAAAGTTAAATTTTTCATAACTTTATTATAGCAGAAAATTTGTCAGCGTTATCAATGAAATAACTTTGAACTAAATGTTTGGTATATACAAACATCCCCTAAGAAAAAAGATGTATTTTATAAAAAAAGATGTATTATATAATATTTTTACTTGAAATAGCCTTATAAAGTTCGATATTTACGAACGATGATAACTATTAACAGAATATTTACAAAAGGGTCATTGTAAAGGCTTAAAAAAAGGGTTAGAATTATTTTGTGAAGAGTACAATTCATCAACCGATTGAGAAAAACCTTAAGGAGATTCATTTTTAAAATGAAAAATACATCAAAGAAAGTCATTGGACTTACAGCAGGCGCGGTAATTGCCCTATCACTACTTGCGGCTTGTGGAAATAGCAGTTCTGCTTCAAAATCAGATAGTAAAACCATTTCGGATTTGAAGATTTCATTTATTCCCTCAAAAAATCCAGATGATATCACCACAGTGACTAAACCAATCGCTAATATTTTGAAGTCTGAGTTGAAAAAACAAGGCTATACCGTTAAAAAAATTGATACAAGCGTTGGAACAAACTATCAAGCGGTTGGTGAAGGACTTGATGCAGGTTCAGTTGATGTCGGATATGGAATGTCAGCCACAACCTATGCGATGTATCAAGATGGTTCAACTCCACTTTTGATGGCAACACGTAAAGGACTTTCAAATGATGCCTCAACCTCAGCAAAATATTGGAATGAACACAAACCAACAACAAAGACTGATAAAGAAGTGACTTCATATCGCTCATTAATCATTGCTGGTAATTCTCCAATGGGTAAAAAATTAGCTAAAGAAGCCAATGATGGAACTTTGACATGGAAAGATTTGAATGAAGCAAAATGGGGGCTTGAATCGACTTCATCTGCTGCGGGATATATGTATCCTTCACAATGGTTGACAGATAATTTTAAACATTCAATTCGTGATTTGAAAAATACAGTAACGATGGATTCTTACGATTCAGCGATGGCTCAACTTGCATCAGGACAAATTGATGTTATGCCTGAATATGCCGATGCTCGTTTAGATGAAGCAACAAAATGGACCACAACTTTTGGTGCAAAAGGAAGCATTTGGGATGATACAAATGTGATTGGAGTAACCCCTGCTATCGCTAATGACGGAATTATGGTTTCAGAAAAATCTAAAATTATGACACCAGAGTTCAAAAAGGCGCTCTCAACAGCGATTAAAGATATGTCCAAAACTGCCGAAGGCAAGAAAGTTATTGCGATTTATTCACATGATGGCTATGTTGATTCAACAAAAGATGACTATAAAACAGCCATTAAAGTGGCAAATGAAATGAGTAAAGCCAACTAATGAACAAATAAAATCATTTTAAAAGGGTCTGGGTTACTCGTTGAGTTCCAGACTCTTTTTGTGAAAATGAAGCAATAATAAATAAAATAGAAGCTTCATATAGAATGGAGAAGTGATGATTAAATTTGAAAATGTGTCAAAAGTTTACCCAAATGGCACAAAAGGTTTGACAGATGTTAACTTACAAATTGACCAAGGAGAATTTGTAGCCATTATTGGGACATCAGGAGCGGGGAAATCCACCCTTATTCGCTGTGTTAATGGTTTAAATGATGTGACTTCCGGTCGTCTCTTTGTGAATGATACGGATGTCTCAAAACTAAAAGGCAAAGACTTAAGAAAATTTCGACGCCACGTCGGAATGATTTTTCAATCCTATAATTTAGTGCCTAGAGTTACTGTTTTAAAAAATGTTATGTTTGCTCGTGTCCCAGACATGAACTTATTTAAAGTGATTTTTGGCTTATTTTCAAAAGAAGATAAACTTGTTGCTTTAGATTCTCTGAATAAAGTAGGAATTTTAGACAAGGCATATATCCGGGCTGATCAACTTTCTGGTGGTCAACAACAAAGGGTTTCACTTGCGCGTGCACTGACACAAGAAAGTGAAATTTTACTGGCTGACGAGCCTGTTTCAGCCCTTGACCCAGTGACGGCTAAAGAAGTAATGGATGATTTTAAAAGAATTAACGAAGAGCTCAATAAAACGATTTTACTAAATATTCACCATGTTGAACTCGCCTTAGAATATGCCTCACGAATTATCGCCGTCAAAAAAGGAAAGATTGTCTATGATGGCCCCTCACAAGAAGTAACCAAAGAAATTTTAGATGAAGTTTATAGAAAAGAGGCTTAAATGTACGATAAAATATTTAAGCCCAAAAAAATAGAACTCCTCACGGGTGAAGTGGTTGAAGAAAAAGTCAGTCGTACTTGGATTTACTGGATAATTATTATTATAATTATCGGTTTATCTGTACTTCTTACAAATTTTGACTTTAGTGCGCTTAGTCGAAGTGGGCTCTTTTTACAAAAATTAGCAAGTATGCTTCCACCAAACTGGTCTTACTTTGATAAGGTACTTCCTCCTTTACTTGATACGATTAAAATGAGCTTTTTTGCTTCCTTATTGGGTGCTTTATTAGCGGTCCCTTTTGCGATTTTAGCAGCCAATAACATCGTTAAAAATCGGTTAGTAAATGGAATCATTCGCTTTATTTTTATGCTTGCAAGAACTTTGCCAACGCTAGTTTTAGCTTTGATTGCGACTTATATTTTTGGACTGGGGACTTTTGCTGGGGTCGTTGCGATTTTTATTTTTACTTTTTCTTTTATCGGAAAACAATTATTTGAAGTCATTGAAACGGTTGATATGGGACCATTTGAAGCGGCAGAGGCCTTGGGAGTGAGTCCCTTAAAAGCCTTCTTTATTGCTGTTTTTCCTCAAGTTTTACCTACTTATCTTTCAACTGCCCTTTATGCTTTTGAAGGAAATGTTCGTTATGCAGCGATTTTAGGTTATGTTGGTGCAGGCGGGATTGGAAATATCTTAAATGACCGTGTAAATTTTCGAGATTTTGCCAGTGTCGGCATGATTTTGGTTTCAATTTTGGTTACGGTCATGATTATAGACTCTGTCAGTGCACTCATTCGCAAGAAGATTGCCTAGGAATGAAATGAGAGGAAAAATGAATTCACAAATTATTGAAGAATACAATCGACGACCTAAAAGATGGCTTTATTATCTTTTGATTTTTATCATTTTGTTAGCTATTTCAATTTGGTCGACCTCGGTTGTTCATTATCACGGAGTTTCAGAACATGGTGCTTTAATTGCTAAAAATATTTTCACAGGGATTTTTCATCCAGATAGTAGTTTAATTTTCAATTTCACTGAAACAGGTTTGGCTTATCTCTTGCTGCAAACTTTTGCTATTGGGATTCTTGGAACTTTGGTCGGTGCGATTATCGCTGTTCCACTATCTTTTCTGGCGGCAACAAATCTGGTTCCTAACTGGCTGGCTTATTTGACTCGTTTTGTTTTAATGGCTATTCGGACGATTCCTTCATTTATCTATGCCCTTTTGTTTATTCCAGTTGTTGGTTTAGGTTCGTCAGCTGGTGTGATGGCGCTTGGTTTTGAGTCCATTGGGATGATTGCAAAGTTATTTATTGAGGCCATTGAGGATTTGGATATGGGGGTCATTGAAGCGATGGATGCAGCTGGTGCCACAACTTTTCAAAAAATTCGCTTTGGGGTTTTGCCACAACTTTTACCAGATCTTTACTCCATCCTGCTTTATCGTTTAGATATGAATCTTCGTGATGCTGCCATTTTGGGCTTGGTCGGTGCTGGAGGGATTGGTGCGCCATTGAGTTTTGCAATGTCTGGCTATAAATGGTCGTCTGTTGGAGCAATTTTACTCGGACTTTTAGTATTAATCATTTTTGTTGAACTCATTTCATCAAGAATTAGAAAAAAATTAGCGAAAGGATAAAGGATGATGAAGATAAGAATTCTTGAAACAAGTGACTTGCATGGCTTTGTTCTTCCCACAAATTTTACAGAAAAAGACATGGATTTACCTTTTTCGATTGCTAAAGCTCGAACTAAAATGGACGAACTGACAAGCTCCTCTGAACAAAAAGGAGAAATCGTCATAAAAATTGAAAATGGCGACATCTTGCAAGGGTCTGCTCTGGCTTACTATCTGGCAAAAAAAGCAAAGGAAGGCATCAAAGATTTAGTCAATGTCACAAATTCTTTTGGATATGACGTTGGCTTACTAGGGAATCATGAGTTTAATTATGGACTGGAGTATTTAGAAACGTATGTCAAGCAAGTCAATTATCCTATTTTAGCAGCCAATGTTTTAGATAAAAAAGGACAACCAGTTTTTGGACCAACTTATCAAATCATTGAAAAACATGGGCTGAAAATTGGAATTGTTGGTTTCTTGACTCAGTATATTCCTCATTGGGAACAGCCAGCTACAATTAAGGATTTAACTTTTCAATCAATTGTTGAAGCTGCCAAAGAAATTTTACCCGACTTACGTCAGCGCGTTGATGTGCTTCTTGTAGCTTATCATGGGGGATTTGAACGAGATTTACTGACAGGAATTCCTACGGAAAGCTTAACAGGAGAAAATGAAGCCTACCAATTATTATTGGAATATGGAGAATTGATTGACGCTCTAGTCACAGGACATCAGCATCGGGAAATTGCTCAACATGTTTTAGGAGTTCCCGTGATTCAGCCCGGATTTCGAGGGGATTTTGTTGGGGAAATTGAGCTAGAATTAGATAAGCAAAAAAAAATTACCCATTCAAAAGCCAAAATTCATAGAACAGCCGAGTCAAAAGTTTCGACAGATGTGGTTGAACTTATTTCTGATATCAGTAAGGAAACAGAAGAATGGTTAGACCAGCCAATGGGAAAAATATTGGGGAACATGAAAATTCTGGATCCAATGGCCGCGCGCATTAGTGAGCATCCTTATATTGAATTGATAAATAAAATACAAATGGAAGCAACAGCTGCCAAAATTTCGGGGACAGCGCTTTTTAACAATGAAGCCAAAGGTTTTGATGAACAAATTACAATGCGCTCAATTTTGACAAATTATATTTATCCTAATACTTTAGCTGTTTTAAGAGTGACAGGGTCTGATTTAAAAGCTGCCTTAGAACGAACGGCTGAACATCTTGAAATTAATGATGAGGGAGAAATTATTTTTAGTCCTCGCTTTGTTGAACCTAAACCTGAGTATTATAATTATGATATGTATGAAGGCATTGATTATACTATTGATTTGAAGAAAAAGATTGGTCAGCGAATTGTGAACTTAAGTTTTGAGGGACGTCCAGTTGCCAGTGAGGAGTTTTTAGAAATTGTAGTCAATCAGTATCGAGCAGTCGGTGGTGGAAATTATCCAATGTTTTCTGCTGACAAGATTGTCAGAGAAATAACAGTGGACATGACAGAATTGATTGCGGCTTATTTGAAAAATCATCCTGTGATTCAAGCGACTGTCAATCATAATTTTATGATTTTAAAATAATAATTACTGACAGCTTTTTTAGCATTAATAAAGCGCTAAAAATTACTGTCAGTAATTTTTTTATTAAGTTTTGCTTTAGAATAAGCTAAGTTATTCTAAAGTTTTTCCTGATATACTTTATTTATTCAAAGGAGGAGCCTATCATGAAACAAACACTTAAAATCAAGAAAATTAATTATCAATTTGTGAAATCAGAAGACAATAAGCTAATACTTCCAAGTCCTTTAGAAAGTCCCTACCTGACAGCGAAAGATGAGCAATAAGAGCCAGATGAGAGGATATTCTGTGATAGAATGAAAATATAACTATTAATAAAGGAGCATTAATGACAATGAATATCACATCTCATGGTGAAAAAATAGCAACAATAAATCCGACAACAAGTGGTGATGCACCTGATTTTGAACTGACAGATTTAAAAGGAAATAAAATTAAATTATCAAAACTTGAAAAGCCTGTTTTGATTAGTGTATTCCCAGACATCAATACTAGAGTTTGTTCACTTCAAACCAAACATTTTAATCTTGAAGCAGCAAAGCATTCAGAAATTGACTTTTTGAGTATTTCAAATAATACAGCAGATGAGCAAAAAAATTGGTGTGCAGCCGAGGGAGTTGACATGACAATTCTTGCTGATGATGGAACTTTTGGACAAGCTTATGGTCTTGTTTTAAATGATGGACCACTCAAGGGCCGTCTTGCTCGTAGTGTTTTTGTTGTAAAAGAGGGGCAAATCGTCTATAGTGAAATATTAGCGGAGCTTTCGGATGAGCCTAATTACGAAAAAGCCTTAGAAGCAACTAAATAATTAATGACAAAAAATTGAGGATATTGATAAGAGTGAATATCCTCTGTAAAAGCTGTCAGTAGACAGTTTTTTTAATAAGTTAAAGAAAAGATGTAATTTTTCTTTGTACTCGAAATTTTCTATTCAATTTGATATAATTATATTAATACTGAATATTTAGGAGAAGATATGGCTGTAAAACGTTTAATTGAAACTTTTGTTCCGGAAAATTATAAAATTTTCCTTGATATTGACCGTAAAACTAAGAAAATAAAAGGTCAAGTGGCAATTACTGGGGAAGCAAAAGATACTGTTGTTTCCTTTCATACCAAAGGATTACACTTCAACAAAGTTCGCGCTTTTAGTGTTGATACAAACTTCATTGAAAATGAAGAAGATGAAGAAATTGTTGTTAAAATTGGTGAAACAGGGCGCGTGACTGTTTCATTTGAATATGAAGCCGAATTGACTGACAACATGATGGGAATCTATCCTTCATATTATGAAGTAAATGGTGAAAAGAAAATGCTAATTGGCACACAGTTTGAAAGCCATTTTGCTCGCCAAGCTTTCCCATCTATTGATGAACCAGAAGCGAAAGCAACTTTCGATTTGTCAGTAAAATTTGATGAAGAAGAAGGCGACATCATTGTTTCAAATATGCCAGAACTCTTGAATATTAATGGAATTCACGTTTTTGAACGTACTGTTAAAATGAGTTCTTACCTTTTGGCTTTTGTATTCGGTGAACTTCAATATAAAAAAGGAAAAACAAAATCTGGTGTTGAAGTAGGTGCCTTTGCAACGAAAGCTCATAGTCAAGCAGCACTTGATTTCCCACTTGATATTGCTATTCGTTCAATCGAATTTTACGAAGATTATTATCAAACACCCTATCCACTTCCACACAGCTGGCATATTGCCTTGCCTGACTTCTCAGCAGGAGCAATGGAAAACTGGGGATGTATCACTTATCGTGAAGTTTGCATGTTGGTTGACCCTGAAAATGCAACCATTCAAAGTAAACAATATGTGGCAACAGTTATTGCCCATGAATTGGCTCACCAATGGTTCGGTGACAACTCCTAATAAACCACAGACTGTTCCAGATTTAATATCAAAACTGATATCTTGTAGCACCTGCTTTTCTTTATATGTTTTAGAAAGATTTTGAATTTTTACCTGCATTATATTTCCTCACTTTATTTTATGTTTAAAAAAAGTATATAAAACAATTTTCAGAATCTATTCAGAAACAAAAAAAGTAATCCTTAGAGATTACTAAATTACTTTTTTATTTTTAGGATAACTTCTGCCCCACCTTTTTGAGGATTACTGAGAATTAAGTTTCCTTGATGTTTTAAAGCTACACCTTGAGCAAAAGATAGTCCAATCCCATAGTGTTTCCCACTACGTCCAGTATCTTCTGTGAAAAATAGTTTTCCAGCATTTTTTTTTGCTTGTTCAGAAAAAGGATGACCATTATTCCAGATTTCAAAATAGAGATATTTTTCATCATCATAAATACTCAAACTGACTATTTTTTCACCCTCTTTAGCATACTGACAGGCATTAACAAAGATATTGATAAGTGCTCGACTTAAAGCTAATGTATTTCCGTAAAAAGTGGTTAAATCTGTTTTTTTAACTAGCTGATAATCCACTTGATAAGTTGTTGACAACTCTTCCAACTCAACTGATAAATCTATCAAAAAATCCTCCAGGGAGATTATCGCTTTGTAATCATTTTCATCATTCAAAAGTTTTGTATAACTAATCATTGTGTTAAAATACTTGTCAAAAACAGTCAAACTATTTTTCATTGACTCAATAAAATCAGCTTGTTGTTCATTTACTTCAGTCATCTCTAGCAGTTCAATATTTCCTTTTAATACTGTTAAAGGTGTCTTAACATCATGTGAAAGTGCAGCAACCTGGAAGGATAAATCATGTTTTTCATGACGCTCCGCTTCAATAAGGAAAGCTAACTCCTTACTTTTCGAATATAAGTTATTCAGAACCTGATCAAATTCAATAATTTTTGATTCCTCTTGTTCAGGAAAAGTAGTTATTTCCCCCATCTTCAATGCAATCTTTTGAACGGCTTGAAAATTCTTAGAAAATTCTCTAATGAGATGATAGACAGAAAAAATAATGAGTATTATTTCACCAAGAAAAAAGAAAAGGTAAGTAAATTGATTATAAGAAATTGAACGAAGCGTATGATTTGTAAATTCAGGCATACTGTTTTGTCTTAAAACAACTGAAAAATGCTTATTGCTTGAATAAGTATAAGTAATTTCTCCTTCTGTAATATTATGTGAAGACTGTTTTGAAGCTACAAAACTAGGTACATCCGACTTGACATAATGTCCTCCCAAAATTTTACTTGTATCATTGTCAAAAATAATATAATCATATGGGTAGTGTTTCATATCACGTTCGATATCAGAAATAGTTAAATTATCTGAATCTAAAGATAAACGAATAGTTTCTGAACCACTGATTTGTCCAATTTGTCGTAGAAAGAAAGTCAAGCCCAGTAACAACAGGATAAGTAGACAAGTACCTATGATAATTTCAATGACAGCTTGCCATATCCGTCGACGCATTGAATATTTTTTACCCATGCCACTGATACCCAAGTCCCCGAACCGTTTTTATCGGATTAATATCGTATGGTGCAAACTTACTCCTAATCTGATAAATATATTCCGAGATTGACCGAAAAAGTGCATTAGAATATTCATCATATACGTCATCATAAATATCCTCTCTCGTATAAACTTTAGAAGTTCGTTGTGATAGTAATTCAAGAATATCGTATTCACGACAAGTCAGTGGAATTGTTTGACCATTGACACAGACTCGCCTTTCTTCTAAATAAAATGTAATTGGTCCTAAATCTCTACGAATCTCTGAAAAAACATGAACTGCATGTTTATTGCGTTCCTCTCGCTTTATATTTGCTTCCACTTTTGCAACCAACTGTTTAAGGCTAAAAGGCTTAGTAATATAGTCATCCCCACCAATACCTAAGCCGTTTATAATATCCTCTTCTGTATCTTTCGCACTAACAAAGATAATTGGAGTTGATATTTCTCTGCGAATCCTTTTACAAATTTCTGTCCCTTCAATATTTGACATCATGATATCTAACAAAATCAAATCAAATCCCTGAAAATCAGTAATATCCAAGGGAAGTGAAATGTTTTGATGCGTCGCAACTTCATAGTTTCTCATTTCTAATGCTGTCTTCATTAATTTTAAAATTTCCTGATCATCATCAACTATTAAAATTTTATACACCACTTTACCTCCGATTGTTTAGTACTCATTACTTCATTATACCATTCATTCTGAAGAAATATAATCTATCAATTTTTAGTCTTTCTTTTCAATATACCAAGGATTGAGATACACACTATACCTAAAGCCGGTAAAAAATCTTCTCCATCTCCAGTAACAGGTAAAATTTCTTGACTTCGTACAGAAACAGCACCTCTCGAATTTCGATTATTAGCCATTTTTTGATTAATATTATAATCAACTGAAATTACTTCTTTTGAAATGTTATGAAAATCATTTTTGATAGAAAAATTGTTATTTGTATTTCTTTGAATTTCTTTATCTTGTTCCTGTTTCATTGTATCCCTAGACTCTTTAAGATTCTCCATCGATTTATGGTTAATAGCATCATCCTGACCTTTATCTGTATCTAAGCTAAAAGCTCGCGTGTAAGTGCTTGAAGAGCTTGACTTCCGCCTTGAAGTTTACCTTGTTCAGAAGAAGTCGCTGATTTTGAAAGTTTGCCATTGAAGGCAGTTCCGAAAATACTATCTCCAAAAGCAAAGATAAACATTGCCAGAATGAAGAGGGGCCACATTTTAGAAAAAGCAGAAAGAGCGAAAAGTAAGTAAGCAATTATTTCGCAGACTATTGCTAGACGGATAAGTTTATCTTCATTAGCTAATTTTAGAAGTCTGGGCATGATGAAAATTTGAGTTAAAATATCCATCAAACCCATGATTGAAATGGCAAGACCAATTAATACAGGTGTCCAAGCAAAACTATCAAGTGAAAACTGACTGATAATAGCTTGGAGCGCACCATTTGGCAACCAAAGTAAGATACCGGCAAAGAGGAGACGATTGAGATTTTTCATGCGTAAGAGCTGAAAAAGTTGGGTGAATGGATTAAGCTGCTTAAGAGAAAAATTTCTTGTGCGATTATTTTCAGGAAGGCTTTCATCCATGACAAAAGCACCATAAAGAAGATTTGCAAGGGAGATGATTGCTCCAAAGTAGAAGGGGACTGAATTTCCAAAATGGGCTAGGAGTCCACCAACGGTTGGGCCAGAAATTGTTCCAACACGAACAGCAGCTGTCCATCCGAATACTTTTGTTCGATTTTCTTCATCAGTAATATCGGCGAAATAAGCGAAAAGTGTCACGATATTTCCACCGGTTAAGCCATCGATGATTCGTCCGATAAAGAGCACCCAAAGACTGCCAGCTAAACCAAAGACCAGATACCCCAAGGCAGAACCAGCTAAAGAAATTAGTAAGATTGGTTTGCGACCAAAGCGGTCTGATAAAGAGCCAAGTGCGGGGGCGGCAAAGAAAGTACAGAGTGCATAAATGGCCATTAGTGCAGAGACGATGAATGCTTGGTCATGAGCATTTGCAAAAGGAGCGACCATAAATGGGACAACAGGGGAAATGAGTGTAAAACCAAGTCCTGTCAGAAAAGTTGTGATAAGCCCAAAAGTGAGGGCGTGTTTATTGATGTTCATAGTGAGAACCTCCATTAAGATGTGAGTTCGTTCTAGGGTCTTTGCACCTTTTTTATTTTTCGATTGCTTTAGCAAGTGGGAGAAAGGGTCAAGGGCAACAAGAATTTGACAGTTTTGATGTCAGATTCTGCTTGACTAAATTGAATTGATGAAATTTTCCATTCGATGAGTTACCTTAGTAACTTAGTGAGAATGGACAAACTAGATTGAAAAATGAGGGATTCTACTCAAGGAGTAGTTTCGCAATTTTATCTAATTTCAGTCACTTCAAGGCGAACGAGCTGAATTGTGATGATTATTTGATTTCTTAGGAAGTTTTTTGCGCAGGTTTTCAGCTGCTAAAGTGAACTCTGTCAGACTAAAGGCTTCACTTTTCTATTCGAGTTTCCTTGGAAACAAAAATAGTATATCGCGTTATTGTTTCTTTGTCAACAAAAAACAAATAAAAAAACCATCAGTAAAAATTAATTTACTGACAGACTTATTTTTCAATATTTTTTCGGATAGAAGAATCAAGGTGATTATTGTATTTATCAAGGAATTCTAAAATATTACTGACGGCTTCATCAGTTAATTCGTCAAAGATCACTTGGTCATTTTGGGAAAATTTTTGGTGAAGACTTTCGTGACGGTCATTGATTTGTTGCCCCTCTTTCGTTAATCGAAAATAAATTTCTTTTTTATTTTGAGGAATTTGATAACTTTCAATCAGATTTTTTTTGAGAAGTTTTTTAGCAATTTTACTGGCAGCACCGCGTGTCATATAAAGATGATGAGCTAATTTTGTCACATTAGGATAGGGAGTTTTGGCTATAAATTCGATTGTTTCGATTTCTGATAATGAAATATTTGAAAATTCAGCTTCCATCTGTGGCTTATAATAAGCATCAATTTTGTTAAACAAGTTAGTCAAAGAGGTCATAATTTGTTCCTGATTTTCTTGAAACTGAGTCATGAGTCATTTTCCTCCATCTTTAAAGTGCTTTGCCGATAAATGCAAGACCAATAGTCATTTCGGCGCCAAATGCTTGTGACAATAAAATTTTGTTCATTTTGCCAGTAGTCATAAGTTAAAATAAATGTTTTTTTACTGACTTGCGAAGCTTTATAATGATTTATGGCCAAGGGAATTACTGACCGACTAGATAGGAGATTTCCAGATTCATTATTTTTACTGACAGAATTTTTGTCAGTAATTTGTCCGAAAGTATTCAATTTTTCACTGGCATTTATCATTCTTCCATCAGCAAGAATTTCCTGATACTTTTCATCAGTCAATTTTGGCAAATTTTGATGATTCAAAAATTGTTCTTCTTTTGCTAAAAGCTCAAGTGAGCGGCTAGCATAGTGTTCTTCCTCAGGTAAAGCAGCAGGTTCGACGTGAACATCAACATCATAGACCCCAAAACCATCAATCAACATTTTTTCAATAGATTCTGTCGCTTCATGACTTTCATAAACACTTAAATCAGGAGACATTTCAACTACAACATCAAGAAAAATGTTGCTTCCATAAGAACGACCGCGAACGAGTTTAACGCCTTTAACTTTTGGAGCTAAACAGATAGCCTCTCTATATTCCTTAACAAGATTTTCATCAAAGCCATCAGAAAGACTAAAAACTGATTCGTGGAAAATATCATAAGCAGTTTTTAAAATAAAACCACAAATAATGATTGCCATAGCAGTATCGAGCCACTCCCAGCCAATGCTACTTGCTAAAATAGCGACCACAGTTCCAATAGAAGTTACCGCATCAGAAAGATTGTCCTTACTTGCTGCAGAGAGAGCCTGAGAGTTCGTTTTTTTAGCCAAATCACGATTATAAAGATAGACTCCGAGCATGACAAAGGCTGAAAATAAACCAACAAGCGCTCCTAGTGGATCAATGGTTTCTTCTTTTCCGGATAGTAGAGTCATCACGGTTTCACGTAAGACCTCAAAACCAACGAAGAACATGATAAAACTAGAAATTAAACTCGCAATAGATTCAATTTTCCAGTGACCGTAGACATGGTCACTGTCTGCTGGAATTCGAGCAATTCGAAGTCCAATTAAGATTGCGATATTTCCCATAATATCAGTCACATTATTAAAACCATTGGCTTGAAGAGCGCTAGAGTGAACAATTGTCGCAAACGCAATTTGTCCGATAGACAAAACAATATAAGCGAGAATAGAAACCCAAACTCCTTTTTCAGCGAGTTTCAGATTGTTTGTACTTGAAGCTGCCATATAAATCCTCCCAAAATTACATCATTCCATTATAACAAAAAATTCAAGGAAAGTTGTCTTCCACCGCTAAAAAAACCTTTTATAATAAGGCCTCTTAAAATAGAATTAAAAAAGAAGGATGGACTAATTTCTTAAAAACGGAGATGATTTTTTCTTATCTTATATAGTAGAAAGTCGTCAAAAATAAAATATTATATAAATAGTTTAAGTACCTTGACTTACATAGTAATGTGAAGTATAATATACTTTGTTTAAAATGATAGAAAGGAAAAAGAATGGCAGAAATACCAAAAGAAATGTTACGAGCCCAAACCAATGTAATTTTGCTCAATGTCCTAAAACAAGGAGATAATTATGTTTACGGTATTATCAAACAAGTCAAGGAAGCCTCGAATGGAGAAATGGAACTTAATGAAGCCACGCTCTATACGATCTTTAAAAGACTTGAAAAGGATGGGATTATCAGTTCTTATTGGGGAGATGAAAGTCAAGGCGGGCGTCGCAAGTATTACCGACTGACAGAGATTGGTCATGAAAATATGCGACTTGCCTTTGAATCTTGGTCAAGAGTCGATAAAATTATTGAAAATTTAGAAGCAAATAAGAAGAGTGAAGCGATTAAATAAATTCACGATTCATTCCTTACTTTAAATTCTAAATTTATAAAAACATAAGAAGATACAAATAACGTCGTAAATCGTTGACTTAAACTTTAAAAAGCGTTACAATATTTTTGTTAGTTTACCATTTATGAAACTAACTATTGTAATCTTTAACAGCATTAACAATTAATGCTTGTTTACTAAAAAAAATAATGTTATAATTATCTTCTCAAAAAATTTATTGAAATTATTTTGAAGTAAAATGAAATTGAAAATTCAATTTAATGTAAAGTAGTTTACATTATTTAACTCTAGAAAGGAATTTTATGATTTTCAAATCAATCATGAAGCATAAATGGGTTGCCTTATTCTCAATCTTTTCAACCTTTGTTTATGCAGGAGTACAGCTTTACCAGCCCCAAATCATGAAACGAATTATGACAGTAATGTCATCAACAACTTATAGCCGTCATGAGATGGCTGACAAAGTTTCAGGATATGGAGTTGAGTTGCTGATTGTTGCAGGGATAGGGATTCTCTTTGCTATCTTCAGTACCCTTTCAGCAGCACGTATTGCTCAAGAAATTGGGGCAGACGTTCGTGAAGCAACTTACAAAAAAATTAACACATTCTCTTATGAAAATGTCGAAAAATTCAATGCCGGAAACCTTGTTGTCCGTATGACCAATGACGTTACACAAGTGCAAAACTTGATGATGATGGTCTTCCAAATTTTGATGCGGATTCCAGTCCTTCTGATTGGTGCGGTCATTCTATCAATTACAACTCTTCCAAAACTTTGGTGGATTACTGTTCTTTTAATCGTCTTAATCCTTGTGGTTACAGCTGTATTGATGGGACGCATGGGTCCTCACTTTATGGCCTTCCAAAAATTGATGGACCGTATTAATGCCATTGCTAAACAAAACTTACGTGGCGCACGTGTCGTTAAATCTTTCGTTCAAGAAAAAAATCAAATCAAAGAATTTGATGAAACTTCTGACGAACTTTACGACCATAACTGGGCAGTAGGGAAACTCTTTTCAGCAATGATTCCACTCTTTACCGTTATTGCTCAAGGAGCGATTTGGCTTGCAATCTACTTCGTTTCAACTTTTGTAACAGATTCACCAACCGTTGCCCAAGATAGCATTGGTGGGATTGCTACATTCATGACTTACATGGGAATGATTATGTTTGCCATCATCATGGGTGGTATGATTTCAATGTTTGCTTCACGTGGTATGGTTTCAATAGGTCGTATCAATGAAGTACTGAAAACAGACCCAGCTATGAAATTTGACGAAAATGCGAAAGACGAAGAACTTTCTGGTTCTGTTAAATTTGACCATGTTTCATTCTCATATCCTAATGATGAAGAACCAACACTCAAAGATATTAGCTTTGAAGTAGAAGCTGGTCAAATGGTCGGGATTGTCGGAGCGACTGGTGCTGGTAAATCCACTTTAGCACAACTCATTCCAAGACTCTTTGACCCAACAGAAGGGACTGTTTCAGTTGGTGGAAAAGACCTTAAAACAGTTAGCCGTGGAACTTTGAAGAGAAATATTTCTATCGTTCTTCAAAAAGCTATTCTTTTCTCTGGTACAATTGCTGGAAACATCAAACAAGGTAAATCTGATGCAACCGATGAAGAAATGACTCGTGCCGCACAAATTGGCCAAGCGGCTGAATTTATCACGACAAAAGACGGACAATATGAATCAGAAGTTGAAGAACGTGGGAATAATTTCTCAGGTGGTCAAAAACAAAGATTGTCTATCACACGTGGGGTTGTTAAAAATCCAAATGTCTTGATTTTAGATGATTCAACGTCGGCACTTGATGCTAAATCTGAAAAACTTGTTCAAGAAGCCTTGAATAAAGAACTTAAAGAAACAACAACTATTATTATTGCTCAAAAGATTTCATCAGTAGTTCATGCAGATAATATTTTGGTTCTTGACCAAGGAAAACTTGTTGGTCAAGGAACTCACCAAGAATTAGTTGCCGAAAACAAAATTTACCAAGAAATCTACGATACACAGAAAGCACAGGAGGACTAAGACATGGAAAATACCAAATCAACAAGAAAAATGTCTGACACCACACGTGCCATCCGATTTTTTTACCTCTATCTCAAAAGATATAAACTCCAATTTGCTGTGATTATGATTTTCATCGTCGCAGCAACATGGTTGCAGGTAATTGCACCCTCACTCTTAGGGGATGCAATTACCAATCTTGGGGTTTATGTTAAAGACTTCTTTACACATCAACATGCTGGACAATCACAAGATGCATTACAACAGATTGCTCAACAATTAAGCCAACAAATGCACCAAACCGTAGATTGGCACAATGTTCCTGAAGTCGTTAAAACATTACCACAAGCAGCTCAGGACCAAATTACAGCTCATCTTCCTAAAGGAACAACTTTAGAAACACTCAAAACAGTGGCAACTTCACATGCTGCTAGCACTTCTACATTCATGAAAGGAATGTGGCAATTGCTTGCAGTCTATGTAGCAACAGGTGTGTCAATGTTGATTTATACCTTGCTCTTTAGCCGTATCGTTGCTCATTCAACAAATCGCATGCGTAAAGGTTTGTTTGGTAAACTTGAACGTTTGACAATTTCATATTTTGACCGTCATCAAGATGGAGATATCCTTGCTCGTTTCACCTCTGACTTGGATAACATTCAAAATACATTGAACCAAGCACTCGTTTCAGTGATTTCAAATGCTGCCGTTTTTGTCGGAGTAATCATCCAAATCTTCCTTAAAGATGTAACTTTTGCTTGGTTGACAGTGGCGGCTTCACCAGTTGCCATTTTATCTGCAGTTATCATTATTCGTCAATCGAAAAAAGCAACAGATAAACAACAAGAAGAAGTTTCACAACTCAATGCCTATCTGGATGAAAAAATCTCTGGGCAAAAAGCAATTATCGTTGAAGGTTTACAAGAAGATTCTATTGATGGTTTCTTGAAACATAACGAAAATGTTAAAAAACGTACTTTTGCTGCTCAAGCATGGTCTGGTATGATTTTCCCATTGATGAATGGTTTCCAACTTTTGTCAATTGCCATCGTTATCTTTGGTGGTACAGCCTATGTTCTCAACAACGATAGTATGTCAATCACTACAGGTTTGGGTCTCTTAGTTGCCTTTGTTCAATATGTTCAAAGTTACTACAACCCAATCATGCAAATTTCATCAAACTTTGGTCAACTTCAGCTTGCCATTACAGGTGCAACTCGTCTGAATGTTATGTTTGATGAACCAGAAGAAGTTCGTCCTGAAAATGGTAAGAAATTTGACACGATTAAAGATGGTATTCAAATCGAAAATCTTGATTTTGAATATCTTCCAGGTAAACCAGTCCTCAAAAAAGTTAATATTGATGTTAAAAAAGGACAAATGGTTGCCCTCGTTGGTCCAACTGGTTCAGGTAAAACAACTGTCATGAACTTGATGAACCGTTTCTATGATGTCAATGGTGGAGCAATCAAGTTTGATGGAACAGATATTCGTGAATTTGATTTAGATAGTTTACGTTCAAATGTTGGGATTGTACTTCAAGAGTCTGTACTCTTTGATGGAACAATTGCCGATAACATCAAGTTTGGTAAACCAAATGCCACTCAAGAAGAAATTGAAACAGTTGCGAAGACAACACATATACATGAATTTATCGAAAGCTTGCCTGACAAGTATGAAACACACGTTTCTGATGATGAATCAGTCTTCTCAGTTGGTCAAAAACAACAGATCTCTATTGCACGTACTATTTTGACAAATCCAGAACTTTTGATTTTGGACGAAGCAACATCGAACGTGGATACCGTAACAGAAGAACAAATTCAATGGGCAATGGAAGCAGCCATTGCTGGACGAACTTCATTCGTTATTGCTCACCGTTTGAAAACAATTCTTAATGCAGATAAGATTGTTGTTCTTAAAGATGGTGAGGTCATTGAAGAAGGAAATCACCATGAACTCGTTGCTCAAGGTGGATTCTACTCTGAACTTTATCATAATCAATTCGTTTTTGAATAAGAAAAACTTGTTTGAATAAAAGAAATAAAAACTACAGCTAAATTTTTAGTTGTAGTTTTTATTTAGAAAAAAAGTCTATGAAAAACTACTATAAAATGTTAAAATAGAGAGCGGTTCTTAAAAAAATAATTTTTTTAAGACAATAAAAATGTGAAAAGTGATTTTGAAATAATATGAAAAAAATAGTAATTAATGGTGGGAAGCGTATCTCTGGAACAATTCCAATTTCTGGAGCAAAAAATTCAGTGGTTGCTTTAATTCCTGCAACCATTCTAGCTAATGATATTGTTACTCTGGAAGGAGTTCCAGATATTTCTGATGTCGCAAGTTTAGTCGAAATTATGGAAATTATGGGAGCAAAAATTGAGCGAAATCTTGAAGAAGGTCGACTTGTGATTGATACACGTAGTGTCGTTTCACGTCCTCTGCCTTATGGAAAGATTAATTCTTTGCGTGCTTCTTATTATTTCAATGGTGCACTTTTGGGTCGTTTTGGACAAGCGACAGTTGGCTTGCCCGGAGGATGTGATTTAGGTCCTCGTCCAACCGATTTACATGATAAAGCCTTTAAAGCTTTAGGGGCTAAGAAGATTCAAGAAGAAGCTGAGCACTTAGAAGTGATTGGTGATTCATTAGTTGGAACAACCATTTATATGGACGTTGTTTCCGTTGGAGCAACCATCAATACGATGCTTGCTGCTAGTCGTGCAAAAGGTGTAACTGTAATTGAAAATGCCGCACGTGAGCCTGAAATTATTGATGTGGCAACCCTTCTTAATAACATGGGGGCAAAAGTTCGTGGTGCTGGAACAGATATTATCCGTATCACTGGGATAGATGAAATGCACGGAGCTCAACATACGGTAATTCCTGACCGAATTGAGGCTGGAACTTACCTTGCTTTAGCTGCTGCGATGGGTGATGGGGTTATTATTGAAAATGTCATCTATGAACATTTGGAATCTTTCATTGCTAAGCTTGAAGAAATGGGCGTACGTTTGACGATTCGTGAAGACAGCATTGAAGTTCATAAATCTGAAAATTTAAAATCAGTTAATATTACCTCTGTTCCTTACCCAGGATTTGCGACTGATTTGCAACAACCAATTACGCCACTGTTGTTAAAAGCAAAAGGTCGTGGTTCGATTGTTGATACGATTTATCAAAAACGTGTTAACCACGTACCTGAATTAGCGCGTATGGGTGCTAATATTTCTGTTTTGGATGATAGAATTATTTATGACGCTCCGAATGAGTTAACTGGAAGCTGTGTTCAAGCAACAGATTTACGTGCTGGTGCGGCTCTGGTTACTGCTGGAATTATTGCCAGTGGAACTACTAAAATTTCTAATATTGAGTTTATCCTACGAGGCTATGATCATATCATTGAAAAATTGACTGCTGTTGGTGTAGATATTCAATTGATTGAAGAGTGACAAAATAGATTTATTTGCGTATATACTAATGAGAAAGGATATAAGATGGCTGATAAATTAAAGTTTGAAATCATTGAAGAACTTATCGTTCTCTCTGAAAATGCAAAAGGTTGGCGCAAAGAACTCAATCGTGTTTCTTGGAATGATGCAGAACCTAAATACGATATCCGTACTTGGTCACCTGACCATGAAAAAATGGGTAAAGGAATCACTTTATCCGAAGAAGAATTTGGCGTCCTCTTAAAAGAATTGGGCAATAAATAAAATTTAAAAAAAATCCTGAGTGTTCAGGATTTTTTTTATTACTTGAAACCATATTTCAATAGAATGGTGATAGGATATTTGCTGAAAATAAATGTTTTGTATTTTAAGGTTATTGATTTTATGGTAGGTAGAGTTGTATAATTACATTAAGAAGTTTCAATTAAGTGAAAATTCAGACAGATACAGAAAGAAGGTGAGTCCAATGCAGGTTGAAGAAAGGGAGGATTATACGGCAACAAATAATAAAATATAGAGGAAAAGGAATGGATTATAAAAACGGAAAAGTAGTTGCCAGTCATGAACTATATTTAAATAAGTTAGGAAATGCAATGCTCAATGCTATATACAGGGTAACTTATGTCAGTCAAAGTGATAATCCTGCAACCGTTGCGGTTAATGACGAATTATTTAACTTGAAAGTTGGTATGCTTATTTATCAAACGCAACTTATCAATACTCATTCTTCACACGTAGAAATTATCAGTAGTATAAATCAATTATATCGATTAGGTAAAGAAAGTGAATTTTGCATTGAAAATACGGCGGAAGGCATGATTCCGGTAGTATTTGGGAAAGTCTATCGCAAATTTTTACGTAGTGTTCCTGAATTTATTTCTGGTGGAAAATACCGAACAAGTTGTTGGAACGGTATGGAAGAGACGGCTGTTTTAAATTTAAATGAAAAAGAAGATGAATATTATAGCTTTGAGAATTCTGTAAATATTTATGAATATGACGAAAGCGGACGTCAGTTCCAAATTGCTCATATGGAACCTTTCTCAAAAATGATTTTATCTTTTGATGAAAGTCATCGAATGAGAGAACGTTATAATGTTTCTGGTATTTCTGAGATGACAAATAGAGAAATAGATTGGATTTATAATACTTTTGTAAAACCTATCAACTGGAGATAGTATGAAGAAATTCAAATCATATTTTTTGTTACTTTTTGAAGGATTAAGAACTTTTGCGAAAGCTAGTAAATGGGGAACTTTTATCCTTGTCATCTTGGTTCCAATTGAGGCTCTTGTGCCGACAGGAATTATTTTTTCTATTCAAAAAGTAACGACCGAACTGACCAAAGGTTCGGCCTTTTCGATGAGTTGGGGAATTTTTTGGGCTGTATTGCTCTTAATTTCAAATATAATTCCACCTGCAACAACGGCCATTTCAGGTTATTTAACAGATGTACTGATTGCTAATATTAATCAAAAATTGATTGAAAAATCCTCTGAAATCAAAAATTTAGAAGTTTTTGAAGATGCCGAGTTTTATAATGATGTAGAAACTGTTCGGAGCGAACTTTCATGGCGCCCAGTGAATCTAATTGTTTTTACACTTTCAAATGTGCGTTATATTATTTCCTTACTTTCTTTGCTTATTTTACTGTTCAACTATACTTGGTGGTTGCCGTTGGCAATTATTATCGTTTTGGTACCACAAAGTTTGATTCATTATCGTATTCAACAAGAAGCCTTTGAAACTTTGGTAACCAGACGTCCTGAAGCGCGCAAGATGAATCATCTTCTTGAGATTGCCTTAAATCGAGATTATGCTAAAGAGGCTCGCCTTTTCAACGTTTTTAACTTTTTAAAAAAACGTTATTGGACACTTTTTTACAGTGTACACAAGGAAGAAAATCGTGTTCGCTTACGGCAATTTGGGATTGCGTTGGCTTTCATTATTGTGAGTTCTCTTGTATCTGCATTTTCATTTATATATTTAATTTTTCAAGTTCGTTCGGGGACTTTGTCTATCGGAATTATCGTTGGTTTCGCATCAAGTTTGGTTGCAGCGATTTCGGCCTCAAATGGTCTGGTCGAAGAATCCGACTTACTTTATGATACTTTGATGTGGTTAGAAAAATACTTAAAACTGATGAAACGTTCTTTTGATAAGTCTGGTAATATAAAAATTAGTGAAATTAATCAGATAAAGTTAGAAAATATAATGTTTTTCTATCCCAATGAAAAAAGAGCTAGTTTGTGTGGTATTTCTCTTGAAATTAAAAAGGGAGAAAAAATTGCGATTGTAGGGCAAAATGGTTCAGGAAAGTCAACCTTACTAAAGCTTTTGGCTGATTTATTTGTTCCAACAAAAGGAAAGATTTTGATTAATAATGTAGATTTACGAGAAATTAAGCAAGAGTTATATTGGGAAAAAGTTGCGCCTGTTTTTCAGGATTTTTCTAAATTTAAGTTTTCAATTGGAGATTCTATTTCTTTTGGAAAGATGGGAGAAGTTGAAAAAGCACTTGATTTTTCAGGTTTAGCAGAATTTACGTCTGAGATTCAGTTAGGTAAAGAGTTTGCTGGTACGGATTTATCGGGTGGGCAATGGCAAAAATTGGCGATTGCTAGGGCTTTTTACAAAGAAAATGTGGAACTTTATCTTTTTGATGAGGCAAATAGTGCGCTTGATGTTCAGTCAGAAAAACAACTCTATCGAAAATTGATGGAGCTTGCATCAGGGAAAACGGTCATTTGGATCACACATCGAATGACTTCTGTTAAACTTGCTGACAAGGTACTCTATTTGAAAAATGGAAGGGTATTGGGCTTTGATTCTCATGAAAATTTATTAAAAAATAATGATTATGCTAGTTTGTATCAGGAACAGTTTGACGATTAAAAAACAGTTCAACGAACTTATTTCAGAAGTTGATAACATATATTTATCCATAGATATGGATGTTTTAAGTTCTTCCGAGTTTAATTCAGTTTCATATCTTTTAATAGGAGGAGTTCGAGTAGATACTCTCTTATATATTATTTTCAATTACAATGTATGCTTCTGTAAAGTCGCTATCAGATGATAAAACTGAAATGTCAAAAATAAATGGCATTGAACAAGGAATAGGGGCTTTATTTGCCATCGTTTCCCCAGCGGTCGCTGGGTTTATTCTTACTTTCATTTCAGTCAGAATTTTTTCTTGGGTTGAGATAGTCTGTGAATCTATTGTTATTTTGTTAGTATTTCGATTAAACTTTGAGAGGTTTGATACAAAGAATGAAGAAGAGAGCGTTAGTGTTGAAAAAATTTCATATAAAAGAGTTTTACAGCTTTTAAATAAAAAATATATTGTAATGATTATTGTTTCCATCATGATTGTTCTTAACTTTTTATTGGGTTCCATTAATGTTGGAATTCCGTTTATTTTAAACAAAAATTATCAAGGAAATACAGTGATACTAGGCATTGTCCAGTTTAGCTTTCCTCTTGGAATTATTTTGAGTAGTTTATTAGTACAAAAATTACCTAAGTTTCAGCTTTTTAAATTGCTGAAAATTTCATACTTTTCCTGTGCTTTTGTTATTTTCTCATTTGGAATTGTTTTGAGCTTTTTGATAGGGTCAATAGTTTTTACGGTAGTTGTTTTATCTGTATTGATGTTATTTATGGGATTAGGTTTAGGCTTTTCTAGAGTACCAATGATGACCTTTGCTCAAAATAATATTCCTGAAAATATACAAGGAAGAGCGTTCTCAATTATAGATACCTCTGCTCAGATTCTTTCACCACTCGGTTTAATGTTTTATGGAGTATTGTTTGATAATTTTTCAGGAGGTTGGATTTATCTATTTTCTTCATTTTTGATGTTTGGGGTATTAATAGTTGGATTTTGGTTTGTTGACAGAGCAGATAAAGAAAACTATATTTACTGAGTTTTTACTTTAGAGAATTTGACTCTTTTAGCAATATAATAATAAAGCAGCCTGAGAGATATGAAATCTTATCTGCGACTAATTTGAAATATTTTTCTTCTAAGGGTACCATAAAGTGCGATTAGAGAGGCATATTTTAACTAGGGAAGGATAATTCTGAATTCTTTTCAATTTTATAAGAGAAAAAGTTTAACGATTAAAAAACCCATCAGTTAGGTCTGATAGGTTTTTTAATGGGTAAAGGTCATCACAACAAGGATGAGGTAAATAATCAAGGTAATAAAGAAGGTCAGTCGCCACCAAAGCTTTAAAAAGCGGCGGTAGGCGAATTGTTTATAATAGAACAAATCAAGTAACAACAAAATAAGTGCTAAACCAGAAATGATTAGCAGATAGTAAGGAATAATACTGATACTTGTTACATTTTTTGAAAAGATTTGCATTCCTAGAATTAGAAAAAGTGTGAATACATCTGGAATTTTTAATTTACGATTGGTTAAATGACGTAGTCTGAAAAACTTGAAAATAAAGACCAACGCAATAAAGACGATAAGCGGATATAGCGCCATAAGTACTTTTATAAACATAGACTAATTGTAGCGGTTTTAGACTAGTTTGTAAAGTATTTATTTGTGTGAGAGAGTGCACGTATCAGTGCTAATCCAAAGATTGTAACAAGGATAGCTTTAATGATTTCAACAAATACAAAGGGAGTGAATCCAAGCTTTAATGCCAAAGACCAATCCACTTGAGTGAAAAATTTGAGCCAGAGAGTGCCGATGACCAACATTAGGAGATGACCGACAATATTTATGATAAAAGCTGGGATTGTTTTGTATTTGATTTGATGAAGTCCCCAAGAAATGAGGGTTCCCATAACTAAAAAAGCAAGTAGAAAACCACCTGTTGGTCCAAAAAGAACAGCAATTCCTGAAGTTCCTCCAGTGAATACGGGAATTCCAATAAATCCGAGAAGTAGATAAAGTAAAATGGCGAAAAAAGTTTCACGCGCTTTGAGTACTGTGGCAACGAGTCCGACAGCTAGTGTTTGTAAGGTAACTGGGACGATACCAATTGGGATAGCCAATGGAGAAAGAACCGCGATAATCGCTGCACCAAGAGCAATTAGGGTTAATGAATATAATTTTGTGTTTTGCATTCCGAGTCCTTTGTTTTATGTATAAAATAAAATATACTAAAAAAGAAGAATTTTTGCAAACTCTTGCTCCAAATATACAAAAAATACTGACAGAATTTCTGTCAGTATTTTTATTCTCTGATTTCAACAAAGTGAGCATGGACAAAATCTGCTAGTTCTTGGGGAGCAACTTTTATACTACGTCCAACTTCACCCGCGGAACAGACAATAAAGTCATGTTCCAAAGCAATGGAATCAATATAAATTGGAAACTTTTTATTTTGCCAAATGCCTACGGGATTATTTGCCCCGTGAATATAACCCGTGGTTTTTTGTAGGTCTTTTTGAGGAATCATACTTACTTTTTTGTTGCCCGAAACTTTTGCTAATTTTTTTTCTGACAGATGCTCTGTCAAAGGAAGAATACCAATGACAGGTCCTGTTTTATCTCCAATCAATGCGAGTGTTTTATAGATATCACTACGATTAATATCGTCAGGAAGGCTATTACTTTCCAAAGCATTGATGGCAAGTCCAGTATGCTCAATTTTCGCCTTATCAAGAATTTGTTCTACAAGTGTTTTCTTTAATTTTTGCTTTTTAGACATAGCTATATTATAGAAGATTTTGTTCTGACTGACAAGATATAATAATTTTACTGACAGGTTTATTAGTAATTACTATGGATAAAAAGTTTAGGGAATTTTTTGACAAAAATTATTAAGATAACAAAGGCAGCAATGGCCGTCAAAATACCGCTGATTCCATTAACAGCAAGAGAATAAGCAACAGCGCCCCAACCTTTCCAAGCATATTGGCTCCAGAAAATAATTCCGGCAATGAAATGGAAAAAGTATTTAAGAAGAACAGCAACAAAAGTTCCCAAAAGTACAGGTGCTAGTTTTAGAGGGGCTGTTTTTTGGCGGAAAAGGCCAGCTATTCCGAGTGAAACAGGAGCCACAAGATATTCAAGGAAAGCTTGGGATAGGCTTAAGATATAAGCATGTCCAGTAATCATTGAAAGAATTCCCCAGATTAATCCTCCAACGAGACCAGCGGTTAAACCTCGTCGTAAGCTGAGAAGAAGGATAGGGATACAGGCGATTTCAACGATAATCCAACCATAAACAGTATTTGGAATGAGGCTGATGATGAAGGCGAGTGCCGCCATGAAGGCAATTTCCGTTAATAAACGGACATTGAACTTAGAATTAGACATAAAAAAAACTCCTTTTTGATGCGCACAAAAGGAGGGTTAGAAATTAGACGATTGTCTTAACACATCCCTACGCTGGCATTACCCAGATCAGGTCAGATGGTATTTCTCGCTACTGACAGACTTGTCAATAGACCCATTGTGCAAATATTTATTTTTACAAGTTTAAGTTTAGCATAATTTATGTTGAAAAGCATTGATGGGAGATTAGAATTCTATTTTATAAATTAAACTTAAAAATTTTTTAAGGCAACATAAAAAATCAATAATCCAAAAAATTTGAAAGTCTGTTAGAATAAATCTATACACAAATTCGGACAAAATAAAAGCGGTCGAGTAAGTAATTGTGAAAGTCAGTACAGAGAGCTTGTAGCGGTGAGAGCAAGCCTGAATGAAGCAATGAAAATGGCTTGATAAGCGTAGCAAAAGTGAGGTTTTACCAAGCTTTTGACGGCATGGTTCTCGTTATTGAACTTAAAAGTTTGCTTTTGTAAAGTTTATCTGAAAATTTTCAGTGAGCTACAAAGTGCTTAAATCAAGAATGGTACCACGATATAGCTCGTTTCTTTTTATGAAATGGGCTCTTTTTGTTTAGTCAGATTGTTTTTGTTTGACGAATTTGTTTAGAGTCAGAAAATTGGCAGGTGCACGGTTAATTTTCTGATATGATGCAAAAGTTTATCAAAGGGGAATAATTGATTTTGAAAAATAAATCAATTAGAAAAAAGGGAGAAAAAATGAATCCAAGAAACAGAAATATTTTACTTGTCGTTATTGTTGTTGTAATTGTTGCTATCGCTGCATTTTTCGGTTTTAATCACAAATCTGGCGGAAGTAAAACGGCAAATAAAACTGTGAATATTGGAATAATGACAGGAACTAAAGAAGATGATGCCATTTGGTCTACTGTTTCAAAAACAGCCAAAGACAAATACGGAATTACTTTAAAATTCACTCATTTTACAGATTATACACAACCAAATACAGCTTTGAAAAATGGCGATATTGATTTGAATGCCTTCCAACATTATGCTTTCTTGAATGCTTGGAATAAAGCTAATAATGGTGATTTGAAGGCGATTGGAAATACTACAATTTCACCTATTCGTCTTTATTCTAAAAAAATCACTTCATTGAGCCAAATTAAATCAGGAGATACAATTGCTGTACCGAATGATGCTTCAAATGAAAGCCGCGCGCTTTATGTTTTGAAAAATGCTGGTCTGATTGGCCTTTCTGTATCAGGTGATACACTTGCGACGGTTAAAGATATTAATTCTAATCCAAAAAATTTGGTCATAAAAGAATTAGATGCGGCACAAACACCACGTGCGCTTGATTCAATTACAGCAGCAGTAATTAATGACGATTTTGCAACAACAGCAAAATTAACGGTTGAAGAGTCTATTTATACTGAACCTGTAAACAAAGATAGTGAGCAATGGATTAATATCATCGTTGCAAATAAAAAAGATGAAAATAACAAAATTTATAAAGAAGTAGTCAAAGCTTACCAAACTGAAGCAACGAAGAAAGCAATTGAAAAAGCTTATCCTGATAAGAGAAAAATTGCTGCTTGGGGATTGAAACTCGACTAGCAAATTCGTTGACGGAGTAACGGTTAGGTCAGAACTTCGGGAGTTTCTATTTTAGAAATTCTTGCCTTAAGGCTAATAAATTTTACTGACAGAAGACTTAAACTGTTTTCAAAACAGTTTGGTCAGTAGAAATTGGAGAAAATTATGAATCCTAGAAATCGTAATATTATTATTGGAATAATTGTGGTTGTTATTATTGCTATTGCTGCTTTCATTGGCTTTGGACATCAAACTAAAGCAAATAAAACAGTCAATAAAACAGTGAAAATTGGAATAATGACAGGAACTAAAGAAGATGACAGTATTTGGCAAACAGTATCTAAAACAGCCAAAGATAAGTATGGAATTACTTTGAAGTTCACTCATTTCACAGATTATACACAACCAAATACAGCTTTGAAAAATGGCGATATTGATTTGAATGCTTTTCAACATTATGCTTTCTTAAAAGCGTGGAATAAAGCAAATAATGGTGATTTGGTGGCCATTGGTGATACTGTAATTTCGCCAATCAGTTTCTATTCTAAGAGTCTTAAGACTTTGTCTGATATCAAAGAGGGCGGAACTATTGCAGTACCAAATGATGCGTCAAATGAAAGTCGTGCGCTTTATGTCTTGAAGTCTGCGGGCTTGATTAAATTGGATGTTTCTGGTCAAACGCTCGCGACAGTCAAAGATATCACTTCAAATCCGAAAAATTTGGTTATTAAAGAACTTGATGCTTCACAAACTGCGCGTGCTTTAGATTCAGTTGACGCCGCAGTTATCAATAATAATTATGCCGTTACTGCAGGTTTAAAGAAAGCTGATGCAATTTTCACTGAGCCTGTCAACAAAGATAGTCAACAATGGATTAATATAATTGTTGCTAATAAAAAAGATGCAAATAGTAGCGTTTATAAAGATGTTGTCAAAGCTTATGAATCAGAAGCAACCAAAAAAGCCATCGCAAAAGCATATCCAGATAAGAGCACCATTCCTGCTTGGGGCTTGAAATTAAAATAATTTCTTTTACACTTAATTGTTTATCAGCATCACAGGAAGTTAGAGTTACTGACGAAATTTCCTATTTTCTGATGAATGGATGAGTTTTCCTGAGAAGTAAATGAAAGTTCTCTGACAGCTTTGTCAGTAGAAATTGGAGAAAATTTTGAATCCTAAAAATCGAAATATTATCATTGCTGTTGCTGTTCTTATTCTTGTTGCGCTGGTTGCCTTCTTTAGTTTGAACCATCAAGGAGGAGTGAAAGCATCTGCTGGCGAAAAAACAGTCAAAGTTGGAATTATGAGTGGCGACAAACAAGATCAGGAAGTTTGGAAATCAGTAGCTAATACCGCTAAAGAAAAATACGATTTGAAGCTGAAATTTGTTTATTTTTCTGATTATAATCAACCAAATGAAGCTCTTCTGTCAGGAGATATTGATATCAACGCTTTTCAGTCTTATAATTATGTAAAAACATGGAATAAGGCGCACAAGAGTGATATTGTTGCTGTAGGCAATACTTATATCACACCTATGCACATTTATTCAAAAGAAATTAGCAAATTGTCAGATTTAAAAGAGGGTTCAACGGTTGCTATTCCTAATGATGCTTCAAATGAAAGTCGGGCATTGTTTGTACTCCAAAGTGCAGGTTTGCTTAAATTGACAACTAGTGATTCAAGTAAACTGGTGGGCTTACCAGATATCACAGAAAATCCTCATCAATTGAAATTCAAAGAAGTGGATGCAAGTCAAACACCACGTGCTCTTGATTCAGTTGCTCTTTCGGTGGTTAATTATAATTATGCGACAGCCGCTAGTTTGCCAAAATCTGAATCAGTCTTCATGGAGCCACTTAATAAAACTTCTGCTCAATACATCAACTTTATTGCTACGACAAGTAAAGAAAAAAATAATAAAGTTTATAAAGAAGTTGCCAAAGCCTATGCTTCAAAAGCAACAGAAAAAGCAATCAAAGAACAGTATCCTGATGGTGGAGAATTGCCCGCTTGGGACTTGAAACTTTGAATAAATACGCTTCAGCAGCTGAGGACAAAAAATTATTAAGCTCCTAGAAATTGTGAAAGAAGAAAAATATGGGGAAATTAGCGATTGTAACGGGAAGCGGACAAGGTATTGGGGAAGGTATTGTCTATCGGTTAGCAAAAGATGGATTTGCGGTTGCCGTAGCAGATATTAATCCTCAAACAGCAAAAAATGTTGCAAAAACTTTGATAGATAAAGGATTTGAAGCTAAAGCTTACGTGCTTGATGTTGCGAACCGTTCGGCAGTTTTTCAGCTTATTGAACAAGCGGTGAGTGATTTTGGTGAACTTGCTGTATTTGTTAATAATGCTGGGGTTGCTTTTATTGATAGCATTATAGATTCTGATTCAGAAAGGGTTGAACGACTATTTGATGTCAATATCAAAGGTACTTATTGGGGAATACAAGCAGCAGCTACCCAATTTAAAAAACAAGGTCATGGCGGACGAATTATCAATGCGGCTTCGCTTGCAAGTGTTGAAGGTTCTGCCTTGCAAAGTGCTTATTCTGCTTCAAAATTTGCAATACGTGGATTGACACAGTCGGCAGCGAAAGAACTTGCAAAAGACTATATCACAGTGAATGCTTATAATCCTGGAATTGTACGCACCGCTATGCGAGATGAGATTGATAAAAAAACGGCTCAAATCAAAGGAATTAGCATTGAACAGCAACAACAGAATTGTTTGAATGAAATCTACCTCGGACGTGAAGGAAGACCAGAAGATGTTGCAGAAGTTGTGGCCTGGTTTGCTTCAGATGCAGCAGAATATATTACAGGACAATCTATCTTAGTGGATGGCGGGATGAGATTCAATTAGCAAGAAGGAAAAAATATGAATGTAAAAAATCGGAGAATATTAATTACGATTATTATTCTTGTATTCATTATTATAGTAGGCGGGATTTTTGCCTTTTCTCACAGTGGTAATAAATCAAAAGTTTCTTCAAAAATTGTAAAAATTGGATTGATGCCTGGTGGTAAACAAGAAGATGTCATTTGGAAACAAGTTCAAAAAAATGCTAAAGACCAATTTGGGATTACATTGAAATTTGTCAATTTTACTGATGGAGATGAGCCTAATAAGGCTTTGGTCAACCATGAAGTAGACCTCAACGCCTTTCAACATTATGCTTATTTGAAATCATGGAATAAAGCTAATAATGGAAATATTGTGTCAATTGGTGATACAATTATTACGCCGATTCATTTATACTCAACGAAATACAAAAAGGTCGATGAAATTCCTGATAAAAGTACGATTGCCATTCCAAATGATATCACAAATGAAAGCCGCGCACTTTATGTTTTAAAAAATGCGGGACTCATTAAACTAGACACCTCTAGAGGAGTATTAGCAACGGTCAAAGATATCAGAGAGAATCCAAAAAGCTTAATTATCAAAGAAATTGATGCCAGTCAAACACCACGTGCGCTTGATTCAGTTGCTGCAGCAGTCATTAATTATAATTTTGCTATTTCGGCAAAAAATTCTGATAAAGAATCAATTTATCAAGAACCATTAAATGAAGATTCGGCTCAATGGATTAATTTTATTGCAGCAAATCAGTCTGATAAAAACAATAAAGTTTATAAAGAAGTCGTCAAGGCTTATGAACAAAAAAATATCGCTGATATCATCAAAAAAGAATATCCAGATGGAGGAGAACTCCCCGCTTGGAATTTAAAATTGTAAATAAGAAAACTCGTCTTTGACGAGATTTTCTGTCAGTATTAACAAAGCTGAATTTTACTGACGAAAGTTTAGGAAAAGCTTTGTCAGCACTGACAGAGAATGAAAAAGATAAAGGAAGTAAGTATGACAGCAATTATTGAATTAAATAATCTTTCTGTGCAATTTCATCAGAAAGGACGATTAGTCACGGCAGTGAAAAATGCCACTTTACACATTGAAAAAGGGGATATTTATGGTGTGATTGGTTATTCTGGAGCTGGGAAATCAACTTTGGTTAGAACCATCAATCTGCTTCAAAAACCAACCGAAGGTCAAATTGTGATTAATGGTGAGAAGATTTTTGATAGTGAAAATCCCGTGAAGTTTACAGGTGCAAAATTACGTGAATTTCGTCAAAAAATTGGGATGATTTTTCAACACTTTAATCTTCTGAGTGAGAAAACTGTTTTTAATAATGTGGCTTTTGCTTTGCAACATAGTCAAATCGAGGATAAAAACGGGAAAAAACGTTATCTCACAAAGAAAGAAAAGAACGATAAAGTCACAGAATTATTAAAATTGGTTGATTTAGCAGACCTTTCTGATAAATATCCGGCACAACTTTCTGGAGGCCAAAAACAAAGAGTAGCGATTGCACGTGCTTTGGCTAATGACCCCGAAATTTTGATTTCAGATGAAGGGACCTCAGCCCTCGACCCGAAAACAACCAATCAAATCTTGGATTTGCTCAAATCCCTTCATGAAAAATTGGGAATTACAGTGGTTTTGATTACTCATGAGATGCAAGTGGTTAAGGAAATTGCTAATAAAGTAGCCGTTATGCAAAATGGTGAAATCATTGAACAAAATTCTTTAATTGATATTTTTGCGCAACCTAAAGAAGCTTTGACCAAACAATTTATTGAAACTACAAGTTCGGTCAATCGATTTATTGCCAGTCTTTCTAAGACAGAACTTCTGGCTCAATTAGCAGATGATGAAGAATTAATTCACTTAGATTATTCAGGTTCAGAACTTGAAGACCCAGTGGTTTCTGATATTACGAAAAAATTTGATGTAACGACTAATATTTTCTATGGGAATGTTGAATTACTTCAAGGTCAACCTTTTGGCTCATTAGTCTTGACCTTAAAAGGTTCAAGTGAACATCGAGCTGCCGCAAAGGCATATTTTGTTGAAAGACATTTGAAATTTGAAGTTTTAGGTAAAATTGAAAGGACGGTAGACTAATGGCAGAATGGTTTGCACATACATTTCCTAATGTAGTTTATTTAGGATGGACGGGCGAGACAGGTTGGTGGACAGCAATTGTTCAAACGCTTTATATGACATTTATTTCGGCACTTATTGGTGGCTTATTGGGATTGATTTTCGGAATTGGGGTTGTTGTGACTGCTGAAGATGGAATTACACCCAATCGACCATTATTCTGGATTTTAGATAAGATTGTCTCTATCGGACGCGCTTTTCCCTTTATTATCTTATTGGCAGCCATTGCGCCCTTGACTAAAATATTAGTGGGAACGCAAATTGGTGTAACAGCAGCCTTAGTTCCCTTGGCCCTTGGAGTTGCTCCTTTCTACGCTAGGCAAGTTCAAGCATCACTTGAGTCTGTTGACCACGGGAAAGTAGAGGCAGCTCAGACGGTGGGGGCAGATTTCCTTGACATCGTCTTTACTGTTTATCTTCGTGAAGAACTGGCAAGTTTGATACGGGTTTCAACGGTTACCTTAATTTCCTTGATTGGTTTGACCGCAATGGCCGGTGCGATTGGGGCTGGTGGACTTGGAAATACTGCTATCTCTTATGGTTACAACCGATTTGCCAATGATGTCACTTGGTTTGCTACGATTTTGATTTTGATTTTTGTTTTATTGGTTCAACTTGTCGGGGATTTCTTGGCAAGACGCGTTTCACATCGATAATTAAATAAATAGACTTAAGTCTATTTGATTAAAGGAGAAACAATGAAAAATAATTCTGTAAAAATTGTTGTTGCGACTGGAATTGGTGCCGCTCTATTTGTAATTATTGGCTGGTTGATTAACATTCCTACGCCAATTCCAAATACTAGTATCCAATTACAATATGCTGTACTTGCCCTATTTTCGGCCTTGTTTGGCCCTCTTGCTGGCTTTTTAATTGGATTTATTGGTCATGCCCTCAAAGATTCATTTCTTTATGGGGCTCCTTGGTGGACTTGGGTTTTAGGCTCAGGTTTGATGGGACTATTTCTAGGCTTTGGAGTAAAAAGAGAAAGTTTGACTCAAGGGATTTTTGGAAATAAAGAAATTATTCGTTTTAATATTGTCCAATTTTTGGCAAATGTAGTCGTGTGGGGTCTAATTGCTCCCATTGGGGATATTCTGGTTTATAGTGAACCAGCTAATAAAGTCTTTACACAGGGAGTAGTTGCAGGTTTAGTTAATGCCTTAACGATTGCTGTAGCCGGTACTTTATTGCTCAAACTTTATGCTGCGACACGAACAAAATCAGGAACACTTGATAAGGAATAAATATTTTTAACATCAGATGTGCTAGAATAAAAGCAGCAAATACTTGCTGCTTTTGCGCTTGTTTCCTTAGAGTGAGACCATTGTCTAAGAATGTTTGTAATTAATAAGAAGGGTGAAAATGGAACCATTAATCTCGTTCAAAGATTTTACATTTAAATATGATTTGCAAAAAAATCCAACATTAAAAAAGATAAATTTAGAAATTTTTCCTGGCGAAAAAGTACTGATTGTTGGACCATCTGGTTCAGGAAAATCAACCATTGGCTCATGTCTGAATGGAATATTGCCCCATTTGTACAAAGGGGAGGCAAGCGGGGAATTATCAATTGCAGGCTTACCTTTTGGGACTTCAATTACTGAACTATCAGAAAGAGTATCCACCGTGCTCCAAGATACTGATGGACAATTTATTGGCCTAAGCGTAGCTGAGGATATTGCTTTTGCTTTAGAAAATGACGGTCTGATTCATGATGAAATGGTCAGCAAGGTCGCCTATTGGTCAGAGAAAACCGAAAGCAAGAGCCTTTTGAATCATCGTCCTCAAGACCTGTCAGGTGGACAAAAACAAAGAGTTTCTTTGGCGGGAGTTTTAATTGATGAATCACCAATTTTACTGTTTGATGAGCCTTTAGCCAATTTGGATCCACAAACTTGTGGAGAAACAATAGCTTTAATTAAAAATATTCATGAAGAAAATAATGTGACGACAATTATCATTGAACATCGAATTGAGGAAGTTCTATCACTAGGAATCGATAAAATTGTGGTTGTCAATGAGGGTGAAATTGTTGCGATTGGTAGCCCTGATGAGTTATTGAAAACAGAAGTTTTCAGAGAAAATTCTTTACGTGAACCACTTTATTTATCAGCATTAAAGGCTGTAAAAGTGGCTGACTCACTGACAAATTTTTCTGATTTGAAAACGTTAGATGCCCCAAATCTAAAAAAAATACTGACAGATTTTACAAGCTCTTATAAAGTGACTGACAAAGCTGTCAGTAAAAATAATATCCTGTCAGTAAAAAATTTGACGGTAAATTTTGGTCAACATGAAGTTCTAAAAGGAATAAATTTAGAGATTCAAGAAGGAGAAAAAATTTCGATTGTTGGGAAAAATGGCGTTGGGAAATCGACCTTTGCGAATGCGCTCTGCCATTTTGTTGAAGCCAGTGGTGAAATTTTGTATCGTGGGCAATCAATTGTTAATGATTCTATTTCGGAACGTGCAGCAAAAATTGGTTATATTATGCAAAATCCAAACCTTATGATTTCGCAAAATATTGTCAGTGATGAGGTGGCCTCTGGTTTGAGACTTCGTGGGTTTGATGAAGGAGTCATTAGTGAAAAAGTTGAAGAAATTTTACAGGTTTGCGGACTTTATCCATTTAGAAATTGGCCAATTTCTTCTTTGAGTTATGGACAGAAAAAAAGAGTAACAATTGCCAGTATTTTAATTTTGGAGCCAGAAATTTTGATTCTTGATGAGCCAACTGCTGCTCAAGATTTAAAAGCTTATCGTGAAATCATGGATTTTCTTGACCAACTTAATCATCGTCTTCATTTGACAATGATTATGATTACGCACGATATGTATTTGATTACAGAATATACAGATCGGACTCTAGTTTTTGCTGACGGGAAAATTGTTGCTGACGAAAGTCCATTTGAAATTTTAGAAAATGAAAATTTTGTTAAGATGGGAAATCTGAGTCAACCCAGTCTTTATCAACTTGCGAGAAAAGCTGATATTAGTCCAATTTCACTGACAAAAGCTTTTATTAATTTTCAAAATCAGGAGAGATTAAAGCATGAATAATCAACTTAAAGTCTTAGGCTATCAAGCCGGAAGTGGTTTTATTTATCAACTCAATGCGACTGCCAAGCTCTTGTTTTTTCTTTTGATTTCCATCAGTAGTATGGTCACTTATGATACAAGATATCTGACCTTTGTAGCTCTCTTTTCTATGCTCCTCTTTTACTTTTCGAAGATTCCTTTTTCGTCAGTCAAACGAGTCGCTCAGTTTGCCGCCCTTTTTGCTTTCTTAAATCTCCTATTTGTGTTTATTTTTGACCCTGGCTATGGTGTAAGACTCTATGATTCTAAAACGATTATTTGGGGGCCTTTAACTTTAGAAGAACTTTTTTATCTCTTTAACCTCGTCTTGAAATATTTTTCGACCATTCCACTTGCCTTATTGTTTATTTTAACGACTAATCCGAGTCAATTTGCTAGTAGTCTGAACAAAATTGGTCTTCCTTATCGTTCCTCATATTCTGTATCATTGGCTTTGCGCTATATTCCCGACATGCAAGAAAAGTTTTTGGCTATTCGTAATGCTGGGCAAGCTAGAGGAATGGATTTATCAAAAAAAGTAGGTCTTTTTTCTCGAATAAAACTAAATGTTCAATTGTTATTGCCTTTGATTTTTTCTAGCTTGGAGCAAATTGATACCATTTCAACAGCAATGGAATTACGACGATTTGGGAAAAAGAAAAAAAGAAGTTGGTATTCATATCAACCATTGAAAGTAAAAGACTACTTTGTTATCTTACTCGCACTTTTAGGAGTGGCTCTTGTAATTCTTCTGTTTTTTGTTAATCAAGGGCGATTTTTTAATCCCTTTCATTAAAAAAGCCTGCACAAGTTATCCTTTGTAAGTCTAATAGCTAATCTGGAGTCCATATTAGCTATTTTTATCGTATTTTACTAAAAGTCTTCTTTCCGCTCAAAAATTCAAAACTCCCTTCTCAAACTTTGAAAAGGGAGTTTATCTTTGTTCTGAGGCAAGTTTTTTGCTTTTTGTTATCTTGCAAAAATGAGTGGAAAATGGCATAATAGGACTTGTAAAAAACTTTTGACAAGCCGATTGTTTGCAAAAGCTTATAAAATTTGAATTAAATCTATAACAAAGAACTTCCAAAAGAATTAGAAGGGAAAAACATGGAAAATAAAATACGTGAATTGCGTCGTTTGTCTCATCTTTCACAAGAGGATGTTGCTCATATCGCACATGTCTCGCGGCAGACGATTAATGCAATCGAAAATGACAAATACGACCCTGAGTTGACTCTTGCTTTCAAACTTGCCGAAACCTTAGGGACAACCGTTGATGAGCTTTTTAACTATCAACCAACCGTTGTGAAAAGGAAAGAAAACGATGTATTTTGGTGCGAAAAATATCAATGTGTCTTATGGAAAAGAGCAGGTATTGAAAAACGTAACGCTGTCGATTGAAAAAGGAAAAACGACAGCTATTATTGGAGTCAATGGTTCTGGAAAATCAACGATACTAAAAGCCCTAGGGCGCTTGATTAAAGCAGAAGGTCAGGTTATTTTTGATAATCAGCCCTTAAGCAATCATTCAAATCGGGAGATTGCTCGCATTTTAGCCCTATTGCCTCAATCAATTACTGCTCCCGCAGATATTACAGTCTATGAGCTTGTTAGCCTAGGACGTTTCCCACACCAAAAACTGATGCAACAACGTTTATCAAAAGAAGATATTACTTTTATTGAGGAATTAATGAGGGAAACAAATGTTTGGGATATTCGTGAAAGTAAAGTATCAGAACTTTCTGGTGGGCAAAAACAAAGAGTATTTATCACAATGATTTTAGCCCAAGATAGTGAGATTATTTTACTAGATGAACCCACAACGTATTTGGATTTAGCTCATCAGTTGGGTATTTTGTGTCTGCTTAAAGATTTAGCGACAAAGCGAAATAAAACCATTGTTTACGTTATTCATGATTTGAACCATGCCGCTCGTTTTGCTGACAACCTAGTTCTCGTCAAAGATGGGGAAGTGGTCGAGCAAGGGACTGTTGATGACTTATTTACTCAAAAAACCTTGAAAGAATGCTTTGGATTGGACGTTACTTTAGGATGTGATACCTTTACCAAAAAATTAATGATTACTGGGGTGAAAGATGCCTAAAAAACATTTTCTGACAATCTTTTTTGCCCTAGTTTTTTCTTTACTTTTTTTGTCAGTTCTTTATCTGATGTTAGGAAACAAAAATGTTCCACTGACAGAGTTATCCACAAATAAAATGGTTTTACAATTACGCTTACCACGATTGATAAGTCTTTTTCTAACTGGATTTCTCCTGTCGGTCAGTGGATTTCTAGTTCAAATTATGACCAGAAATCCAATTACTGAAATGTCTACTCTAGGAATTTCTGGCGGTTCAAGTCTGGCTTTATCTCTTTTGTTGACTTTGGGTTGGTCGACAAATGATGGAATTTCAGTCATGGTTTCATCACTAGGAGCATTTATTGCTCTAGCCGTCGTCATGCTTTTGACTGCCAGGACACATTTTCAACCCTTAAAAGTTGTTTTAGTTGGAACATCAGTCGGACTTTTTGCAACGAGTTTAGCGAGCTCAATGACTTTTGCTAGTCATGATAAGCAGGCTTATTTTCGCTGGATTGTCGGGTCTTTTTCTGGTATAACCAATACTAAAGTTCTTTTAATGGCAGTCGTGAGTCTGATTTTTCTCCTACTCTTGCTCCTATTCTCTAAACAAATTTATTTATTAAACTTTGGAGACGAGCTGGCCCAATCTTTCGGAGTTTCCGTAAATTTTGTCCGTCTACTCATTATGTTTTTAGTTGCTCTTGCTTCGGGTGTGACCGTTGCCTCAGTTGGAGTGGTTAGCTTTGTTGGTCTGATAGCTCCACATATTGCCAAGAAAATTGTTAGAACGAATTTTTGGCAAAATGTGATTTTGTCCGTGCTGACAGGGATGCTTTTGCTTGTTTTGGCAGATTTGGCGGCTAGGAATTTATTTAAACCATACGAATTTCCAGCAGGAAGTTTAACCATGCTTCTGGGGGCTCCTTTCTTTTTGTGGGTCATTACAAAGGAGGCGAAATAAATGAAAAGAAAATTCACTTTACTTTTTGTCCTTCTTTTGGTTTTGATTGTGGCTGATTTGACACAATTTTCGACTAATTCTCAAATCCTATCTATTTTGATTCCTAATTTCCGTTTACCAAGATTAATAACTATTTTGTCAGCAGGGATTGCCCTTTCATTATCCGGTTATATCATTCAAAATATCACAGAGAACCCTCTTGCTGATAGTGGAGCAATTGGGATAACTTCTGGTGCATCAGCAGGAAGCGTCGCCTTTTTATTAATTGCTGATCATTTTAAATTGACGGGCATTTGGAATTTTTCTTATCCCCTATTCGCCTTAATTGGTGCCCTTCTTTCTTTTGCTTTAATTTATATTTTTGCTCTGAGAAAGCAAGTGAGCTCTGTCAGAGTACTCTTGACAGGGATTGCAATTACAGCTTTTTTCCAAGCCCTGATTACGATTGGTCAACTTTCTGTCAATGCTTTTGATTTTCAGAAAGTGGCAGTTTGGCTGTCAGGAGATATTTGGCAAACGGGAACCACTTATCTGATAATTTGTATTTTATTATTAGTCATCGGATTGATAATTCTCCCTTTTTTCCTCAAAAAACTTGAAATTTTATCCTTGGGAGAAGAAATGGCGACGGTTTTGGGACTTGATGTTCCCAAAACTAAAATCTATCTATACTTGCTGGCTTTACTTTTTGCAGCTGTTGGTGTTTTATTGGTTGGTGGATTAGCCTTTGTTGGTTTGATTGCTCCGCACATTGCAAGTGAAATTGTTGGATTTAAATCACGGAAAAGCCTAATCGCAACAGCTCTTTCAGGGATGATTATATTATCTTTTGCTGATATTATCTCCCAAATGATTATAGCTCCATCAAGTTTACCTTTGGGCTTTGTTGTCGCCTTTATTGGGGCTCCATATTATATTTATCTTATACAAAAAGTTTAAGAAATTAATTTACTTTTGTAAATTTCTTATAAAAAAATAATGGTTCATTTCTAAAAAATGACCTAAAAATAGAGGAGATTCTTTTGAAAAAAGTACTCACAACCCTAATTGCTGCAGGAGCTTTACTTACTTTAGCTGCCTGTTCTCCAAATTCATCATCAAAAAAATCAACATCGAGTGAAGACAAAGTGACCTTTCACGCTTTGAATGGTGATGTTAAAGTTCCTAAAGATCCAAAACGTATTGCCGTTCAAAATTACCCAGATGAAGTGGCTTCATTAGGTGCAAATGTTGTTGGAACAGACTCATGGGCTTTCCCAAATACCTTCTTATCGAAAGAACAAAAAAAGAATATGGTTGATTTGGGAGCACCAAAATTCAATATGGAAAAATTGATTGCTCAAAATCCTGATTTGATTATTACAGTTGATAAAGACCAAGTGGCTGACTATCAAAAAGTGGCACCAACTGTTCTCGTTAATTATAAAGATCTTTCAGGAATGAATAAATCACTTGATTACTTTGCTAAACTTCTTAATCGTGAAGATGAAAAAGCAAGTTTCCTTAAAAACTTTAAAAAAGAAGCTGATAAACAAAAAGAAAAATTGGCTAAGGTTGATGTTAAACCAGCTAAAAATACCATTTCACTTCTTGAACTTCAAGGAGATAAGGTTTATGCCTTTGGAGATAATTTTGCTCGTGGAGGACAAGCCTTAACAACTGGTTTAGGCTTTAAAGAATCAAGCAAAATGTCCGAACTCTCAAAAGGGGTGGGTTATGCCGAAGTAAATACAGAAAGCTTGGGCGAATTTGATGCAGACTATATCTTTATTGATTTTGCAGAGAAAGATAAAGAACAATATGCTGCTCTAAAAAATAATCCGGCTTGGCAAAATCTTAAAGCGGTTAAAGAAGGACATGTCATCACAATGGACTACGACAAAGTTTACTTCTTTGGCGGACCAACAGCGGCTAAAAAAGGGCTGTCGCTCTACACTGACGCTATCATTAAAGCTACAAAATAAAAAGAAAAAGTGTATAATCAACTTATACACTTTTTTTGTGAAAAATTAAGGACTTTATGACATGAATATTAAACAATTACGGTACGTCGTCGCCATTGCTAATAGTGGAACTTTTCGTGAAGCCTCAGAGCAACTCTTTGTTAGTCAACCCTCAATGTCAATTGCAGTAAAAGATTTAGAACAAGAACTTGGCTTTCAAATTTTTGAAAGAACAAATACAGGCGCAACTTTGACTATTGAAGGCGAACGATTTTATGAACAAGCACAAACTGTTTTACGTAATTTCGAAAGCTTTGAATCGAAATATTCTAAACCTAAAGAATCAGACAAAACATTTTCAGTTGCTAGCCAACATTATGATTTTTTAGCACCGGTCGCCGTTGAATTTGCGAAGAAAAATCCCGAAATAAAGAATTTTAGAATTTTTGAATCTACCACTTATAATATTTTACAAGAAGTGGCACAAGGGCATAGCGAACTTGGGGTCGTTTATTTGAATAAACAAAACCGCTCAGGGATTTTAAGAATGCTCAATAAACTTGAATTAGATTATGAAGAGATTTTCTTATCGCAAACGCATATTTATATTCGCAAAGGACATCCACTCGCTCAGCGCGAGACGATTTCAGATGATGATCTAAAACCGCTAGATCGTGTTCGATTTACCCAAGAAAATGAACAGTTTCTTTACTATTCAGAAGATTTGGTTGAAACTTTTGAAAATACATTGATTTATAATGTTACTGACCGAGCTAGTTTAAACGGTATTTTAGAACGAACAGACGCTTATGCGACAGGTCTTGGCTTTATCGATAAAGCAAGTGTTCACAACGTGACTGTTGTTCCTATGCAAGGGGATAATGGAAATAGTTTGATTTTAGTCAAACACCGTGGACATTTACTTTCAAATGCGGCAACTTCTTATAAACGCAGCCTTGAAGTTTATTTTGAAAACTATGAATTCTAAAATAAAAATACTCTCTGATTCATTTATCAGAGAGTATTTTTTTTAGGATTACTAAAACTTCTTACTGAGCTTTTTGTTTTTGGGCTATGCCAATGAGAATCATTGCGAGCAAGATGATAACAATTCCTCCGATAGGCGTAAAGACAACACTAGAGGTTTTGGAAATTTGGCCTCCTACAAAAGAACCAAGAGTAATTCCAATGTTAAAGGCTGCAATATTGAATGCAGAAACCAGAGTAATATCTTTTGGAGTGAATTTTTCGGCCAGTTGAACAACATATAATTGTAAACCAGGAACATTCATAAAAGCAAAGAGTCCCAAGAGTAATGTTGCAATCAATCCCAAAGGTTGAGAAGCTAAGCTTGTACTGATAAAAAGAAAGAGCAAGCTTAGGGCAAGAGCCGCAAACATTTTTTGCAAAGCAGGAAGGATATTTTTATTTGCTAGATGTCCACCTAGTGAATTACCAATGGCAACCATCACACCATAGGCAACTAAAATAATAACGACTGTACTTGCTGAAAATCTAAAAGTCCCTTCAAGTATGGGGGTAAGATAAGTGTAAGCAGCGAAAGTTCCACCATATCCAAAAGCAGTGATAAAGAAGGACATCATAATTGATTTATTCGTGAAAATTCTTACAAGTCTACTCAAGTTGATTTTTCCAGGGATTGGAAGACCTTTAGGAACAAGAATACTTGTAGCTATCAGCCCAATCAATCCAATGACAACAATGAAAATAAATGACATGTGCCAAGTAGAGTGTTGACCAATGAAAGTTCCCAAAGGAACACCGATAACTGTAGCAACTGTAAGTCCTGTAAACATTAAGGCAATTGCTGAAGCTCTTTTTTCAGGACGAACAACATCAGCGGCAATGACTGTGGAAATGGACATGAAGATCCCATGGGCAAGTGAAGCTAGCACCCGTCCAACTAAAAGTAAAATAAAAGTTGGGGCAAAGGCTGAGAGTAAATTACCAAGGATAAACAAAATCATAATGGCAACCATCAAAGTTTTTCGATTCCAAGTTCCTGTGAGAATAGTTAGTAATGGTGCACCAACCGTTACACCTAGCGCATAAAGAGAGACTGTTAAACCGGCTTGCGATAAACTAATATTAAAAGTGTTCACAATCATTGGCATTAAACCAACGCTGATAAATTCGGTTGAACCAATTGCAAAAGCATTAATCGCTAAAGCAAGAAGTGTAAGACTAGGAGAGATTTTTTTCATTATATTTCTTTCTTAAAAATTAAAAGTATCTGGGTTAGGGCCAACACGAAGGGCTTCATTTAATGAGTTTAGGGCCTCCATATCTTCTTGGTCAAGTGCAAAATCAAATATTTGTCGATTAGCAATCATTCGCTCACTCTTGATTGATTTGACATTGACTAAAATCTCTTGTTGAATATCCCAACGAAGAATAATTTGGGCAACAGATTTTCCATGTTTGTCAGCAATTTTTTTGAGCATTTCATTGTCTAATAGTTGACCTTGCATCAAAGGAGACCAAGCTTGAACCTTAATATCATGAAGTTTCAAAAATTCACGAAGTTCTTTTTGTGAAAGCTTAGGGTGAAGTTCAATTTGATTTAATACTGGTTTTATTTCAGCATAGCTAAGAAGTTCTTCTAAATGATGTTTTTGAAAGTTGCTGACACCAATCGCTTTAACTTTTCCCGCTTTATATAAATCTTCCATTGCTTTCCAAGCTTCTTTGTAAGCATAATTAGTGCCAGGCCAATGGATAAGATATAAATCAAGATAATCCAAATCTAATTTTTTCAAACTTTCTTCAAAGCTTTGAATTGTTTCTTTATAAGAATGATTGTCTCCCCAAAGTTTTGATGTGACAAAGAGATCTTCACGAGTAAGCCCTGTCGAGGCCAAACCTTCTTTTATTCCTTGACCAGTCCCTTCTTCATTTTCATAAATTTTAGCTGTATCAATTAAACGATATCCATTGATAATTCCGTTCTTTACCACTTCAGCAGTTTCTTCATTCGGAATTTGAAAGACTCCTAAACCGAGTTCTGGAATTTCAATTTGATTATTAAGTTTCATTTTTTGCTCCTCATCTATTTTGTTTTGGCAGAAAATTAGTATATAATAAATAAAACCTCTTGAACAGTACCTACTTTTTTGTGTCATACGTACTAAAAAGTAATAATTGGATAGAATAAGGGATTAGAAAGGAAATTAATTTTGAAAAAAATTTATAATATAGGTGTGGAAGCGACAATGGATGTTATTGGTGGAAAATGGAAACCAATTATTTTGTGTAATTTAAGACATAATCCAAGTCGTCCAGGAGAATTGAGAAGACTAATTCCAGGAATCAGCCAAAAAATGCTGACTCAGCAATTAAGAGAATTAGAAATTGATAATATTATCGTGCGTAAGGTTTATAATCAGGTCCCACCTAAGGTTGAATATTCACTAAGTCCTTATGGGGAAACTTTAAATGGCTTACTAGATATTCTTTGTTCATGGGGCGAAGGCCATGTCCAAACTTTAAAAAGTAAAGGTGAAGAAGTTCAAATTTTAGAATAATCTAGTGAATAATGAGTAGCTGATAGGTAAGAGGAGTTAGGAAATGTATCAACCAAGATTCAACAAAATTCATCATATTGCAATCATCGCCGACGATTATGAAAAAGCTCGTCATTTCTATGTTGATATTTTAGGATTTTCAATTATTCGAGAAAATCATCGGCCAGAAAAAGAGGATGTTAAACTTGATTTAAGACTGAATGATGAAACAGAACTTGAATTATTTATTAAATCAGGAGCGCCCGAACGTTTAACTTATCCAGAAGCAAAAGGATACCGACATCTCGCTTTAACAACAACGAATATTGAAGAAGATAGAAATTATTTGATAAGCCAAGGGGTAAAAGTAGAGGAAATTCGGCAGGATGAGATTACTGACAAAAAAATGCTCTTCTTTTATGACCCAGATGATTTACCAATAGAACTTCATGAGTAATTTTTTGAAAAAATCAGATGAAGGAAAGATTTTTATTTTTGCTGACGCTTCTGTCAGCAAATAAAAGGGCTTACATAAAATAAAAGCTAGAAAAAAAAGAAAAAATGTAGTAAAATTAACTTTGTAAGTGAACGAACTAAATGTCGTTCAAGTAAAAAATAAACGGAGAATACACAAAATGCCAAAATTAGTATTTGCACGTCACGGTGAATCTGAATGGAATCTTGCTAACCTTTTCACAGGTTGGGCTGACGTTGACCTTTCTGAAAACGGAACTAAACAAGCGATTGAAGCTGGTAAATTGATTAAAGAAGCTGGAATCGAATTTGATATTGCATACACTTCAGTATTGAAACGTGCGATCAAAACAACTAACCTTGCTCTTGAATTTTCAGATCAACTTTGGGTACCAGTTGTTAAATCATGGCGCTTGAACGAACGTCACTACGGTGGTTTGACAGGTTTGAACAAAGCTGACGCTGCTGCAAAACATGGTGATGAACAAGTTCACATCTGGCGTCGTTCATATGATGTATTGCCACCTGCAATGGATCATGATGATAAATATACAGCTCACGGAGACCGTCGTTATGCTGGTCTTGAAGATTCATTGATTCCTGATGCTGAAAACCTCAAAGTTACTTTGGAACGCGCTCTTCCATTCTGGGAAGACCAAATCGCTCCAGCTTTGAAAGAAGGAAAAAATGTCTTCGTTGGTGCTCACGGTAACTCAATTCGCGCCCTCGTTAAACAAATCAAAAAACTTTCTGATGACGAAATTATGGATGTTGAAATCCCTAACTTCCCACCACTTGTTTTCGAATTTGATGACAATTTGAACGTTCAAAACGAATACTATTTGGCTCCAAAAAAAGCTTAAACATAATTGAATAAGCCATATAATGCTCTGATTTGTCAGTGGAATTTCTACTGACAAATCGGAGCTTTTTTGTATTCAATTTAATAGTTTGTGAGTTTTTAGACAAATTAATTGATTCTTCATTTTTTTCTTGAGATAATTTAATAGTAAAGTTTTAAACAAAAAAAGGAGAACATCATGTCACTAGTTGGTAAAAAAATAGAAGAATTTTCAACAGATGCTTATCTTGGTGGGAAATTTATTAAAGTTTCTGACAAAGATTTTTATGGAAAATGGAATGTACTTTGTTTCTATCCAGCGGACTTTTCATTTGTTTGCCCGACAGAGTTAGAAGATTTGGAAGAAACATATCCTGAATTGAAAAAACTCGGAGTAGAAGTTTACTCTGCTTCAACAGATACTCATTTTGTTCATGCTGCATGGCATGACCATAGCGATGCAATTTCTAAGATTACTTATCCTATGCTTGCGGACCCTTCACAAAAAATTTCACGGGCTTTTGATGTTCTTGATGAAGAAGCTGGACTTGCTCAACGTGGAACACTTATTATTGACCCTGATGGTGTGATTCAAGCTTTTGAAATTACAGCAGATGGAATTGGGCGAGATGCTAGTCAGTTAATTGATAAAATTAAGGCAGCCCAATATGTCCGCAATCATCCAGGTGAAGTTTGTCCCGCTAAGTGGAAAGAAGATGGGGAAAGCCTTCATGTAGGAATTGACCTTGTAGGAAAAATTTAAAATAAATAAGTGAGTCTTGACTCACTTTATTTGTCTTGAAAAATTTAATGACAGAAAGGTTTAATATGATTTTAGATGAAAATCTGCGTTCTCAGTTACTGCCGTATATGGATTTATTAGAAAATCCAATTATTTTAAAAGTGGACGCAGACGATAGTGAAAATGGACAAAAAATAAATGAATTTACAGATGAACTGGCAAGTTTATCAGACTTGATTTCAAAAGAGAAAACAAATCTGAATCATAAACCGGCTTTTTCAATTGAAAGAGAAGGTGTTTCAGGGCTTGTTTTTTCAGGTCTTCCTTTAGGTCATGAGTTAAATTCATTGGTTTTGGCCCTTGTGCAAGTGAGTGGTCGACCACCACGTATTGAACAAGAATTAATTGAACAAATTAAGGCTATTAAAACTTCACTTCATTTTGATACTTATGTCAGTTTAACTTGTCATAATTGTCCAGATGTGGTTCAAGCTTTAAATACAATGACCATTCTCAACCCTAACATTAGTCATACCATGATTGAGGGAGGCATGTTCCAAGCAGAAGTAGAAGCAAAAGGAATTATGGCTGTTCCTGCTGTCTTTAAAAATGGCGAAGAATTTCATAGTGGACGAGCAAGTCTTGAAGAATTGTTGGAAAAAATTACAGGTCCAGAAAGTTCGGATAGTTTCGCAGAAAAAGAACCTTATGATGTTTTGGTAGTAGGAGGGGGGCCAGCTGGTGCGAGTGCAGCTATTTATGCGGCACGTAAGGGAATCAGGACAGGATTGATTGCCGAGCGCTTTGGAGGCCAACCTTTAGAAACTTTAGGGATTGAAAATCTGATTGGAACACCCTATATAGAGGGTGTTCAGCTTGGTCGTCAGCTTGAAGAACACGTAAAAAAATATCCAGTAGATTTGATGAATCTGCAAAAAGCAGTTAAACTTGAGAAAAAAGATTTAATTGAAGTAAGTCTTGCAAATGGAGCAACCTTGAAGAGTAAAGCTGTTATTCTCTCAACTGGCGCTCGTTGGCGTGATTTAGGAATCCCAGGAGAACAACGCTTTAAGAATAAAGGAGTGGCTTATTGTCCTCATTGTGATGGTCCGCTTTTCTCTGGTAAAGATGTGGCAGTTATTGGTGGAGGAAATTCAGGGATTGAAGCAGCGATAGACTTAGCTGGTTTGGTCAACCATGTCACTGTTCTTGAATTTTTACCAGAACTTAAAGCAGATAAAATCTTACAAAAAAAACTTGCTAGTCTAACTAATGTTACTGTTTTGACCAATGTGGAAACTAAAGAGATTCTAGGAGATGAGCAAGTCACGGGGTTGAATTATCAAGTTCGAGGCTCTAAAGAAACGATTCATTTAGAACTTGCCGGTGTCTTTGTTTTGATTGGTTTAGTTCCCAATACTCAGTGGTTGGAAGGGACAATTGATTTGACAGATCGTCATGAAATTGTGACTGATAAGGTTGGAGCAACAAATATTCCTGGTGTCTTTGCAGCAGGAGATTGTACAGATACTGTTTATAAACAAATTATTGTGTCAATGGGAAGTGGAGCGACTGCTTCCTTAGGTGCCTTTGATTATTTGATAAGAAATTAAGTTGTTTTTCTTAAAAAGGAAGCTTGTCTGAGTTTCCTTTTTTAGTCTTTTCATTTTTCTTGATTAAGTTGCGTTTCTCGATTAAACTAGAACTAATCAAAATTGTAAGGAAAACTTTTCATAAATGTGGTAAAATGTTTAAGTACAAATTTTGAATTAAAAAATTATTTATAAAACTCATTCTTGGAGTCCAAATGTCAGTTAATAAAAGAAAAAACGATAAGCGCAATAAAGTCGGTCAGTCTAAAAAAACAAATAAAGAAACAAAAGTATTAAAAGATCCAACAAAATTAATCCCAAAACGCATTAATCTTCTATTTTTCGTTATTTTTGTTCTGTTTATGATTTTAATCGGAAAACTTTTTCACATGCAAGTTTTGAATTCTCATTTCTATGCCGAAAAATCAATTAGCGCCGGTGGCGATGTTCAGATTATCGAAGGAGCTCCGAGGGGAAATATTTACGATGCAAGTGGTAAAGCTTTAGCAACAACAATCCCTGTCCAAGCCGTTGAATTCACACGTAGTCAAAATGCGACAGCAGATGAAATGTATCAGGTAGCGAATAAGCTAGCAACTATTTTATCTAATGATATTGATGTTGCTGATTTGACAACTCGTGACAAAAAAGATTATTTCTTGGCTAATGCTAAAAATTTGGAAAAAATCGCAAACAAGCTAACTGATAAAGAAAAGAAAGATAAACAAGGCAATGATTTAACTGGCTCACAAATTTATGAAGTTGAGCTAAGTAAAGTTAAAGATAGTGACTTGAACTTTACGGCGGAACAAACTTTTGCCGCAAAATTATTCAAAGAAATGAATAGTACAAGTACTTTTAATACTACTAAAATTGCAACTGGAAGTATTACGGCAGAGCAACAAGCGACAATTGCGGAGCAAGAAGGAGATTTGCCAGGAATTACGGTTGGAACTTCTTGGGATCGCTCTTATGCTCAAAATTCGCTAACTCCATTAATGGGGACTATTACTTCACAGAAATCGGGGATTCCGGCGGAAGATTTAGATGCCTATCTTAAAAAAGGTTATCAACGTAATGACCGTGTGGGAACTGGACTTCTTGAGAAAGGCTACGAAAGTGAACTTCAAGGAACGCACAGTATTAGCAAAGTCAAATTTGATAAAAATGGTGATGTTTCTGGAACGAAAACAATTCAAAAAGGAAAACGTGGGGATGATTTAAAATTAACCATTAACCTAGATTTCCAAAATGCTGTCAACGATTTGGTTAAAACACAATTGGACCAATTAATTGCCCAAGGTTATGGTCAGTATAACAGAGGGGCTTATGCTGTTGTTCTCAATGTTAAAACAGGTGCAGTACTAGCCCTATCTGGATATAACCGTGACCCTAATACAGGGGTAATTACGGATAATACACTTGGAACTTTCCAAAGTGTCTTTACGCCAGGGTCTGTTGTGAAAATGGGAACATTGACTGCTGCTTGGAATGCTGGAGTGATTTCGGGAAATGACACTTTAACTGCGCAGTCTATTCAATTTAAAGGTTCACCTCCTATCAATGACTGGTGGGGAGATGCTTCACCAATGGCTTTAACGGCTGTTGAAGCCCTGCAATATTCATCAAATACTTATATGATGCAGTTAGCGATGAGAATGTTAGGGGCTCCTTATACTGCTGCTGGACAATATCTCAATGATAGTAACCGGGTTAAAGTCTATGAGCAGCTACGAAGCGCATTTGCTTCTTACGGTTTAGGGACTTCAACAGGATTCGATATTCCGGGAGAGTCCACAGGATTTATTCCTTCAGCAAAATCTAAAGATGCTTCTGGGGTTAATGTATTGTATGAATCATTTGGTCAGTATGATAACTATACTCCACTTCAATTGGCAGTTTATGCTGCAACTTTAGGAAATAATGGAACACGCTTAGCGCCACACATCGTCCAAGGGATTTATGAGGGCGGAAATGATGGACAACCAGGAACCTTAATTAAAAATATTACGCCTAAAATTATGGATAAGGTTAATATTACTCCAGACAATATGGATGTTCTTCATCAAGGGATGTATGCTGTTGTTCATGGTGCAGGTGGTTTGACCACTGGTAAACCAATGAGCGCTGCAACGGTTTCTATTTCTGGTAAAACGGGTACTTCCGAAAGTACGAAAATATTAGGAGATGGTAGTCAAGTTATCGTAACAGCAAATAATGCAGTTGCTTTTGCTCCGTCAGACAATCCAGAGATTGCGATTGGAGTTGTGTTGCCAGATAATACTGAAAGTAATGCTTCTAGTGGTACGAAGGCAAACCAAAGCATTGTCACTGGAATTACCGATTTATACTACTCAAACGAAGCTTTTCGAACAAATTAAAATAAAAAAGCCCTCTTGAATGAGGGTTTTTCTTTTAAAAATCTTGTCGCATTTCCTTTTCATTTTAAGCCTTTTATAGTAAAATTAATAAATTGAATAAAATATTTACAAGTGAAGAATTGGTGAAATATGTATTATCCAGAACCTATTGCTCGCCTGATTGAGTCATTTTCAAAATTACCCGGAATTGGGCAGAAAACGGCGACACGGCTAGCTTTTTATACGATTGGCATGGAAGATCAAGATGTCAATGAATTTGCGAAAAATCTCTTGTCAGCAAAACGAGATTTACGCTTTTGCTCTATTTGTGGGAATTTAACAGAAAGTGATCCTTGTGCTATTTGTACTGATCCCACACGTGATAGAACAACGATATTGGTTGTCGAAGAATCTAAAGATGTTCTTGCCATGGAAAAAATCCGTGAATATCGCGGACTCTATCATGTCTTACATGGAACAATTAGTCCAATGAACGGGATCTCTCCTGATGAAATTAATGTTAAATCTTTGATTACAAGGTTAATGGACTCAGAAGTTAAAGAAGTGATTATTGCGACCAATGCAACTTCGGATGGTGAAGCAACCGCTATGTATCTGGCTCGAATGATTAAACCTGCGGGAATTAAAGTGACACGACTGGCTCGTGGATTAGCTGTAGGGTCTGATATAGAATACGCTGATGAGGTTACCTTATCAAAAGCCGTGGAGAATCGGTTGGAAATTTGATTTTTTCTGTGGTAAAATAAAAAAGACAATTATTGACGTTTTGTATTATAAAGCAATCTTAAAAATGGTCAGTAAAAAAGAAGCGACTGACAAGGCAGTCAGTAAAAAAGGAAGAAATATGTCAAAAGAAACATTAATTTTGTTGTATGGTGGTCGTTCTGCTGAGCGAGAAGTATCAGTTTTATCAGCAGAATCAGTGATGAGAGCTGTCAATTATTCTCGTTTTATTGTGAAAACTTACTTTATCACTAAGGGTGGTGAATTCATAAAAACACAAGAATTTACTGACAGACCTGCTGAAGAAGAAAAATTACTGACAAACGATTTGGCAGAGTCTTATCCAAAGATTTCACCTGCGGCAATTTATGAAAAAGATGCTGTTGTATTTCCAGTTTTACATGGTCCAATGGGTGAAGACGGCTCTATTCAAGGATTTTTAGAAATTTTGCGTTTGGCATATGTCGGACCAAATATTTTATCTGCCTCAAGTACAATGGATAAATTATTAGCAAAACATGTTTTTGAAGCTGTTGGTGTGCCACAAGTTCCTTATGTTGCCGCTTTTGCTGACGAAAATCAAGTGGAGATTGCTCAAGAAGTCGTCGAAAAATTAGATTTCCCAGTTTTTGTAAAACCAGCGAACATGGGTTCTAGTGTGGGGATTTCAAAAGTTGATGATTTAGCAGATCTTCAACCAGCCTTGAGTGAAGCTTACAAATATGATAACCGTGTGGTCATTGAACAAGGGGTGGATGCGCGTGAAATCGAGTGTGCTGTCTTGGGAAATAATAGTGACGTTTCTGCAACACTTCCAGGAGAAGTCGTGAAAGATGTTGGATTTTATGATTACAACTCAAAATATATTGATAATAAAATCCAAATGGACATTCCTGCAAAAGTTTCAGCAGATTTAGCTCAAAAAATACAAGAATATGCCAAGAAAGCTTATAAAGCAGTTAATGGAGCTGGTTTGTCACGTTGTGATTTCTTTGTGACTAAAGATGGAAATGTGTATCTTAATGAAGTCAATGCCATCCCTGGTTTCACTCAATGGTCAATGTATCCATTGCTTTGGGAAAATATGGGCTTGTCTTACTCTGATTTAATTGAAAAATTAGTTGATTTAGCTAAAGAAACTTTTGAAACACGGGAAAATCATCTCTTATAAAAAATACGAATCTGTCGGTAAATTAATTGCTGACAGATTTTTTCATCAGTAAAAAAGGCAAAAAGTACCACTGCTTATGGGCTGTGTTACTTTTTTCTATAATGCAGAGTAAAAAGTTTAAGTTGATAAGGAGGCCGGATGTAAGAAATTATCATTCTAAGGTATAACCGCAGATAGGGTTGGTTTCATTCGGTCCTAATAAATTGAAAGCCAGTCACACGAAACGTGTTTCATCTGGCTGGCTGTGTTATAATGGAGTCACTATGAAACTCACAATTCACGAAATCGCTCAAGTCGTTGGCGCAAAAAATGATTGGTCGCAACTGGCAGATTTGTCAGTAAATAAAATTGAATTTGACAGCCGTTTAATTGAAAAAGGAGATATCTTTTTGCCACTCAAAGGGGCACGATATGGTCATGATTTCATCGAGATTGCTTTTGACAATGGAGCAATAATTAGCTTTTCAGAAAAAGAAGTTGAACAAGCTCATCTTTTGGTTGATGATAATCTAGCAGCTTTCCAAACATTAGCAAAATATTATCTGGAAAAAACAAAAGTTCCAGTTATTGCGGTGACAGGCTCAAATGGTAAAACAACCACCAAAGATATGATTGCTGCTGTTTTATCTAAAAAATATAAAACCTATAAAACACAAGGAAATCATAATAACGAAATTGGATTGCCTTACACAATTTTACACATGCCAGAGGATACTGAAAAATTAGTATTAGAAATGGGAATGGACCACCCTGGCGATATTGATTTTCTCTCACAACTAGCTCAACCTGAACTAGCTCTTATTACCTTAATTGGTGAAGCTCATCTTGAATTTATGGGTAGTCGTGAAAATATTGCAAAAGGTAAAATGGGTATTACTGCTGGTCTACATGGTGAATTAATTGCCCCTGCTGACCCAATTATTAATGCTTTTATTCCAGAAAATCAAAAAATCAGTCGTTTTGGTTTGCCCGGTGAAGATTTATTCATTACAAAATTAATTGAGCACAAAGAAAGATTGACTTTTGAAACTAATTTTTTAGATGAATCAATAACGATTCCAGTTCCTGGTAAATATAATGCAACGAATGCTATGTTAGCTGCTTATGTTGGCTTACATTATGGATTGACAGAAGCTGAAATCAACAAAGCTTTGAAAGAAGTTGAACTGACCAGAAATCGGACAGAGTGGAAAAAATCTAAAAATGGAGCTGACCTTTTAAGCGACGTCTATAATGCCAATCCAACAGCTATGCGCCTGATTTTGGAAACTTTCCAAGCCATTCCTAAAAATGAAAATGGTCGAAAAATCGCAGTTCTTGCTGACATGTTAGAACTCGGACCAACAGCTGCTCAACTTCATAAAGAGGTGCTGAAATCGATTGATTTCACAAAAATTGATAAAGTCTATCTTTATGGCGAAATGATGAAAAATTTGGCAGATATTTCGACTGATAAACCTGTCAGCTATTTTACAGATTTGGATTTACTGACAGAAAGTCTGTCAGCAGATTTGAAACCAGCAGACCAAGTTTTATTCAAGGGTTCAAACATCATGAAACTTTCAGAAGTTGTTGAAAAATTATAATGACAAAAAAGTACTGACAAGAGTCGGTACTTTTTAGTTTTGTTAAATTGTCAGAAAAATACAATAATATTCTTGACATTAGATTTTCGAAGAAGTATAATAGGTCCACGTTTAATTTTCAGAATAATTAGAAAATTCGATAGTACTTTTAGGATTTGGAGAAACCAGATGAAACAAGCAAAAATTATTGGGCTTAGCACCGTCATTGCTCTGTCAGGAATTATTTTAGTGGCCTGTGGTTCAAAAACAAGTGAGCAAAAAAACATTCAATTTTCAATTCCCACTGATGTGGCCTCGCTGGATACCACAATTTTAACTGACCAGTATTCTTATGATGTTGCAGGAAATGTTGAAGAAGGATTGACACGCGTTGACTCTAAAGGAAATGCTGCCTTGGCTCTTGCAAAATCAATTGATGTTTCAAAAGATGGTTTGACTTATACGGTCACCCTTAAAGATAATTTAAAATGGTCAAATGGTGATAAGTTGACCGCTAAAGATTTTGTTTATTCATGGAAAAGAGCAGTAGACCCTAAAACAGGTTCAGAATATGCCTATTTGATGGGAGCAGTTTCTGGAGCTAATGATATTATTTCTGGTAAATCATCACTTGATACTTTAGGAATTAAAGCCGAGTCAGATACAGAATTTACAGTCACCTTAGCACAACCAACACCATATTTTAAATTCCTTTTGTCAGAACCCGTTTATTATCCACTTGATCAAAAAGTCGTTGATAAATATGGTAAACAATATGGGACATCCTCAGATAAAACCGTCTATAATGGCCCATTCATGTTCAAATCAGATAAAGCTTGGACTGGAACAAATAAGAATTTTTCAATTTATGCCAATCCAAATTATTATGATAAATCAGCAGTTAAGTCTAAACAAATTGATTTTCAAGTCATTTCAAATGCTAATACAGGAGCTCAACTCTATAAACAAGGAAAACTCGACTTTACACTCCTTTCAACAACTGATTTGATTAATGCCAATAAAAAAACAGAGGGTTATACAGTCTTTAAACAAGCACGGACAGACTATATTGAATACAATCAGTCTGGAAAAAATGCCTCAAGTCCTGATGCTCAAAAAGCTTTAGCAAATCAAGACATCCGTCAAGCTTTAAACTTAGCAACAAATCGAGCAGAGGTTGTCAAAACAGCCCTCCCTGGCTCGACCGCTGCGACAAGTTTCACACCAGTGGGGATGAGTAAGACCTCAACGGGAGAAGATTTTGCAACTTATGCCAAACAAGATTATAGTTATGACCCGACAAAAGCAAAGGAACTTTGGGCAAAAGGCTTAAAAGAACTTGGTTTGACCAAACTCAGTCTTAGCCTTGAAGCTGCTGGAGATTTGGCACCATCAGAAGCAACGGCTAACTTCTTGCAAACGGCTTATCAACAAAATCTGCCGGGTTTGACGGTTAATTTAAAACTCGTTCCATTCAAACAAAGACTGAATGATGCGCAAAATGGAAATTTTGACATGGTACTCTCAGGTTGGGGTGGAGATTATGCTGAACCCTCTACCTTCTTGCAACTCTTTACAACAGGTCAATCCTATAATGACGGAAAATTCTCAAGTAAAACCTATGATGATGCTTTTAAAGCAGCAACAACAACACCAGATGTTCTTGAGCCAGCCAAAGTAGACGAACATTATAAAGCGGCAGAAGCAGCTCTTTATGAAGGATCATATATCAATCCAATTGATTTTCAAGCCAATCCAGCTTTAATGAATCCTAAAATCACAGGCTTAGAATTTCATTCAACAGGTCTAGCTTACGACTTAAAATCGGCTTATATTAAATAATTAAAACATAAAGATAAATTTTCTGAAAATTTATCTTTTTTATTGAATATTCTTACTGGTTGAAATAGAATACAAACTATTCAGAGCCTAGCTAGATGAAAGGGTTTTAAAGAAAAAGAGGAGATAAAAATTTTTTTCAAAAGTTTGTGAAAAGTTTCCGCTATTAAAAAATTAAATGTTAATTTTCAGAAAACATAACCATTATACTCTACAATTCAGGTTGAATTAAGTATAATACCAATATAATAAATTTTCTGACAATAATAAAAATTGCGAAGTCAGACACAATTCATGAAAGAGGGAAATTACATGAAGACTTGGAAAAAAGTTACCTTAGGTACAGTTGCACTTGGTTCGGCAGCTTTGCTTGCAGCATGCGGCAATAGCGGTTCTAGCTCATCGTCATCATCAAAAGACATTCAATGGAATTTAACATCACCAATTCAAACATTGGATTCATCACTCGCGACAGATACATACTCAAACATCATTATTGGTAACACCAATGCAGGTTTGACACGTGTGGACAAAGATGGTAAAGCACAGCCAGAATTGGCAAAATCTGTTGATGTATCAAAAGATGGCTTGACTTATACTTTCCATCTTCGTGATGGCTTGAAATGGTCTAATGGCGATGCTTTGACTGCTAAAGACTTCGTTTATTCTTGGCAACGTGCGGTTGACCCAGCGACTGCTTCAGAATACGGATACCTCCTTGGCCCAGTAAAAAATGCCAACGAAATCAATGCAGGTAAAGCTGATAAATCAACACTTGGTGTTAAAGCAACCGATGATACAACATTTGTTGTCACACTTGCACAACCAACACCTTACTTTGAATTCTTGACAGCTAACTCTGTTTATTTCCCACTCAACCAAAAAGTTGTTGAAAAATACGGAAAACAATACGGAACATCATCAGAAAAGATGGTTTACTCAGGACCTTATAAATTTGAAAAATCAAAAGGTTGGAACGGTTCAAACCAAACATTCTCAATCGTGAAGAATGATGATTAGTGGGATAAGAGCGCAGTTAAGACTAAAGAAATCGACTTCCAAGTTGTTCAAGATGTTAAAACATCATTTAACCTTTACAAACAAGGTAAAATTGACCAAACAGGTATCGGTGACCCAGACCTTTACAAAGCAAACAAAACAGATAAGAATGTTGTCTCTCTGAACGAAGCAACTACTTCATATGTCCAATATAACCAATCAGGCAAAAATAAAGCCCTTGCGAATAAAGATATTCGTGAAGCCTTCAACCTTGCAACTGACCGTAAACAATATGTTGACACTGTAACACCAGCTTCTACACCAGCAACTGGATTGACACCAGCAGGTATGGCTAAAACAAATACTGGTGAAGACTTCGCTAAATATGCTGAACAACCTTACAAATACGATGTCTCGGCAGCTAAAGCCGCTTGGGAAAAAGGTTTGAAAGAAATTGGGGAAACTAAGCTTACTTTGACTTTGACCACTGACGATACAGCAGCGGCTAAAGACTCAGCAACATTCCTTAAGCAAGCATGGGAAGAAAAACTTCCAGGTTTGACACTTAACATCAAGTCAGTACCATTTAAACAACGTTTGAATGACTCAACGACTGGGAACTTCGATATGGTTATCTCACTTTGGGGTGGTGACTATGCTGAACCATCAACATTCCTTGATTTGTTCACATCAACTTCACCAAACAATAATGGTAAAATCAATAATGTTACTTATGATAAAGCCATTAAAGCTGCTGAAGTGACAGACGCACTTGACCCTGAAAAACACTATGCAGATTACAAAGCTGCCGAAGAAGCACTTTATACAGAATCAAATATTAATCCGCTTTACTTCCGTACTTCACCAGTTCTTCGTAACCCTAACCTTAAAGACGTACGTTTTGGTTCAACTGGTTTGACTTATGACTTCAAAACGGCTTACCTCAAATAATAATAGAGTTTTAGAGCAAGAAAGTTAGGATTGGCAGATTGCCAACCCTATCTTTTCGCTTAGATTAGGAAATTTTTTATGGTTAAATATATTCTTAAACGTTTGGGGCTTTTGCTTCTAACTTTGTTCCTGATAGTGACATTGACTTTCTTTATGATGCAAGTCATGCCCGGAACGCCTTTCTCAAATCCCAAACTAACTCCAGATCAACTGGAAATTTTGAAACATGCTTATGGTTTAGATAAACCGCTCTGGCAACAATACTTTATCTATGTTGGACATATGTTCACAGGTAATTTTGGTACTTCATTCATTTATACCAACCAACCGGTTATTACGATGATTGCTCAACGTTTACCAGTTTCAATGCAGTTAGGAACACAAGCTCTTATTCTAGGTACTGTTCTTGGTGCTTTGATGGGGAAAGCTTCTGCGCGTCGTAAAAATGGCCTTCTTGATGGAATTTTTGGATTTCTCTCAGTACTTGGGATTTCAGTTCCTTCATTCGTAATTGGTACCTTGATTCTTCTTTATCTAGGATTTAATTTGAATCTTTTCCCAATTTCTGGTTGGGGGACTTTCTCACAAACGATTATGCCAACAATCGCTCTTTCATTTGCACCGATGGCCGTAGTAACACGTTTCGTACGTTCTGAAATGATTGAATCACTGTCTTCAGACTACATCTTGTTAGCACGTGCTAAAGGTTTATCTGAAAAAGAAGTTGTCAATAAGCATGCGTTGCGTAATTCATTGATTCCAATGTTGACTTTGATTGGTCCAATGGCCGCAGGTCTCTTGACAGGGTCAGTCTTGATTGAAAAAATCTTTTCAATTCCTGGAATTGGTGCTCAATTTGTTGATTCGATTCCTGCCAAAGACTTCCCAGTTATTATGGCAACAACGATTGTTTATGCGGTAATCTTGATGGTGTTCATCTTGGTTACAGATATTCTGACTGCAATTGTTGATCCACGAGTTCGTCTCTAGAAAGGGTTTGTCGAAATGGAAAATTTAAATAAAGACTTCACCCTTGTTGGTTCAAAGGGTTCAGATTCAACAGAAAAAATTGCGAAACCTGCCTTGAGTTTTTTCCAAGATGCTTGGCGTCGTTTCAAGAAAAATAAAATTGCCCTAGTAGCGATGTGGATTATTGCGATCACATTAGTTTTCTCAGTGATTTCAGCATTTGTTGTGCCACAATCAAAAGCAAACTATTTTAATCCAAATAAATCACAAGTTTATGGAAATCTTCCACCCAAACTTTCGGGTGATTTACCATTTTGGAATGGTGATTTCAAAGCTCCTGGTTCAGCTGAAAAAACAGATGTTTATAAAGCTCAAGGTGTTCCGGAAAAAGATAAATATGTCTTTGGAACGGATAAATATGGACGTTCATTAGCTAAACGGACAGTTGTTGGTTTGCGTATTTCATTGATTATTGCCCTTGCTGCGGCTCTAATTGACTTAGTAATTGGGGTGACCTACGGGATTATTTCCGGCTGGATGGGCGGAAAAGTCGATATGGTCATGCAACGGATTATTGAAATTATCCAATCTGTACCAAACTTAGTTGTGGTAACCATGCTTGCCCTCTTATTGGGACAAGGGATTTCATCAATTATCATTGCCATTGGGCTCTTTGCTTGGACCGGAATGGCCCGGCAAGTCAGGAATATGGTGCTCTCCTATAAAGAGCGTGACTTTGTCTTAGCTTCAAAAACTTTAGGACAATCTACTTGGAAAATTGCAGTAAAACATTTGTTGCCAAACGTTTCAGGGGTTATTGTTGTCCAAATCATGTTTGATATTCCAAGTATGATTATGTATGAGGCTGTTTTATCAGCGATTAATCTTGGGGTTAAACCGCCAACGTCTTCTTTGGGGACTTTGATTAATGATGGGATTGCAAGCTTGCAATTCTATCCATTCCAATTGATTATTCCAGCAATCGTCTTGTCTGTGCTCTCACTCACATTTATCTTCTTTGGAGATGGTTTGCGTGATGCATTTGACCCTAGAGCAAGTGAGGATTAGAAATGGCAGAAGAAAAAGTATTAGAAGTTAAAAATTTGCATGTCAATTTCCACACCTATGCTGGAGATGTTAAAGCGATTCGTAATGTTTCTTTTGATTTAGAAAAAGGACAAACCTTGGCTATTGTTGGTGAGTCTGGTTCTGGTAAGTCAGTAACAACAAAAACTTTGATGGGATTGAATGCTAAAAATGCAGAAATCCCTGAAGGGGAATTGTTATTTAAAGGTCGTAACCTTCTTGATTTGAAAGAAGAAGAATGGCAAAAAATTCGTGGAAATGAAATTTCGATGATTTTCCAAGATCCAATGACTTCTCTTGACCCAACCATGCGTATTGGAAAACAGATTGCTGAACCTTTGTTGAAACACAATAAAGGCATGAGTAAAGCCGATGCCATGAAACGGGCCCTTGAATTGATGCAACAAGTAGGAATTCCTGATGCCGAAGTGCATATCAATGATTATCCACACCAATGGTCAGGTGGGATGCGTCAACGGGCGGTTATCGCAATTGCCTTGGCTGCTGATCCTGAAATCTTGATTGCAGATGAACCAACAACTGCGCTTGACGTTACCATTCAAGCCCAAATTATGCACATGATGGCCGAATTGCAAGAGCGTATTAATTCATCTATCGTCTTTATCACCCATGATTTAGGGGTTGTTGCTGGATTTGCACATAAAGTTGCAGTAATGTATGCGGGAGAAATCGTTGAATATGGGACAGTTGAAGAAATTTTCTATAACCCACAACATCCTTACACTTGGGGACTTTTGGATTCAATGCCAACAGTTGATTCAAGTGTAGACCGCTTGGTTTCAATTCCAGGAACTCCTCCTGACTTGTTGAATCCGCCAAAAGGAGATGCCTTTGCGGCACGTAATAAATTTGCCCTAGCAATTGACTTTGAAGAAGAACCTCCATACTTTGAAGTTTCTCCAACTCATTTTGCTAAAACTTGGCTTTTAGATCCACGAGCACCAAAAGTAACGCCTTCCGATAATATCTTGGCACGTTGGAAACGCTGGGAAGAATTGAAAGGGGATAAATAATGACAGAACCTAAAAAAGTGGTTGAAATAAAAAACCTTGATTTGACTTTTAATAAAGGAAAAAAAGGGGCAAATAAAGCAATTAATAATGTTTCTTTAGATATTTATGAAGGAGAAACATTTGGACTTGTTGGAGAATCAGGTTCTGGTAAAACAACGATTGGTCGAGCAATTCTTAAACTTTACGATAATTTTATTACTGGCGGAGAAATTCTCTTTGAAGGTAAAGATGTTCGTAATCTAAAAGGCTCAGAGTTGCGAGAATATCGTTCAGAGGCACAAATGATTTTCCAAGACCCACAGGCTTCATTGAATGGGCGGATGCGCGTTAAAGATATTGTTGCTGAAGGACTTGACGCTAACGGTTTAGTAAAAACTAAAGCTGAACGTGATGCTCGTGTATTGGAACTTTTGCGTCTGGTTGGATTGAATGATGACCATTTGACACGTTATCCCCATGAGTTTTCTGGTGGACAACGTCAACGGATTGGGATTGCACGTGCACTTGCTGTAAAACCAAAATTTGTCGTTGCCGATGAACCTATCTCGGCACTTGATGTATCAATTCAGGCCCAAGTCGTTAACTTGATGAGAGATATTCAAGCAAAAGAAAATTTGACTTACTTATTTATCGCTCATGATTTGTCAATGGTTAAATACATTTCAGACCGTATTGGTGTGATGCATTGGGGGAAAATTTTGGAAGTTGGAACTTCTGAGCAAGTTTACAATCATCCAATTCATCCTTACACTAAGAGTTTGCTAAGTTCGATTCCGTCACCAGACCCTATCTCTGAACGTCAGCGGACCCCAATTGTTTATGACCCAACAGCAGAATTGGATGGGCAAGAACGTGAGATGCGTGAAATTACGCCTGGACATTTTGTCTTTTCAACAGAAGCTGAAGCGGAAGTGTATAAGAAAAATGCCACTCTATAAGTAAAAAATAATGATAAAACAATTAGTTCTACTGATTGTTTTTTCTATTGTTTTCTTACTGCCCGAATAAATTTTTCACTCTTTAATCCATCAGTAAGTGTAAAAAAATCAGCTATAAAATTATGGCAAATTTTGGTATAATTGAGTTCGTCCTCCTAGAAACTAGGAAAGTAGAAAAATCGGAACCTGCACAAGTGCAGAACCACGATTCCCTACCTTACGTTGTCCGCTCTCGCTATGTCGTTGAAGCGACAAGTCGAGCCGCAATTTTCTACGTTTCTTGCAGTCGGCCTCGCATCTTGATATAATTAAAAGAACTATTTTTTTGAGGCTTAGCCAATGTAAATTAAATTAAAAGTATAAATGAATAATTAAATAATTAAAGAAAATGAGAGTATAAATGACTTTACAAGAAGAAATAAAAAAACGTCGGACTTTTGCCATTATCAGTCACCCGGATGCTGGTAAGACGACGATTACAGAACAACTATTGAAATTTGGGGGTGCCATCCGTGAAGCTGGTACTGTAAAAGCACGTAAAACAGGAAATTTTGCCAAATCAGACTGGATGGACATTGAAAAAGAACGTGGAATTTCTGTAACGAGTTCTGTCATGCAGTTTGACTATGCGGGAAAACGGGTTAACATCTTGGACACGCCAGGGCATGAGGATTTCTCAGAAGATACTTATCGAACGTTGATGGCAGTTGATGCGGCAGTCATGGTTATTGATAGTGCTAAAGGGATTGAAGCACAGACGAAAAAACTTTTCCAAGTTGTCAAACGTCGTGGAATTCCAGTTTTCACTTTCATCAATAAACTTGACCGTGATGGACGTGAACCACTTGATTTGCTTTCTGAATTGGAAGAAATTCTTGGAATTGCCAGTGTACCAATGAATTGGCCAATCGGCATGGGGAAAAATTTCCAAGGCCTTTATGATTTTACGCATGGGCGCGTAGAAGTTTATCAACCAGAAGATGGAAAACGTTTTGTTGAATTTGATGAAAATGGGGAAGTACCAACAAGTCATCCTTTAACGAAAAATCCATTTTTCACGCAAGCTTTAGAAGATGCTGAATTACTTTTGGATGCAGGAAATCAATTTTCAGAAGACGAAGTGGTTGCTGGGCAATTGACACCAGTTTTCTTTGGGTCAGCTTTGACCAGTTTTGGGGTGGAAACTTTCCTCGAAACATTTTTAGAATACGCACCAGAACCTCATTCACACAAAACGGTTGATGAAGAAGAAATTGAACCTTTAAATCCTGATTTTTCTGGTTTCATTTTCAAAATTCAAGCGAATATGGACCCTCGTCACCGTGACCGAATTGCTTTTGTCCGTATTGTTTCTGGAGAATTTGAGCGTGGAATGGATGTTAATCTTGTCCGCACGGGTAAAAAAGTAAAATTATCTAATGTGACACAGTTCATGGCTGAATCACGAGAAAATGTTGAAAATGCTGTCGCTGGTGATATTATTGGGGTTTATGATACCGGAACTTATCAAGTTGGTGATACTTTGACAACTGGTAAATTAAAGAAATCATTTGAGCCACTTCCAACGTTTACACCGGAACTTTTCATGCGTGTGCAAGCGAAAAATGTCATGAAACAAAAATCATTCCAAAAAGGAATTGACCAATTGGTGCAAGAAGGAGCCATTCAGCTCTACAAATCTTATACGACTGGCGATATCATGCTTGGTGCGGTTGGACAACTTCAATTTGAAGTCTTTAAAGACCGGATGGAGCGCGAATATAATTCGGAAACAATCATGACACCGATGGGCTCAAAAATAGTGCGTTGGATTAAAGAAGAAGATTTAGATGAAAAAATGTCCAGTTCGCGAAACATCTTGGCGCGAGACCGTTTTGATCATCCATTGTTCTTATTCGAAAATGAATTTGCCATGCGCTGGTTCAAAGATAAATATCCAGATGTTGAATTAATGGAACAATTTTCAGTATAAGTTTTATAAATTTACTGACAGAATGTTTATTCTTAAAAAAATTTCCATTAAAAAAATGATATATTTTAAAATTACTGACAAAAATTTGTGGATAGTGTAGTTGTAAAATTACCGATAATTATCCTTTAAAAAACTGTCAGTAGTTTTTTTATGAAAATATTTTTAAAAAAGTAAAGGGCGTAAGCATTTTCAGTCAAAAAATTATGCTATAATAGATAAGTTACGTCAGGCGAGTCACATAAATTTCGCCTGTAGCAAGGGTTTCGTACCCTGTAATAAAAATTTTGGCGTGGGAACACGCAGTAGAAATATAGGTAAAAAATGAAATTTAGTGAACTCGGCCTGTCAGAAGGAATCGTAAAAACACTTACAGAGATTGGTTATGAACAACCTACACCAATCCAAGAAGAAACAATTAAATTGGCGCTTGAAGGACGTGACGTTCTTGGTCAAGCGCAAACAGGGACTGGTAAAACAGCGGCATTTGGTCTTCCTACTATTGAGAAAATCAATGCTGAAAATCCAGCCATTCAAGCACTTGTTATTGCTCCAACCCGTGAACTTGCAGTTCAAGGACAAGAAGAACTTTTCCGTTTTGGTAAATCAAAAGGACTTAAAGTTCGTACTGTATTCGGTGGTTCAAGTATTGAAAAACAAATCAAAGGACTTAAAGCTGGCGCACATATCGTTGTGGGAACACCAGGTCGTTTGGTTGACTTGATTAAACGTAAAGCAATCAAACTTGACCAACTTGAAACTTTGATTCTTGATGAAGCAGATGAAATGCTTAACATGGGATTTTTGGAAGACATTCATTTTATTATTGAAAAAACACCAGAAAATCGTCAAACATTGCTTTTCTCAGCAACAATGCCTGCTGATATCAAAAAAATTGGTGTGAAATTCATGAAGAATCCTGAACACATCAAAATTGCAGCCAAAGAAATGACTGCTGACCGTATTGACCAATACTTTGTGAAAACAAAAGAATTTGAAAAATTTGATGTTTTGACTCGTTTGCTTGATGTTGAACGTCCAGAACTTGCCATTGTTTTCGGTCGTACAAAACGCCGCGTTGACGAATTGATTCGTGGTCTTAAATTACGCGGATATCGTGCTGAAGGAATGCACGGAGATTTGGATCAAAACAAACGTTTGGCCGTTTTACGTGATTTCAAAGCTGGACATATTGATGTCTTGGTTGCTACTGACGTTGCCGCTCGTGGGCTTGACGTATCAGGTGTAACACACGTTTACAACTACGATATTACCCAAGACCAAGAAAGCTATGTTCACCGTATCGGACGTACAGGTCGTGCTGGTAAATCAGGCCGCTCAGTAACTTTTGTTTCATACAATGAAATGGGCTACCTTCGTGCCATTGAAAAATTGACAAACAAAGAAATGAAAGGCTTGAAACCACCAACAAAAGAAGAAGCTTACCAAGCGTCACTTTCTGTTGCGATGGATGATGTTCTTCGTGATTTGTCTGATGAATCAGGTAAAGCAAAATTAGCAAAATTTGACAAACAAGCAGCAAGCTTACTTGAAAAATTTGATGCTAAAGAATTGGTTGCCTTACTTCTCCAAGGACGTGTTAAAGACCCTGATAACCAAGAAGAAGTTAAAATTACAGCCGAACGTCCATTACCATACAATGGTGAAGGAAAAGGATTCAAGAAAAAAGGTAAAGGTGGCGGCGGACGCTACAAAGGCCGTGGAAATGGCGACCGTGATGGTAATCGTGACGGAAACCGTGGAGGCTACCGTGGTAATCGTGATTCTAAAGATGGCGAACGCGGTGGAGATCGTAAACGTAACTGGAAAGACCGTGATGACAATCGTGGAGGTTACCGTGAAAAACGTGATGATCGTCGCTTTGACGACCGTAAACAAGGTGAAAAAACTCCTCGTAAACGTACCACAGGAACTGAAAAATCAGCTGGCTTCGTAATGCGTAGCCGTGGCGATAAATAAAATAAGTTATAAAAATTACTGAAATGAGCGGCTTAATGAGCTTTAAATCGGTAAATAAAGGAATCATCAGTTATCTGATGATTTTTTCTTTTGTCAGCTGTCAGTATTTTTTATATTAGTCATAAGTCTGTCAGTTTAATCTGATTGAGTAGAGACATTAATTCTGTGGATAAGGAATTTGTCAGTTTTACTGACGCATCTGTCAGCAAAATATTCTTCCGCAAAAGGCTGATTTTATGCTATAAATATCACTGCTTATAACGCGCAGACGTAAGTTGCTATGACGCACTTACTGCCATTTCGTCTTGCCAGCTTTGCTGGCTTAGAACGAGCCTTTTTGCCCAATGTTTTAGCGTTGATAGCAAAACGGACAGCCGTGCTATGGACAACGTAGTGAAACGAAGTAGATACCTTATCAATCTCTCTGGTGAAAATACTAGCATATTCGTAAGTCAGCATCTACGCGCTTACGTGCTACGCTGTCCGTTTTGTCTATCCGCTAAAGCGAATGACAAAACGGCAAGCTGACAACGACTATCCTAAGTGGGAAATTATCGTTTCTGGGAGGGACAACCAGCATATCTGTAAGCCACTAAAGTGGAGATAGCTATCCTACGCTTCGCTCTAGCATAATTAATAATGAGGACCAGTAATACGAAACCTTGTTTCGTCCCACTGGCTGTGATATAATAGCGCTATGACAAATAACAAATTTAAATCAGGATTTGTGGCGATTTTAGGTCGTCCAAATGTTGGAAAATCAACATTTATGAATCACGTGATGGGTCAAAAAATTGCCATCATGTCAGATAAACCTCAAACAACAAGAAATAAAATTCAAGGAATTTATACTACAGAAAATGAACAAATTGTCTTCATTGATACGCCAGGGATTCACAAACCACACAATGCTTTAGGCGATTTTATGGTTCAATCTGCTTATTCTACTTTGCGTGAATGTGATGTCGTTTTATTTATGGTTGCAGCTGATGAACCTCGTTCAACTGGTGAAAATATGATTATTGAACGCTTGAAAAAAGCAGAAGTTCCAGTCATTTTGGTTGTCAATAAAATTGATAAAATTCATCCTGACCGTCTTTTTGAAATTGTAGCTGATTATACTTCACAAATGGAATTTTCAGAAGTCGTTCCAATTTCAGCTAAACAAGGAAATAACACCGAAAGATTAATTGATACACTCTCTGAAAAATTGGATGAAGGGCCTCAATATTTCCCAGAAGACCAAATTACTGACCATCCAGAACGTTTCCTCGTTTCAGAAATGATTCGTGAAAAAATCTTGTTGTTGACTCGCGAAGAAGTTCCGCATTCTATTGCGGTTACTACTGACCAAATGACTCGAGATGAAGAAACGGGTAAAATTCATATCATGGCAACAATTATTGTCGAACGCAAGAGCCAAAAAGGAATTATTCTTGGTAAAGGTGGCGATATGATTCGTAAAATCGGGAAAATGGCTCGTCGTGATATTGAAATCATGCTTGGTGACAAGGTTTACCTTGAAACTTGGGTTAAAATTAAAAATGATTGGCGCGACCGTAAAATGGATTTAGCTGACTTTGGCTACAATCGTGATGATTATATGTAATGAAAATAGCGAATTATCGCTATTTTTTGTTTTATTATGAAATTTCCAGACAATTGTGATATAATATTGAAAATTATAATTATTATTGGGGGAAATTATGTGCGGTTTTTTATTTATGGAAACATCTGACTTAACGATAGAAGAGTTTAAAAGCAATTTGGAACTGATTGAACATCGAGGACCAGACGACCAACAACATGTTCGTGATACTTTGGGAAATGATTTTGGTTTTTGCCGACTTTCAATCATGGATTTGTCAGACTTGGGGCGTCAGCCCTTTGGACTGAACGGGAAAAGAGTTATGTGTAATGGTGAAATTTATAACTTTTTAAGCCTTCGTAAGTTCTTGGAAACTAAGGGATATAAATTTACAGGAGATTCTGATTGTGAAGTGCTTTTACCTCTTTTTGAAACCACAGGAATCGAAACAATGGTCAAAATGCTTGATGCTGAATTTGCTTTTGTACTAGTTGATGAAAATACTGGTGAAATTTTTGCCGCTCGTGATCCTTTTGGAATTCGTCCACTTTTTTATGGTTATAATAAAGTTACGGGGAAAATTTCTTTCTCTTCTGAAGCTAAGGCCCTTATTTCAACCTGTAAAGATGTGACGCCTTTTCCACCAGGTTATTATTATGCAGGTGGTGAATTTCATGTTTATAATGATATTGCGGAAGTTTCAACGATTGTTGAAGAACCTTTGGCTGAAATTTCAGGACATATCCGTCGCAAATTGGAACGTGCAGTTAAAAAACGTCTTCATGCAGATGCTCCAATGGGTTATCTCTTGTCAGGCGGTTTAGATTCATCATTGGTCTGTGCCATTGCAGCTAAAGAATTAGAAAGTCCAATCAAGACCTTTGCGATTGGAATGGAAACAGACCCGATTGATTTGAAATATGCTCGGGAAGTAGCAGATTTCTTACGGACTGACCATACCGAAATTTTGATGACAAAAGAAGACGTACTTTCAGCAGTTCGTGAAGTGATTTGGCATTTGGAAACTTGGGATATCACGACGATTCGGGCTTCTATTGGGATGTATTTAATCTGTAAGTATATTCATGAGAATACAGAGCTGAAAGTTTTGATGACCGGTGAGGTTTCCGATGAAATGTTCGGCTATAAATATACTGACTTTGCTCCATCAGCTGGGGCCTTTCAAAAAGAAGCCCAAAAACGAGTGCATGAACTTTATATGTATGATGTCCTGCGGGCTGACCGCTGTTTAGCGGCTCATTCTCTTGAAGCGCGTGTTCCATTTGCTGACTTGGATTTTGCGACTTATGTCATGTCCATCAATCCCAGCAGAAAGCTGAATACTTATGGCAAAGGAAAATATCTCTTGCGTCATGCTTTTGAAGGAACGGAGCTATTACCAGACGAGATTTTATTTAGAGAAAAAGCGGCTTTTTCTGATGCTGTTGGTCATTCCATGGTCGACTATTTAAAAGAATTTGCTGACGAAAAATATTCTGATGAAGATTTAGCAAAGGCCAGTGAAAAGTATCCAAAACATACACCATTTACCAAAGAATCCTTGATGTATCGGGAAATTTTTGAAGAATTTTATCCAGGATATGAAGATTGGATTCTTGATTTTTGGATGCCAAATCGCGATTGGGTTGGGGCAGAAGTTACTGACCCATCAGCTCGCGTCTTATCAAATTATGGTGATTCTGGAAAATAAATTTTGAAGTCTTTATCATAAAAAAATGAATGAGAAATGTTAAAATAGTCACTGATAAAACTTATCTGATGATAAATTGTCAGTGATTTTTTATATTGAAATTTAGTACAGAATGAAAATAGAAAGCTGTCAGTAAAATAAATGAATTGACTGGAAAGTCTGTCAGTAGATTTTGTGATAAGAGGGAAAAAATGCCAGAATTACCAGAAGTTGAAACCGTTAGAAGAGAACTTGAAAAAAGAATTGTTGGACAAAAAATTATATCTATAGAAGCCACTTATCCAAGAATGGTCTTAACCGGTTTTGAGCAATTGAAAAAAGAATTGACAGGAAAAACCATTCAGGGCATCTCGCGGCGAGGAAAATATTTAATTTTTGAAATTGGAGATGACTTTCGCTTGATTTCTCATTTACGAATGGAAGGAAAATATCGCTTAGCAACACTTGATGCACCAAGAGAAAAGCATGACCATTTGACAATGAAATTTGCTGATGGGCAGTTAATCTATGCCGATGTAAGGAAATTTGGAACTTGGGAATTGATTTCTACTGACCAAGTGCTTCCCTATTTTCTGAAGAAAAAAATTGGACCAGAACCGACCTATGAAGATTTTGATGAAAAGCTTTTTCGAGAGAAATTAAGAAAATCAACAAAGAAAATAAAACCTTATTTACTTGAACAAACCCTTGTTGCTGGGCTTGGTAATATTTATGTTGATGAAGTGCTCTGGTTAGCAAAAATTCATCCAGAAAAAGAGACTAATCAGCTGATAGAAAGTTCCATCCACCTTTTGCACGACTCAATTATTGAAATTTTGCAAAAAGCGATTAAGCTTGGTGGTTCAAGTATTAGAACTTATAGTGCCTTAGGATCAACCGGTAAAATGCAAAATGAGTTGCAAGTTTATGGAAAAACGGGTGAAAAATGTTCCCGTTGTGGTGCAGAAATTCAAAAAATAAAAGTTGCTGGTCGAGGCACTCATTTTTGCCCAGTTTGTCAGCAAAAATAAGTGAAGAATATTTACTGACAGACAAGGTAAATTAACTAAAAAAGTCAGTGACAAAGTTCATAAAAAAACGTATAGATATAATATAGGGGCTTATAAAAAATCCTGAAAAATGCTATAATTAAACCATAAATAAAGAATAACGGAGATAAAATTTGGCAACAAAGAAAAAAACAAATTTTGATGATATTACCAAAAAATATGGTGCTGAGCGTGATAAAGCATTGGCTGATGCTCTTGCTCTGATTGAAAAAGACTTTGGGAAAGGTTCACTCATGCGTCTTGGTGAAGCAGCTAACCAAAAAGTATCAGTTGTAAGTTCAGGTTCTCTTGCGCTTGATATTGCACTTGGTGCAGGTGGTTACCCTAAAGGTCGTATCGTTGAAATCTACGGACCAGAATCTTCTGGTAAAACAACAGTCGCTCTTCATGCCGTTGCAGCGGTTCAAAAAGAAGGTGGAATTGCAGCCTTTATCGATGCTGAAAATGCTCTTGACCCAGAATATGCAAAAGCACTCGGTGTAAATATTGATGAACTTTTGCTCTCACAACCTGACTATGGTGAACAAGGACTTCAAATTGCTGAAAAATTGATTACTTCTGGAGCGGTTGACTTGGTCGTTATTGACTCAGTTGCAGCCTTGGTACCAAAGGCCGAAATTGATGGCGAAATCGGAGACAGTTCAGTTGGTCTTCAAGCACGTATGATGTCACAAGCCATGCGTAAACTTGCAGGACATATCAACAAAACAAAAACAACAGCGATTTTCATCAACCAATTGCGTGAAAAAGTTGGAGTGATGTTTGGTTCACCAGAAACAACTCCTGGTGGTCGTGCTTTGAAATTTTACGCCTCAGTTCGTCTTGACGTACGTGGTTCAACAAAAATTGAAGAAGGTTCTGGAGATAACAAAACTCAAATAGGTAAAATCACCAAAATCAAAGTCGTTAAAAATAAAGTTGCACCACCATTTAAGGTTGCGCTTGTTGATATCATGTTTGGTGAAGGAATTTCAAGTACAGGTGAGCTTTTAAATATTGCTGTTGAAGAAGGCATTATTAAGAAATCTGGTGCTTGGTTTGCTTATAATGATGAGAAGATTGGTCAAGGGGCAGAAAAAGCTAAAAACTACCTCAAAGAGCATCAAGATGTTTTTGATGAAATAGACCACAAAGTTCGGGCAGCTCATGGACTTCTTGATGATTCAGAAGTAGCAGAAACTGAAGAAGAAACTACAGCTTCAAAAACTAAAGCAAAAGCTAAAAAAGAAGAAAAAGCAGTAGAAACAGAAGAAATCGAACTTGAACTTGAAGATTAAAAAAAAGCAGCTGAATTAATCAGCTGTTTTTATTTTTCTAAAGAAGGTAAATAATCCAAAGATAAGAACCCAAATCACAGAACCAATGGCCGGAATAATTGTATCTTTAAAGCAGAAAAGTGAAATAAAGATTAATACAAATCCAGCAATAGCTAATGGAATAAAGATATGAGCCGCTGGTAAAGTAAAGCCACTTGGATCAAAATCTTTTGATTTGCGATATTTTAGATAAGTGATTAAAGTCATCAGATAGACGACTAGAAAAAGATTTGTTGCGACACTGGTAATAAAGACAAAGGAATTAGAGATTGCTGGAATCATTGAAATAAATGGAGTAAATAAAATCAATAGTGATGTGAAAAGTAACGCATTTACGGGGACACCAGCTTTTGAGAATTTTGTAAATGGCTTAAGAATTTTATCATCATTAAGTTGCGATAATGAGTAGAGATTTCGCGTGATTGAAAAGAGAGCGGAGTTCAAGGCAGAAGCAGCAGAGGTTAAAACAACGAAATTAACCAAAGCGGCAGCCCATTTGATACCAATTAATTGGAAAATGGTGACAAATGGAGATTTATCAGCAGGAATATCTCGCCATTGATAAATACTCATAATGGCAAGTAGAGCCCCAATATAAAAGAGTACAATTCTAATTGGAATTTGATTAATAGCTTTTTTCAAAGTAGGCCTTGGATTGTCCGTTTCAGCCGCAGTCATCCCTATGAATTCCATAGAAACAAAGGCAAACATTACCATTTGAAAGCTTTCAAAGAAACTAGAGACGCCGTTAGGGAAGAACTCAAAGCCTTTAGTGATGTTCGTTAAACTAACCGTGTCAGTTCCCGTATGATAGTGGCTAAAAATTAAAATAATTGCAGTTAATATCAAACCAATGATGGCAACAATTTTAATCATTCCAAACCAAAATTCTGTTTCACCGAAGAATTTAGGATTTAAAGTATTTAATAGTGTTAAAAGAACTAAAACAAAAACCTCAGTCATCCAAATCGGTAAATCTGGCAACCAAAAATTAATATAAGTTCCGATGGCAATTAGTTCGGCCATCGCGACAAAAACAACGACTAGCAAATAAGACCACTGAATAAAATATCCAGGTTTGGCTCCCATATATCGTGAGACAAAGTTCAAAAAGGAATGCTGACTAGGATCTTGATAAAGCATCTCTCCAATTGCTCTTAATAGGATGTACATCAGAGCTCCGATAATCAAATAAACAAAAATAATCGAAGGACCAGTAAGATGAATTGATTTTCCGGCTCCAAGGAAAAGTCCGGTACCGATTGTTCCCGCAATCGCAATCAGTTGAATATGCCTATTTTTTAAACCACGTTGAGAAGGCTGTTTTTCTATGTTTTCATCATTTTGATTTGTATTCATAATATAATATTATACGCTTTTTCATTAAGATTTTCAGAGACTGCTCTATTTTATAAAGGAGTGAACCTGAATTAGATTTTTTTGAAATGGGAGTAAAGCCCAAAGATAAGAGTCCAAACAATCGCTCCTAAAGCAGGATAAAAAGTATCGGCATTGAAGAACAAGGAAGCAAAAACGATGGCAAAGATAATCGCAATAAATGGTACAGCAATAGTGGGTTTAGGGGTTAAAAAGCCATTAGGATTATAATCATCAGACTTACGATATTGCCAGTAGGTATACAAAGTAATAAAATAAACTACCAAAAATAAATTGGTCGTACAAGAGGCAGCAAAGTTAAAAGCATTTTTTATTTGAGGAATTAAAGTTAGGACAGGTGCTAAAAGAGAAAGAGCCGTTGCCATATAAAGGGCATTAATCGGGATGCCTGCTTTAGAAAGTTTTGTAAAAGCGGTCAATCTTCCCTTGTCATGCTGTTTGGCAAGAGAGTACATATTGCGTGTTGCTGAGAAGAGAGAGCTATTGAGAGCCGAAGCAGCAGAAGTTAATACCACGAAGTTAATGAGAGCTGCAGCCCATTTGATTCCAATGAGTTGGAAAACAATAACGAATGGTGATTTGTCTGCTGGAATATAGTGCCAATTAAAAATTGCCATAATTGCCAGAAGTGCTCCGACGTAGAAAAGCAAGATACGGACAGGGATTTGATTAATAGCTTTTGGTAGACTCTTTTTAGGGTTAACTGTTTCTGCGGCGGTCATTCCGATAAATTCCATCGAAGTGAAAGCAAACATCACCATTTGTAGGGCTCCGACAAAATTCCAAGCACCATGTGGGAAAAGTTGGAAACCGTCAAAAATATTATTTAGAGAAGCCGTATCATTAACCGTTTTACCACTTAAGACTGTGGTGTAATGGAAATTACTTGCTACGAGAATGATGGCAGTTACAATCATTCCAAGAATTGCTGCCACTTTAATCATAGCAAACCAAAATTCAGTTTCACCAAAAAAACGAGAATTTAAGGTATTGAGACCAAAAAGAAGTGCGAGCATCACAATTTCAATCAACCATAAAGGAAGATGAGGAAGCCAAAATTGAATATAAGTTCCAATGGCCGTCAATTCAGAGATACAGACAAAAACAATAACTAACCAATAAGACCACTGAGTGAAGTAACCTGTTCTGATTCCTGAATATTTGGTAACAAAATTTAAAAATGAATGCTGACTAGGGTCATTATAGAGCATTTCCCCGATAGTTCTAAGGAAAAAGAACATAGCAATCCCAATTAAAATATAAGCGAAAATGACACTTGGTCCAGTCATTTGAATTGTTTTTCCGGCACCGAGAAAAAGTCCAGTACCAATTGTGCCGGCAATTGCAATGAGTTGAATATGCCGGTTTTGTAAGCCCCTTTGGGCTTCATGATTCTTTTGAATGTCTTCCAAAAGTTTTTCCTCCTTAAATTATCAGATGATTCCGATAATGTGTTAATTATTATACCAAATTAATAAAATTGTATCAAGAGTCATATTCTATTTTGCTAAAGATAACAGTAAAGTGTATCATTTCATATTTATGATATAATAAATTTATGTTAATTATCGATGAAAATCTAGTGGAAATAGATGATTTGTTAGAAAAAATTATGGATAGTTTCTTGGAATTTCCTGAAATCAAGCTTTATCAAAAAGCAAAAGCTGATTTTATGGCAGATGAAACTTTGCAAAAACAATTGAAAGTTTTAAATGATAATTCTGACTACATTTCTTTTCGTCCAGAATTAAAAACGTTACAGCATGAAATTAATACGAATGAAAAAGTTTATGCCTTACGTTTGGCAGAAAATGACGTTCAGCAAATTTTAACAGATTTGACTAAAAAAATTACAAAGAGTATTTCTGAACAGATTTATGTTGATGAAAATTTACCATTGAAAGGAGGGCAGCATGGACGACATCATGGAAAACATTGAAAAAAAAGAAATTCGCCCCCTTTATATAAGAGAGCGTGTGGCGGTTTATGTTTATTGTTACTCTTATAAAGGAACTAGACAACTTAGTCGTTTTGGGGATATTGTTTATAGTAGTCAGAAATCGCACTATAGCTTACTTTATGTGAATAATGATGAAGTTGCCGATTTATTAAATAAATTAAAAGAGTTGAGATTTGTCAAAAAAGTACGTGTGGGTCATATTAAAGAACTCGACCAAAACTTTTCGGAAGCTTTTATTCAGACAAATCTTGAAGTGAAAGAAGAACTTGAACACTGATAGGTGACTAGGGAAGTTTGTGCTCACTTTAAAATAAACTTGTATATTGTTTGAGTGGGCAGGCATTTTTTGATAAGATAGTAAAAAAAGAGAGGAGTCTTGGTAGAGTTGTAGGACTTCATATAGAAGTCAAAGAAATCTGTGAAATTGATGTATTCTATAAATTGCTTTATATTTCTTTTTCTAAAAATATGAAAAATAGACCAGAGCCAAGGAAAAAACTATGTTGGAGACTCATTATTACTTCACTCCCATTTTAGACCATTTGGAAGAATTTGATCATAATGATTGGCATTTATATCCAATTGTTACGTTACCTGCTGCTAAGCAATTACGTGATGAGGAAGATTTGCCTAAAACGATTAGCTCACTAAATGCTTGCTATGACCGCTTGCAAAAAGTATCGCTTGATTATCTAACTGTTAATTTATATGGACGTAAACAGGGCCGTTTGTTTCTCCTTTTACTTCAAGATTTTTTGGAAGAAACAACTATCTTGGACTATACAGCTCAAATTCGTCAGCAAATTTTACAAGAAATTGGGGTTTCTACACTCAACTTTCTGGAATATCGCTCTTTTGCCAAAAAACATCTTGCTTTAATTTTAAAAGATTTTCGAAAAAACAATTTCCAAACTTCACCAGCCAGTTTAATTTTAACTGACAAAGAATGTTTGAGAGTGGAAAATTGTCCTCATGCACTCTTACAACAATATTTAGAACAAATTGAAAAAACTGCCTGATAGAATCAGACATTTTTTTTATAAAAAAATACTGACAGAATGCTGTCAGTAAATATTTAAAAATTATTTTCGTAAATGTCTTAAACAGTCTAAGAATCGAACTACTTTTGATTTTGAAAATCGATATTCAACACGATTTTTATCTAAGAAATCGAAGAAGTCTTTTTTACCTTGTTTACTGTCATCAACTTCAAGTTCAAGTTCATAATCGGTATGACCTAAGTAATCATTTTTATCTAAAGCAGCAAGACCAATCGGAAGGTGTTGCTCATAACGAATGGTTGTTAAACTTCCAATCAAGGTAATTTCCTCAAGATTGATATCGCGTGCCGTCAATAATTCACATATTTCACTTAAATCAGTAGCCCCACAAACAATATTTCGTTCACCAAGAAGTTGTTGAGCTTCTTCAAGGCTGAGATCAATGTTATACTCGATATTTCCAACTTCTTGTGGAACCTTTAAGGTCATTTCGGCGGACTTATCAAAAGTTCTAATTCGCAAAGCTAATTTTTTCTTGCGCAACTTAAAATCTTTTGAATCTAAGTAGTGGTTAGTTTGTCTAACAGGGGTTACGTGAGTAAAGAGTTTTTTGAGCTGGTCATATTCAGCCAGCGACAATAGCGACTTATACTCAATCTCCAAGTTCGTACTCATTAATTAATTTTTAAGATTATTTTCAAAAGAAAACATCTTTCCTTTCAATAGGTTTAAACGATATATTAATTAAAAGTATATCAAAAGGCTGACTATAAGTAAAGTTCTGCCCCGCTTATAATGACAGTCAAATCCCTCTCAAAGCAGATAAATAAAGGGAAAAATCCCCGAAATTTAAGGAGCTTAGCTAAAAAATGAAAATATGATAGAATTGTTTTTATGAGAAAAGTAAATGAGAAGTACCGCTTGAAAGATTTCTGGGATTTCGGTTTAAAACAATTTCGGTCAGCAATTTTTGGAATTACGATTATTCTGTCATTAATTGTGACCACCTTTATAAAGATTCCACATCTTGCTCGTTATGATACGTTATTGATTTGTGTTTTGGTCATTCAAGTTATTTTGTTGGTCAGTAAATATGAGCGTGTATATGATTTAATCCCGATAATGGTTTTTCATATTTTAGGAATGATTTTAGAAATTTTTAAAGTTAGACATGGAAGTTGGTCTTATCCAGATGCTGGTATATTCAAAATTATGGATGTTCCTCTCTATAGTGCCTTTATGTATTCAGCAATTGGTTCTTATATTGTTCGGGCGATAAAAGAATTTGATTTGGAAGTTATTCATTGGCCGAAATGGTTTATTTCAATTGGGATATCCTCAATCATTTATTTGAATTTTTTTAGCGGAACCTTTGGTTTTGACTTTAGAAATTTATTTTATCTCTTTATTTTGATTATTTTCTGGAAAACAAAATTTACTTTTGTCTTAAGGACAAAGCGTTATCAAATGCCAGCTATTTTAAGCTTCTTTTTAATTGGTCTTTTCATTTATTTCGCAGAAAATATTGGCTCTTATTTCAGCGCTTGGACCTATTCTTACCAGCTGAAAGCTTGGAAATTCGTTGACTTAGGGAAAATTTCTTCTTGGACCTTATTGATTATTGTTTCAATTATTATTGTAATTGAACTACAGAGATATTTTTCACAAAAGATAAAAATAAAAAATATTATTAATGACTAAAAGAAGCAAAAAGTTTGCTTCTTTTTTGTAAAAAGCTCAATCCATTTAAGTAACAATAATGTGAATAATAGAAACTTATGTTAAAATATTAGATGTGATTCTAATAAAAAAGAAGTCAGAAAACGTTTTAATATTTAAATACTCAGAAAGGAGTATGTGAGGGCGATTGCTTTTACAAGGTGAAAAAATGTTTAATTGGGAAGAATTTCTGGACCCCTACGTCCAAACTGTCGGAGAATTAAAAATAAAATTTCGTGGTGTTCGTAAACAATATCTCAAGAAAGGCTTGTATTCTCCAATTGAGTTTGTTACAGGGCGCGTGAAGCGTCGAGAATCAATCAGAAATAAAGCAAAACTCCGTGGTTATACCCGAGAAAATTTATCTGAAATGGAAGATATTGCCGGCGTTCGGGTAATGGTTCAGTTCGTTGATGATGTCTGGGATGTTCTGGAGCTTTTACGTAAACGTAAAGATTTTAAAATAATTGAAGAGCGGGATTATATTAATAATCAAAAAGCCTCAGGTTATCGTTCTTATCATGTCATTATTGAATATCCGATTGATACGATTGATGGCTTCCAAATTGTTAATGCTGAGATTCAGATTAGAACTTTGGCCATGAACTTTTGGGCAACGATTGAACACTCTCTTAATTATAAATATGGAGGATTAATTCCTGAGGATGTCAAAGCTAGATTGACAAATGCGGCGCGTGAAGCTGCACAGCTTGATTCTGAAATGGGCGAAATTCGGGAAGATATTCAAGAAGCACAGTTACTTTTTGATAGCCCTCAGCAAAAACAAGACTTTAAAAAAGAAAATGGTGAAGAAAATGAACTTTGGTAAAAAAGTCTGGCTAATTGGAAATTCAAGTGAGAAGTCTAAAAAAACACTCAATAAATTGAGCAAGATTTTGAAAGCTGAACATTTTGTTTTTGATGATATTAATCCTGAAATTGTGATTTCAGTTGGAGGCGATGGAACGCTTCTACGGGCCATGCATATGTACGAGTATCAACTAGACCGGGTACGCTTTTTAGGTGTTCATACGGGACATTTGGGCTTTTATACAGATTTTACTGATGAAGATTTATTTGAAGTCGTTGAAGCACTTTATGACGAAAATCCAGCTCAAGCCATTCACTACCCACTCATTTGTGTTCAAGTTAGTTTTACTGATGGCTATCAAATTGTTCGTCATGTGCTTAATGAAGCAACCATTCGGCGTGCAAGTAAGACAATGGTGGGTGATGTCAGGATTTCTGATTATCTTTTTGAACGCTTCCGGGGGGATGGTTTATCTATTTCTACTCCAACTGGTTCAACGGCTTATAATAAATCAATTGGGGGGGCAGTAGTCCATCCACGTGTGAAGGCCATGCAAATTGCTGAAATTGCGAGTTTGAATAATGTTGTTTATCGGACTTTAGGTTCACCAATGATTGTGGCTGAGAAAGATACAATTACGGTTTGTCCTGCGCCAGAAGATGATTATAGTTTAACTTTTGACCAATTAACTTTTGAATATAAAAATATTAAGTCAATTGAGTTTTCTTTAGATGGAACAACGATTTCTTTTGCTAATTGCGCCCATACACCATTTTGGGAACGGGTCAGTAAATCCTTCATCGGGGAGGTTGAATAATGCAGTTTGCTTTTAGAAACGAGATTGAAGGAAGCATGGTCAAATCAATGCTAGGCCGTCATGGTATTTCTAGGAGATTACTGACAAAAGTTAAATTTGATGGTGGACAAATTATGGTGAATGGTATTGAAAAAACTGCTATTTACCGTCTGGAGAAAGGTGATTTAGTTACGATTACGGTACCTGATGAACCAGATAACGAAAAATTAATTCCTGATGATGTTCCACTTAATGTTTTGTTTGAAGATGACCACTATCTGGTTGTTGAAAAGCCAGCGGGAAAGGCTTCAATCACAGGGTCTCTTCATCCGACAGGGGCAATGTCCAATGCTGTCAAAGGATATATTTCTAGAAAAAATTATCCCAATCAAACCGTGCATATTATTACTAGATTAGATCGTGATACCAGTGGAATTATGTTTCTAGCCAAGCATCGCTATGCTCATGCGTTAATGGTTCAGCATAAGTTTCGAGATACTTTAGAAAAACGATATTACGCCATTATTAATGATGGAGATTTGCCAGATTCTGGTCAAATTGATTTACCGATTGGACGCCGTGATGATTCGATTATAGAGCGGCAAGTGCGTTTTGATGAAAAATCAAAAAATGCACTGACGTCTTATGTTGTGACTGAGCGAAAAAATGATTTAGCGCTTCTTGATATTATTTTACATACAGGTCGAACGCATCAAATTCGTGTCCATTTTTCTCATCTTGGCTATCCTTTAGTTGGTGATGATTTATATGGTGGAAATCATGATTTGATTTCACGTCAAGCCCTTCATTGTCATCATTTACAATTTTTAAATCCATTTACTGACGAAATGGTTCATGTGGAATTAGACATGCCAGATGATATGAAAAACTTATTGAAATAAAAAAAGTTACTGACAGAAAAATTGTCAGTAACTTTTTATTTATTAAAATTTCCAGTCTTTAAGGATTTTAACGGATTTAATTTTTACAGGGTCAATCGGTGCTGAGGATTCCCCAGAAGAATTTGTTTTTACATCCGCTTTAGCAATTTTATCAACAACATCCATTCCTGAAATGAATTGGCCAAAGACAGTGTGACTTCCATCTAAACTAGGATATCCTCCCTTTTTATAAGCATCAATAATTTTTTGAGGATATTTGCTCTTATCTTGGATTTGACTAGTCATATCCTGAGGGTTTTGAACAATGAAAAATTGTGAACTGCTAGAGCTTGCTTGCCCTGTATTTGCTAAAGCAAGGGCTCCACGGATATTATAGAGTTGATTTGAAATCTCTGTATCAAATGTTTTCCCACCGAAGATTGAAGCTGTTCCAGTTCCTTTATTTGAAGGGTCTCCAGATTGAATCATGAAATCTTTAATCACACGGAAAAATTCATTATTTTTATAATATCCATGTTTTGCAAGAACAAGGAAATTTTGAACGGCATTAGGAGCTAATTTAGGGAAAAGTTTAATGTTGATATTTCCAGCACTTGTTTTGATTTGAACTTCAGCTTCGTCTTCACCAACAGTTGTTGAAAGTTGTGGTAAAGTTAAATCATTAAGGGCAGTACTTGAATTTTTTACTGCAGCATTTAAGGTATAATTTGTTGGATAGTTAACTTTTTGACTTGAAGAAGACGTATTTGTACTACTTGCTGAACTATCATCTGTTTTTGGGCGATTTGCAAAGAAAACTAAGAGCCCAACGACAACAATTAGGACAATCCCAAAGATTGTAAAAAGAATTGTGTTATTTTTTTTATTCGTATTCATAGGAATATTTTATCATAAAAACGAGTAATTATAAATTTATATTAAATTAATTCTTGCAATTTCAAAAAAAAAGGTATAGAATATAAAAAAAATCACGAAAGGAGAATCACGAAATGAATTGCTCATTGCGCCATCATCATTTGCATAGATAAGAGTTGTGTCATACAGTAGGTATAGATACAGCTTTAGAGTACGCTCAAGTATCTATGCCGGTGATTCTCAAGAGACCGGTTGTAAAGACAACTGGTCTTTTTATTTGTTCGTGCTCTGGTTTGTAAAAAAAACAAGAGATTAGAAAGTAAAGATTATGGAAAATCAAAATCAGGTCAAGCGCAACCTCAAACAGCGCCACATTACTATGATTGCTTTAGGGGGAACAATTGGAACAGGTTTGTTTTTAACCTCAGGAGCAACAATTAGTCAAGCGGGTCCTTGGGGAGCAGTCCTTGCTTATTGTTTTATTGGAATCATGGTTTATTTTGTAATGACTTCACTGGGAGAGATGGCGACTTATCTGCCTACCTCTGGTTCATTTTCTGACTATGGTGGGCGTTATGTTGACCCTGCCTTTGGATTTGCACTAGGTTGGAATTATTGGCTAAATGGAGCCATTACGATTGCCGTGGATTTAACGACGGCTGGATTGATTACTCAGTTTTGGTTCCCACACCTTCCTTCCTGGATTTTTTCAGGAATTGCGACAGTTCTAATTTTTATCATTAATGTTATGGCAGTTGGTGCTTTTGGGGAAACTGAGTATTGGCTATCAACGATTAAAGTGATTACGATTGTTCTCTTCTTAGCTATTGGCCTACTAACAATTTTTGGAGTCTTGGGACAAGGAAATGTTGATGTTGTTGCCAATTTGACAGCAGGAAATCATGGCTTTGTTGGTGGAATTTCAGGTTTTGTTGGCGTTTTACTCATTGCAGGATTCTCTTTCCAAGGAACTGAAATGTTAGGAATTACTGCAGGAGAATCTGAAGACCCAGGGAAAACGATTCCTAAAGCAATGAATTCTATTTTCTGGAGAATCTTACTCTTTTACATCTTTTCAATTATTGTCATAGCAGCTATTATTAATTTCAAAGACCCTCGTTTGTTGAACCCAAGCTCAACAGCTGTCATGAGTCCATTTACCATAGTCTTTAAAAATATTGGATTTGCAGTAGCAGCATCAGTGATGAATGCGGTCATTCTCACCTCTGTCATTTCGTCAGCAAATTCAGTGATGTACGCTTCAACTCGGATTCTTTATTCTTTAGGTCAAGAAAAGGGAGCGCCAAAATTCTTTGGTCGCACGGCTAAAAATGGAATTCCTTTTTATGCGCTTCTAGCAACGACAATCATTTGTTTCATTGCTTTCTTAACGGGAATATTTGGAACGCAAATCTATCTTTTCTTGATTGATTTGTCCTCACTGACAGGATTTCTTGCTTGGCTTGGAATTTCTGTCAGCCACATTCGTTTTAGAAGAGCTTATATTGCTCAAGGAAAAAAATTGGAAGATCTTCCTTACAAAGCAAAATGGTTCCCATTTGGACCAATTGTGGCGCTCTTGATGACTGGAGCCATCGCAATTAATCTTGACCCAGCCATGCTCTTTAGTGAGCACTGGGGCGAAGGATTAGCTTTATATGCGGCTATTCCGATTTTCATTGTTCTTTATTTTGGTTATAAATGGAAGTATAATACAAAAATTATTCCACTTGAAGAAGTCGATTTAAGTCGAGAAAAATAATATCTGAATCACAATTCTTATAGAGTTGTGATTTTTTATTTATAATATAAAGAGCAGTAAGTCGAAATAGACATCAATATAGTACAAATACTACTATTAATAAAGAATAAAATATAGAATACACTTACAGAATATTTACCAATTGAAAGAGGAAATGGGATGAAATTTATCGCCATTGTAGGGACCAATGCTAGTTTTTCATATAATCGAAAACTGCTTTGGTATATGAAAAAACATTTCAAAAATCAAGCACAAATAGATGTAGTGGAAATTACAGATGTTCCACTATTTTCTGAGGATACAAAAGTATTTCCTCAATCAGTAAAGAAAATTGCTCTGGCGATAAAAGATGCCGACGGGGTAATTTTTTCCACTCCTGAATATGACCATGCCATCACCGCTGCTTTGAAATCCTTAGTTGAATGGCTCTCTTGGGGGAAAAATCAGCCATTGAACAATAGACCAGTCATGATTGTTGGGGCCTCGTTAGGAAATATGGGAACCGTTTTTGCTCAAGAAAATCTTCGCCAAATCTTAAGTTCACCAGGTCTTGATGCTTTTGTTTTGCCTTCAAATCAATTTCTCTTGGGGCGTGCCACCGAAGCTTTTGATCATCAGGATAATCTGATTGATGAGCATACGATTAGCTGGTTAGAGCATTGTTTTAGTAATTTTATGCTTTATAGTAAGACAATAAAACCGATGCGCTTGGAGATTCAAGATGAAAAAGAGTTTGAAAAAAAATCGAAAGCTAAAGAGGAAAAACAAGCTGCTGCTGATGATGAAGATTGGTGGATTGAAGACACGAGTCTTGGTTTTCCTCTCCTTTCGGATGCAGATACGGGAGCTACCGAAAATGAAGAAGTGAATGAGCCTGAAATATCAGCCTATACTCAATTTCTTGAGGAAGATTTGTGGCCCGATGATATTATGGACTCAAAAGGGACTTTTGAAAACGAATGAAATCTTTAGAAAAAAAAGCGGCAAACAAAATTACAAAATCTTATCGAGCATTAGGAACAGTTATTGATTTAACAATCTATGGTTGCCAAGACGAAGGAATTTTAGACCAAAGTTATCAATTAATCAAATATTATGAAGATATTTTTACTGTAAATCGAGAAAAATCTGAATTAATGACTGTTAATCAGATGGCAGGAATTGAAAGTGTACAAGTTACTGAACCTGTCTATCAACTGACAAAAATTTCCTTAGAAAAAAGTAAAGAACATTTCGGATTTAATGCAGCAATTGGGCCTTTAGTTAAACTTTGGCACATTGGTTTTTCAGATGCTAAAGTACCAAGCCAAGCAGAAATCTCTGAAAAACTAAAACTTATCAATCCTGATGAGATTGTTTTAAAGGATGAAGAATTTTCAATATTTCTTCCTAAAAAAGAAATGGAAATTGATCTAGGGGCAATAGCAAAAGGTTATATTGCTGATCGGATCAAGGATTTTTGGAGGGCTTATGGCGTCTCGTCAGGCATCATTAATCTAGGCGGAAATCTTCTATTAATGGGTGAAGCACCCCATCAGACAAATAAAAAATGGCGCGTTGGAGTTAAAAATCCACTAAGTAGTCGCAAAGAACCTATTTTACAGATTTTGACTGAGGAAAGTTCAGTTGTAACCTCAGGAATTGCTGAGCGTTATTTAAAAGTCAATAATAAAAGTTATCATCATATTATTGACCCAGAAACAGGTTATCCTCAAACCAATTCACTTGCAAGTGTCACGGTCTTATCGAGAAAATCCATTGATGGAGAGATTGAAACGAGTAGATTATTTTTTGCTGACGGACCAATTGAAAATTGGCTGATAGAGCATCCAGAAGTTTTTGGAGCAATCTTTATTAGTAAGAATAAAAAGATAAAAACGGTTGGTATTCCTAAAAATCAAATATATATTGCTGATAAAAGTTTTGAATTTGAATAAGAAAACAAGAGCCTGTCAGTAATTTTGAAGATATAAATTTACTGACAGAAATAAAAAAACCGCCAAAAGCGGTTTTTATTTTTTATTTCATCGTTGGGAAAAGCAAAACGTCACGGATTGAAGTTGTGCCAGTAAAGAGCATCACTAAGCGGTCAATCCCGATACCGAGTCCACCTGTTGGTGGCATACCGTGTTCGAGTGCTTCAACGTAATCGTAATCGACACCAGTCGCTTCATCATCCCCAAGTTCTTTAGCTTTGGCTTGAGCTTCAAAACGTTCCAATTGGTCAATTGGGTCATTCAATTCGCTGAAAGCATTGGCGTATTCTTTACCGTTGATGAAAAGTTCAAAACGGTCAGTAAAACGTGGGTCTTTTTCATTCATTTTAGCAAGTGGTGAAATTTCTTTTGGATGACCAAAAACGAAAGTAGGTTGAATCAAAGTTTCTTCAACATATTTTTCAAAGAATTCGTTAATGATGTGACCAACAGAAGTGAAATGTTTTTCAACATGAATGTCATGTTCTTTTGCAAGAGCAGTTGCTTCTTCAAAAGTCATCTCAGGCCAGAAATCAACTCCAGCAACTTCCTTGATGGCATCAACCATGTGAACACGTTTGAATTTTCCACCAACATTGATTTCTTTACCATCGTACTCAAGAACATCTTGACCAACTACAGTTTTAGCAACGTGTTGGAAGATTCCTTCTGTCAAATCCATGATATCTTCAAAATCAGCATAAGCTTCATAAGATTCCATTGTTGTGAATTCAGGATTATGAGTCATATCCATTCCTTCATTACGGAAGACACGGCCAAGTTCATAAACTTTTTCCATTCCACCAACAATCAAACGTTTCAAGTGCAATTCAGTTGCAATACGAAGTGCCATGTCAATATCAAGGCTGTTATGGTGAGTGTAGAATGGGCGAGCAGAAGCACCACCAGCTTCGTTGTTAAGAACTGGAGTTTCAACTTCAAGATATCCACGACCATCCATATAACGACGGATTTCACTGATAATTTTTGAGCGAGTCACAAAGCGATTAAAGCTTTCTTTATTTGAAATCAAATCCAAATAACGTTTGCGATAACGTGTTTCAGTATCAGTCAAACCATGGAATTTTTCAGGCAAAGGACGAAGCGCTTTTGAGAGGAAAGTCAATTTTTTTGCTTTGATTGACAATTCACCCATATCAGTTTTCATGATTTCGCCTTCAACTCCGAGGAAGTCTCCGAGGTCAGCTTTTTTGAAAATTTCATAATTTTCTTCACCAACTTCGTCTTTACGAACGTAAAGTTGAATTTGGCCTTCGCGGTCTTGAAGATGGGCGAAACCGACTTTACCTTTACCACGTTTAGTCATCAAACGACCAGCGACAATTCCTGAAAGTGCAAGTTCATGCAACTCTTCTTTCGTCTTTTCGTCATAAGCTTCGTGTAGTTCTTGCGAGTTGTGCGTACGTGTAAATTTATGTCCAAATGGGTCAATTCCTGCATCGCGCAGGTTTTCCATTTTTTCACGGCGGACTTTCATTTGGTCATTAAGTTCTTCGATTTCAGCCAAAATAGTACTCCTTGTAATTTTTTATTCTCTCTATTTTAACATATTTTCAAAAAATTAACAGAATTTTTTTGTCAGTAAACGCTTTAAGAATAGGCTTAAACTGATTTTTTTGCTGTCATTAAAAAATACTTACAAAATTACTGACAGAAATTTATAAAATGATGAGTGGCAATAAAAAAATCTGTCAGTAAATTTTTTAGAATTCACTTAAATTTTTAATTTGTTTAATCACAGTTTTGAGCAATTTATCTTGTTCGGCCAAGAAAGAAACACCATAAAAAATGCGGTGATAACGTTCGTCAAGACTTTGAAAAGCAATGTTTTCATTAATAAATCGTTTGGAAATTAATGACACACCAATTCCAGCATTGAGTTGGCTGACAATCATATCATTATTATTGACGCTGACTAAGTTTTTCGGATTAAGATTATTTTCTTTAAGATAATTATGCGTATAGTGAGCCACCCCGGACCCCGCTTCACGAATAAAAAAAATATCATTTTCAGGCTTGCCAGCAAGAACGAGCTCGTCTTTAAAGAGTGGAAAAGTTTCGATGGTTTCATCCATCATCGGTTTTTCAATAATTCCAAAATGAATTTCATGATTACGAATTAAATCAAAAACCTCTTGAGAATCAAGCATCATCAATTCAATATTAAGTTGTTCCAGTTCAGGAATTAAATTTTTGAAAATCAGAGGGAGAACAGTAGTTGCTGAACTATGAGAAGCAGCAATTTTAAAAGGTTTACGACTAGGCGTCTGATTTTTTAAGGAAAATTGTAATTCATTCCAATCATTGAGCGTTTTTAAAGCTTTAGGATAAAGAAGATGGGCACTTTCTGTGGGAATTACTTCTTGGTGTTGCCCTCTTGAAAAGTGTTGAACCTTTAGTTCTTCCTCCAATTTTTTAATTCTAACAGTTGCGGTTGGTTGTGAAATAAAACATTGACTAGCAGCTCTGGTAAAGCTTTTGGTTTCAAACACAGCAATAAAAGTTTCGAGTAAAGCGAACATAAATCTTCCTTTAATTAATAAAAGTAATTTTAAAAATGATAATAATTTATTTTACAAAATAAAGGAGATTGTGTAAACTAATTGATGCTAGACAATTTAAAAAGGAAAAAGTAGAAAAATGTTAAAATTAAAAAATTATATTAAAAATGATAGACAGGCCATCATGGGTATTTTGCCAGGATTTCTGCTCTCCTTTGCCATTGCTATAGTAAGTTATTTACTCAATCGTTTTATCTTCCATAGTTTAGGTTCAGCAACTATTGCAATATTATTAGGAATTATTTTGGGTAATTTGTACTTTAAACAAGTCACTTTGTTTGCAGGAACGGCTTGGTCAGAAAAAAAACTTCTAGAGTTTTCAGTTATGTTTTTAGGAGCGACCGTAACCTTTCAAACCATTGGTAAATTAGGGTTCTCCGGAGTAGGATTTATTCTGATACAAATGATTTCAACAATTATTTTTGTTTTGTTTATGGGTAAAAAACTAGGTTTTTCTGCTAATGTCTCTGCCCTAATGGCTTCTGGAAATGCAGTCTGTGGTTCATCAGCAATTGCCGCAGTCGAACCAGTTATTGGAGCTGAGACCAGTGAGAAAAGAACATCGATTGCCATGGTCAATCTCATGGGAACTATTTTAATGCTGAGTCTTCCATTTTTAGGAACTTGGATATTTGGTAATAATGATTTATTAAGGGGCGCACTGATTGGCGGAACAGAACAATCTGTTGGACAAGTCGTTGCTTCAGCGACAATGGTAAATCCAAACACAACAACATTAGCAACCCTATTTAAAATTATGAGAATTATCATGCTTGTTTTTGTCGTTTTATATTTTGGTTTTAGAAGCAAAAAACAAACAAAGGGTGAACAAGCAACCGCTCAAATCAAAATTAAAAGAAATTCTTTTTTGCCATGGTACGTTGTTGGTTTCTTAGTGCTTTGTACTTTAGATACATTGATTCATTTTGTACCAGAAGTTTCAGCTACCGCAAAATTTCTATCAGGTTGGTGTGAAACGATTGCCTTAGCCGCTATTGGTTTGCGACTAAATTTAGTTGAATTCATAAAAGCAGGAAGAAAATTACTGATTTATGGTTCATCTATCTTAGTTTTTCAAGTAGTACTTGCAATTATTTTGATAAGTCTTTTAATCAAATAATCAGAAATCAAAGAAATAAAAAGTCACTAAACCTCTGTTTTAGTGACTTTTTTTATGGTAATTATTACCATCAGCTAAATTTTTCACTTTAGCAAGAAGCTTATTAATCAATCTGATTCACTAATGTTAAACCAGATTAATCCCCAAAGTGAAGCAATGACTAAAAAGAGTAGAGCGATCATTTTATTTTCCTTTACTATTGTAAAACCTAACTAGATTATTTAATAGATTCTATGACTTCTTTAAGTTGACTGACAGACTTTTCAAATTGTTTCATTTCATAAGCATCAATATTGAGTTCAATAATTTCTCTGACACCATTTTGATTTACGACAGATGGAACACCAGTAAAGACCCCTTCTTGACCATATTCTCCACGCAAATAGGCAGAAACTGGTAGAATGACTTGTTCATTATTTAATATGGCTTTGACAATTCTAGCTGTGCTCATTCCAATTCCGTAATAAGTGGCTTGTTTTTTATCAATAATTTCATAAGCAGCATTTTTAACCTTATTTGACAAATTAGACAAATCTTCAAGACCAATTTTTTTATTTTTAACAATAAATTCAAGAATAGGTTTTCCACCTATCGTAGTGTGTGACCAAACTGCAACTTCAGAATCGCCATGCTCACCAATAATATATCCGTGAACACTCCGAGGGTCAATTTCTAGTTTTGTGGCCAATTCTTTTCTAAAACGTGTGGTATCCAAAGTTGTACCAGTTCCGACAATTCTAGATTGGTCAAGACCAGAAGTTTCCCAAGCGACATAGGTAAGGATATCCACAGGATTAGAAGCAATTACAAAAATACCATCAAAACCTGAATCCATAACTTGAGTAACGATTGAGCGCATAATTTTAGCATTTGTATTGACCAAATCTAAACGTGATTGTCCGGGTTTTTGGTTCACACCAGCTGTAATCACGACAATATCTGCATTTTCACAATCCTTGTAATTTCCAGCTCTTACAATAACATTTTCTTGAGCCCAAGATATGCCATCCAATAAATCTAAAGCCTCACCCTCAGCTTTATCTTGATTGACATCTATCAAAACTAACTCGTTGACAAGCCCTTGATTAATCATTGAATAAGCAATACTTGTTCCGACAAATCCTGTTCCAATCACGACTACTTTTCTACTTGTAATTTTCATTTTTATCTCCTTTTCGATTTTTTATTAATCAATATTTTTTCTATATTTTTATAAAACCTATCTGTTAAAAATCCATAGATAACTAATCATAGTGCATAAAATTAAAATGATAGAAATCACAAAACTAATGATTATAAAAGCCAATTCTAGTCCCCCTTTAAAGTAATTTTCTGATGTCCTTTATAAAATCTATTATTATTTTATCTATATTTTTACAATGTGTAAAATGAATTTATTTTATCATTATGATTAAAAAAAATAATAAAAACAAAAAAGCAGAAGCAGCTTGCTTCTGTTTCTTATTTTTATTATTTCTAACGAATTTCGGTTTCTTTTTTTATTTTATTAATTAATTTTTGAATCACGGGGTCTTTTTCTTCATCAAAAGAAACTCCTAAAAACTCTCTATGATAATTACTTCCAAGTTCTTGATAAGGAATATCATCAGATAAAAAGGATTTAGAAATCAAAGAAGAACCTAAACCAGCTTTGATATGAGAAATAATCATCTCATTACTATTCATACGAACAATGTTTCTTCTAGAAGAAGGAGCAGATTTGAGATATCTTTTGATATAATATCCAATTCCTGAACCAGATTCTCTGGTAAAGAAAGTTTCTGAATCTGTATTTCCAGCAAGGACCAACTCATCTAAAAACAAAGGAAAGGTTTCGGTTTGATCACTAATGAGTAATCGTTCAATGATTCCAAAATGCAAATCATGATTTGCAACTAATTCAAATACTTTTTCTGAGTCATACATATTAATTTCTACATCCAATTGTTCCAACTCATCTTCAAATACTTTAAAAATTCTTGGCATAATACTTAAAGCAGCACTATGTGAAACTCCGATTTTGAAAGGATGTTTTGCAAGAGATTTCTTTTGTACCTCCGCTTGGTCTTCCTCCCATTTTTTTAGATAGGCAATCGCTTTGGGATAAAATAATATTGCGGCTTCAGTCGGAATGATTTCTTGGTGTTTTCCCCTTAGAAATAATGTTGATTTTAATTCTTCTTCAAGTTTTTTGATTCTCACGGTTACAGTAGGTTGTGAAATAAATAAATATTTTCCGGCTAAGGTAAAACTTTTAGTTTCATAAACAACGATAAAAGTCTCAAATAATGAAAACATCTGATTTTCTCCTTAAAACATGGCATTAACAAATTATTTTTTTTAATTCATATGATTATAATAATTTATTTTACAAATTCATTCAACTATTATATATTATTAATAGAATCAATTGTTTAACGAGAATTAATAAAAAATATAGAAAGAGAAGTTTTATGATCTATTCAAAATTTATATCATTTTTAAAACAAATTCCTCTCCCGATATGCGGCTTAATATTGGGCTTAGTATCTTTAGGAAATCTCCTTTACAGTAAAGGTTATGATATTTTAGGAAACCTTTACGATATGTTAGGCTTGTTCCTTATGGTTTTGATTTTGCTCAAAGTAGGACTTACAATGAAGCACGCAATTTCGACTTTGAATGACCCAATCGTAGCCTCTGTTTCACCAACTTTCACCATGTCTTTAATGGTACTAAGCGTATTTTTACAACGTTTATCCGGCTTTAGTCTTCTTGCGAATGTAATTTGGTGGACTGCTTTAGTCTTGCATCTTATTTTAATGATGTATTTTATTTATCTCCATATACTCCCTAAAGAGCTAAAAATACATGATGTTTATCCGAGTTGGTTTATCACTTTTGTTGGCATTGGCGTAATATCAGCGACATCACCAGATTTCGGTCTTGAAGTGGGGAAAGTTGTGGTTTGGATAACATTACTCTTTTACTTTATCCTTCTTCCTATTGTTATGCACAGAGTCTTTATTTTACGAAAAATGCACAAATCTTTACTTCCATTGATTACAATCATCACAGCACCAGGTTCACTGGGATTAGTAGGTTATCTTACTGTTGTAGAATCAAAATCTAAAATGTTCATTATCTTTTTATTTATCTTGTCGCAAGCCATCTATTTTATAACTTTGGGCTTACTGACAAAACTTTTAAGAAGTGCCTTTTACCCTAGTTATGCTGCCTTTACATTCCCTCTTGTCATTTCTGCCACTGCGGTAAATTTAACAAGTAAGCTCAGTATTTTCCGATTTTTGAATTTAGAATTATTAGCTAATTTAGAAATTTTTATAGCGATTGTAATCGTTACTTACGTTTTTATAAGATATTGTATTTTTTTGGGAAGTAAATTACTTCAGATTATCTCTGAAAAATATTCCGCTGAAAGCATCTAAAAAAACATCGAATTCCAAAAAAATTTAAAAATGAATAAACAGTAAAAAGGCACCACTAGGTCAATGAATCTAGTGGTTTTTTTATAGTTAACTAAGCTTACTTTTTTTAAAATGGAAATTTAAAGCTCAGACTTTGCTTTGTCTAACTTTCAAAATAGCTTTAATATCTCCCTTTGGACTATGCCAATAATTTTAAAAATGTCTATAAAAAAAGGGAAACATTGTGTTATAATTAGAACGCTGCGTGCTTTTTTTCATTAAATAAAGAAAATTTGACTGGATTTTTAGGTTAAATTGTTCATTTTTTGAAGTATTTAATGATTAAAAGTATGCAAAAGAATATAGGAGAATAAAAATGACTGTATTATATGATGAAATCATGGTTCGTTATGGTGAACTTTCAACCAAAGGAAAAAATCGTGGTTACTTTATCAATCGTTTGGCAAAAAATATTCGCGAAGTTCTTGCAGATATGCCTGAATTAAAAATTACAGCAGTAAGAGATAGAGCACATATTGAACTTAATGGAGCAGATTATGCCGAAGTTTCAAATCGTTTAACAAAAGTTTTTGGAATCCAAAATTTTTCACCTTCAATCAAAGTTGAAAAATCAATGCCCATTATAAAAAAAGAAGTTGTAGCACTTTTTAAGGAAATTTATAGCGAAGGGCAGACTTTTAAAATTGCTACTAGACGAGCTGACCATAACTTTGAATTAGATTCAACAGAATTAAATATTGCTTTAGGAGATGTTGTTTTTGATAATTTCTCTTACGCAAAAGTACAAATGAAAAAACCAGATATCACGTTGCGCGTTGAAATTAGACAAGATGCGACTTACCTTAGTTTTGAAGATATCAAAGGTGCGGGTGGAATGCCAGTTGGTACGGCAGGACGTGGACATTTGATGCTCTCAGGTGGAATTGATTCACCAGTTGCAGGTTACTTAGCGTTGAAACGTGGCGTTGAGATTGAAGCTGTTCACTTTGCTAGCCCTCCTTATACTTCACCAGGTGCTCTAAAAAAAGCCAAGGACTTGGCGGCTAAATTAACTGTCTTTGGCGGAGCAATCACTTTTATTGAAGTTCCATTTACTGAGATTCAAGAAGAAATAAAAGCTAAAGCTCCACAAGCTTATTTGATGACAATCACGCGTCGTTTCATGATGCGCGTGGTTGACCGTGTTCGTGAAGAACGAGGCGGGAAAGTAATTATTAATGGAGAATCTTTAGGACAAGTTGCTAGTCAGACGCTTGGCTCAATGTCTGCCATTAATGAAGTGACTAATACTCCGGTCATTCGACCAGTGGTAACCATGGATAAAAATGAAATTATTGAAATTGCTGAAAAAATAGATACTTTTAATTTATCGATTCTACCATTTGAAGATTGCTGTACAGTCTTTGCCCCACCTTCTCCAAAAACAAATCCTAAACTTGAAAATTGTATTCAATATGAAAAGAGAATGGATGTTGAAGGAATGGTTGACCGTGCAGTCAAAGGCATTATGCTTACAACGATTGCTGGCGAAAATTGGGACCAAACCGAAGAAGAAGAATTTGCTGATTTCTTATAATATGAAGACTCTGCTTGTTATTGATAAGTAGAGTTTTTTTATTTGATACGAAAACTACGATTAATAGTCTAAACTTGACAAAGGACTGAAACAAGGATATAATAACCAACGTTATTTATAAACTTAGAAAAAAATATTTGAGTTAGCCTTTTAATATAAAGATTGTTAGGGAATTTTAAAAGAAGTTGTGGCGCTCATTTTATAGGGAAGGATTTTATGTCAGATCGAATAAAGGCTTTGATTGCCTTAGGGATTTTTACTTTTATGTCGACATTGGATGGTTCAATTGTCAACATTGCTCTACCAACGATGTCAAGGGAACTTCATGTTTCAACTTCACAAATCACATGGGTGGTGACAATTTATCTCATTGTCATTTCAGCGATTGTTTTGATTTTTGGTCGTCTTGGTGACTTGATTGGGAAATCACGAATTGCCCGAATTGGTTGGGGGATTTTTATTTTAGGCTCAGCACTGGCTGGTTTAAACTTTGGTTGGGGCTTAGTTTTTTACTTTTTGCGCGAATTGTTCAAGCTATTGGGGCTTCAATGTTTATGGCAACTGGTTTTGGAATTATTTCAGAAATTTTTCCAGTTGAAAGTCGAGCCAGAGCACTTTCAATCTCGGCGATGTTTGTTTCAGTGGGTTCAATCGCTGGACCAGCACTTGGTGGTTTGATTTTGCAGGTCGCTTCTTGGAATTATATTTTTTGGATTAATGTTCCAATCGGAATTTTGGCTTGGATTTTTGGGAATCATGTTTTACCAAAAGAAACAACGAGTGGAAAATGGTCAGATATTGATTTTAAGGGTGGAACCTTGATGACAGCTGTTGTTATTTTACTTTTTCTGTCGCTTAACTTCGGTCAATCACTGGGTTGGACTAATCCATTGATTATTATTGGCGCACTTGTTGGTTTTATTCTCTTTGGAATATTTATTGTCACTGAGAAAAAGGTGGCACAGCCTTTACTTGATTTAGGGATTTTTAAATCAAAGTTGTTTTCAATGAGCATAATTATGGCACTCTTTAATTTTACCGTAGCTATGTTTTCAAGTATTTTATTACCATTTTATCTGCAAGATTTTAGAAATTATGCTCCTGGAGTGGCTGGAATGATTATGATGGCTTACCCAGTTGCTATGCTGATTGCCAGTCCTTTGGCGGGTTCAGCAGCTGATAAGATGGATAAAGAAATTGTCACTTTTGTCGGTATTTCAGGAATTGTTTTGTCCCAACTTGGCTATCTTTTGATTAATCCACATTCTGAACCTTGGGTTATAGTCGTGATTTTATTGATTCAAGGAATGTCAATGGGAATTTTCCAAAGTCCTAATAATGCATTAATCATGGAAACTGTTGAACGAAAATATTTAGGAATCGCTGGTTCTGTAAACTCTTTAGCTCGTAATATGGCTTTTGTTTTAGGAACATCATTAGCCACTTTAATTCTGTTTACAGCGATGTCTAATCAATTGGGCTATAAGGTTACAACTTATTTGACAAATCAACCTGATGTCTTCTTGCACGGTTTTCATGTAGCTTTCTATTTTTCAACTTTTTTGGTTTTAGTCACTTGGGTATTGGGCTTAGTTCGTCTATTAGGTCGGAAAAAAAGTTAGTAAAAAAACAATCGATAGATTGTTTTTTTATAGGATAATCTAGCAAATAAATGTTTACATGTGTAAATTTTCACGTACTAAATATATTGAGAATTTAGAAAAGTTTGCTATAATAAAAAATAATTTCTATAAAGGAACAAAATATGTCTAAACTTCTTGTTGTAAAAGGTCATCCACTCACTGCTGAATATTCACTTTCACTCAAAGGTCTTGATGCTTTCGTCAAATCTTACAAATCTGCTCATCCAGAAGATGAAATTGAAGAGTTGGATGTCTTTAGTGCTGATATTCCAACTTTGAACACAGAATTAGTCAGTGCCATGTTTTCAGGTGAAAATGCAGAACTTACAGCATCACAAAAAGATAAATTGGCTCGTTTTGCTGGTTTTACAGACCAATTTTTGTCAGCTGACAAAGTTGTCATTGCTAATCCAATGTATAATTTGATGATTCCTGCTGAACTTAAATCATGGGTTGATACTGTAAACGTTGCTGGTAAAACATTTAAATATACCGCTGAAGGACCAGTTGGTTTAGCAAATGGCAAAAAAGTCTTACATTTACAAGCCAATGGTGGAGTTTATGGAGCACAAGACCCTGCGACAGTTTATATGTCAGCAATCTTTAACTTTATCGGTAGCGATTTTAGACAAATTGCTGTTGAAGGACATGCTTATGACCCAGAAAAAACAGAAGAACTTCTTGCTGAATTTATCAAAAAAGTAGAATTAGAAGCTCAAACATTCTAAATAAAAGTCTGTCAGTGAACAGACTTTTTCTTGAATTTACTGACAGAAATCTCAGTAAGTAGCTGTAGGTGTTGTCAGTAAAAGGAAAGGCTAAAAAATGGTAAAACATCTTTTTAATTCACATATTGATTGGGTTGGTGGGAGAAATTCTATTGGTGACTTGCAAGCTGGGGCACTTAATGAAAAAATTTCAATTCCTGAGACAATGGCTGGACCAGGAGTGGGGACCAATCCGGATGAAATGCTACTTGGAGCTGCTAGCACCTGTTACTCAATTACTTTAGCGGCAATGCTTGAGCGAAATGAAATTCCTTTGGAACATTTAAAAGTAGAGGGACAAGGCGTGGTTGATGTGACAAAAGGAATTTTTACTTATGAAAAAATTACCTATCATGTTTTCATGAAACTAGCCGCCGGGGCTGATGAAAGTAAAGCGATCAAATTGGCAGAACGTGCAGAAAGTTCTTGTATGATTTCAAGGGCAATTCAAGGAAATATAAAATTAGAAACGATCATTAAGATTGAAGAATAAAAAGTTACTGACAAAGATGTCAGTAACTTTTTTGATTTTATGCTAATTTAATCATTAGTTTTTATTTTTTCGACGTTCCAAAAAGTCGAAAAGTAGCGTATGATGATTACTTGCTAATGAATAATCTTCAAGAATATTGACATTAAGTCGCATATCTTTGGCTTCTCTTGCGGTAATTGCTCCAGAAAGCTCATGCTCAAAGATAACTTTACGTTCTAAATAGTAGGCACGCATCATTTCAGTAATGTTATTAGGCTGAGCTTTATTTACCATCCGAGAAATATGACCACCAGAAGCCACAATTTCAGAAGTTCGCAAACGTTCTGATTGTAAGAAATTCAAAAGTTGTTCATCAAAAACCCCATTTAAATTGTCCAAGGCTTGTAAGATAAGTTCGGTGTTATTGAAATATAGTTCAGTAATTTCATCACGCGTTGTTTCCATTGCTGCCTTTGTTTTTTTGAAATAAAAATCCACATGCAAGAAGCGAGAAACCAGCAAATGAAAGGCACGCAAAGTAATAACATAAACAAATTGAATACTTGAAACAAGGGAATGGACAATACTTGTTTCCAATGAGCGAATATACCTTTGATAAGTTCGATAAGTATACATAGAAATTTTATTTTCACGTAAGTAAGCTTCAAGACCTTCAGATTCGATTCGGATAATCAAAAGTTGCAAATCATTATAGTCAATCGCCATATCGGTGGATTCTTGCTCAATAATTAACTGTTGAATCCTTTCTTGATAAGCATCAATTGCAATATCGTATCCCTGAGGATTTTTAGCTGTTGTCATATCCTGGCGTAATTCATCAACAACCTCGGATAAAATAGCGATTTTAGAGATATTGTTAACTTTAGAGACTTTTTTGACTGCAAAGAAAGGGAGAATGAACATTCCGACCAAAAAGCTTAAGCCAGTTACGGCAGCTGCTAGAAAGACTAGGACTGGTTGGATATCAACGCTTCGAGGAACCAAAAGAATCGTTGCGATACTTACAGTTCCTTTAGAGCCAGCAAAAGTAAGAAGAAGAATATCATTCCAATAAGCAGAGAAAGGCTGTTTTTGTTTAAGCGAACGAAGCCAGTAATAAAAGGCAATGACGACGAAGCGAAGGGCAAATAAGCCAGCAGTTAGAGCAAGAGTAAGGAGAATTAGATGAGCTGAAGAATAAACAGGGTCAACTAAAAGTGGAACAACAAGTTGATAAAGTTCAATTCCTAAAAACAAGAAGACAAAGGAATTTAAAATGAAGGTCAAAGTGTCCCAAATTGTACTTTTAAGTTTTTCTACTTGAGCATCAAATAAAGTTGTTCTTTTGAGACCATTGGCTGACATCACTCCAGCGACGACAGCAGCGATAATTCCAGAAACATGAAGTTCTTCAGAAATGAGAAAGGCGGCAAGAGGAACCACAAGTTCTAAGAGAAGATATCCTGAGACATCTCGGGCATCGACATCTTCTAAAAGTCTCAAAACTAGCCCTTTGATATAAATTAAACTAAATCCAATAGCAGCCCCACCAATGGCAGAGATCACCAATTTCATTGTTGCATCTGGAAAAGAAAAATAACCTGTAACCAGTGCGACTAATGCAATTTGAAAGGAAATAATTCCAGAAGCATCATTGAGAAGCCCTTCACCCTGTAAAACACTCATGACCCTACGTGGAAAGGAGAAGTTTTTGGATAAAGCCCCCACGGCTACGGCATCGGTAGGAGCAAGACTGGCTCCTAAAGCAAAACAAGCAGCCAAAGGAAGTCCGACATATATCCAATTAGAAATTAAACCTAATCCAAGAGTTGTGATAAAAACAAGGGGGAAAATAAGTACTAAAATAATTTTACTATGTTTTAAAATATGTTTGACGTCAGCTTCTTCACTTTCTCTAAAAAGAAGTGGGGCAATAATAAAGCCTAGAAAAAATTCTGGAGCGACATGTAAAACTTCGTCAGCACCAAAAAAGCCCAAAATAAGTCCTAAAACCACTTGAATCAGCGGAAGGGCAAGTTTTGGGAAAACTTTATTAAGGACATTTGAAAAAGCTAATACCAAAAGGAAAATAATGACATAAAAAATAGTATGGAGCATAGAGTCCTTTCTTTAAAAAAATTGATGAGCGCTTAAAAAGTGCAAAGTAGAGCTATCAAAGGTAGCTCTACTAGTGCATATTCTACTTATTTATTTCAAACGGTTAATTGCTTTTTTCTTTAAAGCAATTTTTTCATTGATTTTTGAGCAGTCTTTTTTACCTAACAGCGCTTTACAACGTTTGAGTTCAAGATCTGTAAGCTGACGTTTAACTCGTTCTTTACGAGCAATATCAAACTCACCGTTTTTGATTAATTCGAGTTTTTGTTCAAGAATTAATTTTTTATTCTTAACGGCATCAATATAATATTTAAGCTCAGAAATATCGTTAGCACTTGCTTCGTTAGCAAGTGCATTTCCTAATTTTTCATCAAGCTTAATGAGTTTATCAGTAAGCATTTCAAGTTTAGCGTGAAGTTTTTCTTCTTTTTCTTCGTCTGAGAGGGCCATAAAAGCTTCAAATTTTTTACTATCTTCAAGCTTTTGAGACACTTCGGGTCTTTTATCGATGTACAACTCACGCAAGTTTTTTAACTTATCTTCAAATTTTTTATCTATCATTTTGATCACCTAAAAACATATTCAGTACAGTTATTATAACATATTGTAGATTAAATGAAAGAGCTACGCTTAAATTTTTCTAAAATAAAATTCCTGCTCATTTTATAGCAGGAATTTTTGATAATTAATAAGTCAAAACAAAGTTTTTCTTTTTTCCACGACGAATGACTGTCAGACGATTCTCAATTTTATCGGAATCTGTAAGAACATAATCAAGTTCTTGTACTCTTTCTCCGTTGATATAAATTGCTCCATTTGTAATATCTTCACGAGCTTGTCTCTTTGAAGGAGCAATTCCTACAGAAATTAAAAGCTCAATTAGAGTCAGGTCTTCATCAGGAGCGATTTGATGTTGTGGCGCTGCTTTCAAGCCTGTTAGGATTGATTTAGCATCCAATTGACGTAAATCTCCACCACCAAACAAGATTTCAGAAGTTTTAACAGCTTGTTCATAAGCTTCTTTTCCATGAACGAGACTTACAACTTCACGAGCCAAAACTTTTTGAGCCAAACGTTCATGACGAGCAGCCTCAAATTGTTCTTCAATTTCAGCAATCTCTTCTAATGAGAGGAAGGTGAAAATTTTCAGCATTTTCACAGCGTCTGCATCATCAACATTAAGCCAAAACTGGTACATTTCATAAGGAGAGGTTTTATCAGCATCAAGCCAAATTGCATTTCCCTCTGATTTACCGAATTTTTTACCAGTTGAATCTGTAATTAAAGGAATAGTGATAACATGTCCTTGTTTGTTAGCCTTACGACGTAAAAGCTCTGTACCAGCAGTCATATTACCCCATTGGTCAGAACCACCAAGTTGTAAAGTGACATTATGCAATTGGTTCAATTCGTAGAAATCATAACCTTGCATAATTTGATAAGCAAATTCTGTATAAGATATTCCGCTTTCCATGCGTGATTTTACAGAGTCTTTAGAAATCATGTAATTTACAGTAAAATGTTTACCTACATCTCTGAGAAAATCAATAAATGTCAGGTTTTCAAACCAGTTGTAGTTATTGGTCATTTCTGCCTTGTTTTCACCATTTTCAAAATCTAGGAAACGCTCAAGTTGACTACGGATTTTTCCAGACCATTTTGTTACGGTGTCTTTTGTTTGGAGCGAACGTTCTGAATCTTTAAAAGAAGGGTCACCAATCAAACCAGTTGCACCACCAACAAGTGCATAGGGTTTGTGACCAGCCATTTGCAGACGTTTCATTGTCAAAATGAGTACAAGATTACCTAAATGAAGGGAATCAGCAGTAGGATCATAGCCCACATAATAGGAAACCATATCCTCCGTCAGCGCTTTAGAAAGCGCAGCTTCGTCCGTTGTTTGGAAAACCAAACCACGTGCTTTAAGTTCGTCAAAAATGTTCATAAAAAAATCCTTTCTATAATAATTGAGCTGTTCCCTTTGGATTAAAAAGTAAAAAAATAACAGCACCATTTTACATTATAACAAATTACTAAAAAAAATTCTGAAAGTGGCGAAAAATTGTTTTAAATTTGATATAATAAGGGCATGAAAAAAGACTCAATTGACTCGCAAGAGGAGATTCGTGCTCGTTTAAAAGAAAAAATGGATAATAAACGACGCAAACAAAGTAACTCTTCAAGGAAAAGTCCTAAAAAAAATAATAATGATAGTGATGACAGGTCAATTTTGTCCATTACTTTTAAAGTACTACGTGGTTTGAGTGTAGTATTTGGAATAGTTTTTGTCTTGGTAGGCGTCTTTGGAGCAGCAACAGGTGTGGGTTATTTTGCTCGATTAGTTGAACAAACGAAGATACCACCCAAAGCTGAAATGCTTTCGAAAATTAATGATATACATGGGGTTTCTGTCATTAATTATAGTAATGGTCAGCCAATCTCTGATATTTCCAGTGATTTGATTCGCGTTACTGTGAAAAGTGATGATATATCTGCTAATGTAAAAAATGCCTTGATTGCAACCGAAGATGACAGTTTTAAAACAAATAAAGGTGTTGTTCCAAAGGCTGTCATTCGGGGAATTGTTGGCTCAATTGGAGGTGGAACAAGTTCTGGTGGTTCCACCTTAACTCAACAGCTCATTAAGCAACAAGTTTTAGGAGATAGTGTTACATTCCAACGAAAAGCTAGTGAAATCGTCTATGCACTCAAACTTAATAATTATCTGACTAAAGATCAAATTTTGACAGATTATTTAAATGTCTCACCTTTTGGTCGCAACAATAAAGGTCAAAATATCGCTGGAGTGCAAGAAGCAGCATTAGGAATTTTTGGTAAATCGGCCAAGGATTTGACAATACCAGAGGCGGCTTTTATTGCTGGTTTACCTCAAAGTCCAATTGTCTACTCTCCTTATTCAGCGGATGGCTCCCTTAAATCCAAAGAAAATATGAGCTATGGTCTGGAGCGTCAAAAGGAAGTATTATTTTATCTTTATCGTGGGGGATATATTTCAGAGGCAGATTATAAAAAATATGTAGCCTATGATATTTCAAAAGAATTTTTACAACCTGGAGTTGCCGAATCACAAGAACATGGTTATTTATATAATGTAGTTTATAATGAAGCAATTACAGATATTTATAATTATTTGATTAAACGTGATAAAGTTTCTGCGACTGATTTAGGAAATGATAGTACGAAAAAACGTTATCAAGAACTGGCGGAACAATCACTACAAAATGGTGGTTATACTGTAACAACAACAGTTAATCAAACAGTTTATGATGCGATGCAAAAAGCTGTAACGGATTATAACGGGCTTATGCAAGATGGTACGGGAACTATCCAAACAGGGAATGTTTTAATGGACAATAAAACAGGAGCTGTTTATGGCTTTATTGGAGGTTTAGATTTTTCACAAAGTCAAGTCAATCATGCCTTTGATACTAAACGCTCGCCTGGGTCATCAATTAAACCAATCTTGGCTTATGGTCCAGCCATCGATATGGGACTAATGGGCTCTGCAAGTGTCTTATCAAACTATCCAGCCAAATACTCTAGTGGACAAGATATTGAACACGTAGGCTCAACTGGAACTGCAATGATGCCATTCTCAGAAGCTCTCAATGTTTCTTATAATATTCCTGCTTATTGGACTTACCAAACGATTTTAAATAAAGGAAAATCAGTTGAACCTTACATGACAAAGATGGGTTATGATATTGCTGATTATTCTGTAGAATCACTTCCGCTTGGTGGGGGAGTTGATCCAACGGTTGTTCAACATACGAACGGTTATCAAACGCTGGCTAATGGTGGGAAATATGAACCTTGGTATATCGTTGATAGTATCAAAGATGATACAGGAAATGTAATCTATCAGCATAAAAGTACTGGTGGCACCCAAGCTTATTCAGAAGCAACTTCAACAATTATGGAATCAATGCTTCAAGACGCAGTGAAATCTCAAAAAACAAGTAAGTTTTATGGCAATTTACAAACGATTAACCCTTCACTAGCAACGAATGTTCAATGGGCTGGTAAAACGGGGACAACGGATGATTATACAGATGTTTGGATGATGTTATCAACACCTTCAGTTACACTTGGTGGTTGGGCTGGACATGATGATAATTCACCGATGACAAGTAATTCAGGATATATCAATAATGCAGCTTATATTGCACAATTGGTTAATGCGATTAATGCAGCTGATCCAAACATTTTTGGCCCTGGACAAAAATTTACTGATCCAAATACTGATCCAAATGTTACTAAAAGTAAAGTATTGGTTTCTACAGGAGAAAAACCAGGGAAAGTCACAGTTAAACTAGCAAATGGTAAGACTCAAGAAGTCAACCTTGGCGGAGAAACAACGACTAGCTTCTGGGCTACTAAAGCAGGAGCACCTACTACTACCTATGATTTCTCTATAGGTGGGTCAGCTAGTGATATAGCTGCTGGTTGGAAGAAAATTTTACCTTCTTTCAATTTTAGTCAGACTTCCTCATCAAAAAGTAACTAAAAAAACACTAGGATAAATTCCTAGTGTTTTTTTATTAGAATTAGTAGTTTTTGATTTCTGCTACTTTTTCAGTATTAAGTGAAGTAATAATCGCTCTCAAGAAAGTTTGAGCTTGAAGAAAATCATCAATGTTGAAAATAGTTTGATGGCTATGGATATAGCGGGCTACCACACCGATTGTTGTTGAAGGAACTCCTCCATTTGCTAAATGAGCGGCACCTGCATCGGTTCCCCCTTTGGCCATGTAAACTTGTGTTTTAACTTTGGCATGATTTGCAGTGTCAAGTAAGAAGTTCTTCATTCCAGGAAGCATGATATGACCTGGGTCGAAGAAACGGAGCGTTGTTCCTTCTCCGAGGCGACCATTATCGTCACCGAAGGTATCGCTTGCTGGTGAACAGTCAACGGCAAAGAATAAATCAGGATTGAATTTGGTTGTGGAAACTTTTGCACCACGAAGTCCGACTTCCTCTTGAACATTCGCTCCAATAATTAATGTTACAGGTAATTCTTTGTCAGCTAAAAATTCAAGAAGTTCAAGAATCATTAAGCAACCATAGCGATTATCCCAAGCTTTAGAAATGATATTTTTCCCATTTGCTGACAGAATTGTTTCTGTTTCTGGAATAATTAAATCACCTTGGGCGATTCCAAATTCGGCAGCTTCGGCAGCATTTTCAAATGCACCATCAAAGATGATATCAGAGATTGCTGGGATTTGAGGTGTTACACCAGTTCCGCGAAGAAGGTGTGGAGGAAGACCACCAGTTACAACCGGAATCTTTTTACCTGTACGTGTAAATAGGGTAAAACGTTGACCAGAAACGACTAAGGGGTTCCAACCACCAAGAGGAACAACGCGGAATGTTCCGTCAGCTTTGATTGAGCTGACCATAAATCCGACCTCATCCATGTGAGCCGCAACCATGATTCGTGGGGCATTTTCGACTTTTGAAGCTTTTGTCACAAAAATACCACCAAGTCCGTCAAATTCTGGTTGATAGCCTAGCTCAACCATACGAGCTTTTAAATAGTCGCGAACGGGACCTTCAAAACCAGAAGTGGCTTGAATTTCTGTCAGTGCTTTTACTTTGTCAAATAGTTCCATTTTTCTCCTCCGGGATACTGAAAAATTTACTGACAAATCTGTCAGTAATTCTTTTGATGATTTACACTATAATTATACCAAGAAATATGTTAAAATTTCCATATGAAAAAAATACTAAAGTTTGGTTTGGGAATTGTCGCGGGAGCAGCCGTTGCTCACGCAGCTTATCATGGTTATAAAAACATGGAAGAAGAAATGATTCATGAGCTTACTGATAGAGTCCGACAACATTTTTCTACAAAAAAAATTGATGCTTTTTGGATTTTTGATGAGCCAACTTCTGGTGCCCTTTTTGAAGGGGGAATTGTCAGTAATGATAAATCTATTGCTTTTGAAATCAATGCCAAAACTTTAGAAGTTTTTGAAAAAAAAGAAGAACTTCTTTAGAAAATGGTTAGAATCCATTTGAAAAATACGAAAGGAAATACAGAATGATTATTCCAGAAAATATTGAAAATTTAGCTGAGCTTGTCAAAGGCCCAGAAAAAACAGTCTTCTTTTTCACAGCTGGTTGGTGTGGAGATTGTAATTTTATCAAACCTAAAATGCCAGAAATTGAAACAGAGAATCCAGAATTTAGATTTGTTGAAGTAGACCGTGATGAGTACATGGATCTTGCTATCGAGTGGGGAATTATGGGAATTCCAAGTTTTGTTGTTATTGAAGATGGACAAGAAAAAGCTCGTCTAGTCAATAAATTACGCAAAACCAAAGAAGAAGTGAATACTTTCTTAGCAAGTGCAAAATAAGACTGATTTCTTGAGGTAAAATGGAGTCAAATACTGACCATTGATAAATCCAGAAATATATTCTATAATAATCACTGTTAAGAAATTAAAAGGGAAAATTTAAAAATGATTGCAACATATAACACAAACGTCGGCGATGTTTTAATGCTTATCACGGCAAATGATAGAGGTGAAAAGGTAAACTTTGAACGTAAGGGAAAAGTAGCACGTATCTTTATCGAAGAAACTGGAGCAACAGTCGCTTGGAATATTTTTGAAGCCAAGTCATTACTGACAGACTTGTCAGGAAATGGACAAGTCAAATTATCATCTGATGATGTTGAAATCTTGAACAAAGAGCTTGGAAAATCAGGATTTAGCGATGTTCTTGTGCATGATTCGCAACCAAAATTTGTTGTCGCTGAGATTGTAGAAATGGAAGATCACCCAGACTCAGATCATCTTCATATCTGTAAAGTTAATGTTGGTTTTGCTGATCCAGTACAAATTGTTTGTGGTGCACCAAACGCGTCACTCGGATTAAAAACAGTCGCAGCACTTCCAGGCGCAATGATGCCTAATGGAGCATTGATTTTTCCAGGAGCTCTTCGAGGTGTTCAATCTTATGGAATGCTTTGTTCAGCGCGTGAACTTGAATTACCCGATGCTCCCGATGTTCGTGGAATCATTGAACTTTCATCAGCTTTGGCTGCGGGTACAGCTTTTGATTCAGAAACTATGTGGCAAGCTTAATAATAAATCTGTCAAAATAATTTATTTTGACAGATTTTTTTATCTAATAATTAAAATAATTATTTCACAATGTTCACAAGCGCTTACAAAAGAAAATAGATTGACTTATGCTAAACTGAATAATGTAAAAAGAATTTTACATTTAAAGGAGACCTATTAGTATGAAAATCGTAGTTATCGGTACAAACCACGCAGGCATTGCTACAGCGAATACATTACTTGAACAATATCCCGGGCATGAAATTGTCATGATTGACCGTAATAGCAACATGAGTTATCTAGGTTGTGGCACAGCAATTTGGGTTGGAAGACAAATTGAAAAACCAGATGAATTATTTTATGCCAAAGCAGAGGATTTTGAGGCAAAAGGGGTAAAAATTTTGACTGAAACAGAAGTTTCAGAAATTGATTTTGCTAATAAGAAAGTTTATGCAAAAACTAAATCTGATGATGAAATAATTGAAGCTTACGACAAGCTTGTTTTAGCAACAGGTTCACGTCCAATTATTCCTAATCTACCAGGCAAAGACCTTAAGGGAATTCATTTTCTGAAACTTTTTCAAGAAGGTCAAGCAATTGACGCAGAATTTGCCAAAGAAAAAGTCAAGCGTATCGCAGTCATTGGTGCAGGATATATCGGTACAGAGATTGCGGAAGCAGCTAAACGTCGGGGTAAAGAAGTTCTTCTCTTTGACGCTGAAAATACTTCACTTGCATCATATTATGATGAAGAATTTGCCAAAGGAATGGATGAAAACCTTGCTCAACATGGAATTGAACTTCATTTTGGAGAACTGGCCAAAGAATTTAAAGCGAATGAGGAAGGTTATGTATCACAAATCGTAACCAACAAGGCGACTTATGATGTTGATCTTGTCATCAATTGTATTGGTTTTACTGCCAACAGTGCCTTGGCAAGTGATAAGTTAGCTACCTTCAAAAATGGCGCAATCAAGGTGGATAAGCATCAACAAAGTAGTGATCCAGATGTTTACGCGGTAGGTGATGTTGCGACAATTTATTCTAATGCCTTGCAAGATTTTACTTATATCGCTCTTGCCTCAAACGCTGTTCGGTCAGGAATTGTCGCAGGACACAATATTGGTGGAAAAGAATTAGAATCTGTTGGTGTTCAAGGTTCTAATGGTATTTCGATTTTTGGTTACAATATGACTTCTACAGGACTTTCTGTTAAAGCTGCTAAAAAATTAGGTTTAGAAGTTTCATTTAGTGATTTTGAAGATAAACAAAAAGCTTGGTTTCTTCATGAAAACAACGATAGTGTGAAAATTCGTATCGTATATGAGACAAAAAGTCGCAGAATTATTGGAGCACAACTTGCTAGTAAAAGTGAGATAATTGCAGGAAATATAAATATGTTCAGTTTAGCGATTCAAGAGAAAAAAACAATTGATGAACTAGCTTTGCTTGATTTATTCTTTCTCCCCCACTTCAACAGTCCATATAATTATATGACAGTTGCAGCTTTGAATGCCAAATAAACAATAGAAATCTATCTGCTTGATAGATTTTTTTATTTTTTAGTGACAAATGCTCAAACTTTACGTATAGAAAGTTAGGAGGATTTTATAATGAATAAAACCATGTTGATTGGTCGTTTAACAAACGCACCTGAAATTTCGAAAACAACGAACAATAAATCTTATGTCCGTGTGACTCTGGCAGTCAATCGCCGCTTCAAAAATGAAAAAGGAGAGCGAGAAGCAGACTTTATCTCGATAATTATATGGGGAAAATCAGCAGAAACATTGGTTTCCTATGCTAAAAAAGGAAGTCTTATTTCTGTAGAGGGAGAGATTAGAACTAGAAATTATACTGATAAAAATGAACAGAAACACTATATTACAGAAATCTTAGGTTTGAGCTATGATTTATTGGAAAGTCGTGCGACTCTTGCCTTGAGAGAAAGCGCTGTAAAGACTGAGGAACTCTTACTTGAAGCTGATGAGCTCCCTTTCTGATTTATTTGATTAAATCTAAATGTTTTCTCTTGACTAAATCTGACCATTGAGATAAAATAAGAATATGTTAGCACTCAACTATTAAGAGTGCTAAAAATAAAAAATGGAGGAAAGTATAATGTTGAAACCTTTAGAGAATCGCGTAGTTTTACGTGTAAAAGAAGAAGAGGAAAAATCTATGGGCGGAATCGTATTAACGAGCGCTTCCCAAGAAAAACCTCAAACAGCTGAAGTTATTGCTGTCGGTGAAGGGAAAACAACTAATCATGGGACACTGATTTCTCCACTCGTAAAAGTTGGAGATACAGTAATTTTTGAGAAATTTGCCGGAACGACTGTCAAAATGGACGGTGAAGAATTCTTGATTCTCAAAGACTCAGACCTTCTTGCAATTGTAGAGTAAAAATATAAAAGCAATCAATTTTTGATTGTCTTTTGTCTATCTTAAAATCTATTAATTAAAAATATATTCTTAAAAAAGGAGCGAAAATGTCAAAAGAAATTAAATTTTCAAGTGATGCTAGAACAGCGATGATGCGCGGAATTGATATTCTTGCCGATACAGTAAAAACAACCCTTGGGCCAAAAGGGCGTAATGTTGTTCTTGAAAAATCATATGGTTCACCTTTAATTACAAATGATGGTGTTACAATTGCCAAAGAGATTGAACTTGAAGACCATTTTGAAAATATGGGAGCTAAACTTGTTTCGGAAGTTGCTTCAAAAACAAATGATATTGCAGGTGATGGAACAACAACAGCGACAGTTTTGACACAAGCTATTGTTCGTGAAGGATTGAAAAATGTTACTGCAGGTGCAAATCCAGTTGGTATTCGCCGAGGAATTGAACTCGCAGCTGAAACAGCAGTTGCTTCAATTAAAGAAATGGCAATTCCTGTTCACGATAAATCAGCAATCGCTCAAGTTGCTACCGTTTCATCACGTAGTGAAAAAGTTGGGGAATATATTTCTGACGCAATGGAGCGTGTAGGTTCTGACGGAGTTATCACAATCGAAGAATCAAAAGGAATGCAAACAGAGCTTGATGTTGTTGAAGGAATGCAATTTGACCGTGGATACTTGAGTCAATATATGGTTTCTAATACAGAGAAAATGGTTGCTGAGTTAGATAATCCTTATATTCTGATTACGGATAAAAAAATCTCAAATATTCAAGAAATTTTACCGCTTCTTGAACAAATTTTGAAAACAAATCGTCCACTTTTAATTGTTGCTGATGATGTTGATGGAGAAGCATTGCCAACTCTTGTTCTTAATAAGATTAAAGGGGTCTTCAACGTAGTCGCTGTAAAAGCACCGGGATTTGGTGACCGCCGTAAAGCTCAATTGGAAGATTTAGCTATCTTGACAGGTGGTACAGTAATTACTGAAGAACTTGGCCTTGATCTTAAAGATGCTACACTAGAAGCTTTAGGACAAGCTGCTAAAGCAACTGTTGATAAAGACCATACAACAATTGTTGAAGGTGCTGGTTCTGTTGGTGCCATTTCTGATCGTGTGGCTATCATCAAAGCACAAATCGAAAAAATAACTTCTGATTTTGACCGTGAAAAATTGCAAGAGCGCTTAGCGAAATTAGCTGGCGGAGTTGCGGTAGTTAAAGTAGGAGCCGCAACAGAAACAGAACTTAAAGCAATGAAACTTTTGATTGAAGACGCACTTAATGCAACACGTGCTGCTGTTGAAGAAGGTATCGTTTCTGGTGGTGGTACAGCTCTTGTTAATGCCATCGCAGCTTTGGATAAACTTTCAGAAGAAGGCGACATTCAAACAGGAATTAACATCGTTCGCCGTGCCCTTGAAGAACCAGTTCGTCAAATCGCGGCCAATGCAGGATATGAAGGTTCAGTTATCATTGATAAACTTCGTTCAGAAAAAGTTGGTACAGGATTTAATGCAGCGACAGGTCAATGGGTAAATATGATTGAAGAAGGAATCGTTGACCCGGCAAAAGTGACTCGTTCAGCTTTGCAAAATGCAGCTTCTGTTGCTGGATTAATCTTGACTACTGAAGCAGTTGTGGCTAATAAACCAGAACCAGCTGCTCCAGCTATGCCTCCAATGGACCCTAGCATGGGAATGGGTGGTATGATGTAATAAAAAAAAGAACCCGAGTGGGTTCTTTTTTATTTTTTAATGATTAATGTTAGATATCATAAAGGGGACTTGCATGTTCATGGCTGGTATCAAGAATTTTTAATTCATTTTTTGTATCCACATCGTGTTGTTGGAGATAACCGTCCATGGTAAGATGAGCAAGTTCTTTAATATTATTATTTAGACTTAAGTGTCCCAAAAATATTTTTTTTGTTTTATTCCCATGAATGTTAAAGGCTGCTTCGGCACCATCTTCGTTAGATAAATGGCCTTGGTCACTTAGAATACGTTGTTTTGTTCGCCAAGGATAGGCACCCATTCTTAGAATTTCAATGTCATGATTAGACTCCATTAGATAAGCATCAGCATTTTCAATGGTTCCACGCATACGATCTGAAACATATCCTGTATCAGTCAACATAACGAAACTTTTATCATCTTTCATGAAACGATAAAATTGTGGGGCAATAGCATCATGGCTGACACCAAAAGATTCAATATCAATATCACCAAATGTCATCGTTTTTCCCATCTCAAAAAGATGTTTTTGCTCAAGAGGAATTTTTCCTAAAGCGTTTTTACCATCAAGTTCAGACCATGTATCTTCATTCGCATAAAGGTTAATACCATATTTACGGGCGAGCACACCAATTCCTTTGATGTGGTCACTATGTTCGTGCGTAATTAAAAGTGCATCAATATCATGGATATCACGGTCAATCTCCGAGAGTAAACTTTCTATTTTTTTTCCAGATAGTCCGGCATCAACAAGAATTTTTTTCTTAGGAGTTTCTAAGTAGAAGGAATTTCCAGTTGATCCAGAGGCTAGAATGGAATATTTAAAGCCATTTTGTTCAGTCATAATGACTATTGTAGCAGAAAAAGTCAGGGATTGCTATGAGACTTATTATTTTATTGGAAATAAATTGAGCTTGAAAAAATTTTTCTTTGATGAAGAAGTCTATGTAAGAAATAATAGATTTTTTCCCCAAAAAAGAGTTCACGGATTTGACAGTGAACTCTTTTTGTAGTTTGAATTAGGAAGGACAATTTTATTCAAAATCATCAGCAGCGTCATCCCAATATTCGGAAGTTTCAGAAGAATATGGCAGTGTGAAACTGAAAGTTGTTCCTTTGCCTTCGCCTTCGGAGCTTGCAAAAATTGTTCCGCCATGTATTTTGACAATGTCATGGACAATAGATAAGCCTAAACCTGTTCCACCTACTTTTGAATTTCTTGAAGCATTATCTACTCGATAGAAACGGTCAAAAATCTTAAGTAAATCAGATTTTGGAATTCCCATTCCTTCGTCTTTAATCGAAATTAAGACATCTCGTTCACGAGTTTCAACGTAAATTGTAATTGTACCACCTTTTGGTGAATATTTAATGGCATTACCAATGATATTATCAATGACTTGGGCAATTTTATCGGTATCAATTTCTACCCAGATTGGCTTGTCAGAATACTTTCTAACGAGTGTAAAATTGGATGAAATTAAATCATTTGATTCAGTTTCTAAAATCTGGTCTAATCGATTAATTTGATAGTCTAAAAAGGCAATTAAATTAATGATTTCTTTATTAAGAACAATTCGATCTTGGTCCATTCTTGACAATGTTAAAAGATCAGAAATCATCCGAATCATCCGATTGGTTTCGGTTAGTGAAACACCGATGAATGAAGAAGCTGTTTCTTTATCATCAATTGCGCCATCTTCTAATGCTTCAAGATAGGCCTTGACGGAAGTAAGTGGAGTTCTTAATTCATGCGAGACATTAGAAACAAAAAGACGACGTTCACGTTCTGCTTTATCTTGTTTGGTCATGTCGTGCAAGACAGCAATAATTCCTGAAATGAACCCTGACTCACGACGAAAGAGTGCAAATTTGATGTGGAGTGAAATTGATTCATTCCCAGCATCGTGTGTTTCGATGGTTATTTCAGGTTCTTTTTCAAGTAAATCATAAAAGTTATACTGGTCTGCGATTTTCAAAACATCAACAATATTCTTTTCCATTAGAAGCTCATTACTTGTGTTTAGGTAATGGAGGGCTGACTTATTAGCCATGATGATATTACCACGGCGATCTGTGGCAATCACTCCGTCAACCATGTAGGCAAGAATGCTATCTAATTGATTGCGTTGATTTTCAAGATTATTTTGAGTCCTAACAATGTCCTCACCAAGCTTCAAAATTTCTTCATATAATTCATTGATTTTACTTGTCCCTTTTGGAATTTTATCTCTATTCAAATAACCGTTTTTTATATCGTTCATTTGTTTAGAAACATTCACAATCATTCGATGTTGCTGATTGAGAAAAACCAGAACAAAAACGAGTGAAAATAAATAATAACCAATAAAAGTACTAAGATGAATGAGATTATAATCGAAATTGCTCATGAAAAGAATGACAAAAAGAAGTAGGTGGGCAACTACTCCTTTAAAAATCATTGAATTAAAAAATTTAATCATGTGGGTTGCTCATGTAATAGCCAACCCCGCGGCGTGTTGAAACGTATTGTGGACGGCTTGGTGTATCTTCAACTTTTTCACGCAAGCGGCGGACTGTAACGTCAACTGTACGCACATCACCAAAGTAATCGTAGCCCCAAACTGTTTCCAAAAGATTTTCACGAGTGATAACTTCGCCGAGGTGTTGAGCAAGATAGTAAAGTAATTCAAACTCACGGTGTGTGAGGTCAAGTTGTTTATCATTTTTGTAAGCAGCATAATGTGCTGGATTGATACGGAGATTTCCGATAATCAATTCTTTCTTAACATTATCAGTAGATTCAGCAGGTGCGACATTGATACGACGCAAGTTTGCTTTAATACGAGCTAAAAGTTCGCGATTTGAGAATGGTTTAGTGACATAGTCATCTGCACCAAGTTCAAGTCCAATAACTTTATCAAACTCGCTATCTTTAGCTGACACCATGATAATAGGAGTGTCAGAGGTTTTACGGATTTCACGTGCAACATCAAGACCGTCAAGTTTTGGTAACATCAAATCAAGTAAAATAAGGTCAGGTTGTACTTCTTTAAAAGCTTCAAGGGCTTCTTCGCCATCGAAAGCTGTAAATACTTCAAAACCTTCTTTGGTTAAATTAAATTTTACGATATCTGAGATTGGTTTTTCATCATCAACAACAAGAATTTTTTTCATAGTTGTCCTTTCAAGTAGAAATTTTTTTATTGAATATTACTTGGATTTATTTGATTTAACAAACCAAGTAAGCTGTTTCAGTTATATTATACAATTTTTAGTAAAATTACGCAAAAAGTGACCCCTATATTTTTAGAAAAAAGATAAAAAGTTTGATTTTTTGATATAATAGAGGCTATGAATGGAATTTTAATTTCCCTAGAGGGACCTGATGGAGCAGGAAAAACAACAGTTTTGCAAGAAATTTTGCCTGAAATCCAAAAAATGAAGCGTGAAGTTGTCCCAACTCGAGAACCAGGTGGGGTTCGAGTGGCTGAAGAAATTCGGCAAATTATTCTCGATCCAAAGAATACAGAGATTGATTCAAAAACAGAATTGATGCTTTTTGCGGCGGCGCGCCGTTTACATATGCAAGAAAAAATGTTGCCAGCTTTACGAGCAGGTAAGGTTGTCATTGTTGACCGATTTATTGACTCCTCTGTCGCTTATCAGGGTTATGGCCGTGATTTGGGTGTTGAGGTGGTGGATTGGCTTAATTATTTTGCAACAGATGGTTTAAAACCTGATTTGACTTTATATTTTGATATTGATACAGATGTTGCACTTGAACGGATTATGAAAAATCGAGCGGATGAGGTCAATCGCCTAGACTTAGAAAGAGCTGAGATGCATCGAAAAGTTCGAGAGGGTTATTTGGAAATTGTTGCAAAAGAACCTGGGCGTTTTGTAAAAATAGATGCGAGTCAATCTTTGGAAAAGGTTGTAGCTGATACACTTGAAGTTCTGAAAAAAAGATTTGTCAGTGAATTTTAAAGACAACTTAATCTGTCAGCAAATTTAATAAAGTGATAAATACTGACAAAAATAAAAAATACGTAGATGTCAAAAAAATTTTTTTATTTTGTTATTTAAAATAGATTTGGTAAATATTTAGAAAGGTTTCTTGTGGAAATAGTAGATATTCAGCCTCAACTTTATAAGCAATTTTCAACAATTTTGCAACATGGAAAATTAAGCCATGCTTATTTATTTTCAGGTGGATTTGGTTCTTTTGAATTAGCAATTTGGTTGAGCCAAGCCCTATTTTGTGAGAATCCTGAGAATTCTCTTCCTTGTGGGCATTGTCGTTCTTGTCGTCTGGTTGCTCAACAGGAATTTGCCGATTTGCACATTGTTGAACCAGATGGACAGACGATAAAAACAGCACAAATTCGTGATTTGACACAGGTTTTTAGTGAATCTGGTTATGAAGGAAAGCAGCAAGTTTTGTTAATTAGGGAAGCAGAAAAAATGCATCCTAATGCGGCAAATGCTCTATTGAAATCTATTGAAGAACCTGAGACAGAAATTGTTGTTTTTTTACTGACAGATAATGAGAACATGATTTTGCAAACGATAAAATCACGGACACAGATTATTAATTTCCGGAAAAATGTTCAATTTTTACAAGATTTTCTTGAAAAAAATGGAATTTTAAAAACGCAAGCAGAACTCCTAGCTGAAATTTGTAATTCTACTGACAGAGCTTTAGAATTGGCCCAACAAAGTTGGTTCAATGAAGGACTTCAGAGAATTCAACATTTTGTTAAACTTCTAAAAAAATCAGCTGACGAGGCCTTTTTATACTTGAAAGATTTGGTTGAAATTTTTGATGATAAAGAAAAGCAAAATCAAGCTTTTGAACTTTTATTGCAACTATTTAATCAAGAAAGAATGAGTCAAGAACTTCTAAAAACCTTTCAGGCAATTAAAATGTGGAAAAGTAATGTTCGATTTGAGTCAAGTTTAACTTTTATTGTTCTGTAAAACTTGGTCAGCAACCCTTTAATCAGAAATCTTATATCAGGAGAATAAAATGATTTATGAAATAAAATTTGCGCATGGTGAATCTAATATATTTGCAACAAGTGAGGCAGAATTAGTCCCACAATCAGAAGTCATCATTCGTTCAGAAAAAGGAACTTTTTACGGGAAAATTATTCGTAGTTTTTCTGATGATGCTAATCTTGAAACTCATCATACAATTGAACGGGAAGTCACTGATGAAGATTTAGAAGTAATCTTAAAACTTGAAGAACTTTCAAAAAAGGCAAAAGATAAGGTTCGACAACTCGTTGTGGAACAAGAACTCGAGATGAAAATTATTGATGTGGCTTACACTTTCGATCAAATGCAACTCTTTATCTCTTTTACCGCTGAAAATCGAGTTGATTTTCGGCTACTGCTCCGTGAATTAGCAACGACTTTTCGGATTCGAATTGAACTTCGACAAATTGGGCCAAGAGACGCGGCGAAAATTCATGGTGGACTCGGACCGTGCGGACGTCCTTTATGCTGTTCGGAATTTGTTTACGAGTTTCCGAATGTTTCTATCAAAATGGCCAAAAATCAAAATTTATCTTTGAAACAAAATAAATTGAATGGACTTTGTGGTCGTTTAATGTGTTGTTTAACTTATGAAGATAGTTTTTATAAAGAAGCCCAACAACTTTTTCCAGATTTTGGTGAATTTGTAACCACCTCAGAAGGAAAAGGAAAAGTTGTTGGCTTAAATGTTTTAAAAAATAGAGTGAAAATACGCTTTGGAGAATATAGCAAGGATTTTGAACTTGCAGAGATTGAGGTGAATCATGGCTGATAAATATGATGTTTTTGACCAATTGGGCGAGCTTGAAAATACATTAAATACCACATTAACGCAAATTTCAGGAATTCGCCAAGTGCTTGAAGCATCAATGACTGAAAATGCAACTTTACGCATGGAGTTGGAAAAATTGCGTGATCGACTTGCTGAATTTGAAAAGAAAGAAGTTAAAAAAGAAACGCCCAAAGATCAACCCAACCCTAATCTCATTCAAATTTTTAATGAAGGATTTCATATTTGTCATTTACATTATGCTGAACGGTTGGCTGAAGGGGAATCTTGCTTAGATTGTTTGGAGCTTTTATATCGCTAATGGAAAATAAATTTAATATTCAACGGTCATTCAAAGGAGTGAAAACTGCTGGAAGTCTCTACTTGGTGCCGACCCCCATTGGGAATATGCAAGATATGACTTTGCGCTCATTGGAAACTTTAAAAACAGTGGATTTGATTTGTTCAGAAGATACTAGAAACACTTTACGACTTTTGAATCATTTTGAAATAAAAGTGCCCCAAGAATCATTTCATGAGCATAATTCGCAAGAAAAAATTCCAAAATTGATTGACTTTTTAAAATCAGGTCAATCAATTGCACAGGTTTCTGATGCAGGAATGCCATCAATTTCTGACCCTGGACATGACTTGGTTTTAGCTGCAATTAAAGAAGAAATTGATGTCGTTGCGCTGCCAGGAGCTTCCGCGGGAATTACTGCTTTGATAGCTTCAGGCTTAGTGCCTCAGCCTCATATTTTTTATGGTTTTCTTCCTCGTAAAAAAGGAGAACAACAAAAATTTCTGAAAACAAAACTTGCTTACCCTGAAACACAAATTTTCTATGAGAGTCCATTTAGAGTTGCTGATACTTTATCCAATATGCAAGAAATCTATGGGGATAGAGAAGTGGTGCTTGTTCGTGAGTTGACCAAGATTTATGAAGAATATCGCCGAGGAAAAATTTCTGAGGTTTTGAATTCTTTAGTTGAGCAACCCATTAAGGGAGAATGTTTAATTATTGTTTCGGGAGCGGACGAATTAGTTCAAGAAATTCAGGAGCCAGAGCTGACAGCACTGGAAGCTGTCAAAAATTTAGTGGCGCAAAATGTAAAACCGAATGTCGCCATTAAAGAAATTGCTAAAGAACGAGGCTTAAATCGCCAAGATTTATATGCAGAATTTCATGATTTATAATAATAAAAAGTTACTGACAGAGTTCTTGTCAGTAACTTTTTGTATTTTTGATGAATTATAATTTCTGTCAGTAAAATTTAACAATGCCCATCAACATTTTCATTAATCCATTTTTGCTTTTCTTCATCAAAAATTCGTAATGACTTTTGTGAACGGACAAAATCAATGATTTCTTTACGATTTAAGTGAGTTTTACTGACAGCAGATCCAACGGTTACAATTTCCATTTTTTCAATGAGGAATTGAAGTATTTCATATTGATTTTCCATTGTTTGTCCTTTCGTTTACTGATTGTATTATACTACTTTTATCTCTGTTTATGTAAACAAAATAACAGCACTGCTTAGTTTTTCTTTGAATAAGTAAGAACGGTAACGGGTGCTAAAATGAGAACAATCAGAAGGCTGATTAGAAGAACCAACCAGGCTTCATGACCAAAATTACCATTATAAGCCACTTCTTTAAAGGCAGTAATCAAATGAGAAACAGGATTATTTTCGGCAATGACTTTCAGCCATTTTGGTAAAGAAGTGACGGGAATATAAGCATTTGACAAAAAGGCCAAAAACATGGTCAAAAAGCTCGAAATGGTTGTCACAGTTGCTGCACCTTTAGCAAGGACACCAACTAAAGCAAAGAGCCAACTGAGCGCCCAAGTTGTAACGATTGCAAGGCGGCCGATTGCAACAAGCAGCCAACCAAATCCGGCGCTTGCTCGCCAACCGAGAGCTGCACCTGTGCCTAATGCAAAGACAGCGGCAATAATATAACGGATAATATCCGAGATTAACGTTCCAGCTAAGGGTGCAATTCGTGAAATTGGCAAAGAATTGAAGCGGTCTGTAGCTCCCTTGTCCAAATCCTCACGAAGTTGGGTTCCAGCAGCGCCAGATGCCATAACAAGTGTTTGGATTAAAATTCCGGGAACAACAAGAGGGAGATAAGCTTTGACATTTCCCATGATTGCTCCACCAAAAAGTTGGGAGAAAACGATGACCATGATAATTGGCATGACGGTCACATCAAATAGTTTTTCTTGGCTATGTTTGACTTTGAGAAGTTCACGCTTGGCCATGACGATAATATCTGTCAACCAAGATTTTAAACTGATTGTTTTCATCGTTGTAGTATTTTTGTTAATTACAGTTGTGTCCATTTTTATTTTCTCCTATTTTCCTGTCAGCTCAAGAAAAACTTCATCAAGTGTTGGTTTACGTGTTTCAAATTCATTGATGGCTATGTGTTCAGTTTCCAAAAGTAAAAGAATTTGTGTCATGATTTTTGTGTCAGTTACTTTGATTGACAAAGTTGCAAATTATGGTAGAACAATCACTTCAATATTGAATTTTTGTTCTATCATTTCTTTGGCTTGTTTAATTTGACTGCTTTTAATCAATGAGAGCTCAAAAGTGGTTTCTCCCAAAATGTTTTTAAGCTCTGACGGGGTGCCTTGCGCGATGACGCTTCCATGGTCAATGATAGCGATACGGTCAGCCAATTGGTCAGCTTCGTCCAAGTATTGTGTAGTCAGAACGATGGTTGAACCCCCTTTGACCAACTCACGAATTGTCTTCCACATTTCCCCACGTGTTCTGGGGTCAAGACCTGTTGTTGGTTCGTCAAGAAAGATAAGCGGGGGTTTAGTGATTAGGCTAACAGCCAAATCTAATCTTCTTCTCATTCCACCTGAAAAAGCACTGATGGATTTGTCTTTGGCTTCTGTCAGTGAAAATTGTTTGAGCAATTCGAGGCCGCGTTTTTTGGCTTCTTTTTTAGATAGACCATTTAACTGACCAAAAATAATCATGTTTTCCATCCCTGTCAGTTCCTCATCAACTGAAGCATATTGACCTGTCAGCCCGATAAAGTTTCGAACTTTTGCACCGTCTTTGGTTAGGTCGTTTCCAAAGATAGAAGCAGAACCAGATGTTACTTTTGTTAATGTTGCAAGCATTCTTAAGAATGTGGTCTTCCCTGCACCGTTAGGTCCAAGAATTCCAAAGATTTCTCCTTGATGGACATCAAGTGAAATACCATTTACTGCGTTTTTACCATCAAAGTTTTTGACAAGATTTGTAGTTGAAATTGCGAGTGCCATTATTATCTCCTTTTTCATAAGGTTACCTTACGAAAAATATTATAAGCCTCCCTGATTAAATTGTCAATAAAAAAGTATGGGACCCTGATTATATTTTTTATAAATGCTAAAAAATGTGATAAAATAAGACTATGACAAAGAAAAAAGAAAATACAAGTCAGGGATTTATTCGTTATGTTACACTTCTTTTTTGGTATTTGAGAAAGAGTAAAAGTGTCACAAGAAAACAAACAGTGGAATATTCTCGATTACAAGGACAGGGACAAATTTTAAATATTCTAATGGAAAACAGTAAGATGACGCAAAAAAATCTGGTGGCTCAACTGGATATGCGCCCCCAGTCTGCTAGTGAAATGATAAAAAAATTGGAAAAGAAACAATTTATTTCACGTCAAAAAGATGCTCAAGATAAGCGTGGATTTATCATATCACTAACTGAAAAAGGGAAAGCTGTTTTGGAAGAAAGTACAGAACAAACAGGACGTGTTCCAGGCATTATGACAAGCTTTACAGAAGAAGAAAAAATTGAATTTGCAAGATTAATTGGCAAACTCCAAAGTGAACTAGATGAAAAAATCAGTCATGAAGATGACCGAATTAAGGAACAATATAATCGTATAGCAGGAAATTAGTTGTTTTTGGTATTTGGAAAATAAAAAATCGAGATTATATGATCTCGATTTTTTTATTAATCAACTATAAAAGTGACAGGATTAATTATTGGAGGTGTCACTTTATAAAAAAAGATGGCGATTAACCATCTTAAAAGGAGTAAATCCACGTGTTTTTAGCCCCATTTTTTAGGAGGTGTTGACTGATGCGAATCGCATCTTTTTCATTTTCAGCCAGAGCAACCATGACACCACCAAGTCCAGAACCAGTCAATTTAGCGCCAAGTGCTCCATTTTTTCGAGCCGTATCAACTAAATTGTCTAGCCGGGGGTGAGAAACACCGAGTTCTGAAAGTCTTTCATGAGCTTTATTCATGACGTGACCAAACTCTTTGAGTTTATCGGTCATTAAAAAGGCTTTTGAGTCTGTGGCTAATTGCCCGAGGTCATTAATTGAGTTTTGAGTTTTTTCATTTTCCTCAACAAGTTTTTCCCGAACAATATTGATGGCTTGACTAGTAAAGCCATGCACACCAGTATCGCCAATGACGATAAAACCATGAAGATTTAGTTCAAAGGGTTCAATTGTGCTGTCTTTAATAAACCACAAAGGGTGCTCAGAATTAACTGTCGCGACATCAATTCCAGAAGATTTACCATGGGTAATATTTTCAGAAAAATTGGCATAAAAAAGTAAGTCTTTTTGTGGAAGTTCAGCATCAAAGAAATCATAAAAGGCTCTGATGATGGCTGTTGCCAAAGAAGCAGAGGCACCTAAACCACGTCCTTGAGGAATGTTTGAATCAATTTCTAAAGAAAAAGGCATTTTTGAAGAATGAAATTTAGCGAGTAAACGCATGATGAGTTGACGAATTCCTTCAAATTCATCTCCCATTAAATCAAGTCTTCGACGAAATTCATTATTTTCAATGTATTGGCCATATTTTGATGAAGTAATTGTCACTGTAGTTTTAAGAATTGTTACAGGTAAGGCAATTGCTGGCTGACCATATACAACGGAATGTTCTCCAATTAAGATTAGTTTGGAATGGGCAATTCCCGTCCCCATTTTATTGATAGTCATTTTTAACAATTCTCCTGCTAGATTAGTTTGTCATTTGATAAATGTAAACTGAAAATTAGCATATTTTTGGTTAAATTAAGTCAGATTGAGGCAAAAATACTCGATAGACTTTCTTCCAATATCATACATTTTGAATACAAAAACGTACCTGACAATTTTATAAAATTTCTTCTTGAAAATCAAGCTTTTGTTTCTATTTTGACTTTTAAATTATGATTTATGATAAAAATAAGTATTTTTTAGACAGAAAATTATCTTTGAGAATGATAAGAGATAAGAAAGAATTGTTTTTTTGATATAATAGTTTCATGAAAAATATTGTTACTGCACGGGCGCATACGAATATCGCCTTGATTAAATATTGGGGAAAAACGGATATTGCTCTAAATATCCCGACGACATCTTCTTTGTCAATGACCTTGGAGCCATTTTATACAACAACCTCGGTTGAATTTACTGACAATGAGTCTGACTCATTAATCTTAAATTCAGCGATGGAAGATAGCAGTCGTGTCAGCAAATTTTTGGAAATGATGCGTGGACAATATGGAAATTTCCCTAAAGTAATGATTCAATCAGAAAATCATGTTCCAACAGCGGCTGGATTAGCGTCAAGTGCTTCAAGTTTTGCTGCACTTACAGCTGCTATGTTTGGACTTTTAGACTTAGAAAAAGATGATTCCGAAATGTCACGGATTGCCAGACGGGGTTCGGGTTCCGCTTCTCGTTCAATTTTTGGAAATTTTGCTGTTTGGAATAAAGGGGAGAATCATCAGTCTTCCTTTGCCGAATCTTTTTACAATAAAGACATTGGGCTTTCAATGATTGTTGCCGAAATTTCTTCCGAAAAGAAAAAAATGTCATCAACAAAAGGAATGCAATTGGCTCAAACAGCGCCAACTTATGGAGCTTGGGTCGAAAAATCAGCAATTCAACTTGCAGAAATGAAACAAGCAATCCTCCAAGCTGATATTGAAAAAGTGGGTCTAATTGCTCAAGATAATGCTCTTGGCATGCATGAACAAAATCGTCTATGTCTTGAACCATTTGACTATTTTACCTCTGAAACGCAACGTGTTGTAGACTTTACAAAAGAATGTTATAAAGCGGGCTTACTCGCCTTTGTGACCATTGATGCTGGACCAAATGTAAAAATTATTACTGACCATGCGACAGAAAAAATCTTGTTAACCAAGTTAAAAGCAGAGTTTCCAGAATTAACTTTTGATATTGCACGTGCTGGAGGCGCTTATGAGTATCTCTGAGAAGAAAATTAAGACAAAGATACCGGGGAAACTTTTTTTTGCAGGTGAATATGCGGTCACAAAAGAAGGAAATCTTGCCCTCATTACGACAATTGAAACAAATTTTGAAATGAGTATTTCAAGAGCGAGTGACAAATCGGTTCTCAAAACAAATGTTGGACTTGCTGATTTTGAATTTTCATTGACCAAAATTGAATTTGATAAAGAAAGTCCTTGGAATTTTGCGCTGACAGCCTTAAAAAATACTTTGTCAGCTGCTGACAGTTCTAAAAAAGAGTCTGTCAGTAAAATTTCTGAGCTGTCAGTAGAAATATGCCTTGAAATTCGGAGTGATTTAGGCTTTGGTGAAAATAAAAAAGGCTATGGCTCAAGTGCATCAGTTGTTTGTGGCGTAGTCAATGCGGTTAACCAATTTTTTGATTTACAACTTTCCCTTGAAAAACGGTTTGAAATTGCAGCAAAGACCCATTTTGAAGTGCAAGGTTCCGGTTCAATGGGGGATATTGCGGCTATTATGTATGGTGGCTCAGTTTTCTATCAGAATCATAACCGTATCCTTCCTCTTGAGATTCCTTGGAAAACCTATGTTGTTCAAACAGGAAAAGCAGCCAAAACTGCTGAAAAAATCAAAATCAAACTCTCTGATGAATTTTATCAAACTTCAAATGAGTTAGTTATCGAAATGGCAACAGCGATTGACATTCAAGATTTTAGCTTATTCAAAGAAAAATTATCAGAAAATCAACTTTTACTTTTGGAAAATATTCCAGAAGGCTATATGACTAAAGAACTAGCTCTTGCATTAAACTTGCTCAATAGCTATCCAGAGCTTGCCGCTAAAATCTCTGGTGCTGGATTTGGGGAGAACCTTATTTTGTTTGCTCAAAATTCAATGGCTATTGCTGAGGTTCAAAAAAAATTATCCGAATATGGAATCAATCTTGAAGAGTTTAAGATTGCTCAAAAAAATAACTGAGTTTAACCTGCTAAAAACTAAAAAAGAAAACAAAGATAGATTTAAGCCTGTACGAGCCTGATTTTTCTTACTTTTCCTGTTTTTAAAAGACTAGGTTTTACACTTAATGAATTGAGAAATAAATGATGAAAAGTGAAAAAGAAATCCATCAACATCGTAAAGACGAACACCTATCATTAGCATACAAATATTGGAAAGAAGAAAGAAATCAGACTTTGGGCCTGACTTTTTCTGATGTCCGAATCATTCCTAATACATTACCAGAACTTTCAACTGAAAAAGTAGAGCTTTCGTCAAAAGTTTTTGGTCAGGATTTTGAATTTCCTTTTTATATCGAAGCGATGACTGGTGGAGGCGAGCGTGCAGATAAAATTAATCAGACTTTGGCCGAAATTGCGAAAAATCAGCATCTAGCCATGGCAGTTGGTTCACAATCTATTGCCCTGAAATTTCCAGAATTAGCCGCAGGCTTTAAAGAGGTTCGTAAAATTCATTCTTCTGGTTTTCTCTTTGCCAATCTTGGTGCTGGACATTCTTTAGAGAATGCTAAGCGAGCGGTAGAGATGATTGAGGCCAATGCTTTAGAAATCCATGTCAATACGGCCCAAGAGTTGCCAATGGATGAAGGAGACCGTGAATTTTATTGGTTAGAAAACATTAATGAAATTGCAAGTCAACTAGAAGTACCAGTCATTGTCAAAGAAGTTGGCTTTGGCATTTCCCAAAAGACCTTTAAAGAACTTTCTAAAACAGCTGTTTCGGGAATAAATGTTGGTGGAGCTGGCGGAACTAATTTTGCTTGGATTGAGCGTAAACGGAGCAAAAATGGTTTTGATTTGGACGATTTTGGTTTTTCAACTCTCGAAAGCCTGCTGGAGGCTAAAACGGCAGAGAATACCAAAAGCTTAGTTGCTACTGGGGGAATTTCCTCTGCTCAAGATATTTTTAAATCTTTGATTTTAGGTGCCGATTTGGCAAGTTCAGCGGGTTTTATTTTGAAAAATCTCATGCAAACAGGTCCTGAAAAGGTAGAAGAAATTCTTGAGCAATGGAAGCAAGATTTGAATAAATTATTTGTTCTGACAGGTTCAAAAAACATAGCAGAATCCCACAATGTAGATCTACTTTATTCAGCGAAAATGCTCGATTTTATCCAACAAAGAAAAAAATAAATTATAAATCAAATCATTTGGCAATGATTTCAAAAACGACTATAATGAGAATAGAATTAAAAAATAATCTAACTGAATTCCATTCTCAATCTGGTCAAAATACCCAAGTATTAAGACTTCAAAATGGATTCACATCTTAAAAGGAGAATTACTATGGCATTTACATTACCTGAACTTCCATATGCGCCAAATGCGCTTGAACCTTTCTTTGATGAAGCAACAATGCGTTTGCATCATGGAAAACATCATCAAACTTATGTGAATAATCTTAATGCAGCAATTGAAAAACACAATGAACTTGATGACCTTAGCCTCGAAGAATTATTGACTGATTTGTCAGCAATCCCAGAAGACATTCGTACAGCTGTTCGTAACAACGGTGGTGGTCATTTGAATCATAGTCAATTCTGGCTTTGGCTTCGTCCAAATACTGATGGTTCTGAAAACCATGCTGACGGTGAAATTGGCGATGCAATTGCAAAAGAATTTGGTAGTTTTGAAACTTTCAAAACAGAATTCAAAGCTGCTGCCACAGGCCGTTTTGGTTCAGGCTGGGCTTGGTTAGTTGTTGATGAAGCTGGCAAATTGAAAGTTGTATCAACTGCAAATCAAGATAATCCAATTTCTGAAGGATTGACACCAGTTTTGGGACTTGATGTTTGGGAACATGCTTACTACCTTAAATATCACAATGTACGTCCTGACTACATTGAAGCATTCTTTAACCTTGTAAACTGGGATAAAGTCAATGAACTTTACGCTAAGGCAAAATAAAATAATCAATGAAAGACTCTCCTTTTTGGGGGAGTCTTTTTATTTTACAGAAGAATTAGAAAATGAAAAGAATTTTCTGTGTAAAATTCATCTTGTATTTTACAAAAAGATGTTTTAAAGAGATTTTTTTAAACATAAATGCTTATCTTTTTGATTAAATAGTGCTAAAATATTATTGTAATCGGTTACATTGCGCTTTTAAAAAATAAGAAAGGTAAATACATCAAAAGATGTATAGGAATAAAGGATTATGAAAGATGATGGAAACTCTTCAAACTTTACTGATGAAGAAGAGCTGTTTTTGTTGCGCAATAAAGAAGGAAAAATTGTCGGAATCAAGGATTTAAAGCAGGCAAATTTTCAAGAAACCATGAAAGACTGGAAAGAACATCTGCCAAAACCTAGCTTATTATCAATTATTATTTGGGTGGCTGTTGCTTTACTGGGTGGTCTTGCTTGGTCATTAATTGCGCTAGCGCAAGGGGAAACGATTAATGCGATTTGGTTTGTTATTGCAGCTGTTTGTTCTTATTTAATTGGTTATCGTTTCTATGCTTTATATATTCAACGCAAAATCATGCGTCCTAATGACTTGCGAGCAACACCGTCAGAAGCTCATAATGACGGAAAAGAATTCGACCCAACCAATCGAGTGGTTTTATTCGGACACCATTTTGCATCAATCGCTGGAGCTGGGCCTTTGGTTGGACCAGTTTTAGCGGCACAGATGGGTTACTTACCAGGGACAATTTGGATTATTTTTGGGGTTATTTTTGCTGGTGGGGTACAAGATATGCTTGTTCTCTGGTATTCTCATCGTCGTCGTGCAAAATCAATTGGGGCAATGGCTCATGATGAAGTAGGTAGATTTGCTGGTGGCTTGACATCATTTATTGTTTTTATCATGACCATGATTGTTCTTGCTGTTTTGGCTTTGATTTGTGTGACGGCAATGGCAAATTCTGCTTGGGCAGTCTTTTCGATTGGAATGACGATTCCAATTGCTTTACTAATGGGGATTTATCTAAAATACATCCGTCCAGGTCATGTTAATGAAATTTCAGCAATTGGTTTTATTTTACTTTTAGTGGCTATTTTTGGTGGTCGTTGGGTTTCAGAATCTTCATTTGCTCATATTTTCATGCTTTCGCCAACGGCTTTGGTATGGTGGGTGATGGGCTATACTTTTATTGCGGCGATTATTCCTGCTTGGATTTTACTTACACCACGTGACTATCTATCAATGTTTATGAAAATTGGTACAATTGCTATTTTAGCAATAGCAGTCGTTGGTGTGCGTCCTGATGTCACGATTCCAGCTTTGACAAATTTCGCACATAATACAGATGGCCCAGCTTTTGCTGGTTCACTCTTTCCGTTTTTATTCGTCACGATTGCCTGTGGGGCCTTGTCAGGCTTTCATGTCATGATGTCTTCTGGGACAACGCCCCATTTGATTGCCAAAGAATCGCAAACGCGTATGATTGGTTATGGTGGTATGTTATTTGAGTCATTTGTTGCCATTATGGCTTTAGTCGCTGCGATTTCTCTTAATCCGGGGATTTATTATTCAATGAACACACCCCAAGCCAGTATTCAAAAACTAGCAGGTTCAAGTTATCAAGCAGATAAAAGTGCCGAATATAATGCTTCTAAGGCTATTCCCAATGTTGCGATGATGCCAGATGGCTCAAAACTCAGTATTGATTGGGAAGGAACGACTGGCGAAAAAGCACTTGAGCAAGTTGCAAAAGATGTTGGCGAAAAATCGATTGTTTCACGGACTGGTGGGGCACCAACGCTGGCTGTTTCAATGTCAAACATTCTACATAAGGTGCCAGTTATTGGTGGGACAAATATGATGGGCTTCTGGTATCATTTTGCCATTATGTTTGAGGCACTCTTTATCCTGTCAGCCGTTTCAGCCGCAACCAAGTCCACTCGTTATTTACTTAATGATGCGCTTCGAGGCTTCAAAAAATTAGGACGGTTGGGCGATGATGATTGGCTACCAAGTAAAATCGTGACAACGGCTGTCATTGTTGGTGTTTGGGGGGCTTTACTTTTGATGGGCGTTTCTGACCCCAACGGTGGGATCAAAATCATGTATCCACTCTTTGGGATTTCTAATCAGCTGATTGCAGCTGTGGCTCTCGCCATTGTCTGTGTCATGGTTATTCGTAAAGGTTACCTCAAATGGGTCTGGATTCCTGCCATTCCATTGGTCTGGGATGTTTGTGTGACCTTTGCTGCCAGCTGGCAAAAAATCTTTTCTACGGATGTAAATATTGGGTATTTTGCTTCTTATTCAGCAGCGAAAAGTCAAGTAGATTCAGGAAAATTGACAGGTTTATTATTAACCAATGCGCAAGCAACCATGCGAAATACGATGATTCAAGGAATTCTGTCAGTAATTTTCTTGCTTTGCGTGGCCATATTATTAGCAATTTGTGCCGTTAAAGTTGTCAAGATTTTGCAAACCAATAAAGTCGGTGATAAGTTCAGCTCAGAAGAAGCTTTTGAAGAGTCCAACCTTTTTGAAACTTCAAGTTTCTGGCCAAGTCATCTTGAACATAAGGTTTTAAAAAGCAAAGTTAAAAATTAATGATGAATAGAAAATGAAAAGTTACTGATAGAAATTTCTGTCAGTAGCTTTTTTATGGATCATCTGATGCTTTGATTATTTCAATCGATACAAGTGTGGATAGAATCATCAGCAAAGTTGATAATTTACTTAGCCACAATCTGACCACACACTGCAATCATGGTCAGCTGTCAGTAATTTTTAGTAGAAGTTTTTTAAAGCTTTGTCCAAATTTTCTTTTGCTTTATCAAGAATTTCATTTTTAGCTAAAGCGGCGGTACCTTCAGCCCGGACAATTTCAAAAGTATCAAAGCCCATGATTTCTGAAAAAATCATTTTGAGATATTGTGGAGCAAAGTCCAAGTCTTGATAAAAATTATTTTCGCTATAAACTGAACCACTAGCAAAGAGTAAAAGCGCTCTGTAATCATCAGTCATCAATCCGGTAGATACTTTCCCTTTCTCATCAGGGGAATCAAGATATTTGAAGGTTTCACGAGCTATTAGGATATTGTCAATGTAATCTTTAAGGCGTGAAGTAATATTAAAATTGTGCAAAGGTGTGACAATGACTAGGCGATGATGTTCCTTAAACTCTTTTAATAGTCGTTCAGAAGTCTGGGCAATATTAAGCTCGTCAGCAGATAATTTTTCGCCAGCAGCTTTTTTGTCCCAAATTTTGAGCAGTTGATTTTGCTCAATTCGTGGCAAATTGCCATCAAGGTCATAAAGATTAAAAATAGTCAGATCATCTTCGGAAAATTGACTCTTGTAATTAGCTAAAAATAGTTCTTGAAGTTGATTGGAAAAGTGATTCAAATTATTAAAATCGGGATGAGCGTTAATTAATAAAGTTTTCAATGATAGTTCCTCATTTCTTTTGATAAAATAATTATAAAGCATAAAGGTGACAAAATAAGACACCTTTAAAATAAAGGAAAACATTAATGAAAAAGGCAGAACGATTAAATCAGGAACTTATTTTTTTAGGAAATAAGGAAGGATTTCAGCTCAAAGATTTGATGGAAGAATTTCAGATTTCCAAAAGAACAGCCCTAAGAGATGTTGAAGAATTAGAAAGGATGGGTCTGCCCTTTTATACCGAAAATGGGAGATATGGGGGATATAAGTTGATTAATCGAGGCTTATGGACACCGGTTTATTTTAATAATGATGAAATTGAAGCCATTTTCTTTGCCTTAGATGCCCTAAAACTACTTTCAAGTAGTCCTTTTGAAAAATCTTACCGTCATATTCGGCAAAAATTATCCGCAACTTTACCCGAAAGTCAGCAAGAATATATCAGTAAAATGCTGACAGTAGTTAATTTTTACGGAATTGCGCCTGTCAGTAAAGTGACTGATTTAAAATTACTGATGACAGCGATTTTGTCAGAGAAAATTGTCAAAATGACTTATTCACAGTATGAAATAAAAGAAATTGAGCTTCAAATTTACGAAATATTTTATCGAAATGGCTTGTGGATTTGTAGTGCCTATGATATAAACCAAGAAAAATGGGGAACTTATCGTTGTGATTACATGTCAGAGGTCGAAATCATTGATGATGGGCGTCAAACTAAAAAACTATCTGAATTAAAAATGATACAAGAGACTTATGAGAAAAATTATCATGACATCCCCTTTCGCTGTCGACTGACAGATTTTGGAAAGGAGTTATATCTCAAGCACGATTATCCGAATATGCACCTAGAAGAAATTGCTGGGATTGCTTATCTTGTAGGTGCTTATCACGTGGACGAGCTGACCTATATGACTCATTACCTTTGTTCTTATGGAAATCATCTAGTTATTGAAGAACCGCAAGCACTGATTGACAGCTATCTTAAACAGCTTTCGGAAATGAAGGCGGTTTACCAAGAATAAGTCCGTCACAAGGGGAAGGACAGGTTTCTTAAATGTTTTTTTTCTGATATAATAGAAAAAAGTCCCTTCCATGGATAAATTAATGTTTAACAGATATTCGTTAATTTTTAAAATGTAACGAATGATCCTCAACAAATGAAAGAAAAAAATGAAATTTACAGACTTTAATTTTAAAGATTATATCAACCAAACTTTAGAGAATATCAAATTTGAAAAACCTACTGAAGTACAACAAAAATTGATTCCTATTGTCCTTTCTGGACGTGATTTGGTAGGGGAATCTAAAACAGGTTCTGGTAAAACGCATACCTTTTTATTGCCAATTTTCCAGAATATTAATCCTGAACTTGATGAAGTGCAAGCAGTCATCACGGCACCTTCTCGCGAATTAGCGACACAAATCTACAAAGCTGCTCAAGAATTTGTGAAAGTAAATGACAAAATTCGCGTTTCAAACTTTGTCGGTGGAACAGATAAAGCCCGCCAAATTAAAAAATTAGAAGCAGCACAGCCACATATCGTTATTGGGACACCAGGTCGGATCCATGATTTAGTTAAGTCTAATGCCTTGGTTGTTCATACAGCAAGGACATTTGTTGTCGATGAGGCGGATATGACACTTGACATGGGCTTTTTGGCAGATGTTGACCAAATTGCTTCAAGCTTTGGTAAACGTGTGCAAATGCTAGTCTTTTCAGCAACAATTCCTCAAAAACTGCAACCTTTCTTGAAAAAATATTTGCATAATCCAGTCATGGAAAAAATTGCAAATAAAACAGTCATTTCAGATACCATTGAAAACTGGTTAGTTTCAACAAAAGGAAGTTCACATAATCAACTTTTACTTCAATTGACTAAGGCACTCAATCCTTATATGGCAATGATTTTTGCTAATACAAAAGGACGTGTTGATGATATTCATCATTTCTTGACAAGTAATGGTCTTAAAGTGGCAAAAATTCATGGTGACGTGCCACCACGTGAGCGTAAACGTATCATGAATTCAATTAAAAATCTTGATTATCAATATGTTGTTGCGACTGATATTGCAGCGCGTGGAATTGATATTGAAGGAGTTTCACATATTATCAATGATGAAATTCCAAA
[truncated: 1,956,917 more chars]
