# Supplementary material for: Restructured Lactococcus lactis strains with emergent properties constructed by a novel highly efficient screening system
Source: Microb Cell Fact. 2019 Nov 14;18:198. doi: 10.1186/s12934-019-1249-z (PMC6854693; doi:10.1186/s12934-019-1249-z)
Supplement: Supplementary file 8 — Additional file 8: Table S2. Results of transcriptome analysis. [file 12934_2019_1249_MOESM8_ESM.xlsx]

## Sheet: Sheet2
id	old_locus_tag	NZ9000-1_fpkm	NZ9000-2_fpkm	NZ9000-3_fpkm	9K-4A-1_fpkm	9K-4A-2_fpkm	9K-4A-3_fpkm	9K-5A-1_fpkm	9K-5A-2_fpkm	9K-5A-3_fpkm	NZ9000-1_count	NZ9000-2_count	NZ9000-3_count	9K-4A-1_count	9K-4A-2_count	9K-4A-3_count	9K-5A-1_count	9K-5A-2_count	9K-5A-3_count	Symbol	Description	KEGG_A_class	KEGG_B_class	Pathway	K_ID	GO Component	GO Function	GO Process
LLNZ_RS00005	LLNZ_00005	523.53	536.16	559.33	561.56	530.77	252.18	435.17	539.86	527.64	3591	3699	4627	4240	4200	1197	2944	3158	5014	dnaA	chromosomal replication initiator protein DnaA [Lactococcus lactis]	Environmental Information Processing	Signal transduction	ko02020//Two-component system	K02313	-	-	-
LLNZ_RS00010	LLNZ_00010	890.03	902.54	945.43	895.85	924.38	712.03	879.45	955.43	901.32	5112	5214	6549	5664	6125	2830	4982	4680	7172	dnaN	DNA polymerase III subunit beta [Lactococcus lactis]	Metabolism;Genetic Information Processing	Global and Overview;Nucleotide metabolism;Replication and repair	ko01100//Metabolic pathways;ko00230//Purine metabolism;ko00240//Pyrimidine metabolism;ko03440//Homologous recombination;ko03430//Mismatch repair;ko03030//DNA replication	K02338	-	-	-
LLNZ_RS00015	LLNZ_00015	98.66	103.96	121.2	97.79	102.3	49.5	100.76	123.53	104.82	1636	1734	2424	1785	1957	568	1648	1747	2408	rexB	ATP-dependent helicase/deoxyribonuclease subunit B [Lactococcus lactis]	-	-	-	-	-	-	-
LLNZ_RS00020	LLNZ_00020	136.75	148.17	177.66	127.58	153.06	43.23	142.28	174.75	145.43	2482	2705	3889	2549	3205	543	2547	2705	3657	addA	ATP-dependent helicase/nuclease subunit A [Lactococcus lactis]	-	-	-	-	-	-	-
LLNZ_RS00025	LLNZ_00025	10.89	15.75	21.34	12.59	12.02	11.45	10.04	20.9	5.72	11	16	26	14	14	8	10	18	8	yyzM	PF06107 family protein [Streptococcus sp. ACS2]	-	-	-	-	-	-	-
LLNZ_RS00030	LLNZ_00030	14.98	21.98	31.35	41.15	46.99	48.45	37.97	45.16	44.53	42	62	106	127	152	94	105	108	173	-	transcriptional regulator [Lactococcus lactis]	-	-	-	-	-	-	-
LLNZ_RS00035	LLNZ_00035	295.83	302.27	286.1	292.24	288.58	339.89	250.76	218.92	252.92	1659	1705	1935	1804	1867	1319	1387	1047	1965	ychF	GTP-binding protein YchF [Lactococcus lactis]	-	-	-	-	-	-	-
LLNZ_RS00040	LLNZ_00040	37.47	43.36	50.42	59.15	62.29	101.19	48.57	44.65	42.12	61	71	99	106	117	114	78	62	95	yqaE	transcriptional regulator [Lactococcus lactis]	-	-	-	-	-	GO:0003677//DNA binding;GO:0005488//binding;GO:0003676//nucleic acid binding;GO:1901363//heterocyclic compound binding;GO:0097159//organic cyclic compound binding	-
LLNZ_RS00045	LLNZ_00045	1.75	2.89	2.65	4.76	4.29	5.47	5.9	4.43	3.99	6	10	11	18	17	13	20	13	19	-	cell surface protein [Lactococcus lactis subsp. cremoris] [Lactococcus lactis]	-	-	-	-	-	-	-
LLNZ_RS00050	LLNZ_00055	2.46	6.11	12.22	8.93	12.42	2.96	7.47	6.72	10.34	6	15	36	24	35	5	18	14	35	-	dephospho-CoA kinase, coaE [Lactococcus lactis subsp. cremoris] [Lactococcus lactis]	-	-	-	-	-	-	-
LLNZ_RS00055	LLNZ_00060	110.21	113.06	89.63	88	100.09	134.41	85.76	87.25	90.69	314	324	308	276	329	265	241	212	358	pth	peptidyl-tRNA hydrolase [Lactococcus lactis]	-	-	-	-	GO:0044464//cell part;GO:0044424//intracellular part;GO:0005623//cell;GO:0005622//intracellular	GO:0003824//catalytic activity	-
LLNZ_RS00060	LLNZ_00065	156.03	144.97	161.37	117.21	179.22	71.35	134.68	130.21	130.95	2778	2596	3465	2297	3681	879	2365	1977	3230	mfd	transcription-repair coupling factor [Lactococcus lactis]	Genetic Information Processing	Replication and repair	ko03420//Nucleotide excision repair	K03723	-	-	-
LLNZ_RS00065	LLNZ_00070	47.56	39.2	46.18	55.14	68.89	73.25	62.81	41.09	48.33	76	63	89	97	127	81	99	56	107	hslR	Ribosome-associated heat shock protein [Lactococcus lactis subsp. lactis] [Lactococcus lactis]	-	-	-	-	-	-	GO:0050896//response to stimulus
LLNZ_RS00070	LLNZ_00075	385.8	369.32	414.49	379.89	387.32	474.7	369.1	377.09	338.23	727	700	942	788	842	619	686	606	883	-	Septum formation initiator [Lactococcus lactis subsp. cremoris SK11] [Lactococcus lactis]	-	-	-	-	-	-	-
LLNZ_RS00075	LLNZ_00080	239.54	271.13	264.82	268.94	265.67	358.59	239.76	267.2	279.3	390	444	520	482	499	404	385	371	630	-	S1 RNA-binding domain protein [Lactococcus lactis]	-	-	-	-	-	-	-
LLNZ_RS00080	LLNZ_00085	88.79	93.75	90.03	93.63	111.65	78.45	80.07	76.04	75.69	597	634	730	693	866	365	531	436	705	-	beta-lactamase [Lactococcus lactis subsp. cremoris NZ9000] [Lactococcus lactis]	Environmental Information Processing	Signal transduction	ko02020//Two-component system	K01467	-	-	-
LLNZ_RS00085	LLNZ_00090	57.4	62.05	82.7	78.35	111.6	31.5	55.01	63.99	67.12	366	398	636	550	821	139	346	348	593	tilS	tRNA(Ile)-lysidine synthetase [Lactococcus lactis]	-	-	-	-	-	-	-
LLNZ_RS00090	LLNZ_00095	182.78	180.29	196.99	242.03	245.63	118.78	169.24	170.78	180.33	507	503	659	739	786	228	463	404	693	hpt	hypoxanthine phosphoribosyltransferase [Lactococcus lactis]	Metabolism	Global and Overview;Nucleotide metabolism	ko01100//Metabolic pathways;ko01110//Biosynthesis of secondary metabolites;ko00230//Purine metabolism	K00760	-	-	-
LLNZ_RS00095	LLNZ_00100	2043.4	2056.5	1988.52	1996.59	2055.97	2325.29	1965.21	2055.86	2120.03	21440	21703	25163	23060	24886	16883	20337	18396	30817	ftsH	cell division protein FtsH [Lactococcus lactis]	-	-	-	-	GO:0031224//intrinsic component of membrane;GO:0016020//membrane;GO:0044425//membrane part	GO:0032550//purine ribonucleoside binding;GO:0043169//cation binding;GO:0016787//hydrolase activity;GO:0036094//small molecule binding;GO:0070011//peptidase activity, acting on L-amino acid peptides;GO:0001882//nucleoside binding;GO:0016817//hydrolase activity, acting on acid anhydrides;GO:0017111//nucleoside-triphosphatase activity;GO:0016462//pyrophosphatase activity;GO:0004175//endopeptidase a…	GO:0034655//nucleobase-containing compound catabolic process;GO:1901360//organic cyclic compound metabolic process;GO:0034641//cellular nitrogen compound metabolic process;GO:1901575//organic substance catabolic process;GO:0046483//heterocycle metabolic process;GO:0009154//purine ribonucleotide catabolic process;GO:0009987//cellular process;GO:0006793//phosphorus metabolic process;GO:0046700//het…
LLNZ_RS00140	LLNZ_00105	1.31	0.43	0.36	0.79	0.38	1.42	0.55	1.28	0.71	12	4	4	8	4	9	5	10	9	mtlA	PTS mannitol transferase subunit IIB [Lactococcus lactis]	Metabolism;Environmental Information Processing	Carbohydrate metabolism;Membrane transport	ko00051//Fructose and mannose metabolism;ko02060//Phosphotransferase system (PTS)	K02799	GO:0016020//membrane;GO:0044425//membrane part;GO:0031224//intrinsic component of membrane	GO:0022891//substrate-specific transmembrane transporter activity;GO:0015144//carbohydrate transmembrane transporter activity;GO:0005215//transporter activity;GO:1901476//carbohydrate transporter activity;GO:0003824//catalytic activity;GO:0022892//substrate-specific transporter activity;GO:0022857//transmembrane transporter activity	GO:1902578//single-organism localization;GO:0044699//single-organism process;GO:0051234//establishment of localization;GO:0008643//carbohydrate transport;GO:0044765//single-organism transport;GO:0071702//organic substance transport;GO:0006810//transport;GO:0006818//hydrogen transport;GO:0051179//localization
LLNZ_RS00145	LLNZ_00110	0.41	0.31	0.09	0.56	0.89	0.3	0.73	1.57	1.48	4	3	1	6	10	2	7	13	20	mtlR	transcriptional antiterminator [Lactococcus lactis]	-	-	-	-	-	-	GO:0010467//gene expression;GO:0009058//biosynthetic process;GO:0044271//cellular nitrogen compound biosynthetic process;GO:0071704//organic substance metabolic process;GO:1901360//organic cyclic compound metabolic process;GO:0051179//localization;GO:0044237//cellular metabolic process;GO:0043170//macromolecule metabolic process;GO:0034654//nucleobase-containing compound biosynthetic process;GO:0…
LLNZ_RS00150	LLNZ_00115	0.46	0.46	0.38	0.84	1.2	0.67	0.47	1.08	1.33	1	1	1	2	3	1	1	2	4	mtlF	PTS mannitol transporter subunit IIA [Lactococcus lactis]	Metabolism;Environmental Information Processing	Membrane transport;Carbohydrate metabolism	ko00051//Fructose and mannose metabolism;ko02060//Phosphotransferase system (PTS)	K02798	-	-	-
LLNZ_RS00155	LLNZ_00120	0.17	0.17	0	0.15	0	0.49	0.35	0.4	0.37	1	1	0	1	0	2	2	2	3	mtlD	mannitol-1-phosphate 5-dehydrogenase [Lactococcus lactis]	Metabolism	Carbohydrate metabolism	ko00051//Fructose and mannose metabolism	K00009	-	-	-
LLNZ_RS00160	LLNZ_00125	6.14	7.33	4.58	0	0	0	0	0	0	10	12	9	0	0	0	0	0	0	-	phage-related protein [Lactococcus lactis subsp. cremoris HP] [Lactococcus lactis]	-	-	-	-	-	GO:0000988//transcription factor activity, protein binding;GO:0000990//transcription factor activity, core RNA polymerase binding;GO:0000996//core DNA-dependent RNA polymerase binding promoter specificity activity;GO:0001071//nucleic acid binding transcription factor activity	GO:0008152//metabolic process;GO:0009059//macromolecule biosynthetic process;GO:0071704//organic substance metabolic process;GO:0034654//nucleobase-containing compound biosynthetic process;GO:0097659//nucleic acid-templated transcription;GO:0006807//nitrogen compound metabolic process;GO:0050789//regulation of biological process;GO:0046483//heterocycle metabolic process;GO:0019222//regulation of …
LLNZ_RS00165	LLNZ_00130	1.2	2.38	3.96	0	0	0	0	0	0	2	4	8	0	0	0	0	0	0	-	Phage protein [Lactococcus lactis subsp. lactis] [Lactococcus lactis]	-	-	-	-	-	GO:0000996//core DNA-dependent RNA polymerase binding promoter specificity activity;GO:0000990//transcription factor activity, core RNA polymerase binding;GO:0000988//transcription factor activity, protein binding;GO:0001071//nucleic acid binding transcription factor activity	GO:0032774//RNA biosynthetic process;GO:0006139//nucleobase-containing compound metabolic process;GO:0071704//organic substance metabolic process;GO:0009059//macromolecule biosynthetic process;GO:0046483//heterocycle metabolic process;GO:0016070//RNA metabolic process;GO:0006807//nitrogen compound metabolic process;GO:0044237//cellular metabolic process;GO:0090304//nucleic acid metabolic process;…
LLNZ_RS00170	LLNZ_00135	0	0	1.63	0	0	0	0	0	0	0	0	3	0	0	0	0	0	0	-	RNA polymerase sigma factor, sigma-70 family [Lactococcus lactis subsp. cremoris] [Lactococcus lactis]	-	-	-	-	-	-	-
LLNZ_RS00175	LLNZ_00140	6.5	4.76	3.97	0	0	0	0	0	0	19	14	14	0	0	0	0	0	0	-	pyrroline-5-carboxylate reductase [Lactococcus lactis subsp. lactis] [Lactococcus lactis]	-	-	-	-	-	-	-
LLNZ_RS00180	LLNZ_00145	0.86	1.58	2.23	0	0	0	0	0	0	7	13	22	0	0	0	0	0	0	-	DNA primase [Lactococcus lactis]	-	-	-	-	-	-	-
LLNZ_RS00185	LLNZ_00150	0.75	1	1.04	0	0	0	0	0	0	3	4	5	0	0	0	0	0	0	-	phage dna replication [Lactococcus lactis subsp. cremoris MG1363] [Lactococcus lactis]	-	-	-	-	-	-	-
LLNZ_RS00190	LLNZ_00155	0	0	0	0	0	0	0	0	0	0	0	0	0	0	0	0	0	0	-	prophage ps1 protein 07 [Lactococcus lactis subsp. lactis] [Lactococcus lactis]	-	-	-	-	-	-	-
LLNZ_RS00195	LLNZ_00160	0	0.78	0	0	0	0	0	0	0	0	1	0	0	0	0	0	0	0	-	prophage ps1 protein 08 [Lactococcus lactis subsp. lactis Il1403] [Lactococcus lactis]	-	-	-	-	-	-	-
LLNZ_RS00200	LLNZ_00165	0	0	0.69	0	0	0	0	0	0	0	0	1	0	0	0	0	0	0	-	Phage protein [Lactococcus lactis subsp. lactis KF147] [Lactococcus lactis]	-	-	-	-	-	-	-
LLNZ_RS00205	LLNZ_00170	0	0	0	0	0	0	0	0	0	0	0	0	0	0	0	0	0	0	-	prophage ps1 protein 10 [Lactococcus lactis subsp. lactis Il1403] [Lactococcus lactis]	-	-	-	-	-	-	-
LLNZ_RS00210	LLNZ_00175	0.47	0.46	0	0	0	0	0	0	0	1	1	0	0	0	0	0	0	0	-	prophage ps2 protein 09 [Lactococcus lactis subsp. cremoris] [Lactococcus lactis]	-	-	-	-	-	-	-
LLNZ_RS00215	LLNZ_00180	0	0	0	0	0	0	0	0	0	0	0	0	0	0	0	0	0	0	-	prophage protein [Lactococcus lactis subsp. lactis CV56] [Lactococcus lactis]	-	-	-	-	-	-	-
LLNZ_RS00220	LLNZ_00185	0	0	0	0	0	0	0	0	0	0	0	0	0	0	0	0	0	0	-	transcriptional regulator [Lactococcus lactis]	-	-	-	-	-	-	-
LLNZ_RS00225	LLNZ_00190	38.34	49.01	25.23	0	0	0	0	0	0	63	81	50	0	0	0	0	0	0	-	hypothetical protein [Lactococcus lactis]	-	-	-	-	-	-	-
LLNZ_RS00230	LLNZ_00195	0	0	2.29	0	0	0	0	0	0	0	0	3	0	0	0	0	0	0	-	phage repressor [Lactococcus lactis subsp. cremoris MG1363] [Lactococcus lactis]	-	-	-	-	-	-	-
LLNZ_RS00235	LLNZ_00200	57.87	34.61	49.54	0	0	0	0	0	0	123	74	127	0	0	0	0	0	0	-	phage repressor [Lactococcus lactis subsp. cremoris NZ9000] [Lactococcus lactis]	-	-	-	-	-	GO:0003676//nucleic acid binding;GO:0097159//organic cyclic compound binding;GO:1901363//heterocyclic compound binding;GO:0005488//binding;GO:0003677//DNA binding	-
LLNZ_RS00240	LLNZ_00205	46.97	49.2	54.11	0	0	0	0	0	0	131	138	182	0	0	0	0	0	0	-	prophage ps1 protein 16 [Lactococcus lactis subsp. cremoris] [Lactococcus lactis]	-	-	-	-	-	-	-
LLNZ_RS00245	LLNZ_00210	0	0	0	0	0	0	0	0	0	0	0	0	0	0	0	0	0	0	-	prophage ps1 protein 17 [Lactococcus lactis subsp. cremoris] [Lactococcus lactis]	-	-	-	-	-	-	-
LLNZ_RS00250	LLNZ_00215	2.04	5.07	7.62	0	0	0	0	0	0	2	5	9	0	0	0	0	0	0	-	prophage ps1 protein 18 [Lactococcus lactis subsp. lactis Il1403] [Lactococcus lactis]	-	-	-	-	-	-	-
LLNZ_RS00255	LLNZ_00220	0	0	0	0	0	0	0	0	0	0	0	0	0	0	0	0	0	0	-	hypothetical protein P620_11605 [Lactococcus lactis subsp. lactis KLDS 4.0325] [Lactococcus lactis]	-	-	-	-	-	-	-
LLNZ_RS00260	LLNZ_00225	110.31	103.4	121.95	0	0	0	0	0	0	735	693	980	0	0	0	0	0	0	sdc	prophage Lp1 protein 2 [Lactococcus lactis subsp. cremoris] [Lactococcus lactis]	-	-	-	-	-	-	-
LLNZ_RS00265	LLNZ_00230	15.38	18.16	12.75	0	0	0	0	0	0	16	19	16	0	0	0	0	0	0	-	prophage ps1 protein 20 [Lactococcus lactis subsp. lactis] [Lactococcus lactis]	-	-	-	-	-	-	-
LLNZ_RS00275	LLNZ_00240	0	0	3.4	0	0	0	0	0	0	0	0	5	0	0	0	0	0	0	-	prophage ps1 protein 19 [Lactococcus lactis subsp. cremoris NZ9000] [Lactococcus lactis]	-	-	-	-	-	-	-
LLNZ_RS00280	LLNZ_00245	13.27	12.31	8.07	0	0	0	0	0	0	15	14	11	0	0	0	0	0	0	-	prophage ps1 protein 20 [Lactococcus lactis subsp. lactis Il1403] [Lactococcus lactis]	-	-	-	-	-	-	-
LLNZ_RS00285	LLNZ_00250	35.88	36.77	32.52	69.64	90.56	60.39	111.24	142.87	128.64	220.7	227.46	241.25	471.52	642.55	257.05	674.82	749.39	1096.16	-	IS21 family transposase [Lactococcus lactis]	-	-	-	-	-	-	GO:0006259//DNA metabolic process;GO:0006725//cellular aromatic compound metabolic process;GO:0008152//metabolic process;GO:0090304//nucleic acid metabolic process;GO:0006807//nitrogen compound metabolic process;GO:0044237//cellular metabolic process;GO:0006139//nucleobase-containing compound metabolic process;GO:0043170//macromolecule metabolic process;GO:0009987//cellular process;GO:0071704//or…
LLNZ_RS00290	LLNZ_00255	38.82	37.58	35.48	80.85	97.98	74.62	139.03	161.09	144.08	148.05	144.18	163.19	339.42	431.1	196.95	523	523.96	761.29	dnaA	transposase [Lactococcus lactis]	-	-	-	-	-	GO:0016462//pyrophosphatase activity;GO:0016817//hydrolase activity, acting on acid anhydrides;GO:0003824//catalytic activity;GO:0097367//carbohydrate derivative binding;GO:0036094//small molecule binding;GO:0016787//hydrolase activity;GO:0001883//purine nucleoside binding;GO:0001882//nucleoside binding;GO:1901363//heterocyclic compound binding;GO:0032550//purine ribonucleoside binding;GO:0005488…	-
LLNZ_RS00295	LLNZ_00260	71.57	50.22	69.62	0	0	0	0	0	0	117.61	83	137.97	0	0	0	0	0	0	-	phage protein [Lactococcus lactis subsp. lactis CV56] [Lactococcus lactis]	-	-	-	-	-	-	-
LLNZ_RS00300	LLNZ_00265	0	0	1	0	0	0	0	0	0	0	0	1	0	0	0	0	0	0	-	bacteriocin [Lactococcus lactis]	-	-	-	-	-	-	-
LLNZ_RS00305	LLNZ_00270	12.36	13.58	23.73	0	0	0	0	0	0	19	21	44	0	0	0	0	0	0	-	bacteriocin immunity protein [Lactococcus lactis]	-	-	-	-	-	-	-
LLNZ_RS00310	LLNZ_00275	83.46	75.97	88	0	0	0	0	0	0	497	455	632	0	0	0	0	0	0	int	site-specific integrase [Lactococcus lactis]	-	-	-	-	-	-	-
LLNZ_RS00315	LLNZ_00280	161.1	175.68	205.91	0	0	0	0	0	0	578	634	891	0	0	0	0	0	0	-	alpha/beta hydrolase [Lactococcus lactis]	-	-	-	-	-	GO:0003824//catalytic activity	-
LLNZ_RS00320	LLNZ_00285	41.32	32.98	27.95	0	0	0	0	0	0	76	61	62	0	0	0	0	0	0	-	hypothetical protein [Lactococcus lactis]	-	-	-	-	-	-	-
LLNZ_RS00325	LLNZ_00290	41.66	39.41	41.92	0	0	0	0	0	0	103	98	125	0	0	0	0	0	0	-	immunity protein/bacteriocin [Lactococcus lactis subsp. cremoris] [Lactococcus lactis]	-	-	-	-	-	-	-
LLNZ_RS00330	LLNZ_00295	22.49	15.65	17.71	35.75	47.27	40.62	41.04	58.01	53.56	40	28	38	70	97	50	72	88	132	-	hypothetical protein [Lactococcus lactis]	-	-	-	-	-	-	-
LLNZ_RS00335	LLNZ_00300	1.25	1.24	1.04	5.69	6.51	1.81	5.08	16.14	3.61	1	1	1	5	6	1	4	11	4	-	bacteriocin [Lactococcus lactis subsp. cremoris TIFN3] [Lactococcus lactis]	-	-	-	-	-	-	-
LLNZ_RS00340	LLNZ_00305	20.21	17.47	22.95	26.74	26.66	26.66	18.71	14.42	20.61	46	40	63	67	70	42	42	28	65	yafP	acetyltransferase [Lactococcus lactis]	-	-	-	-	-	GO:0003824//catalytic activity;GO:0016740//transferase activity	-
LLNZ_RS00345	-	18.61	12.87	28.84	11.02	21.74	31.56	25.43	7.59	17.52	23	16	43	15	31	27	31	8	30	-	Predicted membrane protein [Lactococcus lactis subsp. cremoris SK11] [Lactococcus lactis]	-	-	-	-	-	-	-
LLNZ_RS00350	LLNZ_00315	19.62	21.46	20.74	32.3	55.8	55.64	10.32	10.21	12.21	160	176	204	290	525	314	83	71	138	dauA	sodium-independent anion transporter [Lactococcus lactis]	-	-	-	-	-	-	-
LLNZ_RS00355	LLNZ_00320	64.34	61.33	60.11	67.82	72.28	50.81	58.98	75.08	64.27	380.2	364.52	428.4	441.2	492.75	207.79	343.78	378.4	526.2	tra905	Transposase [Lactococcus lactis subsp. cremoris A76] [Lactococcus lactis]	-	-	-	-	-	GO:0003824//catalytic activity	GO:0034641//cellular nitrogen compound metabolic process;GO:0044763//single-organism cellular process;GO:0006139//nucleobase-containing compound metabolic process;GO:0044237//cellular metabolic process;GO:0044238//primary metabolic process;GO:1901360//organic cyclic compound metabolic process;GO:0071704//organic substance metabolic process;GO:0006259//DNA metabolic process;GO:0006725//cellular ar…
LLNZ_RS00360	LLNZ_00325	37.36	38.28	33.51	48.14	41.64	83.74	25.12	26.82	29.72	98	101	106	139	126	152	65	60	108	yjhQ	N-acetyltransferase [Lactococcus lactis]	Metabolism	Amino acid metabolism;Xenobiotics biodegradation and metabolism	ko00350//Tyrosine metabolism;ko00627//Aminobenzoate degradation	K00680	-	-	-
LLNZ_RS00370	LLNZ_00330	954.74	1033.51	990.45	905.92	633.24	1278.21	808.1	871.28	984.37	5642	6143	7059	5893	4317	5227	4710	4391	8059	aspC	aminotransferase A [Lactococcus lactis]	Metabolism	Global and Overview;Amino acid metabolism	ko01100//Metabolic pathways;ko01110//Biosynthesis of secondary metabolites;ko01230//Biosynthesis of amino acids;ko00300//Lysine biosynthesis	K00841	-	GO:0043168//anion binding;GO:0016769//transferase activity, transferring nitrogenous groups;GO:0016740//transferase activity;GO:0043167//ion binding;GO:0005488//binding;GO:0003824//catalytic activity	GO:0008152//metabolic process
LLNZ_RS00375	LLNZ_00335	153.99	142.89	156.93	135.59	121.16	99.66	117.16	124.7	137.18	585	546	719	567	531	262	439	404	722	recO	DNA repair protein RecO [Lactococcus lactis]	Genetic Information Processing	Replication and repair	ko03440//Homologous recombination	K03584	-	-	-
LLNZ_RS00380	LLNZ_00340	156.58	154.33	172.68	150.86	155.88	82.17	142.29	160.33	177.84	694	688	923	736	797	252	622	606	1092	rgg	XRE family transcriptional regulator [Lactococcus lactis]	-	-	-	-	-	-	-
LLNZ_RS00385	LLNZ_00345	0.48	0.8	0.27	1.9	0.42	0.93	0.49	0.38	0.23	3	5	2	13	3	4	3	2	2	-	permease [Lactococcus lactis]	-	-	-	-	-	-	GO:0009987//cellular process;GO:0044763//single-organism cellular process;GO:0044699//single-organism process
LLNZ_RS00390	LLNZ_00350	2858.4	2627.28	2424.85	2314.01	2090.31	1772.7	3386.26	3165.87	2840.15	20382	18843	20853	18163	17195	8747	23815	19252	28057	pdhD	dihydrolipoyl dehydrogenase [Lactococcus lactis]	Metabolism	Global and Overview;Amino acid metabolism;Carbohydrate metabolism	ko01100//Metabolic pathways;ko01110//Biosynthesis of secondary metabolites;ko01130//Biosynthesis of antibiotics;ko01120//Microbial metabolism in diverse environments;ko01200//Carbon metabolism;ko00010//Glycolysis / Gluconeogenesis;ko00620//Pyruvate metabolism;ko00260//Glycine, serine and threonine metabolism;ko00640//Propanoate metabolism;ko00020//Citrate cycle (TCA cycle);ko00630//Glyoxylate and…	K00382	-	-	-
LLNZ_RS00395	LLNZ_00355	4189.3	3577.23	3329.32	3093.3	2728.72	1334.45	4654.21	4401.64	3924.43	33535	28802	32142	27257	25199	7392	36746	30049	43522	pdhC	dihydrolipoamide acetyltransferase [Lactococcus lactis]	Metabolism	Carbohydrate metabolism;Global and Overview	ko01100//Metabolic pathways;ko01110//Biosynthesis of secondary metabolites;ko01130//Biosynthesis of antibiotics;ko01120//Microbial metabolism in diverse environments;ko01200//Carbon metabolism;ko00010//Glycolysis / Gluconeogenesis;ko00620//Pyruvate metabolism;ko00020//Citrate cycle (TCA cycle)	K00627	-	-	-
LLNZ_RS00400	LLNZ_00360	2640.59	2338.32	2368.11	2193	1829.99	836.94	3091.72	3165.51	2862.89	13017	11594	14079	11900	10407	2855	15032	13308	19552	pdhB	2-oxoisovalerate dehydrogenase subunit beta [Lactococcus lactis]	Metabolism	Carbohydrate metabolism;Global and Overview	ko01100//Metabolic pathways;ko01110//Biosynthesis of secondary metabolites;ko01130//Biosynthesis of antibiotics;ko01120//Microbial metabolism in diverse environments;ko01200//Carbon metabolism;ko00010//Glycolysis / Gluconeogenesis;ko00620//Pyruvate metabolism;ko00020//Citrate cycle (TCA cycle)	K00162	-	-	-
LLNZ_RS00405	LLNZ_00365	4118.03	3301.22	3168.69	3031.07	2401.98	1618.88	4338.82	4050.47	3664.1	23280	18771	21604	18862	15665	6333	24192	19528	28697	pdhA	pyruvate dehydrogenase E1 subunit alpha [Lactococcus lactis]	Metabolism	Global and Overview;Carbohydrate metabolism	ko01100//Metabolic pathways;ko01110//Biosynthesis of secondary metabolites;ko01130//Biosynthesis of antibiotics;ko01120//Microbial metabolism in diverse environments;ko01200//Carbon metabolism;ko00010//Glycolysis / Gluconeogenesis;ko00620//Pyruvate metabolism;ko00020//Citrate cycle (TCA cycle)	K00161	-	-	-
LLNZ_RS00410	LLNZ_00370	1585.67	1020.46	1039.27	1494.81	981.12	1181.6	1840.28	1455.97	1512.98	7984	5168	6311	8285	5699	4117	9139	6252	10554	lplJ	lipoate--protein ligase A [Lactococcus lactis]	Metabolism	Global and Overview;Metabolism of cofactors and vitamins	ko01100//Metabolic pathways;ko00785//Lipoic acid metabolism	K03800	GO:0044464//cell part;GO:0005622//intracellular;GO:0044424//intracellular part;GO:0005623//cell	GO:0005488//binding;GO:0032549//ribonucleoside binding;GO:1901363//heterocyclic compound binding;GO:0036094//small molecule binding;GO:0001882//nucleoside binding;GO:0003824//catalytic activity;GO:0001883//purine nucleoside binding;GO:0097159//organic cyclic compound binding;GO:0032550//purine ribonucleoside binding;GO:0097367//carbohydrate derivative binding	GO:0009987//cellular process;GO:0036211//protein modification process;GO:0044267//cellular protein metabolic process;GO:0044237//cellular metabolic process;GO:0018065//protein-cofactor linkage;GO:0019538//protein metabolic process;GO:0043412//macromolecule modification;GO:0006464//cellular protein modification process;GO:0044238//primary metabolic process;GO:0044260//cellular macromolecule metabo…
LLNZ_RS00415	LLNZ_00375	79.6	94.64	114.06	91.55	98.05	56.84	61.83	69.32	73.42	342	409	591	433	486	169	262	254	437	glpQ	glycerophosphodiester phosphodiesterase [Lactococcus lactis]	Metabolism	Lipid metabolism	ko00564//Glycerophospholipid metabolism	K01126	-	-	-
LLNZ_RS00420	LLNZ_00380	64.5	69.29	77.31	77.76	73.4	49.48	57.34	45.52	60.9	211	228	305	280	277	112	185	127	276	ypgQ	phosphohydrolase [Lactococcus lactis]	-	-	-	-	-	GO:0005488//binding;GO:0003824//catalytic activity;GO:0043167//ion binding;GO:0016788//hydrolase activity, acting on ester bonds;GO:0042578//phosphoric ester hydrolase activity;GO:0043169//cation binding;GO:0016787//hydrolase activity	-
LLNZ_RS00425	LLNZ_00385	73.64	71.4	59.54	58.6	50.11	48.37	65.4	51.38	67.65	121	118	118	106	95	55	106	72	154	-	hypothetical protein [Lactococcus lactis]	-	-	-	-	-	-	-
LLNZ_RS00430	LLNZ_00390	467.25	433.31	362.5	375.84	349.37	341.96	403.73	366.62	375.77	2409	2247	2254	2133	2078	1220	2053	1612	2684	trpS	tryptophan--tRNA ligase [Lactococcus lactis]	Genetic Information Processing	Translation	ko00970//Aminoacyl-tRNA biosynthesis	K01867	-	-	-
LLNZ_RS00435	LLNZ_00395	2920.52	2835.87	2486.01	2038.57	1804.17	3179.13	3172.55	4179.98	3172.93	6428	6278	6599	4939	4581	4842	6887	7846	9675	osmC	peroxiredoxin [Lactococcus lactis]	-	-	-	-	-	-	-
LLNZ_RS00440	LLNZ_00400	129.03	121.81	112.14	119.42	108.57	174.65	111.79	122	131.51	852	809	893	868	827	798	728	687	1203	Rv1979c	amino acid permease [Lactococcus lactis]	-	-	-	-	-	-	-
LLNZ_RS00445	LLNZ_00405	0.57	6.76	22.09	20.6	22.12	6.55	20.69	22.6	27.83	1	12	47	40	45	8	36	34	68	-	cytochrome c oxidase, subunit II, coxB [Lactococcus lactis subsp. cremoris] [Lactococcus lactis]	-	-	-	-	-	-	-
LLNZ_RS00450	LLNZ_00410	500.1	533.17	497.17	480.28	507.46	987.76	470.39	398.05	445.49	2503	2684	3001	2646	2930	3421	2322	1699	3089	plsX	phosphate acyltransferase [Lactococcus lactis]	Metabolism	Lipid metabolism;Global and Overview	ko01100//Metabolic pathways;ko01110//Biosynthesis of secondary metabolites;ko00564//Glycerophospholipid metabolism;ko00561//Glycerolipid metabolism	K03621	-	-	-
LLNZ_RS00455	LLNZ_00415	549.52	584.06	625.72	731.59	814.55	850.71	565.84	541.03	602.49	2245	2400	3083	3290	3839	2405	2280	1885	3410	ybiV	hydrolase [Lactococcus lactis]	-	-	-	-	-	-	-
LLNZ_RS00460	LLNZ_00420	389.5	383.26	402.44	497.98	565.31	371.15	383.33	326.8	401.9	3206	3173	3995	4512	5368	2114	3112	2294	4583	ykpA	ABC-F family ATPase [Lactococcus lactis]	-	-	-	-	-	GO:0003824//catalytic activity;GO:0001882//nucleoside binding;GO:0032549//ribonucleoside binding;GO:0005488//binding;GO:0016817//hydrolase activity, acting on acid anhydrides;GO:0036094//small molecule binding;GO:0097367//carbohydrate derivative binding;GO:0016787//hydrolase activity;GO:0097159//organic cyclic compound binding;GO:0017111//nucleoside-triphosphatase activity;GO:1901363//heterocycli…	GO:0071704//organic substance metabolic process;GO:0019637//organophosphate metabolic process;GO:0009150//purine ribonucleotide metabolic process;GO:0055086//nucleobase-containing small molecule metabolic process;GO:1901575//organic substance catabolic process;GO:0006796//phosphate-containing compound metabolic process;GO:0044238//primary metabolic process;GO:1901360//organic cyclic compound meta…
LLNZ_RS00465	LLNZ_00425	2.34	0.78	0.65	0.71	1.35	1.13	0	1.83	0	3	1	1	1	2	1	0	2	0	yubF	Predicted membrane protein [Lactococcus lactis subsp. cremoris SK11] [Lactococcus lactis]	-	-	-	-	-	-	-
LLNZ_RS00470	LLNZ_00430	7.96	6.71	8.2	4.16	6.69	8.02	3.42	3.11	1.92	33	28	41	19	32	23	14	11	11	vdlC	short-chain dehydrogenase/reductase [Lactococcus lactis]	-	-	-	-	-	-	-
LLNZ_RS00475	LLNZ_00435	29.15	27.42	34.38	66.53	47.36	20.69	41.95	37.25	43.16	83.5	79	118.75	209.75	156.5	41	118.5	91	171.25	-	transcriptional regulator [Lactococcus lactis]	-	-	-	-	-	-	-
LLNZ_RS00480	LLNZ_00440	1.45	7.02	2.83	4.93	5.07	4.82	4.45	4.83	4.95	5.32	25.86	12.49	19.86	21.42	12.22	16.09	15.1	25.1	HI_1721	integrase [Lactococcus lactis]	-	-	-	-	-	-	-
LLNZ_RS00485	LLNZ_00445	70.78	70.03	68.89	86.66	89.21	172.94	62.75	72.17	64.66	207	206	243	279	301	350	181	180	262	-	TetR family transcriptional regulator [Lactococcus lactis]	-	-	-	-	-	-	-
LLNZ_RS00490	LLNZ_00450	0	0	0.68	2.62	1.79	0	4.18	1.93	3.27	0	0	2	7	5	0	10	4	11	-	hypothetical protein N41_0638 [Lactococcus lactis subsp. cremoris] [Lactococcus lactis]	-	-	-	-	-	-	-
LLNZ_RS00495	LLNZ_00455	126.14	114.91	107.17	391.63	239.97	498.16	1259.28	419.69	779.55	812	744	832	2775	1782	2219	7995	2304	6952	SPBC428.11	O-acetylhomoserine aminocarboxypropyltransferase [Lactococcus lactis]	Metabolism	Amino acid metabolism;Global and Overview	ko01100//Metabolic pathways;ko00270//Cysteine and methionine metabolism	K01740	-	-	-
LLNZ_RS00500	LLNZ_00460	1340.52	1274.17	1048.4	904.14	805.83	1669.96	1136.34	1081.11	942.29	5618	5371	5299	4171	3896	4843	4697	3864	5471	vdlC	short-chain dehydrogenase/reductase [Lactococcus lactis]	-	-	-	-	-	-	-
LLNZ_RS00505	LLNZ_00465	700.34	682.33	585.63	473.59	412.09	843.07	798.45	961.8	705.01	1647	1614	1661	1226	1118	1372	1852	1929	2297	MJ0531	universal stress protein [Lactococcus lactis]	-	-	-	-	-	-	-
LLNZ_RS00510	LLNZ_00470	0	0	0	0.91	2.61	0	1.02	0	0	0	0	0	1	3	0	1	0	0	-	DUF4649 domain-containing protein [Lactococcus lactis]	-	-	-	-	-	-	-
LLNZ_RS00515	LLNZ_00475	1.6	3.19	3.72	9.32	6.11	3.24	10.4	6.76	11.57	5	10	14	32	22	7	32	18	50	-	esterase [Lactococcus lactis]	-	-	-	-	-	-	-
LLNZ_RS00520	LLNZ_00480	14.63	13.02	12.97	19.78	18.43	19.42	27.42	26.53	28.48	86	77	92	128	125	79	159	133	232	linE	glyoxalase [Lactococcus lactis]	-	-	-	-	-	-	-
LLNZ_RS00525	LLNZ_00485	4.38	10.04	6.98	8.87	10.51	8.27	18.44	11.84	12.88	13	30	25	29	36	17	54	30	53	MTH_152	nitrilotriacetate monooxygenase [Lactococcus lactis]	-	-	-	-	-	-	-
LLNZ_RS00530	LLNZ_00490	1.33	3.96	7.7	6.03	18.4	13.42	4.04	6.22	10.53	1	3	7	5	16	7	3	4	11	rpmG3	50S ribosomal protein L33 [Lactococcus lactis]	Genetic Information Processing	Translation	ko03010//Ribosome	K02913	GO:0005623//cell;GO:0044424//intracellular part;GO:0044464//cell part;GO:0032991//macromolecular complex;GO:1990904//ribonucleoprotein complex;GO:0030529//intracellular ribonucleoprotein complex;GO:0005622//intracellular	-	GO:0008152//metabolic process;GO:0010467//gene expression;GO:0071704//organic substance metabolic process;GO:0043170//macromolecule metabolic process
LLNZ_RS00535	LLNZ_00495	40.03	72.77	80.61	99.74	127.89	112.39	59.14	59.01	74.3	35	64	85	96	129	68	51	44	90	rpmF	ribosomal protein L32 [Lactococcus lactis subsp. lactis] [Lactococcus lactis]	Genetic Information Processing	Translation	ko03010//Ribosome	K02911	GO:0005623//cell;GO:0043226//organelle;GO:0044422//organelle part;GO:0044391//ribosomal subunit;GO:0005737//cytoplasm;GO:0043232//intracellular non-membrane-bounded organelle;GO:0043228//non-membrane-bounded organelle;GO:0044446//intracellular organelle part;GO:0044444//cytoplasmic part;GO:0005622//intracellular;GO:0044464//cell part;GO:0005840//ribosome;GO:1990904//ribonucleoprotein complex;GO:0…	-	GO:0071704//organic substance metabolic process;GO:0008152//metabolic process;GO:0010467//gene expression;GO:0043170//macromolecule metabolic process
LLNZ_RS00540	LLNZ_00500	214.53	222.61	235.93	358.02	359.43	578.71	249.66	323.57	296.64	1921	2005	2548	3529	3713	3586	2205	2471	3680	zosA	heavy metal translocating P-type ATPase [Lactococcus lactis]	-	-	-	-	-	-	-
LLNZ_RS00545	LLNZ_00505	3.75	3.26	5.25	6.39	10.57	15.58	5.23	3.3	5.92	16	14	27	30	52	46	22	12	35	-	membrane protein [Lactococcus lactis subsp. cremoris] [Lactococcus lactis]	-	-	-	-	-	-	-
LLNZ_RS00550	LLNZ_00510	109.88	98.17	91.74	82.11	94.59	65.49	89.08	116.97	93.93	434	390	437	357	431	179	347	394	514	spo0J	chromosome partitioning protein ParB [Lactococcus lactis]	-	-	-	-	-	-	-
LLNZ_RS00555	LLNZ_00515	121.14	123.89	117.73	103.16	104.05	96.54	112.09	114.64	114	767	789	899	719	760	423	700	619	1000	yrvN	recombinase RarA [Lactococcus lactis]	-	-	-	-	-	GO:0003676//nucleic acid binding;GO:0016818//hydrolase activity, acting on acid anhydrides, in phosphorus-containing anhydrides;GO:0003678//DNA helicase activity;GO:0016787//hydrolase activity;GO:0005488//binding;GO:0016817//hydrolase activity, acting on acid anhydrides;GO:0016462//pyrophosphatase activity;GO:0017111//nucleoside-triphosphatase activity;GO:0003824//catalytic activity;GO:0097159//o…	GO:0071840//cellular component organization or biogenesis;GO:0016043//cellular component organization;GO:0051276//chromosome organization;GO:0071103//DNA conformation change;GO:0032392//DNA geometric change;GO:0006996//organelle organization;GO:0009987//cellular process
LLNZ_RS00560	LLNZ_00520	29.71	32.77	26.99	20.7	27.87	24.7	17.74	20.52	24.38	73	81	80	56	79	42	43	43	83	yhhY	N-acetyltransferase [Lactococcus lactis]	Metabolism	Xenobiotics biodegradation and metabolism;Amino acid metabolism	ko00350//Tyrosine metabolism;ko00627//Aminobenzoate degradation	K00680	-	GO:0003824//catalytic activity;GO:0016740//transferase activity	-
LLNZ_RS00565	LLNZ_00525	53.15	55.8	59.94	53.69	49.02	46.09	44.84	47.87	51.87	125	132	170	139	133	75	104	96	169	-	DUF3013 domain-containing protein [Lactococcus lactis]	-	-	-	-	-	-	-
LLNZ_RS00570	LLNZ_00530	134.08	142.34	162.99	148.68	169.5	61.99	148.02	174.78	155.94	1047	1118	1535	1278	1527	335	1140	1164	1687	yfmM	heme ABC transporter ATP-binding protein [Lactococcus lactis]	-	-	-	-	-	-	-
LLNZ_RS00575	LLNZ_00535	30.02	34.02	54.42	35.52	66.58	20.18	48.14	60.59	53.42	43	49	94	56	110	20	68	74	106	-	methionyl-tRNA synthetase [Lactococcus lactis subsp. lactis] [Lactococcus lactis]	-	-	-	-	-	-	-
LLNZ_RS00580	LLNZ_00540	50.22	64.08	70.37	59.53	70.54	29.5	58.81	81.56	73.28	187	240	316	244	303	76	216	259	378	MJ0638	SAM-dependent methyltransferase [Lactococcus lactis]	-	-	-	-	-	GO:0003824//catalytic activity;GO:0016740//transferase activity;GO:0016741//transferase activity, transferring one-carbon groups	GO:0008152//metabolic process
LLNZ_RS00585	LLNZ_00545	84.65	70	101.23	93.53	103.71	56.46	88.71	104.5	90.77	208	173	300	253	294	96	215	219	309	-	hypothetical protein predicted by Glimmer/Critica [Lactococcus lactis subsp. cremoris MG1363] [Lactococcus lactis]	-	-	-	-	-	-	-
LLNZ_RS00590	LLNZ_00550	87.19	78.81	93.4	83.19	98.73	46.72	81.85	80.47	86.58	418	380	540	439	546	155	387	329	575	prmA	ribosomal protein L11 methyltransferase [Lactococcus lactis]	-	-	-	-	-	-	-
LLNZ_RS00595	LLNZ_00555	150.64	144.25	126.22	122.44	135.39	91.28	112.27	110.63	96.33	570	549	576	510	591	239	419	357	505	rsmE	Ribosomal RNA small subunit methyltransferase E [Lactococcus lactis subsp. cremoris] [Lactococcus lactis]	-	-	-	-	-	GO:0003824//catalytic activity;GO:0016741//transferase activity, transferring one-carbon groups;GO:0016740//transferase activity	GO:0022613//ribonucleoprotein complex biogenesis;GO:0071840//cellular component organization or biogenesis;GO:0044085//cellular component biogenesis;GO:0042254//ribosome biogenesis;GO:0008152//metabolic process
LLNZ_RS00600	LLNZ_00560	202.75	186.69	211.04	192.31	208.19	120.5	165.29	185.56	172.91	975	903	1224	1018	1155	401	784	761	1152	icaB	xylanase/chitin deacetylase [Lactococcus lactis]	-	-	-	-	-	-	-
LLNZ_RS00605	LLNZ_00565	595.22	567.92	579.93	501.04	492.9	371.15	539.41	547.31	571.47	6649	6381	7813	6161	6352	2869	5943	5214	8844	relA	GTP pyrophosphokinase [Lactococcus lactis]	Metabolism	Nucleotide metabolism	ko00230//Purine metabolism	K00951	-	-	-
LLNZ_RS00610	LLNZ_00570	108.64	111.82	111.06	144.47	151.12	226.13	133.65	117.67	125.69	511	529	630	748	820	736	620	472	819	sll0501	glucosyl transferase family 2 [Lactococcus lactis]	Metabolism	Carbohydrate metabolism	ko00051//Fructose and mannose metabolism	K00754	-	-	-
LLNZ_RS00615	LLNZ_00575	49.31	46.43	66.22	61.05	64.69	52.34	53.98	68.57	57.96	113	107	183	154	171	83	122	134	184	dtd	D-aminoacyl-tRNA deacylase [Lactococcus lactis]	-	-	-	-	-	-	-
LLNZ_RS00620	LLNZ_00580	33.66	33.27	41.87	45.15	46	22.03	46.18	56.89	45.59	170	169	255	251	268	77	230	245	319	-	DUF1211 domain-containing protein [Lactococcus lactis]	-	-	-	-	-	-	-
LLNZ_RS00625	LLNZ_00585	147.34	136.02	149.67	159.34	173.05	223.52	170.08	169.4	169.65	462	429	566	550	626	485	526	453	737	BT_0970	hydrolase [Lactococcus lactis]	-	-	-	-	-	-	-
LLNZ_RS00630	LLNZ_00590	3027.32	3246.72	3195.65	2619.95	835.85	2814.08	4051.38	2904.14	3922.22	21267	22941	27075	20260	6774	13680	28071	17399	38173	yfnA	amino acid permease [Lactococcus lactis]	-	-	-	-	-	-	-
LLNZ_RS00635	LLNZ_00600	332.91	349.78	328.21	343.55	390.14	698.79	211.2	191.18	240.08	1074	1135	1277	1220	1452	1560	672	526	1073	plsC	1-acyl-sn-glycerol-3-phosphate acyltransferase [Lactococcus lactis]	Metabolism	Lipid metabolism;Global and Overview	ko01100//Metabolic pathways;ko01110//Biosynthesis of secondary metabolites;ko00564//Glycerophospholipid metabolism;ko00561//Glycerolipid metabolism	K00655	-	GO:0003824//catalytic activity;GO:0016740//transferase activity	-
LLNZ_RS00640	LLNZ_00605	21.07	38.02	29.77	34.03	37.54	68.79	19.39	17.84	20.56	54	98	92	96	111	122	49	39	73	yvmB	transcriptional regulator, MarR family [Lactococcus lactis subsp. cremoris MG1363] [Lactococcus lactis]	-	-	-	-	GO:0044464//cell part;GO:0005623//cell	GO:0001071//nucleic acid binding transcription factor activity	GO:0034641//cellular nitrogen compound metabolic process;GO:0006139//nucleobase-containing compound metabolic process;GO:0008152//metabolic process;GO:0016070//RNA metabolic process;GO:1901360//organic cyclic compound metabolic process;GO:0006351//transcription, DNA-templated;GO:0044238//primary metabolic process;GO:0046483//heterocycle metabolic process;GO:1901362//organic cyclic compound biosyn…
LLNZ_RS00650	LLNZ_00615	14.3	12.13	15.81	10.79	16.27	12.22	18.88	19.35	17.42	54.75	46.71	73	45.47	71.87	32.39	71.29	63.18	92.39	nisX1	transposase [Lactococcus lactis]	-	-	-	-	-	-	GO:0044238//primary metabolic process;GO:1901360//organic cyclic compound metabolic process;GO:0046483//heterocycle metabolic process;GO:0006725//cellular aromatic compound metabolic process;GO:0090304//nucleic acid metabolic process;GO:0009987//cellular process;GO:0044260//cellular macromolecule metabolic process;GO:0034641//cellular nitrogen compound metabolic process;GO:0006259//DNA metabolic …
LLNZ_RS00655	LLNZ_00620	0.31	0.61	1.28	1.96	1.6	2.23	1.25	2.17	2.23	1	2	5	7	6	5	4	6	10	azoR1	FMN-dependent NADH-azoreductase [Lactococcus lactis]	-	-	-	-	-	GO:0003824//catalytic activity;GO:0097367//carbohydrate derivative binding;GO:1901363//heterocyclic compound binding;GO:0016491//oxidoreductase activity;GO:0000166//nucleotide binding;GO:0032553//ribonucleotide binding;GO:0005488//binding;GO:1901265//nucleoside phosphate binding;GO:0097159//organic cyclic compound binding;GO:0016651//oxidoreductase activity, acting on NAD(P)H;GO:0036094//small mo…	GO:0044710//single-organism metabolic process;GO:0008152//metabolic process;GO:0044699//single-organism process
LLNZ_RS00660	LLNZ_00630	1295.97	1242.47	1261.93	1140.65	1208.77	1026.23	1071.59	1125.68	1076.88	16919	16315	19869	16392	18205	9271	13798	12533	19477	secA	protein translocase subunit SecA [Lactococcus lactis]	Genetic Information Processing;Environmental Information Processing	Membrane transport;Folding, sorting and degradation	ko03060//Protein export;ko03070//Bacterial secretion system	K03070	-	-	-
LLNZ_RS00665	LLNZ_00635	1244.25	1237.05	1283.32	1000.41	890.59	728.92	685.58	814.24	870.99	6490	6490	8073	5744	5359	2631	3527	3622	6294	aroH	phospho-2-dehydro-3-deoxyheptonate aldolase [Lactococcus lactis]	Metabolism	Amino acid metabolism;Global and Overview	ko01100//Metabolic pathways;ko01110//Biosynthesis of secondary metabolites;ko01130//Biosynthesis of antibiotics;ko01230//Biosynthesis of amino acids;ko00400//Phenylalanine, tyrosine and tryptophan biosynthesis	K01626	-	-	-
LLNZ_RS00670	LLNZ_00640	9505.18	8123.77	8250.89	11411.7	10931.5	20764.9	13523	7392.78	10199.2	12753	10963	13351	16854	16920	19279	17895	8459	18958	ptsH	phosphocarrier protein HPr [Lactococcus lactis]	-	-	-	-	GO:0005622//intracellular;GO:0005623//cell;GO:0044464//cell part;GO:0044424//intracellular part	GO:0015294//solute:cation symporter activity;GO:0015291//secondary active transmembrane transporter activity;GO:0022804//active transmembrane transporter activity;GO:0022857//transmembrane transporter activity;GO:0008324//cation transmembrane transporter activity;GO:0005215//transporter activity;GO:0015144//carbohydrate transmembrane transporter activity;GO:0051119//sugar transmembrane transporte…	GO:0019538//protein metabolic process;GO:0006818//hydrogen transport;GO:0006793//phosphorus metabolic process;GO:0043170//macromolecule metabolic process;GO:0043412//macromolecule modification;GO:0044260//cellular macromolecule metabolic process;GO:0071702//organic substance transport;GO:0008643//carbohydrate transport;GO:0051234//establishment of localization;GO:0036211//protein modification pro…
LLNZ_RS00675	LLNZ_00645	5015.03	4923.73	5259.17	5403.75	5946.6	4452.32	5320.93	4183.89	5051.1	43547	43003	55076	51651	59569	26753	45570	30983	60764	ptsI	phosphoenolpyruvate--protein phosphotransferase [Lactococcus lactis]	Environmental Information Processing	Membrane transport	ko02060//Phosphotransferase system (PTS)	K08483	GO:0005623//cell;GO:0044424//intracellular part;GO:0044464//cell part;GO:0005622//intracellular	GO:0005488//binding;GO:0015144//carbohydrate transmembrane transporter activity;GO:0015294//solute:cation symporter activity;GO:0003824//catalytic activity;GO:0022804//active transmembrane transporter activity;GO:0022891//substrate-specific transmembrane transporter activity;GO:0016775//phosphotransferase activity, nitrogenous group as acceptor;GO:0015291//secondary active transmembrane transport…	GO:0009987//cellular process;GO:0051234//establishment of localization;GO:0044765//single-organism transport;GO:0044237//cellular metabolic process;GO:0051179//localization;GO:0008643//carbohydrate transport;GO:0008152//metabolic process;GO:0044699//single-organism process;GO:0006818//hydrogen transport;GO:0006796//phosphate-containing compound metabolic process;GO:0006810//transport;GO:0006793//…
LLNZ_RS00680	LLNZ_00650	17.39	30.73	24.03	29.84	45.78	45.6	26.77	49.84	40.44	27	48	45	51	82	49	41	66	87	-	hypothetical protein [Lactococcus lactis]	-	-	-	-	-	-	-
LLNZ_RS00685	LLNZ_00655	128.69	125.97	113.3	202.48	231.15	299.08	90.8	89.45	105.34	194	191	206	336	402	312	135	115	220	llmg_0128	YbaB/EbfC family nucleoid-associated protein [Lactococcus lactis]	-	-	-	-	-	-	-
LLNZ_RS00690	LLNZ_00660	82.23	90.68	87.66	102.32	95.23	163.76	118.4	134.5	124.69	119	132	153	163	159	164	169	166	250	-	serine hydroxymethyltransferase [Lactococcus lactis subsp. cremoris] [Lactococcus lactis]	-	-	-	-	-	-	-
LLNZ_RS00700	LLNZ_00670	101.63	87.3	83.56	97.54	123.11	221.21	69.63	58.84	74.58	478	413	474	505	668	720	323	236	486	ABHD12B	alpha/beta hydrolase [Lactococcus lactis]	-	-	-	-	-	GO:0003824//catalytic activity	-
LLNZ_RS00705	LLNZ_00675	93.99	83.19	82.56	126.12	139.71	170.81	97.18	93.41	101.45	656	584	695	969	1125	825	669	556	981	-	N-acetylmuramoyl-L-alanine amidase [Lactococcus lactis subsp. cremoris] [Lactococcus lactis]	-	-	-	-	-	-	-
LLNZ_RS00710	LLNZ_00680	12.93	8.38	4.66	5.11	14.62	23.56	4.56	3.96	9.33	23	15	10	10	30	29	8	6	23	sugE	QacE family quaternary ammonium compound efflux SMR transporter [Lactococcus lactis]	-	-	-	-	GO:0031224//intrinsic component of membrane;GO:0016020//membrane;GO:0044425//membrane part	-	GO:0051234//establishment of localization;GO:0051179//localization
LLNZ_RS00715	LLNZ_00685	254.22	239.33	208.95	175.5	234.45	393.07	113.54	112.86	154.26	1487	1408	1474	1130	1582	1591	655	563	1250	blt	MFS transporter [Lactococcus lactis]	-	-	-	-	-	-	-
LLNZ_RS00720	LLNZ_00690	3.14	1.87	3.47	5.89	6.89	6.96	5.73	3.68	5.74	15	9	20	31	38	23	27	15	38	sll0501	glucosyl transferase family 2 [Lactococcus lactis]	-	-	-	-	-	-	-
LLNZ_RS00725	LLNZ_00695	6.44	6.08	5.34	9.65	12.7	13.73	8	5.29	10.58	40	38	40	66	91	59	49	28	91	-	hypothetical protein [Lactococcus lactis]	-	-	-	-	-	-	-
LLNZ_RS00730	LLNZ_00700	0	0	0	0	0	0	0	0	0	0	0	0	0	0	0	0	0	0	-	hypothetical protein [Lactococcus lactis]	-	-	-	-	-	-	-
LLNZ_RS00735	LLNZ_00705	13.72	14.78	18.33	32.21	21.48	12.67	26.28	25.03	19.54	36	39	58	93	65	23	68	56	71	-	ATP-binding protein [Lactococcus lactis]	-	-	-	-	-	-	-
LLNZ_RS00740	-	5.54	5.23	5.51	8.93	11.76	10.01	10.11	8.77	11.7	40	38	48	71	98	50	72	54	117	-	permease [Lactococcus lactis]	-	-	-	-	-	-	-
LLNZ_RS00750	LLNZ_00730	94.67	66.61	70.89	267.54	97.23	101.64	46.47	51.59	72.18	568	402	513	1767	673	422	275	264	600	argG	argininosuccinate synthase [Lactococcus lactis]	Metabolism	Amino acid metabolism;Global and Overview	ko01100//Metabolic pathways;ko01110//Biosynthesis of secondary metabolites;ko01130//Biosynthesis of antibiotics;ko01230//Biosynthesis of amino acids;ko00250//Alanine, aspartate and glutamate metabolism;ko00220//Arginine biosynthesis	K01940	GO:0044464//cell part;GO:0005623//cell;GO:0005622//intracellular;GO:0044424//intracellular part	GO:0016874//ligase activity;GO:0016879//ligase activity, forming carbon-nitrogen bonds;GO:0001882//nucleoside binding;GO:0097367//carbohydrate derivative binding;GO:0036094//small molecule binding;GO:0005488//binding;GO:0032550//purine ribonucleoside binding;GO:0003824//catalytic activity;GO:0001883//purine nucleoside binding;GO:0032549//ribonucleoside binding;GO:0097159//organic cyclic compound …	GO:0044763//single-organism cellular process;GO:1901564//organonitrogen compound metabolic process;GO:0009064//glutamine family amino acid metabolic process;GO:0043436//oxoacid metabolic process;GO:0006525//arginine metabolic process;GO:0008152//metabolic process;GO:0044710//single-organism metabolic process;GO:0044281//small molecule metabolic process;GO:0006082//organic acid metabolic process;G…
LLNZ_RS00755	LLNZ_00735	206.21	125.74	160.58	672.7	228	192.97	149.13	140.18	219.94	1430	877	1343	5135	1824	926	1020	829	2113	argH	argininosuccinate lyase [Lactococcus lactis]	Metabolism	Amino acid metabolism;Global and Overview	ko01100//Metabolic pathways;ko01110//Biosynthesis of secondary metabolites;ko01130//Biosynthesis of antibiotics;ko01230//Biosynthesis of amino acids;ko00250//Alanine, aspartate and glutamate metabolism;ko00220//Arginine biosynthesis	K01755	-	-	-
LLNZ_RS00760	LLNZ_00740	38.74	37.36	37.63	46.82	50.73	84.33	40.62	39.77	43.56	233	226	273	310	352	351	241	204	363	mdtG	MFS transporter [Lactococcus lactis]	-	-	-	-	GO:0031224//intrinsic component of membrane;GO:0044425//membrane part;GO:0016020//membrane	-	GO:0044763//single-organism cellular process;GO:0044699//single-organism process;GO:0009987//cellular process
LLNZ_RS00765	LLNZ_00745	18.31	26.79	34.95	54.93	50.61	20.47	28.02	34.03	36.66	53	78	122	175	169	41	80	84	147	yobS	TetR family transcriptional regulator [Lactococcus lactis]	-	-	-	-	-	-	-
LLNZ_RS00770	LLNZ_00750	137.73	131.9	137.5	149.63	171.53	189.28	104.3	88.33	106.31	245	236	295	293	352	233	183	134	262	rnpA	ribonuclease P [Lactococcus lactis]	-	-	-	-	-	GO:1901363//heterocyclic compound binding;GO:0016787//hydrolase activity;GO:0005488//binding;GO:0016788//hydrolase activity, acting on ester bonds;GO:0004549//tRNA-specific ribonuclease activity;GO:0003676//nucleic acid binding;GO:0097159//organic cyclic compound binding;GO:0004540//ribonuclease activity;GO:0003824//catalytic activity;GO:0004518//nuclease activity	GO:0090305//nucleic acid phosphodiester bond hydrolysis;GO:0044238//primary metabolic process;GO:0006807//nitrogen compound metabolic process;GO:1901360//organic cyclic compound metabolic process;GO:0009987//cellular process;GO:0008152//metabolic process;GO:0044237//cellular metabolic process;GO:0090501//RNA phosphodiester bond hydrolysis;GO:0006399//tRNA metabolic process;GO:0044260//cellular ma…
LLNZ_RS00775	LLNZ_00755	304.4	320.23	359.35	393.93	377.8	219.77	219.7	246.31	283.38	1239	1311	1764	1765	1774	619	882	855	1598	yidC1	membrane protein [Lactococcus lactis]	Environmental Information Processing;Genetic Information Processing	Folding, sorting and degradation;Membrane transport	ko03060//Protein export;ko03070//Bacterial secretion system	K03217	GO:0031224//intrinsic component of membrane;GO:0044425//membrane part;GO:0016020//membrane	-	GO:0045184//establishment of protein localization;GO:0034613//cellular protein localization;GO:0051641//cellular localization;GO:0070727//cellular macromolecule localization;GO:0033036//macromolecule localization;GO:0051179//localization;GO:0051234//establishment of localization;GO:0008104//protein localization
LLNZ_RS00780	LLNZ_00760	735.98	702.54	803.93	827.85	901.34	557.24	634.63	645.46	722.92	3384	3249	4458	4190	4781	1773	2878	2531	4605	jag	RNA-binding protein [Lactococcus lactis]	-	-	-	-	-	-	-
LLNZ_RS00785	LLNZ_00765	1.47	4.4	3.67	2.68	0	2.13	0	0	2.13	1	3	3	2	0	1	0	0	2	rpmH	50S ribosomal protein L34 [Lactococcus lactis]	Genetic Information Processing	Translation	ko03010//Ribosome	K02914	GO:0005622//intracellular;GO:1990904//ribonucleoprotein complex;GO:0044424//intracellular part;GO:0044464//cell part;GO:0030529//intracellular ribonucleoprotein complex;GO:0005623//cell;GO:0032991//macromolecular complex	-	GO:0010467//gene expression;GO:0071704//organic substance metabolic process;GO:0008152//metabolic process;GO:0043170//macromolecule metabolic process
LLNZ_RS00790	LLNZ_00770	574.53	437.14	395.87	476.14	374.32	557.82	840.92	688.01	656.16	2633	2015	2188	2402	1979	1769	3801	2689	4166	ycsN	aldo/keto reductase [Lactococcus lactis]	-	-	-	-	-	-	-
LLNZ_RS00795	LLNZ_00775	6.86	8.34	6.95	7.62	6.61	7.71	10.05	9.83	10.46	9	11	11	11	10	7	13	11	19	-	transcriptional regulator, partial [Lactococcus lactis]	-	-	-	-	-	-	-
LLNZ_RS00800	LLNZ_00785	2.05	2.32	1.94	6.37	2.03	4.22	7.7	4.11	5.91	7	8	8	24	8	10	26	12	28	ybdJ	CPBP family intramembrane metalloprotease [Lactococcus lactis]	-	-	-	-	-	-	-
LLNZ_RS00805	LLNZ_00790	1936.36	1633.2	1562.3	1453.72	1378.72	1554.22	1838.58	2021.46	1900.71	2598	2204	2528	2147	2134	1443	2433	2313	3533	ybeA	UPF0297 protein LACR_0137 [Lactococcus lactis subsp. lactis A12] [Lactococcus lactis]	-	-	-	-	-	-	-
LLNZ_RS00810	LLNZ_00795	1966.07	1663.42	1532.79	1257.54	1294.56	1366.67	1671.59	1862.45	1606.34	4268	3632	4013	3005	3242	2053	3579	3448	4831	-	Holliday junction resolvase RuvX [Lactococcus lactis]	-	-	-	-	-	-	-
LLNZ_RS00815	LLNZ_00800	2686.54	2011.49	1832.38	1723.03	1694.13	1821.33	2167.14	2453.73	2075.72	4374	3294	3598	3088	3182	2052	3480	3407	4682	llmg_0152	UPF0473 protein CVCAS_0121 [Lactococcus lactis subsp. lactis A12] [Lactococcus lactis]	-	-	-	-	-	-	-
LLNZ_RS00820	LLNZ_00805	6.49	9.68	14.65	7.86	8.44	18.23	3.29	10.99	10.93	18	27	49	24	27	35	9	26	42	TMEM175	membrane protein [Lactococcus lactis]	-	-	-	-	-	-	-
LLNZ_RS00825	LLNZ_00810	3.8	6.04	7.56	7.13	10.97	5.12	9.75	9.5	10.78	15	24	36	31	50	14	38	32	59	Cbr1	carbonyl reductase [Lactococcus lactis]	-	-	-	-	-	-	-
LLNZ_RS00830	LLNZ_00815	1.91	3.17	5.29	4.64	2.76	0	3.88	5.24	1.84	3	5	10	8	5	0	6	7	4	-	DUF2316 domain-containing protein [Lactococcus lactis]	-	-	-	-	-	-	-
LLNZ_RS00835	LLNZ_00820	4.56	3.02	3.99	5.52	4.83	2.93	6.16	1.78	5.3	18	12	19	24	22	8	24	6	29	dltE	oxidoreductase [Lactococcus lactis]	-	-	-	-	-	-	-
LLNZ_RS00840	LLNZ_00825	130.48	144.58	137.5	129.79	111.53	313.91	75.02	88.04	69.72	358	399	455	392	353	596	203	206	265	-	TetR family transcriptional regulator [Lactococcus lactis]	-	-	-	-	-	-	-
LLNZ_RS00845	LLNZ_00830	141.68	95.77	85.98	127.13	118.11	115.39	284.07	275.96	200.39	1384	941	1013	1367	1331	780	2737	2299	2712	gbeA	1,4-alpha-glucan-branching protein [Lactococcus lactis]	Metabolism	Carbohydrate metabolism;Global and Overview	ko01100//Metabolic pathways;ko01110//Biosynthesis of secondary metabolites;ko00500//Starch and sucrose metabolism	K00700	-	-	-
LLNZ_RS00850	LLNZ_00835	26.66	26.5	31.36	16.9	17.73	29.56	16.97	12.36	15.21	43	43	61	30	33	33	27	17	34	-	hypothetical protein [Lactococcus lactis]	-	-	-	-	-	-	-
LLNZ_RS00855	LLNZ_00840	37.68	42.42	58.88	20.94	16.47	8.1	32.52	25.56	34.84	121	137	228	74	61	18	103	70	155	-	NAD(P)H nitroreductase [Lactococcus lactis]	-	-	-	-	-	-	-
LLNZ_RS00860	LLNZ_00845	60.81	64.48	71.81	70.64	61.33	87.87	57.17	56.61	53.73	165	176	235	211	192	165	153	131	202	-	TetR family transcriptional regulator [Lactococcus lactis]	-	-	-	-	-	-	GO:0044237//cellular metabolic process;GO:0034641//cellular nitrogen compound metabolic process;GO:0016070//RNA metabolic process;GO:0018130//heterocycle biosynthetic process;GO:0046483//heterocycle metabolic process;GO:0006807//nitrogen compound metabolic process;GO:0006139//nucleobase-containing compound metabolic process;GO:0006351//transcription, DNA-templated;GO:0044249//cellular biosyntheti…
LLNZ_RS00870	LLNZ_00855	15.16	20.73	17.29	15.5	9.86	7.3	14.09	20	23.26	24	33	33	27	18	8	22	27	51	-	transcriptional regulator [Lactococcus lactis]	-	-	-	-	-	GO:0003676//nucleic acid binding;GO:0003677//DNA binding;GO:0005488//binding;GO:1901363//heterocyclic compound binding;GO:0097159//organic cyclic compound binding	-
LLNZ_RS00880	LLNZ_00860	464.69	503.15	512.82	578.07	751.71	1245.93	398.27	315.6	406.55	2683	2922	3571	3674	5007	4978	2268	1554	3252	tgt	tRNA guanosine(34) transglycosylase Tgt [Lactococcus lactis]	-	-	-	-	-	-	-
LLNZ_RS00885	LLNZ_00865	725.93	701.94	625.59	449.34	380.5	1132.4	527.23	523.17	464.03	2517	2448	2616	1715	1522	2717	1803	1547	2229	-	Arginine/ornithine antiporter ArcD [Lactococcus lactis subsp. cremoris] [Lactococcus lactis]	-	-	-	-	-	-	-
LLNZ_RS00895	LLNZ_00880	713.77	662.22	582.79	416.46	406.05	699.91	469.41	578.57	440.11	1571	1466	1547	1009	1031	1066	1019	1086	1342	yneT	CoA-binding protein [Lactococcus lactis]	-	-	-	-	-	-	-
LLNZ_RS00900	LLNZ_00885	106.34	120.83	119.45	138.46	142.65	270.02	115.52	119.34	121.16	420	480	569	602	650	738	450	402	663	-	DNAse [Lactococcus lactis]	-	-	-	-	-	GO:0003824//catalytic activity;GO:0043167//ion binding;GO:0005488//binding;GO:0043169//cation binding	-
LLNZ_RS00905	LLNZ_00890	1.9	0.94	0.79	1.72	2.46	1.37	1.92	5.56	3.42	2	1	1	2	3	1	2	5	5	-	hypothetical protein [Lactococcus lactis]	-	-	-	-	-	-	-
LLNZ_RS00910	LLNZ_00895	3.32	4.12	5.5	7.53	7.19	4.79	6.73	18.47	10.17	4	5	8	10	10	4	8	19	17	-	hypothetical protein [Lactococcus lactis]	-	-	-	-	-	-	-
LLNZ_RS00915	LLNZ_00900	408.08	413.72	398.16	407.08	392.57	373.98	331.94	271.87	334.62	3242	3306	3815	3560	3598	2056	2601	1842	3683	-	glycosyl transferase [Lactococcus lactis]	-	-	-	-	-	-	-
LLNZ_RS00920	LLNZ_00905	1074.61	944.8	862.24	750.37	790.81	1261.32	944.41	637.81	742.45	6561	5802	6349	5043	5570	5329	5687	3321	6280	alaA	aminotransferase AlaT [Lactococcus lactis]	Metabolism	Amino acid metabolism;Global and Overview	ko01100//Metabolic pathways;ko01110//Biosynthesis of secondary metabolites;ko01130//Biosynthesis of antibiotics;ko01230//Biosynthesis of amino acids;ko01210//2-Oxocarboxylic acid metabolism;ko00250//Alanine, aspartate and glutamate metabolism;ko00220//Arginine biosynthesis;ko00290//Valine, leucine and isoleucine biosynthesis	K14260	-	-	-
LLNZ_RS00925	LLNZ_00910	2125.22	2197.93	2220.15	3011.92	2262.63	4385.49	2438.86	2418.63	2561.9	8426	8765	10616	13145	10349	12032	9537	8178	14072	codY	GTP-sensing pleiotropic transcriptional regulator CodY [Lactococcus lactis]	-	-	-	-	-	-	-
LLNZ_RS00930	LLNZ_00915	220.46	198.5	243.19	221.55	292.01	125.93	243.97	219.62	285.88	339	307	451	375	518	134	370	288	609	gatC	Asparaginyl-tRNA synthase [Lactococcus lactis subsp. cremoris GE214] [Lactococcus lactis]	Metabolism;Genetic Information Processing	Translation;Global and Overview	ko01100//Metabolic pathways;ko00970//Aminoacyl-tRNA biosynthesis	K02435	-	GO:0003824//catalytic activity;GO:0016874//ligase activity	GO:0034641//cellular nitrogen compound metabolic process;GO:0043170//macromolecule metabolic process;GO:0006518//peptide metabolic process;GO:0010467//gene expression;GO:0044271//cellular nitrogen compound biosynthetic process;GO:1901564//organonitrogen compound metabolic process;GO:1901566//organonitrogen compound biosynthetic process;GO:0006412//translation;GO:0043604//amide biosynthetic proces…
LLNZ_RS00935	LLNZ_00920	431.51	460.03	473.33	445.96	526.12	174.59	468.58	488.41	494.64	3168	3397	4191	3604	4456	887	3393	3058	5031	gatA	glutamyl-tRNA(Gln) amidotransferase subunit A [Lactococcus lactis]	Metabolism;Genetic Information Processing	Translation;Global and Overview	ko01100//Metabolic pathways;ko00970//Aminoacyl-tRNA biosynthesis	K02433	-	-	-
LLNZ_RS00940	LLNZ_00925	1203.45	1128.06	1126.96	1001.12	1126.43	730.18	1006.73	980.57	1045.06	8672	8176	9794	7941	9364	3641	7155	6026	10433	gatB	aspartyl/glutamyl-tRNA(Asn/Gln) amidotransferase subunit B [Lactococcus lactis]	Genetic Information Processing;Metabolism	Global and Overview;Translation	ko01100//Metabolic pathways;ko00970//Aminoacyl-tRNA biosynthesis	K02434	-	GO:0097159//organic cyclic compound binding;GO:0016879//ligase activity, forming carbon-nitrogen bonds;GO:0016874//ligase activity;GO:0001882//nucleoside binding;GO:0036094//small molecule binding;GO:0001883//purine nucleoside binding;GO:1901363//heterocyclic compound binding;GO:0005488//binding;GO:0032550//purine ribonucleoside binding;GO:0003824//catalytic activity;GO:0097367//carbohydrate deri…	GO:0043170//macromolecule metabolic process;GO:0008152//metabolic process;GO:0010467//gene expression;GO:0071704//organic substance metabolic process
LLNZ_RS00945	LLNZ_00930	302.09	271.58	240.69	248.88	212.06	320.94	239.3	235.99	241.13	2277	2059	2188	2065	1844	1674	1779	1517	2518	nylA	amidase [Lactococcus lactis]	Metabolism	Global and Overview;Amino acid metabolism;Xenobiotics biodegradation and metabolism	ko01120//Microbial metabolism in diverse environments;ko00627//Aminobenzoate degradation;ko00330//Arginine and proline metabolism;ko00643//Styrene degradation;ko00360//Phenylalanine metabolism;ko00380//Tryptophan metabolism	K01426	-	-	-
LLNZ_RS00950	LLNZ_00935	261.18	222.34	217.67	326.79	325.58	631.77	389.54	342.45	323.06	1760	1507	1769	2424	2531	2946	2589	1968	3016	yoeA	MATE family efflux transporter [Lactococcus lactis]	-	-	-	-	-	GO:0015291//secondary active transmembrane transporter activity;GO:0022857//transmembrane transporter activity;GO:0022804//active transmembrane transporter activity;GO:0005215//transporter activity	GO:0009987//cellular process;GO:0044763//single-organism cellular process;GO:0044699//single-organism process
LLNZ_RS00955	LLNZ_00940	533.69	826.38	908.36	794.35	754.47	1815.53	623.65	685.9	642.04	531	827	1090	870	866	1250	612	582	885	cspA	cold-shock protein [Lactococcus lactis]	-	-	-	-	GO:0044464//cell part;GO:0005622//intracellular;GO:0005623//cell;GO:0044424//intracellular part	GO:0005488//binding;GO:0097159//organic cyclic compound binding;GO:0003676//nucleic acid binding;GO:1901363//heterocyclic compound binding	GO:0044271//cellular nitrogen compound biosynthetic process;GO:1901360//organic cyclic compound metabolic process;GO:0010467//gene expression;GO:0006807//nitrogen compound metabolic process;GO:0006351//transcription, DNA-templated;GO:0043170//macromolecule metabolic process;GO:0009059//macromolecule biosynthetic process;GO:0044249//cellular biosynthetic process;GO:0016070//RNA metabolic process;G…
LLNZ_RS00960	LLNZ_00945	62.98	59.65	56.86	60.6	57.82	56.01	43.83	36.71	43.85	169	161	184	179	179	104	116	84	163	SPBC1703.08c	5-formyltetrahydrofolate cyclo-ligase [Lactococcus lactis]	Metabolism	Global and Overview;Metabolism of cofactors and vitamins	ko01100//Metabolic pathways;ko00670//One carbon pool by folate	K01934	-	-	-
LLNZ_RS00965	LLNZ_00950	86.15	72.23	82.62	78.26	80.9	60.17	61.43	65.32	75.86	300	253	347	300	325	145	211	194	366	rhbdf1	rhomboid family intramembrane serine protease [Lactococcus lactis]	-	-	-	-	-	-	-
LLNZ_RS00970	LLNZ_00955	277.31	224.87	252.86	322.23	284.31	276.26	368.97	330.57	315.55	602	491	662	770	712	415	790	612	949	-	Na+-driven multidrug efflux pump [Lactococcus lactis subsp. lactis] [Lactococcus lactis]	-	-	-	-	-	-	-
LLNZ_RS00975	LLNZ_00960	295.63	258.09	232.57	297.51	257.17	249.84	374.41	382.79	325.74	566	497	537	627	568	331	707	625	864	yyaH	glyoxalase [Lactococcus lactis]	Metabolism	Carbohydrate metabolism	ko00620//Pyruvate metabolism	K01759	-	GO:0003824//catalytic activity	-
LLNZ_RS00980	LLNZ_00965	367.58	269.06	241.95	343.54	307.16	613.39	583.84	486.19	418.1	1945	1432	1544	2001	1875	2246	3047	2194	3065	-	acetyltransferase [Lactococcus lactis]	Metabolism	Xenobiotics biodegradation and metabolism;Amino acid metabolism	ko00350//Tyrosine metabolism;ko00627//Aminobenzoate degradation	K00680	-	-	-
LLNZ_RS00985	LLNZ_00970	0.18	0.36	0	0.99	0.79	0.79	1.29	1.07	1.18	1	2	0	6	5	3	7	5	9	-	outer surface protein [Lactococcus lactis]	-	-	-	-	-	-	-
LLNZ_RS00990	LLNZ_00975	2.95	2.53	4.11	6.7	7.2	8.91	7.07	8.49	3.58	22	19	37	55	62	46	52	54	37	chbC	PTS cellobiose transporter subunit IIC [Lactococcus lactis]	Environmental Information Processing	Membrane transport	ko02060//Phosphotransferase system (PTS)	K02761	GO:0016020//membrane;GO:0044425//membrane part;GO:0031224//intrinsic component of membrane	GO:0005215//transporter activity;GO:0022857//transmembrane transporter activity;GO:0022892//substrate-specific transporter activity;GO:0022891//substrate-specific transmembrane transporter activity;GO:0015144//carbohydrate transmembrane transporter activity;GO:1901476//carbohydrate transporter activity	GO:1902578//single-organism localization;GO:0006818//hydrogen transport;GO:0044699//single-organism process;GO:0008643//carbohydrate transport;GO:0071702//organic substance transport;GO:0006810//transport;GO:0051234//establishment of localization;GO:0051179//localization;GO:0044765//single-organism transport
LLNZ_RS00995	LLNZ_00980	6.73	6.69	10.36	11.35	3.33	16.67	6.82	7.89	12.49	7	7	13	13	4	12	7	7	18	-	methylase [Lactococcus lactis subsp. cremoris] [Lactococcus lactis]	-	-	-	-	-	-	-
LLNZ_RS01000	LLNZ_00985	37.76	45.66	38.92	49.14	46	78.16	54.84	38.29	51.56	37	45	46	53	52	53	53	32	70	-	PTS system, mannose/fructose/sorbose family, IIC component [Lactococcus lactis subsp. cremoris] [Lactococcus lactis]	-	-	-	-	-	-	-
LLNZ_RS01005	LLNZ_00990	130.18	106.57	98.75	101.4	104.32	183.11	151.08	128.77	118.45	940	774	860	806	869	915	1076	793	1185	bglC	aryl-phospho-beta-D-glucosidase [Lactococcus lactis]	Metabolism	Carbohydrate metabolism	ko00010//Glycolysis / Gluconeogenesis	K01223	-	-	-
LLNZ_RS01010	LLNZ_00995	485.43	481.74	420.35	373.14	364.8	823.38	324.7	249.83	270.8	1105	1103	1154	935	958	1297	729	485	854	dut	deoxyuridine 5'-triphosphate nucleotidohydrolase [Lactococcus lactis]	Metabolism	Nucleotide metabolism;Global and Overview	ko01100//Metabolic pathways;ko00240//Pyrimidine metabolism	K01520	-	-	-
LLNZ_RS01015	LLNZ_01000	177.04	167.61	148.27	179.98	163.24	285.22	172.13	169.31	153.28	1193	1136	1205	1335	1269	1330	1144	973	1431	yunD	multifunctional 2',3'-cyclic-nucleotide 2'-phosphodiesterase/5'-nucleotidase/3'-nucleotidase [Lactococcus lactis]	Metabolism	Global and Overview;Metabolism of cofactors and vitamins;Nucleotide metabolism	ko01100//Metabolic pathways;ko01110//Biosynthesis of secondary metabolites;ko00230//Purine metabolism;ko00240//Pyrimidine metabolism;ko00760//Nicotinate and nicotinamide metabolism	K01081	-	-	-
LLNZ_RS01020	LLNZ_01005	165.84	175.44	198.95	171.6	195.19	59.16	179.44	233.04	174.13	640	681	926	729	869	158	683	767	931	yutD	transcriptional regulator [Lactococcus lactis RTB018] [Lactococcus lactis]	-	-	-	-	-	-	-
LLNZ_RS01025	LLNZ_01010	594.83	677.34	719.38	696.96	871.62	758.5	446.72	521.73	498.56	3282	3759	4787	4233	5548	2896	2431	2455	3811	rlmN	23S rRNA (adenine(2503)-C(2))-methyltransferase RlmN [Lactococcus lactis]	-	-	-	-	-	-	-
LLNZ_RS01030	LLNZ_01015	1014.2	945.61	986.26	998.45	889.28	877.77	1050.71	998.58	965.6	3119	2925	3658	3380	3155	1868	3187	2619	4114	drgA	nitroreductase [Lactococcus lactis]	-	-	-	-	-	-	-
LLNZ_RS01035	LLNZ_01020	587.88	495.13	476.01	371.7	310.36	566.95	254.01	317.31	299.58	2898	2455	2830	2017	1765	1934	1235	1334	2046	hepT	polyprenyl synthetase family protein [Lactococcus lactis subsp. cremoris KW2] [Lactococcus lactis]	Metabolism	Global and Overview;Metabolism of terpenoids and polyketides	ko01110//Biosynthesis of secondary metabolites;ko00900//Terpenoid backbone biosynthesis	K00805	-	GO:0003824//catalytic activity	-
LLNZ_RS01040	LLNZ_01025	56.89	58.53	58.28	34.32	42.84	57.77	32.29	40.69	52.8	259	268	320	172	225	182	145	158	333	menA	1,4-dihydroxy-2-naphthoate polyprenyltransferase [Lactococcus lactis]	Metabolism	Global and Overview;Metabolism of cofactors and vitamins	ko01100//Metabolic pathways;ko01110//Biosynthesis of secondary metabolites;ko00130//Ubiquinone and other terpenoid-quinone biosynthesis	K02548	-	-	-
LLNZ_RS01050	LLNZ_01035	111.88	115.17	91.94	108.83	131.31	216.04	204.78	138.15	174.37	113	117	112	121	153	151	204	119	244	-	hypothetical protein [Lactococcus lactis]	-	-	-	-	-	-	-
LLNZ_RS01055	LLNZ_01040	203.6	183.46	154.83	183.22	190.7	231.89	316.06	254.14	253.59	2124	1925	1948	2104	2295	1674	3252	2261	3665	feoB	ferrous iron transport protein B [Lactococcus lactis]	-	-	-	-	-	-	-
LLNZ_RS01060	LLNZ_01045	93.03	79.22	67.46	87.17	107.41	69.33	143.39	114.96	112.93	223	191	195	230	297	115	339	235	375	feoB1	iron transporter FeoA [Lactococcus lactis]	-	-	-	-	-	-	-
LLNZ_RS01065	LLNZ_01050	1406.01	1335.15	1285.43	1227.14	1181.77	2559.39	2856.73	2071.29	2136.56	3031	2895	3342	2912	2939	3818	6074	3808	6381	msrB	peptide-methionine (R)-S-oxide reductase [Lactococcus lactis]	-	-	-	-	-	GO:0016671//oxidoreductase activity, acting on a sulfur group of donors, disulfide as acceptor;GO:0003824//catalytic activity;GO:0016491//oxidoreductase activity;GO:0016667//oxidoreductase activity, acting on a sulfur group of donors	GO:0019538//protein metabolic process;GO:0044699//single-organism process;GO:0071704//organic substance metabolic process;GO:0044237//cellular metabolic process;GO:0008152//metabolic process;GO:0043170//macromolecule metabolic process;GO:0044267//cellular protein metabolic process;GO:0044710//single-organism metabolic process;GO:0044238//primary metabolic process;GO:0044260//cellular macromolecul…
LLNZ_RS01070	LLNZ_01055	1471.78	1452.1	1390.41	1368.75	1340.22	1599.91	1145.17	1079.28	1161.05	12314	12220	14030	12606	12936	9263	9450	7701	13458	SSP1546	dihydroxyacetone kinase [Lactococcus lactis]	-	-	-	-	-	-	-
LLNZ_RS01075	LLNZ_01060	262.64	295.97	317.94	326.29	294.05	342.13	256.99	269.39	266.26	487	552	711	666	629	439	470	426	684	M6_Spy1614	General stress protein, Gls24 family [Lactococcus lactis subsp. lactis KF147] [Lactococcus lactis]	-	-	-	-	-	-	-
LLNZ_RS01080	LLNZ_01065	193.9	275.98	239.47	218.8	203.46	765.4	216.25	177.1	166.48	190	272	283	236	230	519	209	148	226	rpmB	50S ribosomal protein L28 [Lactococcus lactis]	Genetic Information Processing	Translation	ko03010//Ribosome	K02902	GO:0005623//cell;GO:1990904//ribonucleoprotein complex;GO:0005622//intracellular;GO:0030529//intracellular ribonucleoprotein complex;GO:0032991//macromolecular complex;GO:0044464//cell part;GO:0044424//intracellular part	-	GO:0043170//macromolecule metabolic process;GO:0071704//organic substance metabolic process;GO:0010467//gene expression;GO:0008152//metabolic process
LLNZ_RS01085	LLNZ_01070	341.62	375.02	343.76	388.41	364.87	632.67	193.51	244.31	250.94	1133	1251	1375	1418	1396	1452	633	691	1153	-	Uncharacterized membrane-bound protein conserved in bacteria [Lactococcus lactis subsp. cremoris SK11] [Lactococcus lactis]	-	-	-	-	-	-	-
LLNZ_RS01090	LLNZ_01075	687.59	766.62	827.49	952.13	1021.52	626.39	835.83	805.98	843.53	3006	3371	4363	4582	5152	1895	3604	3005	5109	rmlA	glucose-1-phosphate thymidylyltransferase [Lactococcus lactis]	Metabolism	Biosynthesis of other secondary metabolites;Metabolism of terpenoids and polyketides;Global and Overview	ko01130//Biosynthesis of antibiotics;ko00521//Streptomycin biosynthesis;ko00523//Polyketide sugar unit biosynthesis	K00973	-	-	-
LLNZ_RS01095	LLNZ_01080	419.11	431.34	522.8	528.66	606.66	189.78	489.81	544.08	550.63	1251	1295	1882	1737	2089	392	1442	1385	2277	rfbC	dTDP-4-dehydrorhamnose 3,5-epimerase [Lactococcus lactis]	Metabolism	Global and Overview;Metabolism of terpenoids and polyketides;Biosynthesis of other secondary metabolites	ko01130//Biosynthesis of antibiotics;ko00521//Streptomycin biosynthesis;ko00523//Polyketide sugar unit biosynthesis	K01790	-	GO:0003824//catalytic activity	GO:0044238//primary metabolic process;GO:0008152//metabolic process;GO:0044710//single-organism metabolic process;GO:0006629//lipid metabolic process;GO:0071704//organic substance metabolic process;GO:0044711//single-organism biosynthetic process;GO:0009058//biosynthetic process;GO:0008610//lipid biosynthetic process;GO:1901576//organic substance biosynthetic process;GO:0044699//single-organism p…
LLNZ_RS01100	LLNZ_01085	525.21	591.23	769.38	847.2	873.33	254.87	775.42	805.27	766.09	673	762	1189	1195	1291	226	980	880	1360	-	hypothetical protein [Lactococcus lactis]	-	-	-	-	-	-	-
LLNZ_RS01105	LLNZ_01090	906.19	943.79	1081.23	1170.2	1280.08	369.24	997.34	1079.64	1074.93	4795	5023	6900	6816	7814	1352	5205	4872	7880	rmlB	dTDP-glucose 4,6-dehydratase [Lactococcus lactis]	Metabolism	Global and Overview;Metabolism of terpenoids and polyketides;Biosynthesis of other secondary metabolites	ko01130//Biosynthesis of antibiotics;ko00521//Streptomycin biosynthesis;ko00523//Polyketide sugar unit biosynthesis	K01710	-	-	-
LLNZ_RS01110	LLNZ_01095	573.35	549.15	647	613.46	706.87	398.46	593.87	612.92	613.19	2593	2498	3529	3054	3688	1247	2649	2364	3842	spsK	NAD(P)-dependent oxidoreductase [Lactococcus lactis]	Metabolism	Metabolism of terpenoids and polyketides;Biosynthesis of other secondary metabolites;Global and Overview	ko01130//Biosynthesis of antibiotics;ko00521//Streptomycin biosynthesis;ko00523//Polyketide sugar unit biosynthesis	K00067	-	-	-
LLNZ_RS01115	LLNZ_01100	148.47	129.94	152.31	153.42	179.35	89.91	147.53	142.05	141.03	902	794	1116	1026	1257	378	884	736	1187	-	glycosyl transferase [Lactococcus lactis]	-	-	-	-	-	GO:0003824//catalytic activity	-
LLNZ_RS01125	LLNZ_01110	181.31	185.39	215.93	253.77	257.47	147.69	160.17	197.34	203.05	738	759	1060	1137	1209	416	643	685	1145	rfbA	glycosyl transferase family 9 [Lactococcus lactis]	-	-	-	-	-	-	-
LLNZ_RS01130	LLNZ_01115	240.5	278.05	339.96	362.63	434.43	138.01	330.87	324.22	371.86	1443	1678	2460	2395	3007	573	1958	1659	3091	abcA	ABC transporter ATP-binding protein [Lactococcus lactis]	-	-	-	-	-	-	-
LLNZ_RS01135	LLNZ_01120	141.25	170.28	215.74	205.33	267.3	73.55	180.32	198.81	224.96	988	1198	1820	1581	2157	356	1244	1186	2180	-	membrane protein [Lactococcus lactis]	-	-	-	-	-	-	-
LLNZ_RS01140	LLNZ_01125	144.52	162.5	227.08	216.3	255.78	72.42	190.59	207.01	217.49	695	786	1317	1145	1419	241	904	849	1449	HI_0868	glycosyl transferase [Lactococcus lactis]	-	-	-	-	-	-	-
LLNZ_RS01145	LLNZ_01130	122.31	134.7	181.81	180.48	215.85	60.22	168.31	165.2	177.13	1086	1203	1947	1764	2211	370	1474	1251	2179	NGR_a03500	LPS biosynthesis protein [Lactococcus lactis]	-	-	-	-	-	-	-
LLNZ_RS01150	LLNZ_01135	159.2	153.33	184.94	207.15	212.27	147.38	190.28	182.79	208.28	576	558	807	825	886	369	679	564	1044	Mlut_12000	glycosyl transferase family 2 [Lactococcus lactis]	-	-	-	-	-	GO:0016740//transferase activity;GO:0003824//catalytic activity	-
LLNZ_RS01155	LLNZ_01140	21.92	21.24	30.3	39.83	43.37	17.06	35.91	33.62	39.36	39	38	65	78	89	21	63	51	97	-	DUF2304 domain-containing protein [Lactococcus lactis]	-	-	-	-	-	-	-
LLNZ_RS01160	LLNZ_01145	90.87	95.32	117.27	129.16	152.76	69.81	133.75	118.87	117.08	363	383	565	568	704	193	527	405	648	-	glycosyl transferase [Lactococcus lactis]	-	-	-	-	-	-	-
LLNZ_RS01165	LLNZ_01150	135.47	142.06	200.9	206.82	246.33	94.7	190.19	187.99	207.87	676	713	1209	1136	1418	327	936	800	1437	HI_0868	glycosyl transferase [Lactococcus lactis]	Metabolism	Carbohydrate metabolism	ko00051//Fructose and mannose metabolism	K00754	-	-	-
LLNZ_RS01170	LLNZ_01155	144.22	150.32	190.61	200.87	228.62	70.82	169.45	191.07	173.55	724	759	1154	1110	1324	246	839	818	1207	wcwK	glycosyl transferase [Lactococcus lactis]	-	-	-	-	-	-	-
LLNZ_RS01175	LLNZ_01160	197.08	218.31	248.7	284.36	323.17	119.2	231.98	227.26	247.18	1025	1142	1560	1628	1939	429	1190	1008	1781	wbbI	Galactofuranose transferase [Lactococcus lactis subsp. cremoris] [Lactococcus lactis]	-	-	-	-	-	GO:0003824//catalytic activity	-
LLNZ_RS01180	LLNZ_01165	442.7	453.43	525.65	535.32	601.85	217.4	484.53	451.84	496.84	2516	2592	3603	3349	3946	855	2716	2190	3912	glf	UDP-galactopyranose mutase [Lactococcus lactis]	Metabolism	Carbohydrate metabolism	ko00520//Amino sugar and nucleotide sugar metabolism;ko00052//Galactose metabolism	K01854	-	GO:0003824//catalytic activity;GO:0016866//intramolecular transferase activity;GO:0016853//isomerase activity	-
LLNZ_RS01185	LLNZ_01170	150.62	168.29	201.87	224.48	269.27	100.32	169.49	167.4	186.97	1074	1207	1736	1762	2215	495	1192	1018	1847	-	flippase [Lactococcus lactis]	-	-	-	-	-	-	-
LLNZ_RS01190	LLNZ_01175	618.35	642.8	739.13	758.39	899.59	263.45	589.05	596.59	671.85	5593	5848	8063	7551	9387	1649	5255	4602	8419	-	possible surface protein [Lactococcus lactis subsp. cremoris MG1363] [Lactococcus lactis]	-	-	-	-	-	-	-
LLNZ_RS01195	LLNZ_01180	371.39	352.34	423.49	392.08	457.83	281.54	310.56	276.81	347.84	2665	2543	3665	3097	3790	1398	2198	1694	3458	-	membrane protein [Lactococcus lactis subsp. cremoris] [Lactococcus lactis]	-	-	-	-	-	-	-
LLNZ_RS01205	LLNZ_01190	1083.77	989.12	979.01	1224.74	808.15	1473.41	1001.62	797.82	977.78	8071	7409	8793	10040	6943	7593	7357	5067	10088	guaB	IMP dehydrogenase [Lactococcus lactis]	Metabolism	Nucleotide metabolism;Global and Overview	ko01100//Metabolic pathways;ko01110//Biosynthesis of secondary metabolites;ko00230//Purine metabolism	K00088	-	-	-
LLNZ_RS01210	LLNZ_01195	156.81	161.6	158.96	195.93	188.76	181.68	167.79	171.85	180.62	903	936	1104	1242	1254	724	953	844	1441	NOA1	GTP-binding protein YqeH required for biosis of 30S ribosome subunit [Lactococcus lactis subsp. cremoris] [Lactococcus lactis]	-	-	-	-	-	-	-
LLNZ_RS01215	LLNZ_01200	94.76	113.06	114.26	112.99	134.51	74.18	106.09	134.73	132.24	240	288	349	315	393	130	265	291	464	nudF	phospholipase [Lactococcus lactis]	-	-	-	-	-	-	-
LLNZ_RS01220	LLNZ_01205	150.89	146.2	168.98	190.37	204.65	105.1	175.19	190.99	174.22	944	920	1275	1311	1477	455	1081	1019	1510	hflX	GTPase HflX [Lactococcus lactis]	-	-	-	-	-	-	-
LLNZ_RS01225	LLNZ_01210	2.43	2.42	1.51	2.21	0	0	0.62	0.71	0	4	4	3	4	0	0	1	1	0	-	putative secreted protein [Lactococcus lactis subsp. cremoris MG1363] [Lactococcus lactis]	-	-	-	-	-	-	-
LLNZ_RS01230	LLNZ_01215	34.75	40.83	58.67	66	80.5	22.82	73.02	91.86	83.91	55	65	112	115	147	25	114	124	184	yqeI	RNA-binding protein [Lactococcus lactis]	-	-	-	-	-	-	-
LLNZ_RS01235	LLNZ_01220	156.55	146.08	176.01	201.57	224.54	89.63	169.49	206.51	202.06	472	443	640	669	781	187	504	531	844	nadD	nicotinate-nicotinamide nucleotide adenylyltransferase [Lactococcus lactis]	Metabolism	Global and Overview;Metabolism of cofactors and vitamins	ko01100//Metabolic pathways;ko00760//Nicotinate and nicotinamide metabolism	K00969	-	-	-
LLNZ_RS01240	LLNZ_01225	153.21	172.74	184.55	189.66	218.91	80.78	172.41	192.68	201.73	455	516	661	620	750	166	505	488	830	yqeK	HD domain-containing protein [Lactococcus lactis]	-	-	-	-	-	-	-
LLNZ_RS01245	LLNZ_01230	194.86	192.36	226.12	227.24	253.16	83.88	186.82	205.26	231.76	423	420	592	543	634	126	400	380	697	phnO	GNAT family acetyltransferase [Lactococcus lactis]	Metabolism	Amino acid metabolism;Xenobiotics biodegradation and metabolism	ko00350//Tyrosine metabolism;ko00627//Aminobenzoate degradation	K00680	-	-	-
LLNZ_RS01250	LLNZ_01235	544.49	555.08	481.72	550.39	637.77	1154.31	428.2	331.22	420.55	985	1010	1051	1096	1331	1445	764	511	1054	rsfS	ribosome silencing factor RsfS [Lactococcus lactis]	-	-	-	-	-	-	GO:1901564//organonitrogen compound metabolic process;GO:0034622//cellular macromolecular complex assembly;GO:0050794//regulation of cellular process;GO:0048519//negative regulation of biological process;GO:0034641//cellular nitrogen compound metabolic process;GO:1901566//organonitrogen compound biosynthetic process;GO:0044271//cellular nitrogen compound biosynthetic process;GO:0071826//ribonucle…
LLNZ_RS01255	LLNZ_01240	71.21	80.49	79.7	82.64	92.94	144.38	69.73	69.21	65.67	263	299	355	336	396	369	254	218	336	bsmA	SAM-dependent methyltransferase [Lactococcus lactis subsp. cremoris SK11] [Lactococcus lactis]	-	-	-	-	-	GO:0003824//catalytic activity	GO:0008152//metabolic process
LLNZ_RS01260	LLNZ_01245	11.35	14.75	13.17	19.03	16.95	11.35	15.4	16.78	15.88	65	85	91	120	112	45	87	82	126	llmg_0241	cytidyltransferase-like domain protein [Lactococcus lactis subsp. cremoris] [Lactococcus lactis]	-	-	-	-	-	-	-
LLNZ_RS01265	LLNZ_01250	879.55	821.48	816.74	1121.26	1113.2	1233.34	964.38	892.7	955.41	3169	2977	3549	4447	4627	3075	3427	2743	4769	llmg_0242	transcriptional regulator [Lactococcus lactis]	-	-	-	-	-	-	-
LLNZ_RS01275	LLNZ_01265	247.25	244.32	208.76	265.97	268.42	431.8	236.31	201.53	210.24	820	815	835	971	1027	991	773	570	966	ung	uracil-DNA glycosylase [Lactococcus lactis]	Genetic Information Processing	Replication and repair	ko03410//Base excision repair	K03648	-	-	-
LLNZ_RS01280	LLNZ_01270	62.41	39.92	36.91	35.28	39.91	52.66	52.43	47.08	40.01	286	184	204	178	211	167	237	184	254	qor	NADPH:quinone reductase [Lactococcus lactis]	-	-	-	-	-	GO:0003824//catalytic activity	GO:0044710//single-organism metabolic process;GO:0008152//metabolic process;GO:0044699//single-organism process
LLNZ_RS01285	LLNZ_01275	27.85	22.51	20.84	16.66	19.23	12.43	20.66	18.05	21.41	123	100	111	81	98	38	90	68	131	-	nucleoside-diphosphate sugar epimerase [Lactococcus lactis]	-	-	-	-	-	-	-
LLNZ_RS01290	LLNZ_01280	15.87	18.14	16.3	14.85	20.74	9.59	17.05	15	15.05	67	77	83	69	101	28	71	54	88	HSD3B1	saccharopine dehydrogenase [Lactococcus lactis]	Metabolism	Carbohydrate metabolism;Global and Overview	ko01100//Metabolic pathways;ko00520//Amino sugar and nucleotide sugar metabolism;ko00052//Galactose metabolism	K01784	-	-	-
LLNZ_RS01295	LLNZ_01285	13.12	17.03	21.15	13.58	16.11	16.33	16.63	14.53	12.89	36	47	70	41	51	31	45	34	49	tcmR	TetR family transcriptional regulator [Lactococcus lactis]	-	-	-	-	-	-	-
LLNZ_RS01300	LLNZ_01290	0.95	2.98	3.39	1.73	2.48	4.33	1.38	2.4	1.47	7	22	30	14	21	22	10	15	15	yusP	MFS transporter [Lactococcus lactis]	-	-	-	-	-	-	GO:0044699//single-organism process;GO:0009987//cellular process;GO:0044763//single-organism cellular process
LLNZ_RS01305	LLNZ_01295	36.91	35.1	46.13	52.49	51.47	74.99	29.83	30.11	39	69	66	104	108	111	97	55	48	101	adhR	MerR family transcriptional regulator [Lactococcus lactis]	-	-	-	-	-	-	-
LLNZ_RS01310	LLNZ_01300	16.86	17.88	8.39	19.41	10.72	30.87	10.26	13.18	10.55	15	16	9	19	11	19	9	10	13	rpsU	30S ribosomal protein S21 [Lactococcus lactis]	Genetic Information Processing	Translation	ko03010//Ribosome	K02970	-	-	-
LLNZ_RS01315	LLNZ_01305	21.54	25.31	28.21	30.24	33.74	12.03	14.89	28.99	27.56	88	104	139	136	159	34	60	101	156	yidA	hydrolase [Lactococcus lactis]	-	-	-	-	-	-	-
LLNZ_RS01320	LLNZ_01310	5727.69	5863.81	6269.11	4885.7	5028.9	2725.64	3924.45	4858.16	4394.84	34452	35476	45478	32349	34896	11345	23282	24921	36623	pgk	phosphoglycerate kinase [Lactococcus lactis]	Metabolism	Global and Overview;Carbohydrate metabolism	ko01100//Metabolic pathways;ko01110//Biosynthesis of secondary metabolites;ko01130//Biosynthesis of antibiotics;ko01230//Biosynthesis of amino acids;ko01120//Microbial metabolism in diverse environments;ko01200//Carbon metabolism;ko00010//Glycolysis / Gluconeogenesis	K00927	-	-	-
LLNZ_RS01325	LLNZ_01315	69.58	73.28	69.67	135.79	66.7	42.18	63.97	106.82	80.01	236	250	285	507	261	99	214	309	376	hdl	haloacid dehalogenase [Lactococcus lactis]	Metabolism	Xenobiotics biodegradation and metabolism;Global and Overview	ko01100//Metabolic pathways;ko01120//Microbial metabolism in diverse environments;ko00625//Chloroalkane and chloroalkene degradation;ko00361//Chlorocyclohexane and chlorobenzene degradation	K01560	-	-	-
LLNZ_RS01330	LLNZ_01320	142.35	151.75	152.3	155.87	130.38	207.45	135.94	130.74	141.61	706	757	911	851	746	712	665	553	973	dhaQ	DhaKLM operon coactivator DhaQ [Lactococcus lactis]	Metabolism	Global and Overview;Lipid metabolism;Energy metabolism	ko01100//Metabolic pathways;ko01120//Microbial metabolism in diverse environments;ko01200//Carbon metabolism;ko00680//Methane metabolism;ko00561//Glycerolipid metabolism	K00863	-	-	-
LLNZ_RS01345	LLNZ_01340	2.75	1.37	2.56	3.12	4.17	0.99	4.53	3.63	4.22	8	4	9	10	14	2	13	9	17	dhaL	dihydroxyacetone kinase subunit L [Lactococcus lactis]	Metabolism	Global and Overview;Lipid metabolism	ko01100//Metabolic pathways;ko00561//Glycerolipid metabolism	K05879	-	-	-
LLNZ_RS01350	LLNZ_01345	3.21	2.66	3.1	5.35	6.96	8.5	5.97	5.65	4.63	6	5	7	11	15	11	11	9	12	dhaM	PTS-dependent dihydroxyacetone kinase phosphotransferase subunit DhaM [Lactococcus lactis]	-	-	-	-	-	-	-
LLNZ_RS01360	LLNZ_01360	275.27	256.08	229.67	210.98	214.53	288.41	220.3	206.01	212.61	1913	1790	1925	1614	1720	1387	1510	1221	2047	pepDA	peptidase U34 [Lactococcus lactis]	-	-	-	-	-	GO:0016787//hydrolase activity;GO:0070011//peptidase activity, acting on L-amino acid peptides;GO:0008238//exopeptidase activity;GO:0003824//catalytic activity;GO:0008233//peptidase activity	-
LLNZ_RS01370	LLNZ_01375	50.84	54.18	49.95	43.65	43.62	40.26	44.48	58.59	51.15	292	313	346	276	289	160	252	287	407	abcG20	ABC transporter permease [Lactococcus lactis]	-	-	-	-	-	-	-
LLNZ_RS01375	LLNZ_01380	122.8	131.56	118.32	138.14	159.53	284.14	125.37	91.54	115.77	722	778	839	894	1082	1156	727	459	943	rlmI	SAM-dependent methyltransferase [Lactococcus lactis]	-	-	-	-	-	-	-
LLNZ_RS01380	LLNZ_01385	126.46	86.12	81.77	139.23	117.06	106.33	265.25	202.04	202.58	1222	837	953	1481	1305	711	2528	1665	2712	fbp	fructose 1,6-bisphosphatase [Lactococcus lactis]	Metabolism	Global and Overview;Energy metabolism;Carbohydrate metabolism	ko01100//Metabolic pathways;ko01110//Biosynthesis of secondary metabolites;ko01130//Biosynthesis of antibiotics;ko01120//Microbial metabolism in diverse environments;ko01200//Carbon metabolism;ko00010//Glycolysis / Gluconeogenesis;ko00030//Pentose phosphate pathway;ko00051//Fructose and mannose metabolism;ko00680//Methane metabolism	K04041	-	-	-
LLNZ_RS01390	LLNZ_01390	117.68	117.62	102.76	96.13	92.81	135.56	77.7	81.81	84.72	754	758	794	678	686	601	491	447	752	ytfP	NAD(FAD)-utilizing dehydrogenase [Lactococcus lactis subsp. cremoris] [Lactococcus lactis]	-	-	-	-	-	-	-
LLNZ_RS01395	LLNZ_01395	83.82	69.05	67.11	90.07	90.92	114.89	89.84	77.22	80.03	350	290	338	414	438	332	370	275	463	nnrD	NAD(P)H-hydrate dehydratase [Lactococcus lactis]	-	-	-	-	-	-	-
LLNZ_RS01400	LLNZ_01400	424.44	455.44	417.7	410.91	417.09	713.39	446.42	365.24	395.19	883	953	1048	941	1001	1027	916	648	1139	Mb2035	DUF1398 domain-containing protein [Lactococcus lactis]	-	-	-	-	-	-	-
LLNZ_RS01405	LLNZ_01405	27.36	29.64	31.95	26.88	36.98	25.66	20.72	29.99	28.45	245	267	345	265	382	159	183	229	353	MT1311	multidrug ABC transporter ATP-binding protein [Lactococcus lactis]	-	-	-	-	-	-	-
LLNZ_RS01410	LLNZ_01410	46.32	45.63	51	40.94	48.78	26.8	33.68	36.37	40.85	442	438	587	430	537	177	317	296	540	Mb1303c	multidrug ABC transporter ATP-binding protein [Lactococcus lactis]	-	-	-	-	-	-	-
LLNZ_RS01415	LLNZ_01415	431.77	427.19	402.6	340.4	318.58	338.96	322.65	415.19	361.26	1445	1438	1625	1254	1230	785	1065	1185	1675	-	GTPase [Lactococcus lactis]	-	-	-	-	-	-	-
LLNZ_RS01420	LLNZ_01420	1775.81	1579.32	1473.08	1255.92	1230	813.12	1326.33	1379.71	1299.4	9102	8142	9106	7086	7273	2884	6705	6031	9227	yhhX	oxidoreductase [Lactococcus lactis]	Metabolism	Carbohydrate metabolism;Xenobiotics biodegradation and metabolism;Global and Overview	ko01120//Microbial metabolism in diverse environments;ko00051//Fructose and mannose metabolism;ko00650//Butanoate metabolism;ko00625//Chloroalkane and chloroalkene degradation	K00100	-	GO:0003824//catalytic activity	GO:0044710//single-organism metabolic process;GO:0008152//metabolic process;GO:0044699//single-organism process
LLNZ_RS01425	LLNZ_01430	821.04	810.07	859.97	643.17	599.23	526.32	692.02	789.07	780.25	1968	1953	2486	1697	1657	873	1636	1613	2591	luxS	S-ribosylhomocysteine lyase [Lactococcus lactis]	Metabolism	Global and Overview;Amino acid metabolism	ko01100//Metabolic pathways;ko01230//Biosynthesis of amino acids;ko00270//Cysteine and methionine metabolism	K07173	-	-	-
LLNZ_RS01435	LLNZ_01445	2086.94	1842.4	1755.18	1312.71	1151.43	1132.64	2038.67	2094.05	1893.67	8872	7878	8999	6143	5647	3332	8548	7592	11153	P100/11E	2,5-diketo-D-gluconic acid reductase [Lactococcus lactis]	-	-	-	-	-	-	-
LLNZ_RS01440	LLNZ_01450	213.36	210.96	229.66	209.33	193.01	74	281.61	299.76	272.44	550	547	714	594	574	132	716	659	973	pncA	amidase [Lactococcus lactis]	-	-	-	-	-	-	-
LLNZ_RS01445	LLNZ_01455	337.83	321.82	386.22	359.92	329.29	162.91	434.77	459.04	430.14	932	893	1285	1093	1048	311	1183	1080	1644	-	hypothetical protein LLNZ_01455 [Lactococcus lactis subsp. cremoris NZ9000] [Lactococcus lactis]	-	-	-	-	-	-	-
LLNZ_RS01450	LLNZ_01460	108.23	120.79	132.58	105.93	119.84	66.6	118.23	143.28	153.22	155	174	229	167	198	66	167	175	304	-	ABC-type sugar transport system, ATPase component [Lactococcus lactis subsp. lactis] [Lactococcus lactis]	-	-	-	-	-	-	-
LLNZ_RS01455	LLNZ_01465	769.51	592.05	575.76	751.2	554.26	593.32	911.64	729.87	807.63	5081	3932	4585	5460	4222	2711	5937	4110	7388	acmA	N-acetylmuramidase [Lactococcus lactis]	-	-	-	-	-	GO:0016810//hydrolase activity, acting on carbon-nitrogen (but not peptide) bonds;GO:0016787//hydrolase activity;GO:0016811//hydrolase activity, acting on carbon-nitrogen (but not peptide) bonds, in linear amides;GO:0003824//catalytic activity	GO:0006022//aminoglycan metabolic process;GO:0009987//cellular process;GO:0044036//cell wall macromolecule metabolic process;GO:0006807//nitrogen compound metabolic process;GO:0044237//cellular metabolic process;GO:0000270//peptidoglycan metabolic process;GO:1901564//organonitrogen compound metabolic process;GO:0071704//organic substance metabolic process;GO:1901135//carbohydrate derivative metab…
LLNZ_RS01460	LLNZ_01470	611.2	827.64	806.35	1307.54	1179.6	722.28	1223.38	1159.76	1109.52	6892	9387	10966	16230	15345	5636	13606	11153	17333	nrdD	anaerobic ribonucleoside triphosphate reductase [Lactococcus lactis]	Metabolism	Global and Overview;Nucleotide metabolism	ko01100//Metabolic pathways;ko00230//Purine metabolism;ko00240//Pyrimidine metabolism	K00527	-	GO:1901363//heterocyclic compound binding;GO:0032550//purine ribonucleoside binding;GO:0001883//purine nucleoside binding;GO:0016725//oxidoreductase activity, acting on CH or CH2 groups;GO:0097367//carbohydrate derivative binding;GO:0016491//oxidoreductase activity;GO:0001882//nucleoside binding;GO:0036094//small molecule binding;GO:0005488//binding;GO:0016728//oxidoreductase activity, acting on …	GO:0044260//cellular macromolecule metabolic process;GO:1901360//organic cyclic compound metabolic process;GO:0044237//cellular metabolic process;GO:0043170//macromolecule metabolic process;GO:0044710//single-organism metabolic process;GO:0046483//heterocycle metabolic process;GO:0006725//cellular aromatic compound metabolic process;GO:0071704//organic substance metabolic process;GO:0034641//cell…
LLNZ_RS01465	LLNZ_01475	593.03	753.81	715.02	1069.34	1038.74	937.99	995.39	798.04	802.48	1788	2286	2600	3549	3613	1957	2960	2052	3352	nrdG	anaerobic ribonucleoside-triphosphate reductase activating protein [Lactococcus lactis]	-	-	-	-	-	-	-
LLNZ_RS01470	LLNZ_01480	36.68	22.89	23.62	32.61	28.41	45.67	18.2	26.54	23.66	94	59	73	92	84	81	46	58	84	-	DUF2325 domain-containing protein [Lactococcus lactis]	-	-	-	-	-	-	-
LLNZ_RS01475	LLNZ_01485	77.68	87.79	106.19	168.39	190.55	85.07	112.09	118.52	128.2	541	615	892	1291	1531	410	770	704	1237	-	DUF4199 domain-containing protein [Lactococcus lactis]	-	-	-	-	-	-	-
LLNZ_RS01485	LLNZ_01500	16.79	10.77	13.36	36.28	42.48	34.82	40.35	34.13	39.48	124	80	119	295	362	178	294	215	404	-	cell wall-associated protease precursor [Lactococcus lactis subsp. cremoris] [Lactococcus lactis]	-	-	-	-	-	-	-
LLNZ_RS01495	LLNZ_01510	285.86	244.82	236.23	226.52	272.4	315.16	233.7	240.9	225.28	1198	1032	1194	1045	1317	914	966	861	1308	ecfA1	energy-coupling factor transporter ATPase [Lactococcus lactis]	Environmental Information Processing	Membrane transport	ko02010//ABC transporters	K16786	-	-	-
LLNZ_RS01500	LLNZ_01515	333.05	288.9	280.34	254.18	326.5	356.57	293.69	289.33	266.08	1451	1266	1473	1219	1641	1075	1262	1075	1606	ecfA2	energy-coupling factor transporter ATPase [Lactococcus lactis]	Environmental Information Processing	Membrane transport	ko02010//ABC transporters	K16787	-	-	-
LLNZ_RS01505	LLNZ_01520	224.34	214.89	204.15	179.43	238.19	189.21	211.59	190.23	185.25	903	870	991	795	1106	527	840	653	1033	ecfT	energy-coupling factor transporter protein EcfT [Lactococcus lactis]	Environmental Information Processing	Membrane transport	ko02010//ABC transporters	K16785	-	-	-
LLNZ_RS01510	LLNZ_01525	646.11	559.93	481.54	453.73	579.51	596.3	501.12	491.86	444.78	1987	1732	1786	1536	2056	1269	1520	1290	1895	-	thiol-disulfide isomerase [Lactococcus lactis]	-	-	-	-	-	-	-
LLNZ_RS01515	LLNZ_01530	1632.29	1607.45	1504.74	1351.31	767.19	1955.61	1490.88	1471.5	1535.35	6324	6264	7031	5763	3429	5243	5697	4862	8241	dapH	2,3,4,5-tetrahydropyridine-2,6-dicarboxylate N-acetyltransferase [Lactococcus lactis]	Metabolism	Global and Overview;Amino acid metabolism	ko01100//Metabolic pathways;ko01230//Biosynthesis of amino acids;ko01120//Microbial metabolism in diverse environments;ko00300//Lysine biosynthesis	K00674	-	-	-
LLNZ_RS01520	LLNZ_01535	179.3	192.78	215.19	209.72	145.81	89.5	233.52	232.31	255.53	1019	1102	1475	1312	956	352	1309	1126	2012	llmg_0292	acetyldiaminopimelate deacetylase [Lactococcus lactis]	Metabolism	Global and Overview;Amino acid metabolism	ko01100//Metabolic pathways;ko01110//Biosynthesis of secondary metabolites;ko01230//Biosynthesis of amino acids;ko00300//Lysine biosynthesis	K05823	-	-	-
LLNZ_RS01525	LLNZ_01540	644.54	599.2	599.73	475	418.03	421.37	485.72	491.02	500.57	3634	3398	4078	2948	2719	1644	2701	2361	3910	pgdA	endo-1,4-beta-xylanase [Lactococcus lactis]	-	-	-	-	-	GO:0003824//catalytic activity;GO:0016787//hydrolase activity	GO:0044238//primary metabolic process;GO:0008152//metabolic process
LLNZ_RS01540	LLNZ_01550	4.47	3.89	3.82	5.84	5.81	3.63	6.51	5.73	6.45	32	28	33	46	48	18	46	35	64	-	phosphatidylserine decarboxylase-like protein [Lactococcus lactis subsp. cremoris] [Lactococcus lactis]	-	-	-	-	-	-	-
LLNZ_RS01545	LLNZ_01555	3900.39	4199.17	3921.85	4036.92	4432.04	8781.97	2623.97	2043.3	2939.04	11995	12989	14546	13666	15724	18689	7959	5359	12522	rpsD	30S ribosomal protein S4 [Lactococcus lactis]	Genetic Information Processing	Translation	ko03010//Ribosome	K02986	-	-	-
LLNZ_RS01550	LLNZ_01560	239.04	237.94	261.91	274.05	311.74	142.04	259.7	279.75	246.71	2573	2576	3400	3247	3871	1058	2757	2568	3679	tex	S1 RNA-binding protein [Lactococcus lactis]	-	-	-	-	-	-	-
LLNZ_RS01555	LLNZ_01565	392.18	352.92	378.32	332.25	393.18	208.56	347.19	289.05	265.93	875	792	1018	816	1012	322	764	550	822	yciD	SprT family protein [Lactococcus lactis]	-	-	-	-	-	-	-
LLNZ_RS01560	LLNZ_01570	306.29	266.86	250.14	446.46	250.33	377.88	238.61	236.28	289.64	1593	1396	1569	2556	1502	1360	1224	1048	2087	add	adenosine deaminase [Lactococcus lactis]	Metabolism	Nucleotide metabolism;Global and Overview	ko01100//Metabolic pathways;ko00230//Purine metabolism	K01488	-	GO:0043167//ion binding;GO:0046914//transition metal ion binding;GO:0005488//binding;GO:0003824//catalytic activity;GO:0043169//cation binding;GO:0046872//metal ion binding	GO:0019438//aromatic compound biosynthetic process;GO:0044271//cellular nitrogen compound biosynthetic process;GO:1901293//nucleoside phosphate biosynthetic process;GO:0009058//biosynthetic process;GO:1901576//organic substance biosynthetic process;GO:0006139//nucleobase-containing compound metabolic process;GO:0071704//organic substance metabolic process;GO:0044710//single-organism metabolic pro…
LLNZ_RS01565	LLNZ_01575	19.99	19.88	25.24	27.65	24.02	41.36	28.56	29.3	20.01	44	44	67	67	61	63	62	55	61	-	SnoaL-like domain-containing protein [Microbispora rosea]	-	-	-	-	-	-	-
LLNZ_RS01570	LLNZ_01580	9.17	12.87	18.78	15.68	13.56	11.69	8.2	18.34	14.01	17	24	42	32	29	15	15	29	36	cueR	MerR family transcriptional regulator [Lactococcus lactis]	-	-	-	-	-	-	GO:0097659//nucleic acid-templated transcription;GO:0018130//heterocycle biosynthetic process;GO:0008152//metabolic process;GO:0032774//RNA biosynthetic process;GO:0044271//cellular nitrogen compound biosynthetic process;GO:0009058//biosynthetic process;GO:0043170//macromolecule metabolic process;GO:0006351//transcription, DNA-templated;GO:0010467//gene expression;GO:0044237//cellular metabolic p…
LLNZ_RS01575	LLNZ_01585	1367.88	1525.43	1426.33	1357.7	1334.17	2152.92	1177.46	1208.53	1328.91	11589	12999	14574	12662	13040	12622	9839	8732	15598	rnj1	ribonuclease J [Lactococcus lactis]	Genetic Information Processing	Folding, sorting and degradation	ko03018//RNA degradation	K12574	-	-	-
LLNZ_RS01580	LLNZ_01590	184.36	190.14	183.58	219.91	192.66	275.13	137.13	160.61	161.68	214	222	257	281	258	221	157	159	260	llmg_0304	Predicted RNA binding protein, contains RRM domain [Lactococcus lactis subsp. cremoris SK11] [Lactococcus lactis]	-	-	-	-	-	-	-
LLNZ_RS01585	LLNZ_01600	178.99	184.23	177.28	143.18	173.45	205.19	130.07	147.53	146.02	653	676	780	575	730	518	468	459	738	tsaB	tRNA (adenosine(37)-N6)-threonylcarbamoyltransferase complex dimerization subunit type 1 TsaB [Lactococcus lactis]	-	-	-	-	-	-	-
LLNZ_RS01590	LLNZ_01605	313.17	296.43	279.06	255.64	259.05	287.58	239.64	268.14	229.07	897	854	964	806	856	570	677	655	909	MJ1530	ribosomal-protein-alanine N-acetyltransferase RimI [Lactococcus lactis]	-	-	-	-	-	GO:0016747//transferase activity, transferring acyl groups other than amino-acyl groups;GO:0016740//transferase activity;GO:0016746//transferase activity, transferring acyl groups;GO:0003824//catalytic activity;GO:0016407//acetyltransferase activity	-
LLNZ_RS01595	LLNZ_01610	311.39	295.31	286.57	240.66	245.38	208.2	206.48	242.76	221.11	737	703	818	627	670	341	482	490	725	rimI	ribosomal-protein-alanine N-acetyltransferase RimI [Lactococcus lactis]	-	-	-	-	-	-	-
LLNZ_RS01600	LLNZ_01615	468.8	463.2	449.18	370.03	408.05	502	306.78	368.9	333.63	2417	2402	2793	2100	2427	1791	1560	1622	2383	tsaD	tRNA (adenosine(37)-N6)-threonylcarbamoyltransferase complex transferase subunit TsaD [Lactococcus lactis]	-	-	-	-	-	-	-
LLNZ_RS01605	LLNZ_01620	80.2	89.57	96.87	60.26	71.23	110.17	86.33	52.24	52.88	81	91	118	67	83	77	86	45	74	-	DUF4649 domain-containing protein [Lactococcus lactis]	-	-	-	-	-	-	-
LLNZ_RS01610	LLNZ_01625	240.46	177.37	154.59	162.29	108.25	262.89	163.81	131.4	130.77	957	710	742	711	497	724	643	446	721	-	hypothetical protein [Lactococcus lactis]	-	-	-	-	-	-	-
LLNZ_RS01615	LLNZ_01630	28.24	29.58	27.34	52	57.5	47.11	1427.75	189.12	108.89	149	157	174	302	350	172	7430	851	796	-	phosphonate ABC transporter substrate-binding protein [Lactococcus lactis]	Environmental Information Processing	Membrane transport	ko02010//ABC transporters	K02044	-	-	-
LLNZ_RS01620	LLNZ_01635	4.83	8.01	9.58	13.66	10.71	8.15	207.49	65.82	22.1	18	30	43	56	46	21	762	209	114	phnC	phosphonate ABC transporter ATP-binding protein [Lactococcus lactis]	Environmental Information Processing	Membrane transport	ko02010//ABC transporters	K02041	GO:0016020//membrane	GO:0032550//purine ribonucleoside binding;GO:0016462//pyrophosphatase activity;GO:0016787//hydrolase activity;GO:0015604//organic phosphonate transmembrane transporter activity;GO:0001882//nucleoside binding;GO:0001883//purine nucleoside binding;GO:0097367//carbohydrate derivative binding;GO:0017111//nucleoside-triphosphatase activity;GO:1901363//heterocyclic compound binding;GO:0097159//organic …	GO:0034641//cellular nitrogen compound metabolic process;GO:0006753//nucleoside phosphate metabolic process;GO:0044699//single-organism process;GO:0009056//catabolic process;GO:1901136//carbohydrate derivative catabolic process;GO:0044237//cellular metabolic process;GO:0071704//organic substance metabolic process;GO:0006725//cellular aromatic compound metabolic process;GO:1901360//organic cyclic …
LLNZ_RS01625	LLNZ_01640	1.47	4.14	3.65	6.45	4.67	4.24	62.54	25.26	10.95	6	17	18	29	22	12	252	88	62	ptxC	phosphonate ABC transporter, permease protein PhnE [Lactococcus lactis]	Environmental Information Processing	Membrane transport	ko02010//ABC transporters	K02042	-	-	-
LLNZ_RS01630	LLNZ_01645	3.19	1.71	1.83	8.03	4.47	2.84	46.08	23.62	8.69	13	7	9	36	21	8	185	82	49	ptxC	phosphonate ABC transporter, permease protein PhnE [Lactococcus lactis]	Environmental Information Processing	Membrane transport	ko02010//ABC transporters	K02042	GO:0044425//membrane part;GO:0016021//integral component of membrane;GO:0016020//membrane;GO:0031224//intrinsic component of membrane	GO:0005215//transporter activity;GO:0022857//transmembrane transporter activity	GO:0006810//transport;GO:1902578//single-organism localization;GO:0051234//establishment of localization;GO:0044699//single-organism process;GO:0051179//localization;GO:0044765//single-organism transport
LLNZ_RS01635	LLNZ_01650	9.18	6.98	7.83	12.75	10.73	7.93	88.47	61.03	23.94	72	55	74	110	97	43	684	408	260	yfkN	2',3'-cyclic-nucleotide 2'-phosphodiesterase [Lactococcus lactis]	Metabolism	Nucleotide metabolism	ko00230//Purine metabolism;ko00240//Pyrimidine metabolism	K01119	-	GO:0004112//cyclic-nucleotide phosphodiesterase activity;GO:0008081//phosphoric diester hydrolase activity;GO:0003824//catalytic activity;GO:0016787//hydrolase activity;GO:0005488//binding;GO:0043167//ion binding;GO:0043169//cation binding;GO:0042578//phosphoric ester hydrolase activity;GO:0016788//hydrolase activity, acting on ester bonds	GO:0006807//nitrogen compound metabolic process;GO:0044237//cellular metabolic process;GO:0034641//cellular nitrogen compound metabolic process;GO:0044281//small molecule metabolic process;GO:0044238//primary metabolic process;GO:0044710//single-organism metabolic process;GO:0006793//phosphorus metabolic process;GO:0046483//heterocycle metabolic process;GO:0006796//phosphate-containing compound m…
LLNZ_RS01640	LLNZ_01660	912.61	925.36	888.57	627.69	518.93	848.45	579.82	470.07	551.08	2215	2259	2601	1677	1453	1425	1388	973	1853	tpx	2-Cys peroxiredoxin [Lactococcus lactis]	-	-	-	-	-	GO:0003824//catalytic activity;GO:0016491//oxidoreductase activity;GO:0016705//oxidoreductase activity, acting on paired donors, with incorporation or reduction of molecular oxygen	GO:0008152//metabolic process;GO:0044699//single-organism process;GO:0044710//single-organism metabolic process
LLNZ_RS01650	LLNZ_01670	15.84	17.37	21.12	13.32	26.05	15.19	16.36	19.27	16.03	107	118	172	99	203	71	109	111	150	nisK	two-component sensor histidine kinase [Lactococcus lactis]	-	-	-	-	-	-	-
LLNZ_RS01655	LLNZ_01675	89.41	67.67	81.55	69.96	83	103.78	64.04	87.25	62.66	310	236	341	267	332	249	219	258	301	nisR	nisR [Lactococcus lactis]	-	-	-	-	-	GO:0003676//nucleic acid binding;GO:1901363//heterocyclic compound binding;GO:0005488//binding;GO:0097159//organic cyclic compound binding	GO:0043170//macromolecule metabolic process;GO:0046483//heterocycle metabolic process;GO:0019438//aromatic compound biosynthetic process;GO:0071704//organic substance metabolic process;GO:0010467//gene expression;GO:0006807//nitrogen compound metabolic process;GO:0051716//cellular response to stimulus;GO:0097659//nucleic acid-templated transcription;GO:0044249//cellular biosynthetic process;GO:00…
LLNZ_RS01665	LLNZ_01685	1.47	1.47	1.22	0.84	0.64	2.4	0.75	0.22	0.53	8	8	8	5	4	9	4	1	4	tetA	MFS transporter [Lactococcus lactis]	-	-	-	-	-	-	-
LLNZ_RS01670	LLNZ_01690	67.17	69.29	75.89	62.17	79.7	49.14	51.08	47.26	61.52	160	166	218	163	219	81	120	96	203	yvmB	MarR family transcriptional regulator [Lactococcus lactis]	-	-	-	-	GO:0044464//cell part;GO:0005623//cell	GO:0001071//nucleic acid binding transcription factor activity	GO:1901360//organic cyclic compound metabolic process;GO:0019438//aromatic compound biosynthetic process;GO:0009059//macromolecule biosynthetic process;GO:0090304//nucleic acid metabolic process;GO:0009058//biosynthetic process;GO:0006351//transcription, DNA-templated;GO:0043170//macromolecule metabolic process;GO:0008152//metabolic process;GO:0071704//organic substance metabolic process;GO:00181…
LLNZ_RS01675	LLNZ_01695	60.75	57.48	65.03	78.57	78.32	57.56	46.36	48.7	56.49	392	373	506	558	583	257	295	268	505	yeaB	cation transporter [Lactococcus lactis]	-	-	-	-	-	-	-
LLNZ_RS01680	LLNZ_01700	163.85	181.5	219.54	282.25	224.1	172.88	179.35	208.08	246.77	289	322	467	548	456	211	312	313	603	X	PadR family transcriptional regulator [Lactococcus lactis]	-	-	-	-	-	-	-
LLNZ_RS01685	LLNZ_01705	725.98	831.05	945.28	947.8	1074.07	354.21	718.61	847.88	933.84	6282	7233	9865	9028	10722	2121	6133	6257	11195	yfiB	multidrug ABC transporter ATP-binding protein [Lactococcus lactis]	-	-	-	-	-	-	-
LLNZ_RS01690	LLNZ_01710	1085.19	1199.9	1348	1203.78	1528.9	512.31	981.13	1122.05	1307.26	10879	12099	16298	13284	17682	3554	9701	9593	18156	TM_0288	multidrug resistance protein D [Lactococcus lactis subsp. cremoris MG1363] [Lactococcus lactis]	-	-	-	-	GO:0016020//membrane;GO:0044425//membrane part;GO:0031224//intrinsic component of membrane	GO:0022857//transmembrane transporter activity;GO:0005215//transporter activity;GO:0097367//carbohydrate derivative binding;GO:0022804//active transmembrane transporter activity;GO:0016462//pyrophosphatase activity;GO:0016817//hydrolase activity, acting on acid anhydrides;GO:0001882//nucleoside binding;GO:0001883//purine nucleoside binding;GO:0036094//small molecule binding;GO:0015399//primary ac…	GO:0006807//nitrogen compound metabolic process;GO:0055086//nucleobase-containing small molecule metabolic process;GO:0034655//nucleobase-containing compound catabolic process;GO:0009166//nucleotide catabolic process;GO:0006753//nucleoside phosphate metabolic process;GO:0034641//cellular nitrogen compound metabolic process;GO:1901136//carbohydrate derivative catabolic process;GO:0044237//cellular…
LLNZ_RS01695	LLNZ_01715	254.94	226.36	197.14	240.19	282.18	540.55	208.64	167.76	178.22	1618	1445	1509	1678	2066	2374	1306	908	1567	murA2	UDP-N-acetylglucosamine 1-carboxyvinyltransferase [Lactococcus lactis]	Metabolism	Glycan biosynthesis and metabolism;Carbohydrate metabolism;Global and Overview	ko01100//Metabolic pathways;ko00520//Amino sugar and nucleotide sugar metabolism;ko00550//Peptidoglycan biosynthesis	K00790	-	-	-
LLNZ_RS01700	LLNZ_01720	40.89	24.39	32.4	28.07	59.08	86.67	34.09	46.88	41.98	45	27	43	34	75	66	37	44	64	TP_0352	bacterial seryl-tRNA synthetase like protein [Lactococcus lactis subsp. cremoris A76] [Lactococcus lactis]	-	-	-	-	-	GO:0016875//ligase activity, forming carbon-oxygen bonds;GO:0003712//transcription cofactor activity;GO:0016874//ligase activity;GO:0000989//transcription factor activity, transcription factor binding;GO:0003824//catalytic activity;GO:0016876//ligase activity, forming aminoacyl-tRNA and related compounds;GO:0000988//transcription factor activity, protein binding	GO:0009987//cellular process;GO:0044238//primary metabolic process;GO:0097659//nucleic acid-templated transcription;GO:0006351//transcription, DNA-templated;GO:0010467//gene expression;GO:1901576//organic substance biosynthetic process;GO:0006807//nitrogen compound metabolic process;GO:0009059//macromolecule biosynthetic process;GO:0016070//RNA metabolic process;GO:0071704//organic substance meta…
LLNZ_RS01705	LLNZ_01725	47.69	46.8	45.88	60.82	24.11	18.11	150.63	109.32	137.46	156	154	181	219	91	41	486	305	623	-	type IIA topoisomerase (DNA gyrase/topo II, topoisomerase IV), B subunit [Lactococcus lactis subsp. lactis] [Lactococcus lactis]	-	-	-	-	-	-	-
LLNZ_RS01710	LLNZ_01730	12.52	13.72	16.25	29.6	9.25	6.7	48.44	53.44	50.64	108	119	169	281	92	40	412	393	605	spaT	ABC transporter permease [Lactococcus lactis]	-	-	-	-	-	-	-
LLNZ_RS01715	LLNZ_01735	4.74	8.75	5.43	10.86	3.13	4.24	18.07	16.4	21.82	21	39	29	53	16	13	79	62	134	-	MFS transporter [Lactococcus lactis]	-	-	-	-	-	-	GO:0044699//single-organism process;GO:0009987//cellular process;GO:0044763//single-organism cellular process
LLNZ_RS01720	LLNZ_01740	14.68	15.17	38.94	46.4	55.97	17.81	27.97	43.37	51.27	25	26	80	87	110	21	47	63	121	-	DUF3397 domain-containing protein [Lactococcus lactis]	-	-	-	-	-	-	-
LLNZ_RS01725	LLNZ_01745	52.2	40	33.66	28.32	71.33	100.05	37.85	30.6	33.49	144	111	112	86	227	191	103	72	128	bioY2	biotin transporter BioY2 [Lactococcus lactis]	Environmental Information Processing	Membrane transport	ko02010//ABC transporters	K03523	-	-	-
LLNZ_RS01730	LLNZ_01750	303.72	277.08	267.4	338.45	343.56	754.82	314.28	202.53	255.06	728	668	773	893	950	1252	743	414	847	ybaK	aminoacyl-tRNA deacylase [Lactococcus lactis]	-	-	-	-	-	-	-
LLNZ_RS01735	LLNZ_01755	54.73	80.01	58.31	49.39	46.5	90.62	27.93	39.95	43.17	151	222	194	150	148	173	76	94	165	thiT	thiamine transporter ThiT [Lactococcus lactis]	-	-	-	-	-	-	-
LLNZ_RS01740	LLNZ_01760	36.29	41.82	45.23	78.74	55.5	24.72	71.94	33.34	67.07	157	182	236	375	277	74	307	123	402	metQ	Methionine ABC transporter substrate-binding protein [Lactococcus lactis subsp. cremoris] [Lactococcus lactis]	Environmental Information Processing	Membrane transport	ko02010//ABC transporters	K02073	-	-	-
LLNZ_RS01745	LLNZ_01765	39.75	52.39	51.55	84.2	76.73	27.72	106.39	48.51	86.92	172	228	269	401	383	83	454	179	521	metQ	ABC transporter substrate-binding protein [Lactococcus lactis]	Environmental Information Processing	Membrane transport	ko02010//ABC transporters	K02073	-	-	-
LLNZ_RS01750	LLNZ_01770	31.32	35.49	39.34	52.31	64.09	12.98	70.76	43.21	66.5	136	155	206	250	321	39	303	160	400	metQ	ABC transporter substrate-binding protein [Lactococcus lactis]	Environmental Information Processing	Membrane transport	ko02010//ABC transporters	K02073	-	-	-
LLNZ_RS01755	LLNZ_01775	39.23	54.15	55.22	82.77	81.44	22.75	95.78	55.99	85.89	152	211	258	353	364	61	366	185	461	budC	acetoin reductase [Lactococcus lactis]	Metabolism	Carbohydrate metabolism	ko00650//Butanoate metabolism	K03366	-	-	-
LLNZ_RS01760	LLNZ_01780	52.93	51.47	65.54	81.05	80.94	28.39	82.72	51.22	79.58	229	224	342	386	404	85	353	189	477	metQ	ABC transporter substrate-binding protein [Lactococcus lactis]	Environmental Information Processing	Membrane transport	ko02010//ABC transporters	K02073	-	-	-
LLNZ_RS01765	LLNZ_01785	111.46	111.7	112.84	142.41	147.72	111.97	126.13	92.96	116.39	620	625	757	872	948	431	692	441	897	metN	methionine import ATP-binding protein MetN [Lactococcus lactis]	Environmental Information Processing	Membrane transport	ko02010//ABC transporters	K02071	-	-	-
LLNZ_RS01770	LLNZ_01790	70.34	93.52	88.43	93.25	94.43	99.58	85.23	67.72	89.98	246	329	373	359	381	241	294	202	436	metI	methionine ABC transporter permease [Lactococcus lactis]	Environmental Information Processing	Membrane transport	ko02010//ABC transporters	K02072	GO:0044425//membrane part;GO:0031224//intrinsic component of membrane;GO:0016020//membrane	-	GO:0051234//establishment of localization;GO:0051179//localization
LLNZ_RS01775	LLNZ_01795	286.36	319.66	269.9	267.72	286.87	516.49	281.52	197.64	232.08	790	887	898	813	913	986	766	465	887	llmg_0343	DUF3816 family protein [Lactococcus lactis]	-	-	-	-	GO:0044425//membrane part;GO:0031224//intrinsic component of membrane;GO:0016020//membrane	-	-
LLNZ_RS01780	LLNZ_01800	51.22	51.74	46.84	59.52	78.83	28.45	61.31	57.58	59.3	437	444	482	559	776	168	516	419	701	-	heme ABC transporter ATP-binding protein [Lactococcus lactis]	Environmental Information Processing	Membrane transport	ko02010//ABC transporters	K16786	-	-	-
LLNZ_RS01785	LLNZ_01805	46	45.73	43.76	56.96	71.56	40.93	53.51	39.17	55.4	190	190	218	259	341	117	218	138	317	ecfT	cobalt ABC transporter permease [Lactococcus lactis]	Environmental Information Processing	Membrane transport	ko02010//ABC transporters	K16785	-	-	-
LLNZ_RS01790	LLNZ_01810	104.92	83.45	54.44	108.22	86.25	88.03	156.47	146.04	127.52	155	124	97	176	147	90	228	184	261	MJ0272	XRE family transcriptional regulator [Lactococcus lactis subsp. lactis bv. diacetylactis str. TIFN4] [Lactococcus lactis]	-	-	-	-	-	GO:0097159//organic cyclic compound binding;GO:1901363//heterocyclic compound binding;GO:0005488//binding;GO:0003676//nucleic acid binding;GO:0003677//DNA binding	-
LLNZ_RS01795	LLNZ_01815	295.95	238.94	173.89	230.15	238.85	257.35	399.4	355.1	329.46	1160	942	822	993	1080	698	1544	1187	1789	fhuC	iron ABC transporter ATP-binding protein [Lactococcus lactis]	Environmental Information Processing	Membrane transport	ko02010//ABC transporters	K02013	-	GO:0005488//binding;GO:0016817//hydrolase activity, acting on acid anhydrides;GO:1901363//heterocyclic compound binding;GO:0001882//nucleoside binding;GO:0032549//ribonucleoside binding;GO:0003824//catalytic activity;GO:0016787//hydrolase activity;GO:0097367//carbohydrate derivative binding;GO:0017111//nucleoside-triphosphatase activity;GO:0016462//pyrophosphatase activity;GO:0001883//purine nucl…	GO:0006195//purine nucleotide catabolic process;GO:0019439//aromatic compound catabolic process;GO:1901564//organonitrogen compound metabolic process;GO:0009154//purine ribonucleotide catabolic process;GO:0044763//single-organism cellular process;GO:0009261//ribonucleotide catabolic process;GO:1901135//carbohydrate derivative metabolic process;GO:0044699//single-organism process;GO:0072521//purin…
LLNZ_RS01800	LLNZ_01820	67.59	64.49	43.72	73	79.63	64.41	119.02	98.64	101.5	323	310	252	384	439	213	561	402	672	fhuB	ferrichrome ABC transporter permease [Lactococcus lactis]	Environmental Information Processing	Membrane transport	ko02010//ABC transporters	K02015	-	-	-
LLNZ_RS01805	LLNZ_01825	39.21	24.65	34.09	52.18	64.11	31.24	71.77	50.69	65.17	185	117	194	271	349	102	334	204	426	fhuG	ferrichrome ABC transporter permease [Lactococcus lactis]	Environmental Information Processing	Membrane transport	ko02010//ABC transporters	K02015	-	-	-
LLNZ_RS01810	LLNZ_01830	68.45	78.97	68.14	87.71	115.37	54.34	158.93	126.09	129.16	324	376	389	457	630	178	742	509	847	yxeB	ferrichrome ABC transporter substrate-binding protein [Lactococcus lactis]	Environmental Information Processing	Membrane transport	ko02010//ABC transporters	K02016	-	-	-
LLNZ_RS01815	LLNZ_01835	457.75	421.25	382.46	384.71	383.46	596.11	333.38	311.13	306.79	2084	1929	2100	1928	2014	1878	1497	1208	1935	oxyR	LysR family transcriptional regulator [Lactococcus lactis]	-	-	-	-	-	GO:0001071//nucleic acid binding transcription factor activity	GO:0010467//gene expression;GO:0016070//RNA metabolic process;GO:1901576//organic substance biosynthetic process;GO:0034645//cellular macromolecule biosynthetic process;GO:0019438//aromatic compound biosynthetic process;GO:1901362//organic cyclic compound biosynthetic process;GO:0097659//nucleic acid-templated transcription;GO:0044271//cellular nitrogen compound biosynthetic process;GO:0044249//c…
LLNZ_RS01820	LLNZ_01840	4.06	8.58	5.47	5.38	10.71	7.58	4.29	4.76	3.18	24	51	39	35	73	31	25	24	26	ytbD	MFS transporter [Lactococcus lactis]	-	-	-	-	-	-	-
LLNZ_RS01825	LLNZ_01845	6.56	7.25	5.24	5.52	9.06	4.92	3.2	3.13	5.96	27	30	26	25	43	14	13	11	34	yvgN	glyoxal reductase [Lactococcus lactis]	-	-	-	-	-	-	-
LLNZ_RS01830	LLNZ_01850	25.16	21.6	34.14	25.97	33.71	14.05	12.76	23.47	23.94	44	38	72	50	68	17	22	35	58	ytcD	MarR family transcriptional regulator [Lactococcus lactis]	-	-	-	-	-	-	-
LLNZ_RS01835	LLNZ_01855	55.7	51.35	69.28	62.56	74.62	18.29	62.64	59.97	55.56	110	102	165	136	170	25	122	101	152	ywkD	VOC family protein [Lactococcus lactis]	-	-	-	-	-	-	-
LLNZ_RS01840	LLNZ_01860	4383.16	4994.2	4904.57	5340.6	5142.35	8675.72	3264.21	2805.8	3160.75	15462	17720	20866	20738	20927	21178	11357	8441	15447	gpmA	2,3-bisphosphoglycerate-dependent phosphoglycerate mutase [Lactococcus lactis]	Metabolism	Global and Overview;Carbohydrate metabolism;Amino acid metabolism;Energy metabolism	ko01100//Metabolic pathways;ko01110//Biosynthesis of secondary metabolites;ko01130//Biosynthesis of antibiotics;ko01230//Biosynthesis of amino acids;ko01120//Microbial metabolism in diverse environments;ko01200//Carbon metabolism;ko00010//Glycolysis / Gluconeogenesis;ko00260//Glycine, serine and threonine metabolism;ko00680//Methane metabolism	K01834	-	GO:0016853//isomerase activity;GO:0016868//intramolecular transferase activity, phosphotransferases;GO:0003824//catalytic activity;GO:0004619//phosphoglycerate mutase activity;GO:0016866//intramolecular transferase activity	GO:0044237//cellular metabolic process;GO:0006091//generation of precursor metabolites and energy;GO:0009987//cellular process;GO:0008152//metabolic process
LLNZ_RS01845	LLNZ_01865	5041.4	4678.98	4066.33	2300.83	2128.43	3383.13	3296.62	3947.85	2983.38	14288	13338	13899	7178	6959	6635	9215	9542	11714	ahpC	peroxiredoxin [Lactococcus lactis]	-	-	-	-	-	-	-
LLNZ_RS01850	LLNZ_01870	1982.47	1686.86	1384.77	960.99	1004.62	712.07	1475.27	1666.89	1169.18	15212	13019	12815	8117	8893	3781	11165	10908	12429	ahpF	alkyl hydroperoxide reductase subunit F [Lactococcus lactis]	-	-	-	-	-	GO:1901265//nucleoside phosphate binding;GO:0005488//binding;GO:1901363//heterocyclic compound binding;GO:0016667//oxidoreductase activity, acting on a sulfur group of donors;GO:0016491//oxidoreductase activity;GO:0003824//catalytic activity;GO:0015036//disulfide oxidoreductase activity;GO:0000166//nucleotide binding;GO:0016668//oxidoreductase activity, acting on a sulfur group of donors, NAD(P) …	GO:0065007//biological regulation;GO:0009987//cellular process;GO:0065008//regulation of biological quality;GO:0042592//homeostatic process;GO:0044763//single-organism cellular process;GO:0019725//cellular homeostasis;GO:0044710//single-organism metabolic process;GO:0008152//metabolic process;GO:0044699//single-organism process
LLNZ_RS01855	LLNZ_01875	325.79	315.69	340.98	329.94	436.99	474.25	310.94	259.52	292.99	3546	3456	4476	3953	5487	3572	3338	2409	4418	penA	penicillin-binding protein 2B [Lactococcus lactis]	Metabolism	Global and Overview;Glycan biosynthesis and metabolism	ko01100//Metabolic pathways;ko00550//Peptidoglycan biosynthesis	K00687	-	-	-
LLNZ_RS01860	LLNZ_01880	163	167.69	157.82	156.86	160.37	158.96	120.66	106.71	144.6	489	506	571	518	555	330	357	273	601	recR	recombination protein RecR [Lactococcus lactis]	Genetic Information Processing	Replication and repair	ko03440//Homologous recombination	K06187	-	-	-
LLNZ_RS01865	LLNZ_01885	836.38	784.62	814.5	822.14	840.49	1139.09	733.86	644.92	685.38	4413	4164	5183	4775	5116	4159	3819	2902	5010	ddl	D-alanine--D-alanine ligase [Lactococcus lactis subsp. cremoris] [Lactococcus lactis]	Metabolism	Global and Overview;Glycan biosynthesis and metabolism;Metabolism of other amino acids	ko01100//Metabolic pathways;ko00550//Peptidoglycan biosynthesis;ko00473//D-Alanine metabolism	K01921	GO:0044424//intracellular part;GO:0005622//intracellular;GO:0005623//cell;GO:0044464//cell part	GO:0005488//binding;GO:0046872//metal ion binding;GO:0016879//ligase activity, forming carbon-nitrogen bonds;GO:0097159//organic cyclic compound binding;GO:0016874//ligase activity;GO:0032549//ribonucleoside binding;GO:1901363//heterocyclic compound binding;GO:0032550//purine ribonucleoside binding;GO:0003824//catalytic activity;GO:0046914//transition metal ion binding;GO:0001883//purine nucleosi…	GO:0022604//regulation of cell morphogenesis;GO:0050793//regulation of developmental process;GO:0006807//nitrogen compound metabolic process;GO:1901564//organonitrogen compound metabolic process;GO:0000270//peptidoglycan metabolic process;GO:0050789//regulation of biological process;GO:0043170//macromolecule metabolic process;GO:0030203//glycosaminoglycan metabolic process;GO:0006022//aminoglycan…
LLNZ_RS01870	LLNZ_01890	340.85	357.27	356.7	354.19	340.57	301.49	294.95	257.51	289.78	2266	2389	2860	2592	2612	1387	1934	1460	2669	murF	UDP-N-acetylmuramoyl-tripeptide--D-alanyl-D-alanine ligase [Lactococcus lactis]	Metabolism	Glycan biosynthesis and metabolism;Amino acid metabolism;Global and Overview	ko01100//Metabolic pathways;ko00550//Peptidoglycan biosynthesis;ko00300//Lysine biosynthesis	K01929	GO:0005623//cell;GO:0005622//intracellular;GO:0044464//cell part;GO:0044424//intracellular part	GO:1901363//heterocyclic compound binding;GO:0032549//ribonucleoside binding;GO:0097159//organic cyclic compound binding;GO:0016879//ligase activity, forming carbon-nitrogen bonds;GO:0001883//purine nucleoside binding;GO:0097367//carbohydrate derivative binding;GO:0001882//nucleoside binding;GO:0036094//small molecule binding;GO:0016874//ligase activity;GO:0005488//binding;GO:0003824//catalytic a…	GO:0050793//regulation of developmental process;GO:0050794//regulation of cellular process;GO:0000270//peptidoglycan metabolic process;GO:0006022//aminoglycan metabolic process;GO:0065007//biological regulation;GO:0030203//glycosaminoglycan metabolic process;GO:0008152//metabolic process;GO:0022603//regulation of anatomical structure morphogenesis;GO:1901564//organonitrogen compound metabolic pro…
LLNZ_RS01875	LLNZ_01895	81.86	87.73	105.41	149.83	31.31	24.88	425.02	305.2	393.13	680	733	1056	1370	300	143	3482	2162	4524	oppA	ABC transporter substrate-binding protein [Lactococcus lactis]	Environmental Information Processing	Membrane transport	ko02010//ABC transporters	K15580	-	-	-
LLNZ_RS01885	LLNZ_01910	18.55	20.18	23.34	20.81	16.46	11.67	23.67	20.72	34.49	85	93	129	105	87	37	107	81	219	oppB	peptide ABC transporter permease [Lactococcus lactis]	Environmental Information Processing	Membrane transport	ko02010//ABC transporters	K15581	-	-	-
LLNZ_RS01890	LLNZ_01915	36.06	37.38	36.45	30.66	21.4	21.18	33.82	36.63	50.8	187	195	228	175	128	76	173	162	365	dppC	peptide ABC transporter permease [Lactococcus lactis]	Environmental Information Processing	Membrane transport	ko02010//ABC transporters	K15582	GO:0044425//membrane part;GO:0016020//membrane;GO:0031224//intrinsic component of membrane	-	GO:0051234//establishment of localization;GO:0051179//localization
LLNZ_RS01895	LLNZ_01920	78.27	74.05	76.53	65.77	40.91	32.32	72.25	61.56	87.01	413	393	487	382	249	118	376	277	636	oppD	ABC transporter ATP-binding protein [Lactococcus lactis]	Environmental Information Processing	Membrane transport	ko02010//ABC transporters	K15583	-	GO:0005488//binding;GO:0022892//substrate-specific transporter activity;GO:0016787//hydrolase activity;GO:0016817//hydrolase activity, acting on acid anhydrides;GO:0017111//nucleoside-triphosphatase activity;GO:0036094//small molecule binding;GO:1901363//heterocyclic compound binding;GO:0003824//catalytic activity;GO:0032550//purine ribonucleoside binding;GO:0097159//organic cyclic compound bindi…	GO:1901136//carbohydrate derivative catabolic process;GO:0006163//purine nucleotide metabolic process;GO:0046700//heterocycle catabolic process;GO:0044699//single-organism process;GO:0009154//purine ribonucleotide catabolic process;GO:0009166//nucleotide catabolic process;GO:0046434//organophosphate catabolic process;GO:0071705//nitrogen compound transport;GO:0009117//nucleotide metabolic process…
LLNZ_RS01900	LLNZ_01925	114.92	100.4	100.37	72.74	58.42	38.77	103.45	66.63	99.12	544	478	573	379	319	127	483	269	650	oppF	ABC transporter ATP-binding protein [Lactococcus lactis]	Environmental Information Processing	Membrane transport	ko02010//ABC transporters	K10823	-	-	-
LLNZ_RS01905	LLNZ_01930	389.14	380.98	405.69	436.32	527.16	292.52	386.85	358.18	387.52	3074	3027	3865	3794	4804	1599	3014	2413	4241	prfC	peptide chain release factor 3 [Lactococcus lactis]	-	-	-	-	-	-	-
LLNZ_RS01910	LLNZ_01935	717.06	885.67	893.68	915.71	979.17	845.89	334.57	456.41	595.82	5967	7413	8969	8388	9400	4871	2746	3239	6869	cshA	RNA helicase [Lactococcus lactis]	Genetic Information Processing	Folding, sorting and degradation	ko03018//RNA degradation	K05592	-	-	-
LLNZ_RS01915	LLNZ_01940	562.75	568.82	556.89	701.33	647.45	1078.42	571.9	498.42	553.15	2579	2622	3078	3538	3423	3420	2585	1948	3512	era	GTPase Era [Lactococcus lactis]	-	-	-	-	GO:0044424//intracellular part;GO:0005622//intracellular;GO:0016020//membrane;GO:0005623//cell;GO:0044464//cell part	GO:0003676//nucleic acid binding;GO:0016462//pyrophosphatase activity;GO:0005488//binding;GO:0016817//hydrolase activity, acting on acid anhydrides;GO:0001883//purine nucleoside binding;GO:0032550//purine ribonucleoside binding;GO:0097159//organic cyclic compound binding;GO:0016787//hydrolase activity;GO:0003723//RNA binding;GO:0019843//rRNA binding;GO:0001882//nucleoside binding;GO:0036094//smal…	GO:0071840//cellular component organization or biogenesis;GO:0022613//ribonucleoprotein complex biogenesis;GO:0042254//ribosome biogenesis;GO:0044085//cellular component biogenesis
LLNZ_RS01920	LLNZ_01945	1643.49	1595.6	1597.95	1970.92	540.78	1507.76	2551.29	2312.07	2706.58	13156	12847	15427	17367	4994	8352	20143	15784	30016	Asns	asparagine synthetase B [Lactococcus lactis]	Metabolism	Amino acid metabolism;Global and Overview	ko01100//Metabolic pathways;ko01110//Biosynthesis of secondary metabolites;ko00250//Alanine, aspartate and glutamate metabolism	K01953	-	GO:0003824//catalytic activity;GO:1901363//heterocyclic compound binding;GO:0036094//small molecule binding;GO:0097367//carbohydrate derivative binding;GO:0016884//carbon-nitrogen ligase activity, with glutamine as amido-N-donor;GO:0032549//ribonucleoside binding;GO:0097159//organic cyclic compound binding;GO:0016879//ligase activity, forming carbon-nitrogen bonds;GO:0005488//binding;GO:0001882//…	GO:0044699//single-organism process;GO:0044763//single-organism cellular process;GO:0009066//aspartate family amino acid metabolic process;GO:0044249//cellular biosynthetic process;GO:0044281//small molecule metabolic process;GO:0019752//carboxylic acid metabolic process;GO:0044237//cellular metabolic process;GO:0009058//biosynthetic process;GO:0016053//organic acid biosynthetic process;GO:003464…
LLNZ_RS01925	LLNZ_01950	134.61	177.56	205.7	203.3	162.81	69.52	158.9	196.59	209.41	554	735	1021	921	773	198	645	690	1194	mutM	DNA-formamidopyrimidine glycosylase [Lactococcus lactis]	Genetic Information Processing	Replication and repair	ko03410//Base excision repair	K10563	-	-	-
LLNZ_RS01930	LLNZ_01955	939.79	959	1065.02	1052.4	1044.94	499.31	1116.83	1321.09	1197.64	5497	5642	7513	6776	7051	2021	6443	6590	9705	recA	DNA recombination/repair protein RecA [Lactococcus lactis]	Genetic Information Processing	Replication and repair	ko03440//Homologous recombination	K03553	GO:0044464//cell part;GO:0044424//intracellular part;GO:0005623//cell;GO:0005622//intracellular	GO:0005488//binding;GO:0016818//hydrolase activity, acting on acid anhydrides, in phosphorus-containing anhydrides;GO:0036094//small molecule binding;GO:0016817//hydrolase activity, acting on acid anhydrides;GO:0003677//DNA binding;GO:0003676//nucleic acid binding;GO:0017111//nucleoside-triphosphatase activity;GO:0016462//pyrophosphatase activity;GO:0043566//structure-specific DNA binding;GO:0032…	GO:0051716//cellular response to stimulus;GO:0044260//cellular macromolecule metabolic process;GO:1901575//organic substance catabolic process;GO:1901135//carbohydrate derivative metabolic process;GO:0008152//metabolic process;GO:0044270//cellular nitrogen compound catabolic process;GO:0044237//cellular metabolic process;GO:0006793//phosphorus metabolic process;GO:1901292//nucleoside phosphate ca…
LLNZ_RS01935	LLNZ_01960	850.69	834.04	832.19	672.03	577.37	567.88	469.62	465.68	600.64	5912	5830	6975	5141	4629	2731	3219	2760	5783	ydgF	amino acid transporter [Lactococcus lactis]	-	-	-	-	-	-	-
LLNZ_RS01940	LLNZ_01965	1329.28	1296.5	1255.12	971.65	778.63	963.18	666.57	610.42	777.75	9218	9043	10497	7417	6229	4622	4559	3610	7472	ydgF	amino acid transporter [Lactococcus lactis]	-	-	-	-	-	-	-
LLNZ_RS01945	LLNZ_01970	117.52	130.34	158.94	133.81	176.58	123.79	117.57	117.59	113.86	225	251	367	282	390	164	222	192	302	-	regulator [Lactococcus lactis]	-	-	-	-	-	-	-
LLNZ_RS01950	LLNZ_01975	91.52	86.1	100.84	73.65	91.04	54.14	70.37	90.75	74.48	149	141	198	132	171	61	113	126	168	LACR_0404	RecName: Full=UPF0298 protein LACR_0404	-	-	-	-	GO:0044464//cell part;GO:0044424//intracellular part;GO:0005622//intracellular;GO:0005623//cell	-	-
LLNZ_RS01955	LLNZ_01980	118.48	97.97	126.22	130.62	153.56	139.08	102.24	104.31	113.47	309	257	397	375	462	251	263	232	410	-	Dithiol-disulfide isomerase [Lactococcus lactis subsp. cremoris GE214] [Lactococcus lactis]	-	-	-	-	-	GO:0003824//catalytic activity	-
LLNZ_RS01960	LLNZ_01985	280.75	287.78	231.4	234.05	235.81	465.26	144.7	135.92	138.81	838	864	833	769	812	961	426	346	574	-	adenylate cyclase [Lactococcus lactis]	-	-	-	-	-	-	-
LLNZ_RS01965	LLNZ_01990	19.23	14.46	23.1	23.52	24.8	30.65	13	13.01	19.22	78	59	113	105	116	86	52	45	108	yoaT	Uncharacterized integral membrane protein [Lactococcus lactis subsp. cremoris SK11] [Lactococcus lactis]	-	-	-	-	-	-	-
LLNZ_RS01970	LLNZ_01995	262.32	222.13	215.26	205.16	209.35	176.03	170.28	177.13	194.14	870	741	861	749	801	404	557	501	892	yjbM	GTP pyrophosphokinase [Lactococcus lactis subsp. cremoris TIFN6] [Lactococcus lactis]	Metabolism	Nucleotide metabolism	ko00230//Purine metabolism	K07816	-	GO:0016772//transferase activity, transferring phosphorus-containing groups;GO:0016740//transferase activity;GO:0003824//catalytic activity	GO:1901564//organonitrogen compound metabolic process;GO:0006139//nucleobase-containing compound metabolic process;GO:0006163//purine nucleotide metabolic process;GO:0044699//single-organism process;GO:0044281//small molecule metabolic process;GO:1901360//organic cyclic compound metabolic process;GO:0006796//phosphate-containing compound metabolic process;GO:0044710//single-organism metabolic pro…
LLNZ_RS01975	LLNZ_02000	295.69	247.01	239.69	241.05	222.58	231.34	215.91	205.79	230.75	1208	1015	1181	1084	1049	654	870	717	1306	nadK	NAD(+) kinase [Lactococcus lactis]	Metabolism	Global and Overview;Metabolism of cofactors and vitamins	ko01100//Metabolic pathways;ko00760//Nicotinate and nicotinamide metabolism	K00858	GO:0044464//cell part;GO:0044424//intracellular part;GO:0005623//cell;GO:0005622//intracellular	GO:0043169//cation binding;GO:0001882//nucleoside binding;GO:0005488//binding;GO:0097367//carbohydrate derivative binding;GO:0097159//organic cyclic compound binding;GO:0003824//catalytic activity;GO:1901363//heterocyclic compound binding;GO:0036094//small molecule binding;GO:0043167//ion binding;GO:0032550//purine ribonucleoside binding;GO:0016740//transferase activity;GO:0016772//transferase ac…	GO:0071704//organic substance metabolic process;GO:0046496//nicotinamide nucleotide metabolic process;GO:0006796//phosphate-containing compound metabolic process;GO:0072524//pyridine-containing compound metabolic process;GO:0006739//NADP metabolic process;GO:0055086//nucleobase-containing small molecule metabolic process;GO:0044237//cellular metabolic process;GO:0006793//phosphorus metabolic proc…
LLNZ_RS01980	LLNZ_02005	259.47	215.8	220.57	224.85	220.03	251.06	195.13	175.67	206.83	1150	962	1179	1097	1125	770	853	664	1270	yjbO	RNA pseudouridine synthase [Lactococcus lactis]	-	-	-	-	-	-	-
LLNZ_RS01985	LLNZ_02010	553.1	548.72	529.84	583.54	646.36	869.63	476.11	331.83	415.43	2318	2313	2678	2692	3125	2522	1968	1186	2412	ppi1	peptidyl-prolyl cis-trans isomerase [Lactococcus lactis]	-	-	-	-	-	-	-
LLNZ_RS01990	LLNZ_02015	445.47	373.21	422.75	409.73	463.85	767.28	569.57	321.54	498.64	3210	2705	3674	3250	3856	3826	4048	1976	4978	lysP	gamma-aminobutyrate permease [Lactococcus lactis]	-	-	-	-	-	-	-
LLNZ_RS01995	LLNZ_02020	110.14	119.6	125.81	99.84	86.47	54.01	74.03	92.29	83.08	445	486	613	444	403	151	295	318	465	nfr2	NAD(P)H-dependent oxidoreductase [Lactococcus lactis]	-	-	-	-	-	-	-
LLNZ_RS02000	LLNZ_02025	115.58	117.94	122.32	80.78	83.6	42.64	66.64	88.28	84.01	568	583	725	437	474	145	323	370	572	apbE2	thiamine biosynthesis lipoprotein ApbE [Lactococcus lactis]	-	-	-	-	-	-	-
LLNZ_RS02005	LLNZ_02030	1465.12	1421.33	1444.49	1328.92	1441.57	1000.23	1102.73	1154.16	1118.38	10933	10668	13000	10916	12410	5165	8116	7345	11562	lysS	lysine--tRNA ligase [Lactococcus lactis]	Genetic Information Processing	Translation	ko00970//Aminoacyl-tRNA biosynthesis	K04567	GO:0005622//intracellular;GO:0044424//intracellular part;GO:0044464//cell part;GO:0005623//cell	GO:0003824//catalytic activity;GO:0097367//carbohydrate derivative binding;GO:0032549//ribonucleoside binding;GO:0004812//aminoacyl-tRNA ligase activity;GO:0016876//ligase activity, forming aminoacyl-tRNA and related compounds;GO:0097159//organic cyclic compound binding;GO:0016874//ligase activity;GO:0005488//binding;GO:0032550//purine ribonucleoside binding;GO:0046872//metal ion binding;GO:00431…	GO:0046483//heterocycle metabolic process;GO:0034660//ncRNA metabolic process;GO:0044237//cellular metabolic process;GO:1901566//organonitrogen compound biosynthetic process;GO:1901564//organonitrogen compound metabolic process;GO:0043603//cellular amide metabolic process;GO:0010467//gene expression;GO:0071704//organic substance metabolic process;GO:0043039//tRNA aminoacylation;GO:0044699//single…
LLNZ_RS02010	LLNZ_02035	82.86	94.94	125.72	77.26	88.46	25.28	53.71	66.1	82.26	341	393	624	350	420	72	218	232	469	cysL	LysR family transcriptional regulator [Lactococcus lactis]	-	-	-	-	-	-	-
LLNZ_RS02015	LLNZ_02040	25.37	23.24	27.83	39.02	41.22	87.2	18.23	18.51	23.65	127	117	168	215	238	302	90	79	164	ydhF	membrane protein [Lactococcus lactis]	-	-	-	-	-	-	-
LLNZ_RS02020	LLNZ_02045	3.79	3.56	5.41	5.55	4.56	2.13	6.41	4.44	3.95	18	17	31	29	25	7	30	18	26	ldhB	L-lactate dehydrogenase [Lactococcus lactis]	Metabolism	Global and Overview;Carbohydrate metabolism;Amino acid metabolism	ko01100//Metabolic pathways;ko01110//Biosynthesis of secondary metabolites;ko01130//Biosynthesis of antibiotics;ko01120//Microbial metabolism in diverse environments;ko00010//Glycolysis / Gluconeogenesis;ko00620//Pyruvate metabolism;ko00270//Cysteine and methionine metabolism;ko00640//Propanoate metabolism	K00016	-	-	-
LLNZ_RS02025	LLNZ_02050	5.57	8.42	13.25	11	11.75	4.9	4.91	6.81	6.82	23	35	66	50	56	14	20	24	39	cysL	LysR family transcriptional regulator [Lactococcus lactis]	-	-	-	-	-	-	-
LLNZ_RS02030	LLNZ_02055	16.94	18.47	17.09	17.06	19.11	24.78	14.07	10.77	16.8	83	91	101	92	108	84	68	45	114	-	C4-dicarboxylate ABC transporter [Lactococcus lactis]	-	-	-	-	-	-	-
LLNZ_RS02035	LLNZ_02060	171.62	170.47	185.14	253.04	347.69	417.59	130.88	104.16	157.05	1053	1052	1370	1709	2461	1773	792	545	1335	thiI	tRNA 4-thiouridine(8) synthase ThiI [Lactococcus lactis]	Metabolism;Genetic Information Processing	Global and Overview;Metabolism of cofactors and vitamins;Folding, sorting and degradation	ko01100//Metabolic pathways;ko00730//Thiamine metabolism;ko04122//Sulfur relay system	K03151	-	-	-
LLNZ_RS02045	LLNZ_02075	176.34	183.16	158.47	239.85	178.19	361.61	165.48	151.33	192	537	561	582	804	626	762	497	393	810	azoR	FMN-dependent NADH-azoreductase [Lactococcus lactis]	-	-	-	-	-	-	-
LLNZ_RS02050	LLNZ_02080	20.59	16.83	9.86	22.44	15.86	18.51	12.06	15.56	13.54	45	37	26	54	40	28	26	29	41	ohr	peroxiredoxin [Lactococcus lactis subsp. cremoris] [Lactococcus lactis]	-	-	-	-	-	-	-
LLNZ_RS02055	LLNZ_02085	232.71	223.03	192.06	160.7	186.43	206.36	126.12	157.73	162.27	2389	2303	2378	1816	2208	1466	1277	1381	2308	nhaK	sodium:hydrogen antiporter [Lactococcus lactis]	-	-	-	-	-	-	-
LLNZ_RS02060	LLNZ_02090	237.03	251.2	261.7	236.82	255.64	466.48	181.63	219.97	206.16	561	598	747	617	698	764	424	444	676	-	hypothetical protein [Lactococcus lactis]	-	-	-	-	-	-	-
LLNZ_RS02065	LLNZ_02095	3346.72	2782.17	2609.44	2140.71	2373.4	2561.05	2249.07	1621.38	1916.03	21190	17718	19926	14920	17336	11221	14045	8755	16807	tyrS	tyrosine--tRNA ligase [Lactococcus lactis]	Genetic Information Processing	Translation	ko00970//Aminoacyl-tRNA biosynthesis	K01866	GO:0005623//cell;GO:0005622//intracellular;GO:0044424//intracellular part;GO:0044464//cell part	GO:0001882//nucleoside binding;GO:0003676//nucleic acid binding;GO:0001883//purine nucleoside binding;GO:0036094//small molecule binding;GO:0004812//aminoacyl-tRNA ligase activity;GO:0003824//catalytic activity;GO:0032550//purine ribonucleoside binding;GO:0016875//ligase activity, forming carbon-oxygen bonds;GO:0016876//ligase activity, forming aminoacyl-tRNA and related compounds;GO:0005488//bin…	GO:0009059//macromolecule biosynthetic process;GO:0043039//tRNA aminoacylation;GO:0044281//small molecule metabolic process;GO:0010467//gene expression;GO:0043604//amide biosynthetic process;GO:0016070//RNA metabolic process;GO:0044249//cellular biosynthetic process;GO:0044238//primary metabolic process;GO:0019752//carboxylic acid metabolic process;GO:0006139//nucleobase-containing compound metab…
LLNZ_RS02070	LLNZ_02100	330.2	309.23	289.69	283.07	318.9	266.12	290.53	301.18	290.35	4047	3812	4282	3819	4509	2257	3512	3148	4930	pbpA	membrane protein [Lactococcus lactis]	Metabolism	Glycan biosynthesis and metabolism	ko00550//Peptidoglycan biosynthesis	K03693	-	-	-
LLNZ_RS02075	LLNZ_02105	1190.48	1120.79	1063.57	1226.89	1102.04	2174.08	1209.47	1027.33	1077.05	6389	6050	6884	7248	6823	8074	6402	4702	8008	pepA	glutamyl aminopeptidase [Lactococcus lactis]	-	-	-	-	-	-	-
LLNZ_RS02080	LLNZ_02110	12.44	6.18	8.59	4.71	6.29	4.49	10.51	8.51	9.73	12	6	10	5	7	3	10	7	13	-	Predicted small secreted protein [Lactococcus garvieae]	-	-	-	-	-	-	-
LLNZ_RS02085	LLNZ_02115	836.69	776.47	860.31	811.25	869.01	603.19	792.48	970.81	806.3	1337	1248	1658	1427	1602	667	1249	1323	1785	ytpP	thiol reductase thioredoxin [Lactococcus lactis]	-	-	-	-	-	-	-
LLNZ_RS02090	LLNZ_02120	1350.81	1390.64	1409.78	1678.67	1760.5	2371.27	1822.67	1657.61	1725.31	4256	4407	5357	5822	6399	5170	5664	4454	7531	pheT	tRNA-binding protein [Lactococcus lactis]	-	-	-	-	GO:0044424//intracellular part;GO:0044464//cell part;GO:0005623//cell;GO:0005622//intracellular	GO:0016876//ligase activity, forming aminoacyl-tRNA and related compounds;GO:1901363//heterocyclic compound binding;GO:0001883//purine nucleoside binding;GO:0016874//ligase activity;GO:0032550//purine ribonucleoside binding;GO:0001882//nucleoside binding;GO:0036094//small molecule binding;GO:0003676//nucleic acid binding;GO:0097367//carbohydrate derivative binding;GO:0043167//ion binding;GO:00054…	GO:0044699//single-organism process;GO:0008152//metabolic process;GO:0044267//cellular protein metabolic process;GO:0043043//peptide biosynthetic process;GO:0043436//oxoacid metabolic process;GO:0016070//RNA metabolic process;GO:0010467//gene expression;GO:0009059//macromolecule biosynthetic process;GO:0006412//translation;GO:0044260//cellular macromolecule metabolic process;GO:1901360//organic c…
LLNZ_RS02095	LLNZ_02125	937.58	762.49	614.99	524.42	453.96	210.16	1612.34	1661.96	1166.39	6318	5168	4998	3890	3529	980	10716	9551	10889	noxE	NADH oxidase [Lactococcus lactis]	-	-	-	-	-	-	-
LLNZ_RS02100	LLNZ_02130	1.53	3.55	3.38	2.78	2.21	0.74	4.66	2.99	7.73	3	7	8	6	5	1	9	5	21	ssb1	single-stranded DNA-binding protein [Lactococcus lactis]	Genetic Information Processing	Replication and repair	ko03440//Homologous recombination;ko03430//Mismatch repair;ko03030//DNA replication	K03111	-	-	-
LLNZ_RS02105	LLNZ_02135	298.16	207.57	278.48	338.73	336.53	427.84	476.46	472.42	353.31	427	299	481	534	556	424	673	577	701	groS	co-chaperone GroES [Lactococcus lactis]	-	-	-	-	GO:0005622//intracellular;GO:0044464//cell part;GO:0005623//cell;GO:0044424//intracellular part	-	GO:0044267//cellular protein metabolic process;GO:0071704//organic substance metabolic process;GO:0044260//cellular macromolecule metabolic process;GO:0008152//metabolic process;GO:0044237//cellular metabolic process;GO:0043170//macromolecule metabolic process;GO:0019538//protein metabolic process;GO:0044238//primary metabolic process;GO:0009987//cellular process
LLNZ_RS02110	LLNZ_02140	551.2	421.21	457.54	589.19	655.8	378.85	931.3	976.07	723.77	4512	3468	4517	5309	6193	2146	7519	6814	8208	groL	molecular chaperone GroEL [Lactococcus lactis]	Genetic Information Processing	Folding, sorting and degradation	ko03018//RNA degradation	K04077	-	-	-
LLNZ_RS02115	LLNZ_02145	131.69	145.53	122.99	229.26	220.24	249.73	124.83	123.99	153.71	538	598	606	1031	1038	706	503	432	870	-	metallo-hydrolase [Lactococcus lactis]	-	-	-	-	-	-	-
LLNZ_RS02120	LLNZ_02150	0	0	0	0	0	0	0	0	0	0	0	0	0	0	0	0	0	0	-	hypothetical protein [Lactococcus lactis]	-	-	-	-	-	-	-
LLNZ_RS02125	LLNZ_02155	429.78	467.06	516.05	502.98	520.4	154.46	476.3	469.96	487.76	3084	3371	4466	3973	4308	767	3371	2876	4849	yycG	PAS domain-containing sensor histidine kinase [Lactococcus lactis]	Environmental Information Processing	Signal transduction	ko02020//Two-component system	K07652	-	-	-
LLNZ_RS02130	LLNZ_02160	4554.67	4558.19	4292.96	4486.12	3479.26	6773.68	4038.23	3736.53	3678.64	16067	16173	18264	17420	14159	16535	14050	11241	17978	yycF	DNA-binding response regulator [Lactococcus lactis]	Environmental Information Processing	Signal transduction	ko02020//Two-component system	K07668	-	GO:0003676//nucleic acid binding;GO:0005488//binding;GO:1901363//heterocyclic compound binding;GO:0097159//organic cyclic compound binding	GO:0007154//cell communication;GO:0050896//response to stimulus;GO:0018130//heterocycle biosynthetic process;GO:0006725//cellular aromatic compound metabolic process;GO:0034645//cellular macromolecule biosynthetic process;GO:0006807//nitrogen compound metabolic process;GO:0044238//primary metabolic process;GO:0090304//nucleic acid metabolic process;GO:0007165//signal transduction;GO:0050789//regu…
LLNZ_RS02135	LLNZ_02165	68.21	66.26	70.57	76.75	81.37	61.49	56.47	63.11	67.3	218	213	272	270	300	136	178	172	298	tmk	thymidylate kinase [Lactococcus lactis]	Metabolism	Global and Overview;Nucleotide metabolism	ko01100//Metabolic pathways;ko00240//Pyrimidine metabolism	K00943	-	-	-
LLNZ_RS02140	LLNZ_02170	65.64	90.31	81.45	99.74	97.37	38.08	76.16	77.24	82.92	284	393	425	475	486	114	325	285	497	holB	DNA polymerase III subunit delta' [Lactococcus lactis]	Genetic Information Processing;Metabolism	Replication and repair;Global and Overview;Nucleotide metabolism	ko01100//Metabolic pathways;ko00230//Purine metabolism;ko00240//Pyrimidine metabolism;ko03440//Homologous recombination;ko03430//Mismatch repair;ko03030//DNA replication	K02341	-	-	-
LLNZ_RS02145	LLNZ_02175	204.85	204.42	251.2	224.88	277.81	135.53	216.71	233.05	211.7	806	809	1192	974	1261	369	841	782	1154	yaaT	Signal peptidase-like protein [Lactococcus lactis subsp. cremoris A76] [Lactococcus lactis]	-	-	-	-	-	-	-
LLNZ_RS02150	LLNZ_02180	108.33	108.3	116.06	118.31	155.09	85.31	96.87	126.31	107.62	178	179	230	214	294	97	157	177	245	llmg_0418	initiation-control protein YabA [Lactococcus lactis]	-	-	-	-	-	-	-
LLNZ_RS02155	LLNZ_02185	292.14	259.74	279.34	245.59	278.44	336.82	227.1	197.92	236.45	1286	1150	1483	1190	1414	1026	986	743	1442	rsmI	rRNA (cytidine-2'-O-)-methyltransferase [Lactococcus lactis]	-	-	-	-	-	-	-
LLNZ_RS02160	LLNZ_02190	2.07	1.03	5.16	2.82	3.59	22.47	8.41	14.58	5.99	2	1	6	3	4	15	8	12	8	-	hypothetical protein [Lactococcus lactis]	-	-	-	-	-	-	-
LLNZ_RS02165	LLNZ_02195	2.94	1.46	1.62	1.56	1.91	1.77	2.98	1.44	1.41	12	6	8	7	9	5	12	5	8	drrB	GntR family transcriptional regulator [Lactococcus lactis]	-	-	-	-	-	-	-
LLNZ_RS02175	LLNZ_02210	146.57	135.85	125.48	119.08	137.04	254.86	92.23	100.14	84.29	369	344	381	330	398	444	229	215	294	ywhA	MarR family transcriptional regulator [Lactococcus lactis]	-	-	-	-	-	-	-
LLNZ_RS02180	LLNZ_02215	660.57	681.77	613.33	754.53	844.2	1154.94	510.15	494.2	559.33	3097	3215	3468	3894	4566	3747	2359	1976	3633	mvk	mevalonate kinase [Lactococcus lactis]	Metabolism	Global and Overview;Metabolism of terpenoids and polyketides	ko01100//Metabolic pathways;ko01110//Biosynthesis of secondary metabolites;ko01130//Biosynthesis of antibiotics;ko00900//Terpenoid backbone biosynthesis	K00869	-	-	-
LLNZ_RS02185	LLNZ_02220	133.29	114.74	115.35	113.72	111.94	112.39	114.69	104.85	101.32	641	555	669	602	621	374	544	430	675	mvd1	diphosphomevalonate decarboxylase [Lactococcus lactis]	Metabolism	Global and Overview;Metabolism of terpenoids and polyketides	ko01100//Metabolic pathways;ko01110//Biosynthesis of secondary metabolites;ko01130//Biosynthesis of antibiotics;ko00900//Terpenoid backbone biosynthesis	K01597	-	-	-
LLNZ_RS02190	LLNZ_02225	37.99	42.97	47.17	45.84	46	23.24	40.97	48.55	38.74	189	215	283	251	264	80	201	206	267	-	phosphomevalonate kinase [Lactococcus lactis]	Metabolism	Global and Overview;Metabolism of terpenoids and polyketides	ko01100//Metabolic pathways;ko01110//Biosynthesis of secondary metabolites;ko01130//Biosynthesis of antibiotics;ko00900//Terpenoid backbone biosynthesis	K00938	-	-	-
LLNZ_RS02195	LLNZ_02230	65.57	71.81	87.62	68.38	88.97	29.11	61.47	71.1	68.32	345	380	556	396	540	106	319	319	498	fni	isopentenyl-diphosphate delta-isomerase [Lactococcus lactis subsp. cremoris MG1363] [Lactococcus lactis]	Metabolism	Metabolism of terpenoids and polyketides;Global and Overview	ko01100//Metabolic pathways;ko01110//Biosynthesis of secondary metabolites;ko01130//Biosynthesis of antibiotics;ko00900//Terpenoid backbone biosynthesis	K01823	GO:0005623//cell;GO:0044464//cell part;GO:0044424//intracellular part;GO:0005622//intracellular	GO:0016860//intramolecular oxidoreductase activity;GO:1901363//heterocyclic compound binding;GO:0036094//small molecule binding;GO:0016853//isomerase activity;GO:0016863//intramolecular oxidoreductase activity, transposing C=C bonds;GO:0005488//binding;GO:0000166//nucleotide binding;GO:0097367//carbohydrate derivative binding;GO:1901265//nucleoside phosphate binding;GO:0003824//catalytic activity…	GO:0009987//cellular process;GO:0071704//organic substance metabolic process;GO:0044710//single-organism metabolic process;GO:0006629//lipid metabolic process;GO:0044699//single-organism process;GO:0008152//metabolic process;GO:0044238//primary metabolic process;GO:0044255//cellular lipid metabolic process;GO:0044763//single-organism cellular process;GO:0006720//isoprenoid metabolic process;GO:00…
LLNZ_RS02200	LLNZ_02235	15551.7	14999.4	13549.6	9261.62	8038.38	12970.7	13237.7	16798.3	13660.9	48530	47079	50994	31814	28938	28009	40743	44705	59059	sodA	superoxide dismutase [Mn] [Lactococcus lactis]	-	-	-	-	-	-	-
LLNZ_RS02205	LLNZ_02240	109.01	67.88	46.66	59.65	51.42	116.99	152.59	215.11	81.24	1290	808	666	777	702	958	1781	2171	1332	cstA	carbon starvation protein A [Lactococcus lactis]	-	-	-	-	-	-	-
LLNZ_RS02210	LLNZ_02245	4.25	3.1	4.7	5.92	5.16	3.28	5.75	3.66	3.68	15	11	20	23	21	8	20	11	18	azoR1	Acyl carrier protein phosphodiesterase [Lactococcus lactis subsp. cremoris NZ9000] [Lactococcus lactis]	-	-	-	-	-	-	-
LLNZ_RS02215	LLNZ_02250	15.26	22.97	19.15	20.22	17.64	16.54	13.11	23.36	20.04	72	109	109	105	96	54	61	94	131	-	transcriptional regulator [Lactococcus lactis]	-	-	-	-	-	-	-
LLNZ_RS02220	LLNZ_02255	299.32	340.23	387.47	399.72	457.3	138.32	293.1	330.96	329.92	2017	2306	3149	2965	3555	645	1948	1902	3080	cshB	DEAD/DEAH box helicase [Lactococcus lactis]	-	-	-	-	-	-	-
LLNZ_RS02225	LLNZ_02260	277.92	329.41	416.89	415.34	471.8	107.66	305.24	394.89	373.72	817	974	1478	1344	1600	219	885	990	1522	-	membrane protein [Lactococcus lactis]	-	-	-	-	-	-	-
LLNZ_RS02230	LLNZ_02265	210.46	254.8	274.57	294.29	351.93	139.75	170.98	258.65	258.44	790	962	1243	1216	1524	363	633	828	1344	glvR	MurR/RpiR family transcriptional regulator [Lactococcus lactis]	-	-	-	-	-	GO:0001071//nucleic acid binding transcription factor activity;GO:0005488//binding	GO:0019438//aromatic compound biosynthetic process;GO:0034641//cellular nitrogen compound metabolic process;GO:0009987//cellular process;GO:0034654//nucleobase-containing compound biosynthetic process;GO:0016070//RNA metabolic process;GO:0018130//heterocycle biosynthetic process;GO:0006725//cellular aromatic compound metabolic process;GO:0009058//biosynthetic process;GO:1901362//organic cyclic co…
LLNZ_RS02235	LLNZ_02270	1462.4	1373.46	1169.67	1409.78	1093.03	1196.93	2730.35	2833.69	2032.08	2403	2270	2318	2550	2072	1361	4425	3971	4626	licB	PTS sugar transporter subunit IIB [Lactococcus lactis]	Environmental Information Processing	Membrane transport	ko02060//Phosphotransferase system (PTS)	K02760	-	GO:1901476//carbohydrate transporter activity;GO:0015144//carbohydrate transmembrane transporter activity;GO:0003824//catalytic activity;GO:0022857//transmembrane transporter activity;GO:0022891//substrate-specific transmembrane transporter activity;GO:0022892//substrate-specific transporter activity;GO:0005215//transporter activity	GO:1902578//single-organism localization;GO:0044699//single-organism process;GO:0008643//carbohydrate transport;GO:0044765//single-organism transport;GO:0071702//organic substance transport;GO:0006810//transport;GO:0051234//establishment of localization;GO:0051179//localization
LLNZ_RS02240	LLNZ_02275	1497.91	1064.79	1126.36	1944.85	1548.58	1006.94	4203.21	3889.1	3027.95	2642	1889	2396	3776	3151	1229	7312	5850	7399	licA	PTS cellobiose transporter subunit IIA [Lactococcus lactis]	Environmental Information Processing	Membrane transport	ko02060//Phosphotransferase system (PTS)	K02759	-	-	-
LLNZ_RS02245	LLNZ_02280	313.38	203.82	221.59	409.18	303.36	153.85	768.32	639.54	575.56	1148	751	979	1650	1282	390	2776	1998	2921	CPE0189	MurR/RpiR family transcriptional regulator [Lactococcus lactis]	-	-	-	-	-	-	-
LLNZ_RS02250	LLNZ_02285	9670.23	9312.48	9218.97	9943.26	10103	15099.4	11907.3	11204.4	10956.3	65018	62977	74755	73591	78364	70252	78962	64246	102056	licC	PTS cellobiose transporter subunit IIC [Lactococcus lactis]	Environmental Information Processing	Membrane transport	ko02060//Phosphotransferase system (PTS)	K02761	-	-	-
LLNZ_RS02255	LLNZ_02290	2926.46	2779.01	2727.82	2889.4	3034.67	2251.2	2985.8	3260.35	3040.38	21132	20184	23756	22967	25280	11249	21265	20078	30416	bglA	6-phospho-beta-glucosidase [Lactococcus lactis]	Metabolism	Carbohydrate metabolism	ko00010//Glycolysis / Gluconeogenesis	K01223	-	-	-
LLNZ_RS02260	LLNZ_02295	39.52	34.38	42.71	41.03	32.42	68.33	43.64	51.3	52.97	56	49	73	64	53	67	61	62	104	-	hypothetical protein [Lactococcus lactis]	-	-	-	-	-	-	-
LLNZ_RS02270	LLNZ_02300	273.54	248.35	252.59	293.85	282.9	215.58	306.91	301.28	299.13	2833	2587	3155	3350	3380	1545	3135	2661	4292	ligA	DNA ligase (NAD(+)) LigA [Lactococcus lactis]	Genetic Information Processing	Replication and repair	ko03430//Mismatch repair;ko03030//DNA replication;ko03410//Base excision repair;ko03420//Nucleotide excision repair	K01972	-	-	-
LLNZ_RS02275	LLNZ_02305	364.07	349.88	351.76	378.74	379.77	321.85	396.69	365.85	351.03	1888	1825	2200	2162	2272	1155	2029	1618	2522	dagK	Lipid kinase from diacylglycerol kinase family [Lactococcus lactis subsp. cremoris GE214] [Lactococcus lactis]	Metabolism	Lipid metabolism;Global and Overview	ko01100//Metabolic pathways;ko01110//Biosynthesis of secondary metabolites;ko00564//Glycerophospholipid metabolism;ko00561//Glycerolipid metabolism	K07029	-	GO:0016740//transferase activity;GO:0016772//transferase activity, transferring phosphorus-containing groups;GO:0016301//kinase activity;GO:0003824//catalytic activity	GO:0009987//cellular process;GO:0050896//response to stimulus;GO:0044700//single organism signaling;GO:0006796//phosphate-containing compound metabolic process;GO:0044237//cellular metabolic process;GO:0008152//metabolic process;GO:0044763//single-organism cellular process;GO:0007165//signal transduction;GO:0065007//biological regulation;GO:0050789//regulation of biological process;GO:0051716//ce…
LLNZ_RS02280	LLNZ_02310	1635.25	1191.46	944.9	1108.24	1262.43	2059.34	3311.51	2943.4	2602.12	9343	6847	6511	6970	8321	8142	18661	14342	20597	msmK	ABC transporter ATP-binding protein [Lactococcus lactis]	Environmental Information Processing	Membrane transport	ko02010//ABC transporters	K10112	-	-	-
LLNZ_RS02285	LLNZ_02315	603.08	611.6	657.87	521.38	593.89	577.19	375.68	410.77	451.23	11128	11351	14640	10590	12642	7370	6837	6464	11535	nifJ	pyruvate:ferredoxin (flavodoxin) oxidoreductase [Lactococcus lactis]	Metabolism	Global and Overview;Carbohydrate metabolism	ko01100//Metabolic pathways;ko01130//Biosynthesis of antibiotics;ko01120//Microbial metabolism in diverse environments;ko01200//Carbon metabolism;ko00010//Glycolysis / Gluconeogenesis;ko00620//Pyruvate metabolism;ko00650//Butanoate metabolism;ko00020//Citrate cycle (TCA cycle)	K03737	-	-	-
LLNZ_RS02290	LLNZ_02320	242.92	253.9	262.43	179.55	175.05	190.74	165.04	197.77	181.39	1073	1128	1398	873	892	583	719	745	1110	dacA	ABC transporter permease [Lactococcus lactis]	-	-	-	-	-	-	-
LLNZ_RS02300	LLNZ_02335	838.48	799.12	726.07	600.62	599.5	861.47	620.6	683.73	587.57	5726	5489	5980	4515	4723	4071	4180	3982	5559	glmM	phosphoglucosamine mutase [Lactococcus lactis]	Metabolism	Carbohydrate metabolism;Global and Overview	ko01100//Metabolic pathways;ko01130//Biosynthesis of antibiotics;ko00520//Amino sugar and nucleotide sugar metabolism	K03431	-	-	-
LLNZ_RS02305	LLNZ_02340	265.06	193.44	171.45	198.18	160.71	298.41	238.91	197.87	182.31	955	701	745	786	668	744	849	608	910	treR	trehalose operon repressor [Lactococcus lactis]	-	-	-	-	-	GO:0001071//nucleic acid binding transcription factor activity	GO:0034645//cellular macromolecule biosynthetic process;GO:0043170//macromolecule metabolic process;GO:0034641//cellular nitrogen compound metabolic process;GO:0009058//biosynthetic process;GO:0009059//macromolecule biosynthetic process;GO:0044237//cellular metabolic process;GO:0006807//nitrogen compound metabolic process;GO:1901362//organic cyclic compound biosynthetic process;GO:0044260//cellul…
LLNZ_RS02310	LLNZ_02345	443.05	421.76	378.9	290.52	368.07	319.53	504.83	655.87	498.02	1082	1036	1116	781	1037	540	1216	1366	1685	scrA	PTS sugar transporter subunit IIA [Lactococcus lactis]	Environmental Information Processing	Membrane transport	ko02060//Phosphotransferase system (PTS)	K02755	-	GO:0022891//substrate-specific transmembrane transporter activity;GO:0003824//catalytic activity;GO:1901476//carbohydrate transporter activity;GO:0015144//carbohydrate transmembrane transporter activity;GO:0016772//transferase activity, transferring phosphorus-containing groups;GO:0016740//transferase activity;GO:0022892//substrate-specific transporter activity;GO:0005215//transporter activity;GO…	GO:0008152//metabolic process;GO:0051234//establishment of localization;GO:0008643//carbohydrate transport;GO:0006796//phosphate-containing compound metabolic process;GO:0006818//hydrogen transport;GO:0006793//phosphorus metabolic process;GO:0009987//cellular process;GO:0006810//transport;GO:0051179//localization;GO:0044699//single-organism process;GO:1902578//single-organism localization;GO:0071…
LLNZ_RS02315	LLNZ_02350	272.03	197.48	153.39	133.36	223.88	192.26	541.44	865.63	392.53	2194	1602	1492	1184	2083	1073	4307	5954	4386	bglP	PTS beta-glucoside transporter subunit IIABC [Lactococcus lactis]	Environmental Information Processing	Membrane transport	ko02060//Phosphotransferase system (PTS)	K02756	GO:0031224//intrinsic component of membrane;GO:0016020//membrane;GO:0044425//membrane part	GO:0022892//substrate-specific transporter activity;GO:0022891//substrate-specific transmembrane transporter activity;GO:1901476//carbohydrate transporter activity;GO:0003824//catalytic activity;GO:0022857//transmembrane transporter activity;GO:0015144//carbohydrate transmembrane transporter activity;GO:0005215//transporter activity;GO:0016772//transferase activity, transferring phosphorus-contai…	GO:0051234//establishment of localization;GO:0006796//phosphate-containing compound metabolic process;GO:0044765//single-organism transport;GO:0006793//phosphorus metabolic process;GO:0008152//metabolic process;GO:0051179//localization;GO:0008643//carbohydrate transport;GO:0071702//organic substance transport;GO:1902578//single-organism localization;GO:0044237//cellular metabolic process;GO:00446…
LLNZ_RS02320	LLNZ_02355	144.04	98.24	51.43	66.6	84.83	50.92	299.86	601.65	179.34	1672	1147	720	851	1136	409	3433	5956	2884	trePP	trehalose 6-phosphate phosphorylase [Lactococcus lactis]	-	-	-	-	-	-	-
LLNZ_RS02325	LLNZ_02360	89.04	52.58	32.95	62.98	67.6	82.04	247.82	676.56	144.51	298	177	133	232	261	190	818	1931	670	pgmB	beta-phosphoglucomutase [Lactococcus lactis]	Metabolism	Carbohydrate metabolism	ko00500//Starch and sucrose metabolism	K01838	-	-	-
LLNZ_RS02330	LLNZ_02365	275.96	309.14	302.72	346.27	338.04	587.14	263.51	242.76	276.06	1065	1200	1409	1471	1505	1568	1003	799	1476	xynB	sugar hydrolase [Lactococcus lactis]	-	-	-	-	-	-	-
LLNZ_RS02335	LLNZ_02370	112.17	103.31	97.26	101.9	101.92	170.33	71.87	60.09	63.91	394	365	412	394	413	414	249	180	311	-	Glucosyltransferase-I precursor [Lactococcus lactis subsp. cremoris MG1363] [Lactococcus lactis]	Environmental Information Processing;Metabolism	Signal transduction;Carbohydrate metabolism	ko02020//Two-component system;ko00500//Starch and sucrose metabolism	K00689	-	GO:0016740//transferase activity;GO:0016757//transferase activity, transferring glycosyl groups;GO:0016758//transferase activity, transferring hexosyl groups;GO:0003824//catalytic activity	-
LLNZ_RS02340	LLNZ_02375	124.73	100.78	112.72	115.43	95.97	125.56	64.41	69.02	78.57	267	217	291	272	237	186	136	126	233	tsaE	tRNA (adenosine(37)-N6)-threonylcarbamoyltransferase complex ATPase subunit type 1 TsaE [Lactococcus lactis]	-	-	-	-	-	-	-
LLNZ_RS02345	LLNZ_02380	253.07	250.08	246.08	236.87	212.72	254.89	160.17	146.12	158.59	660	656	774	680	640	460	412	325	573	yhhY	N-acetyltransferase [Lactococcus lactis]	Metabolism	Amino acid metabolism;Xenobiotics biodegradation and metabolism	ko00350//Tyrosine metabolism;ko00627//Aminobenzoate degradation	K00680	-	-	-
LLNZ_RS02350	LLNZ_02385	1652.44	1622.38	1508.37	1779.41	1829.89	2877.67	1531.97	1177.89	1414.98	11459	11316	12615	13583	14639	13809	10478	6966	13594	brpA	LytR family transcriptional regulator [Lactococcus lactis]	-	-	-	-	-	-	-
LLNZ_RS02360	LLNZ_02390	138.41	142.29	144.22	173.67	164.35	134.35	124.19	118.2	132.9	530	548	666	732	726	356	469	386	705	truA	tRNA pseudouridine(38-40) synthase TruA [Lactococcus lactis]	-	-	-	-	-	-	-
LLNZ_RS02365	LLNZ_02395	145.78	160.24	168.98	192.24	187.37	103.51	154.2	151.13	168.77	578	639	808	839	857	284	603	511	927	pdxK	hydroxymethylpyrimidine/phosphomethylpyrimidine kinase [Lactococcus lactis]	Metabolism	Metabolism of cofactors and vitamins;Global and Overview	ko01100//Metabolic pathways;ko00750//Vitamin B6 metabolism	K00868	-	-	-
LLNZ_RS02370	LLNZ_02400	561.01	483.37	429.95	414.11	457.9	398.05	538.46	457.21	462.17	1387	1202	1282	1127	1306	681	1313	964	1583	hmpT	thiamine precursor transporter HmpT [Lactococcus lactis]	-	-	-	-	-	-	-
LLNZ_RS02375	LLNZ_02405	393.61	357.08	378.63	335.27	381.85	238.33	377.9	387.19	395.48	1074	980	1246	1007	1202	450	1017	901	1495	llmg_0465	TIGR01440 family protein [Lactococcus lactis subsp. cremoris] [Lactococcus lactis]	-	-	-	-	-	-	-
LLNZ_RS02380	LLNZ_02410	681.02	638.97	621.56	573.68	606.41	291.88	551	550.02	581.14	3891	3672	4283	3608	3997	1154	3105	2680	4600	MJ0959	serine--pyruvate aminotransferase [Lactococcus lactis]	-	-	-	-	-	GO:0008483//transaminase activity;GO:0016740//transferase activity;GO:0043168//anion binding;GO:0016769//transferase activity, transferring nitrogenous groups;GO:0003824//catalytic activity;GO:0005488//binding;GO:0070546//L-phenylalanine aminotransferase activity;GO:0043167//ion binding	GO:0008152//metabolic process
LLNZ_RS02385	LLNZ_02415	1081.89	1071.94	989.11	1100.89	1071.59	1398.91	965.42	793.06	933.77	8742	8712	9639	9792	9989	7822	7694	5465	10453	pyrG	CTP synthetase [Lactococcus lactis]	Metabolism	Nucleotide metabolism;Global and Overview	ko01100//Metabolic pathways;ko00240//Pyrimidine metabolism	K01937	-	-	-
LLNZ_RS02390	LLNZ_02420	2.62	1.42	0.99	4.1	1.03	0.34	5.06	3.62	4.12	11	6	5	19	5	1	21	13	24	-	type VII secretion-associated protein, Rv3446c family [Lactococcus lactis subsp. cremoris] [Lactococcus lactis]	-	-	-	-	-	-	-
LLNZ_RS02395	LLNZ_02425	0	0.35	1.48	0.65	0.93	0	1.81	1.67	3.09	0	1	5	2	3	0	5	4	12	-	hypothetical protein [Lactococcus lactis]	-	-	-	-	-	-	-
LLNZ_RS02400	LLNZ_02430	1.58	2.24	1.5	3.07	2.93	1.3	5.72	6.61	5.7	7	10	8	15	15	4	25	25	35	-	type VII secretion-associated protein, Rv3446c family [Lactococcus lactis subsp. cremoris] [Lactococcus lactis]	-	-	-	-	-	-	-
LLNZ_RS02405	LLNZ_02435	2.08	0.35	1.73	2.84	0.9	2.01	1.41	3.67	2.01	6	1	6	9	3	4	4	9	8	-	hypothetical protein [Lactococcus lactis]	-	-	-	-	-	-	-
LLNZ_RS02410	LLNZ_02440	0.35	0	0.59	0.32	0.31	0.51	1.8	2.91	1.79	1	0	2	1	1	1	5	7	7	-	hypothetical protein predicted by Glimmer/Critica [Lactococcus lactis subsp. cremoris MG1363] [Lactococcus lactis]	-	-	-	-	-	-	-
LLNZ_RS02415	LLNZ_02445	0	0	0.67	1.47	1.05	0	0.82	1.42	0.58	0	0	2	4	3	0	2	3	2	-	phosphoesterase [Lactococcus lactis subsp. lactis] [Lactococcus lactis]	-	-	-	-	-	-	-
LLNZ_RS02420	-	0.77	1.53	1.28	0	0	0	0.78	0	0	1	2	2	0	0	0	1	0	0	-	FOG: TPR repeat [Paenibacillus popilliae ATCC 14706] [Paenibacillus popilliae]	-	-	-	-	-	-	-
LLNZ_RS02425	LLNZ_02455	0	0	0.36	0.79	0	0	0	0	0	0	0	1	2	0	0	0	0	0	-	hypothetical protein [Lactococcus lactis]	-	-	-	-	-	-	-
LLNZ_RS02430	LLNZ_02460	5.44	3.89	3.25	3.56	4.9	5.34	6.17	6.89	7.54	25	18	18	18	26	17	28	27	48	-	L-2-hydroxyisocaproate dehydrogenase [Lactococcus lactis]	Metabolism	Xenobiotics biodegradation and metabolism;Carbohydrate metabolism;Global and Overview	ko01120//Microbial metabolism in diverse environments;ko00051//Fructose and mannose metabolism;ko00650//Butanoate metabolism;ko00625//Chloroalkane and chloroalkene degradation	K00100	-	-	-
LLNZ_RS02435	LLNZ_02465	725.8	693.05	689.7	967.29	1035.01	1651.69	652.45	580.29	702.42	3184	3058	3649	4671	5238	5014	2823	2171	4269	-	Predicted membrane protein [Lactococcus lactis subsp. cremoris SK11] [Lactococcus lactis]	-	-	-	-	-	-	-
LLNZ_RS02440	LLNZ_02470	91.09	115.17	96.05	131.32	141.61	459.27	161.62	107.97	132.21	92	117	117	146	165	321	161	93	185	-	Na+/citrate symporter [Lactococcus lactis subsp. lactis] [Lactococcus lactis]	-	-	-	-	-	-	-
LLNZ_RS02450	LLNZ_02480	4.66	3.56	3.57	7.82	8.39	2.59	4	7.99	3.36	13	10	12	24	27	5	11	19	13	yvdD	Rossman fold protein, TIGR00730 family [Lactococcus lactis]	-	-	-	-	-	-	-
LLNZ_RS02455	LLNZ_02485	3.65	6.05	2.78	6.91	11.34	3.52	4.63	4.64	5.49	12	20	11	25	43	8	15	13	25	LJ_1825	deoxyadenosine kinase [Lactococcus lactis]	-	-	-	-	-	-	-
LLNZ_RS02460	LLNZ_02490	212.46	187.53	210.44	256.07	316.5	250.35	198.26	203.13	206.65	1105	981	1320	1466	1899	901	1017	901	1489	-	cell wall surface anchor protein [Lactococcus lactis]	-	-	-	-	-	-	-
LLNZ_RS02465	LLNZ_02495	402.37	364.31	402.28	425.49	532.21	447.99	328.96	292.22	325.47	2396	2182	2889	2789	3656	1846	1932	1484	2685	yvpB	cell wall surface anchor protein [Lactococcus lactis subsp. cremoris] [Lactococcus lactis]	-	-	-	-	-	-	-
LLNZ_RS02470	LLNZ_02500	221.3	196.31	191.86	142.41	149.52	128.53	131.43	145.98	130.45	3573	3188	3736	2531	2785	1436	2093	2010	2918	dnaE	DNA polymerase III subunit alpha [Lactococcus lactis]	Metabolism;Genetic Information Processing	Nucleotide metabolism;Global and Overview;Replication and repair	ko01100//Metabolic pathways;ko00230//Purine metabolism;ko00240//Pyrimidine metabolism;ko03440//Homologous recombination;ko03430//Mismatch repair;ko03030//DNA replication	K02337	-	-	-
LLNZ_RS02475	LLNZ_02505	47.24	40.77	42.5	60.63	56.11	58.68	62.57	61.05	68.92	235	204	255	332	322	202	307	259	475	rbsR	LacI family transcriptional regulator [Lactococcus lactis]	-	-	-	-	-	-	-
LLNZ_RS02480	LLNZ_02510	15.58	13.99	14.17	20.09	15.25	18.88	30.57	30.64	20.68	31	28	34	44	35	26	60	52	57	-	RDD family protein [Lactococcus lactis]	-	-	-	-	-	-	-
LLNZ_RS02485	LLNZ_02515	1.44	1.43	3.59	3.93	8.13	1.04	2.92	6.76	6.25	2	2	6	6	13	1	4	8	12	-	putative membrane protein [Lactococcus lactis subsp. cremoris MG1363] [Lactococcus lactis]	-	-	-	-	-	-	-
LLNZ_RS02490	LLNZ_02520	2.34	2.58	1.65	2.44	2.92	1.12	3.51	2.84	2.81	27	30	23	31	39	9	40	28	45	ycjT	Maltose phosphorylase / Trehalose phosphorylase [Lactococcus lactis subsp. cremoris] [Lactococcus lactis]	-	-	-	-	-	-	-
LLNZ_RS02495	LLNZ_02525	6.76	5.31	3.65	5	3	4.32	8.29	4.05	6.47	43	34	28	35	22	19	52	22	57	msmE	sugar-binding protein [Lactococcus lactis]	-	-	-	-	-	-	-
LLNZ_RS02500	LLNZ_02530	2.83	1.73	2.16	2.96	1.32	4.09	6.17	3.32	4.08	13	8	12	15	7	13	28	13	26	lacF	sugar ABC transporter permease [Lactococcus lactis]	Environmental Information Processing	Membrane transport	ko02010//ABC transporters	K10118	GO:0031224//intrinsic component of membrane;GO:0044425//membrane part;GO:0016020//membrane	-	GO:0044699//single-organism process;GO:0006810//transport;GO:0044765//single-organism transport;GO:0051179//localization;GO:1902578//single-organism localization;GO:0051234//establishment of localization
LLNZ_RS02505	LLNZ_02535	2.1	1.63	1.36	3.61	4.05	4.05	3.79	2.74	2.7	9	7	7	17	20	12	16	10	16	araQ	sugar ABC transporter permease [Lactococcus lactis]	-	-	-	-	-	-	-
LLNZ_RS02510	LLNZ_02540	358.14	379.67	364.32	402.76	361.09	752.37	389.04	361.08	402.59	1177	1255	1444	1457	1369	1711	1261	1012	1833	-	hemolysin III [Lactococcus lactis]	-	-	-	-	-	-	-
LLNZ_RS02515	LLNZ_02545	1106.76	1056.39	964.4	821.84	774.71	1154.44	686.78	636.2	622.45	4655	4469	4892	3805	3759	3360	2849	2282	3627	yejH	Fatty acid-binding protein, DegV family [Lactococcus lactis subsp. cremoris UC509.9] [Lactococcus lactis]	-	-	-	-	-	-	-
LLNZ_RS02520	LLNZ_02550	85.76	89.98	92.91	78.12	72.49	24.65	58.37	71.95	66.86	362	382	473	363	353	72	243	259	391	lipC	lipase [Lactococcus lactis]	-	-	-	-	-	GO:0003824//catalytic activity	-
LLNZ_RS02525	LLNZ_02555	221.01	245.17	227.98	163.9	192.28	77.25	161.45	162.44	164.94	1356	1513	1687	1107	1361	328	977	850	1402	nagZ	beta-N-acetylglucosaminidase [Lactococcus lactis]	Metabolism	Global and Overview;Carbohydrate metabolism	ko01100//Metabolic pathways;ko00520//Amino sugar and nucleotide sugar metabolism	K01207	-	-	-
LLNZ_RS02530	LLNZ_02560	172.05	194.24	191.88	151.89	167.25	51.65	114.55	115.07	147.14	568	645	764	552	637	118	373	324	673	ypmS	YfaA [Lactococcus lactis subsp. cremoris] [Lactococcus lactis]	-	-	-	-	-	-	-
LLNZ_RS02535	LLNZ_02565	2034.73	2350.56	2247.3	2154.34	2296.89	7190.52	2924.17	2174.51	2345.12	2822	3279	3759	3289	3675	6901	4000	2572	4506	hup	HU-like DNA-binding protein [Lactococcus lactis subsp. lactis IO-1] [Lactococcus lactis]	-	-	-	-	-	-	GO:0009987//cellular process;GO:0071840//cellular component organization or biogenesis;GO:0051276//chromosome organization;GO:0006996//organelle organization;GO:0016043//cellular component organization
LLNZ_RS02540	LLNZ_02570	76.32	67.14	58.32	86.4	53.69	133.4	49.83	46.39	44.71	191	169	176	238	155	231	123	99	155	yuaI	GNAT family N-acetyltransferase [Lactococcus lactis]	-	-	-	-	-	-	-
LLNZ_RS02545	LLNZ_02575	5.07	3.49	7.12	7.09	12.18	6.77	7.91	5.95	11.27	13	9	22	20	36	12	20	13	40	ogt	6-O-methylguanine DNA methyltransferase [Lactococcus lactis]	-	-	-	-	-	-	-
LLNZ_RS02550	LLNZ_02580	7.97	6.85	6.61	7.24	9.11	4.19	8.45	10.2	9.42	22	19	22	22	29	8	23	24	36	adaA	methylphosphotriester-DNA alkyltransferase [Lactococcus lactis]	-	-	-	-	-	-	-
LLNZ_RS02555	LLNZ_02585	32.42	29.53	31.2	38.23	42.27	39.35	34.38	25.83	28.76	131	120	152	170	197	110	137	89	161	nhoA	arylamine N-acetyltransferase [Lactococcus lactis]	-	-	-	-	-	-	-
LLNZ_RS02560	LLNZ_02590	2.95	2.69	5.09	4.24	5.75	4.62	3.74	3.17	4.26	12	11	25	19	27	13	15	11	24	nodI	ABC transporter ATP-binding protein [Lactococcus lactis]	-	-	-	-	-	-	-
LLNZ_RS02565	LLNZ_02595	0.27	0.55	1.59	0.25	0.24	0	0	0.64	0.79	1	2	7	1	1	0	0	2	4	-	ABC transporter permease [Lactococcus lactis]	-	-	-	-	-	-	-
LLNZ_RS02570	LLNZ_02600	11.71	9.05	12.94	16.94	16.54	17.54	15.82	6.61	7.51	27	21	36	43	44	28	36	13	24	algR	LytR family transcriptional regulator [Lactococcus lactis]	-	-	-	-	-	-	-
LLNZ_RS02575	LLNZ_02605	0	3.66	4.8	3.35	5.02	0.76	6.41	0.62	4.18	0	7	11	7	11	1	12	1	11	-	DUF3021 domain-containing protein [Lactococcus lactis]	-	-	-	-	-	-	-
LLNZ_RS02580	LLNZ_02610	248.84	259.14	250.39	299.89	322.88	663.99	261.63	204.64	267.48	1433	1501	1739	1901	2145	2646	1486	1005	2134	Ldb0724	aminotransferase V [Lactococcus lactis]	Genetic Information Processing;Metabolism	Folding, sorting and degradation;Metabolism of cofactors and vitamins;Global and Overview	ko01100//Metabolic pathways;ko00730//Thiamine metabolism;ko04122//Sulfur relay system	K04487	-	GO:0016740//transferase activity;GO:0005488//binding;GO:0003824//catalytic activity;GO:0016783//sulfurtransferase activity;GO:0043167//ion binding;GO:0043168//anion binding;GO:0016782//transferase activity, transferring sulfur-containing groups	-
LLNZ_RS02585	LLNZ_02615	13.36	8.55	10.32	11.11	11.58	19.63	8.72	8.49	8.01	59	38	55	54	59	60	38	32	49	cwlO	gamma-glutamyl-diamino acid-endopeptidase [Lactococcus lactis]	-	-	-	-	-	-	-
LLNZ_RS02590	LLNZ_02620	463.98	437.67	464.22	521.21	440.45	267.01	521.17	496.11	514.76	3847	3650	4642	4757	4213	1532	4262	3508	5913	ygiS	peptide ABC transporter substrate-binding protein [Lactococcus lactis]	Environmental Information Processing	Membrane transport	ko02010//ABC transporters	K15580	-	-	-
LLNZ_RS02595	LLNZ_02625	155.06	171.98	138.48	184.47	165.11	316.24	373.91	224.84	289.9	727	811	783	952	893	1026	1729	899	1883	cysK	Cysteine synthase [Lactococcus lactis subsp. cremoris] [Lactococcus lactis]	Metabolism	Energy metabolism;Amino acid metabolism;Global and Overview	ko01100//Metabolic pathways;ko01110//Biosynthesis of secondary metabolites;ko01130//Biosynthesis of antibiotics;ko01230//Biosynthesis of amino acids;ko01120//Microbial metabolism in diverse environments;ko01200//Carbon metabolism;ko00270//Cysteine and methionine metabolism;ko00920//Sulfur metabolism	K01738	-	GO:0003824//catalytic activity	GO:0000096//sulfur amino acid metabolic process;GO:0006790//sulfur compound metabolic process;GO:0008652//cellular amino acid biosynthetic process;GO:0044281//small molecule metabolic process;GO:0044711//single-organism biosynthetic process;GO:0006082//organic acid metabolic process;GO:0044238//primary metabolic process;GO:1901564//organonitrogen compound metabolic process;GO:1901576//organic sub…
LLNZ_RS02600	LLNZ_02630	1962.72	1702.32	1445.85	1234.36	1151.28	1882.51	1576.8	1363.98	1450.18	10711	9344	9516	7415	7248	7109	8487	6348	10964	EF_0799	N-acetylmuramidase [Lactococcus lactis]	-	-	-	-	-	-	-
LLNZ_RS02605	LLNZ_02635	361.22	340.38	323.49	207.92	275.24	369.81	215.79	248.83	194.47	1149	1089	1241	728	1010	814	677	675	857	M6_Spy0554	hydrolase [Lactococcus lactis]	-	-	-	-	-	GO:0003824//catalytic activity	-
LLNZ_RS02610	LLNZ_02640	794.9	669.91	580.73	420	469.08	607.01	431.5	490.53	406.08	7897	6694	6958	4593	5376	4173	4228	4156	5589	ponA	penicillin-binding protein [Lactococcus lactis]	Metabolism	Glycan biosynthesis and metabolism;Global and Overview	ko01100//Metabolic pathways;ko00550//Peptidoglycan biosynthesis	K05366	-	GO:0005488//binding;GO:0016757//transferase activity, transferring glycosyl groups;GO:0003824//catalytic activity;GO:0016740//transferase activity;GO:0016758//transferase activity, transferring hexosyl groups;GO:0008144//drug binding	-
LLNZ_RS02615	LLNZ_02645	243.33	210.18	216.41	153.19	169.28	128.11	136.08	174.46	142.75	785	682	842	544	630	286	433	480	638	recU	Holliday junction resolvase RecU [Lactococcus lactis]	-	-	-	-	GO:0044424//intracellular part;GO:0005622//intracellular;GO:0044464//cell part;GO:0005623//cell	GO:0004518//nuclease activity;GO:0043169//cation binding;GO:0043167//ion binding;GO:0003824//catalytic activity;GO:0016787//hydrolase activity;GO:0005488//binding;GO:0016788//hydrolase activity, acting on ester bonds;GO:0097159//organic cyclic compound binding	GO:0043170//macromolecule metabolic process;GO:0033554//cellular response to stress;GO:0006950//response to stress;GO:0090304//nucleic acid metabolic process;GO:0034641//cellular nitrogen compound metabolic process;GO:0050896//response to stimulus;GO:0044237//cellular metabolic process;GO:0006725//cellular aromatic compound metabolic process;GO:0006139//nucleobase-containing compound metabolic pr…
LLNZ_RS02620	LLNZ_02650	10.99	13.94	16.34	15.5	17.74	8.22	12.3	11.11	15.32	29	37	52	45	54	15	32	25	56	llmg_0513	UPF0398 protein yfdB [Lactococcus lactis subsp. lactis] [Lactococcus lactis]	-	-	-	-	-	-	-
LLNZ_RS02625	LLNZ_02655	439.66	435.58	439.16	432.57	453.76	328.45	301.35	367.2	321.06	855	852	1030	926	1018	442	578	609	865	spxA1	arsenate reductase [Lactococcus lactis subsp. cremoris TIFN5] [Lactococcus lactis]	-	-	-	-	-	-	GO:0032774//RNA biosynthetic process;GO:1901360//organic cyclic compound metabolic process;GO:0006139//nucleobase-containing compound metabolic process;GO:0019438//aromatic compound biosynthetic process;GO:0044237//cellular metabolic process;GO:0018130//heterocycle biosynthetic process;GO:0006807//nitrogen compound metabolic process;GO:0097659//nucleic acid-templated transcription;GO:0034654//nuc…
LLNZ_RS02630	LLNZ_02660	95.97	114.36	142.77	145.52	138.86	57.11	115.91	122.47	138.55	136	163	244	227	227	56	162	148	272	LACR_0546	UPF0223 protein yfdD [Lactococcus lactis subsp. lactis A12] [Lactococcus lactis]	-	-	-	-	-	-	-
LLNZ_RS02635	LLNZ_02665	177.33	182.53	216.33	214.71	223.21	64.54	177.94	195.68	193.79	679	703	999	905	986	171	672	639	1028	suhB	Myo-inositol-1(or 4)-monophosphatase [Lactococcus lactis]	Metabolism	Global and Overview;Biosynthesis of other secondary metabolites;Carbohydrate metabolism	ko01100//Metabolic pathways;ko00521//Streptomycin biosynthesis;ko00562//Inositol phosphate metabolism	K01092	-	GO:0052834//inositol monophosphate phosphatase activity;GO:0052745//inositol phosphate phosphatase activity;GO:0016787//hydrolase activity;GO:0003824//catalytic activity;GO:0016791//phosphatase activity;GO:0016788//hydrolase activity, acting on ester bonds;GO:0042578//phosphoric ester hydrolase activity	GO:0006644//phospholipid metabolic process;GO:0044710//single-organism metabolic process;GO:0044255//cellular lipid metabolic process;GO:0044238//primary metabolic process;GO:0044237//cellular metabolic process;GO:0044763//single-organism cellular process;GO:0006793//phosphorus metabolic process;GO:0046486//glycerolipid metabolic process;GO:0006650//glycerophospholipid metabolic process;GO:000998…
LLNZ_RS02640	LLNZ_02670	736.82	738.89	727.9	669.23	702.8	564.16	616.96	590.74	637.25	4743	4784	5651	4742	5219	2513	3917	3243	5683	murA1	UDP-N-acetylglucosamine 1-carboxyvinyltransferase [Lactococcus lactis]	Metabolism	Global and Overview;Carbohydrate metabolism;Glycan biosynthesis and metabolism	ko01100//Metabolic pathways;ko00520//Amino sugar and nucleotide sugar metabolism;ko00550//Peptidoglycan biosynthesis	K00790	GO:0044424//intracellular part;GO:0044464//cell part;GO:0005623//cell;GO:0005622//intracellular	GO:0003824//catalytic activity;GO:0016740//transferase activity;GO:0016765//transferase activity, transferring alkyl or aryl (other than methyl) groups	GO:0030203//glycosaminoglycan metabolic process;GO:0065007//biological regulation;GO:0050789//regulation of biological process;GO:0044271//cellular nitrogen compound biosynthetic process;GO:0008152//metabolic process;GO:0009225//nucleotide-sugar metabolic process;GO:0034641//cellular nitrogen compound metabolic process;GO:0022604//regulation of cell morphogenesis;GO:0034654//nucleobase-containing…
LLNZ_RS02645	LLNZ_02675	181.38	155.6	107.43	117.7	104.22	223.17	143.97	89.94	126.44	175	151	125	125	116	149	137	74	169	-	DNA-directed RNA polymerase subunit beta [Lactococcus lactis]	-	-	-	-	-	-	-
LLNZ_RS02650	LLNZ_02680	1499.5	1976.05	2439.36	2365.12	2311.43	880.21	1433.59	1214.71	1615.76	9675	12824	18982	16798	17205	3930	9123	6684	14443	tig	trigger factor [Lactococcus lactis]	-	-	-	-	-	-	-
LLNZ_RS02745	LLNZ_02690	172.8	148.96	161.3	155.28	202.78	134.77	137.46	163.85	152.27	1662	1441	1871	1644	2250	897	1304	1344	2029	dnaG	DNA primase [Lactococcus lactis]	Genetic Information Processing	Replication and repair	ko03030//DNA replication	K02316	-	-	-
LLNZ_RS02750	LLNZ_02695	1643.99	1577.51	1543.49	1463.36	1641.58	1575.69	1518.81	1598.87	1490.61	11103	10716	12572	10879	12790	7364	10117	9209	13947	sigA	RNA polymerase sigma factor RpoD [Lactococcus lactis]	-	-	-	-	-	-	-
LLNZ_RS02755	LLNZ_02700	1.07	1.6	1.77	3.16	2.78	0.77	1.36	2.82	3.28	4	6	8	13	12	2	5	9	17	glvR	MurR/RpiR family transcriptional regulator [Lactococcus lactis]	-	-	-	-	-	GO:0001071//nucleic acid binding transcription factor activity;GO:0005488//binding	GO:1901576//organic substance biosynthetic process;GO:0008152//metabolic process;GO:0043170//macromolecule metabolic process;GO:1901360//organic cyclic compound metabolic process;GO:0044237//cellular metabolic process;GO:0010467//gene expression;GO:0044271//cellular nitrogen compound biosynthetic process;GO:0009059//macromolecule biosynthetic process;GO:0044238//primary metabolic process;GO:00194…
LLNZ_RS02760	LLNZ_02705	7.2	6.38	6.88	10.23	8.27	11.53	12.53	10.46	11.97	46	41	53	72	61	51	79	57	106	glpT	MFS transporter [Lactococcus lactis]	-	-	-	-	GO:0031224//intrinsic component of membrane;GO:0016020//membrane;GO:0044425//membrane part	-	GO:0044699//single-organism process;GO:0044763//single-organism cellular process;GO:0051234//establishment of localization;GO:0009987//cellular process;GO:0051179//localization
LLNZ_RS02775	LLNZ_02720	8.8	7.03	9.64	10.14	14.85	5.22	7.17	11.8	10.55	56	45	74	71	109	23	45	64	93	-	zinc ribbon domain-containing protein [Lactococcus lactis]	-	-	-	-	-	-	-
LLNZ_RS02780	LLNZ_02725	493.76	536.78	583.5	479.47	522	190.05	487.75	658.78	604.96	856	936	1220	915	1044	228	834	974	1453	-	Serine-pyruvate aminotransferase [Lactococcus lactis subsp. cremoris SK11] [Lactococcus lactis]	-	-	-	-	-	GO:0003824//catalytic activity;GO:0016740//transferase activity;GO:0016769//transferase activity, transferring nitrogenous groups	-
LLNZ_RS02785	LLNZ_02730	786.27	815.53	850.66	702.3	749.96	229.99	851.25	1311.39	937.42	8878	9262	11584	8729	9769	1797	9480	12628	14664	clpE	ATP-dependent Clp protease ATP-binding subunit [Lactococcus lactis]	-	-	-	-	-	-	-
LLNZ_RS02790	LLNZ_02735	31.27	28.14	21.72	19.19	26.74	50.07	30.84	34.68	31.41	74	67	62	50	73	82	72	70	103	nsrR	Rrf2 family transcriptional regulator [Lactococcus lactis]	-	-	-	-	-	-	-
LLNZ_RS02795	LLNZ_02740	509.67	440.39	350.19	349.8	363.55	420.59	456.86	616.27	450.76	2597	2257	2152	1962	2137	1483	2296	2678	3182	gap	aldehyde dehydrogenase [Lactococcus lactis]	Metabolism	Global and Overview;Carbohydrate metabolism	ko01100//Metabolic pathways;ko01110//Biosynthesis of secondary metabolites;ko01130//Biosynthesis of antibiotics;ko01230//Biosynthesis of amino acids;ko01120//Microbial metabolism in diverse environments;ko01200//Carbon metabolism;ko00010//Glycolysis / Gluconeogenesis	K00134	-	-	-
LLNZ_RS02800	LLNZ_02745	595.76	600.4	582.45	498.01	535.95	900.27	357.22	344.15	361.59	1904	1930	2245	1752	1976	1991	1126	938	1601	def	peptide deformylase [Lactococcus lactis]	-	-	-	-	-	GO:0003824//catalytic activity;GO:0043169//cation binding;GO:0046914//transition metal ion binding;GO:0016787//hydrolase activity;GO:0005488//binding;GO:0046872//metal ion binding;GO:0043167//ion binding;GO:0016810//hydrolase activity, acting on carbon-nitrogen (but not peptide) bonds;GO:0016811//hydrolase activity, acting on carbon-nitrogen (but not peptide) bonds, in linear amides	GO:0071704//organic substance metabolic process;GO:0043170//macromolecule metabolic process;GO:0008152//metabolic process;GO:0010467//gene expression
LLNZ_RS02805	LLNZ_02750	72.44	65.52	61.88	40.04	51.83	44.15	50.88	76.76	53.55	166	151	171	101	137	70	115	150	170	rppH	RNA pyrophosphohydrolase [Lactococcus lactis]	Genetic Information Processing	Folding, sorting and degradation	ko03018//RNA degradation	K08311	-	-	-
LLNZ_RS02810	LLNZ_02755	318.75	299.49	296.52	213.91	237.05	151.47	258.74	291.15	246.24	3330	3147	3736	2460	2857	1095	2666	2594	3564	uvrB	excinuclease ABC subunit B [Lactococcus lactis]	Genetic Information Processing	Replication and repair	ko03420//Nucleotide excision repair	K03702	-	-	-
LLNZ_RS02815	LLNZ_02760	15.97	11.48	20.37	72.98	32.37	14.56	12.21	18.73	17.73	65	47	100	327	152	41	49	65	100	artP	amino acid ABC transporter substrate-binding protein [Lactococcus lactis]	-	-	-	-	-	-	-
LLNZ_RS02820	LLNZ_02765	51.08	37.03	42.06	171.28	72.87	97.4	40.64	38.89	57.35	288	210	286	1063	474	380	226	187	448	argE	acetylornithine deacetylase [Lactococcus lactis]	Metabolism	Global and Overview;Amino acid metabolism	ko01100//Metabolic pathways;ko01110//Biosynthesis of secondary metabolites;ko01130//Biosynthesis of antibiotics;ko01230//Biosynthesis of amino acids;ko01210//2-Oxocarboxylic acid metabolism;ko00220//Arginine biosynthesis	K01438	-	-	-
LLNZ_RS02825	LLNZ_02770	447.32	413.06	383.57	367.51	710.81	833.1	299.11	369.46	267.75	1025	952	1060	927	1879	1321	676	722	850	fabZ1	beta-hydroxyacyl-ACP dehydratase [Lactococcus lactis]	Metabolism	Global and Overview;Metabolism of cofactors and vitamins;Lipid metabolism	ko01100//Metabolic pathways;ko00061//Fatty acid biosynthesis;ko01212//Fatty acid metabolism;ko00780//Biotin metabolism	K02372	-	GO:0016829//lyase activity;GO:0016835//carbon-oxygen lyase activity;GO:0003824//catalytic activity;GO:0019171//3-hydroxyacyl-[acyl-carrier-protein] dehydratase activity;GO:0016836//hydro-lyase activity	GO:0008654//phospholipid biosynthetic process;GO:0044238//primary metabolic process;GO:0008610//lipid biosynthetic process;GO:0019637//organophosphate metabolic process;GO:0044763//single-organism cellular process;GO:0006644//phospholipid metabolic process;GO:0006631//fatty acid metabolic process;GO:0006082//organic acid metabolic process;GO:0044255//cellular lipid metabolic process;GO:0071704//o…
LLNZ_RS02830	LLNZ_02775	2821.98	2616.21	2174.65	1552.63	2791.4	4292.68	1328.77	1494.9	1291.07	10678	9957	9924	6467	12185	11240	4959	4824	6768	fabI	enoyl-[acyl-carrier-protein] reductase [Lactococcus lactis]	Metabolism	Global and Overview;Metabolism of cofactors and vitamins;Lipid metabolism	ko01100//Metabolic pathways;ko00061//Fatty acid biosynthesis;ko01212//Fatty acid metabolism;ko00780//Biotin metabolism	K00208	-	-	-
LLNZ_RS02835	LLNZ_02780	1006.59	1082.12	978.38	952.35	1047.72	1297.84	591.27	541.32	667.8	4871	5267	5710	5073	5849	4346	2822	2234	4477	yidC2	membrane protein insertase YidC [Lactococcus lactis]	Genetic Information Processing;Environmental Information Processing	Membrane transport;Folding, sorting and degradation	ko03060//Protein export;ko03070//Bacterial secretion system	K03217	-	-	-
LLNZ_RS02840	LLNZ_02785	1517.04	1304.93	1385.48	1744.96	1563.65	1692.51	2287.77	1876.3	2052.82	5786	5006	6373	7326	6880	4467	8606	6103	10847	PMM	hydrolase [Lactococcus lactis]	-	-	-	-	-	-	-
LLNZ_RS02845	LLNZ_02790	648.53	717.09	622.61	715.79	744.88	1034.51	624.08	580.01	612.97	1926	2142	2230	2340	2552	2126	1828	1469	2522	panT	pantothenic acid transporter pant [Lactococcus lactis]	-	-	-	-	-	-	-
LLNZ_RS02850	LLNZ_02795	204.93	197.11	181.6	183.48	201.09	215.82	174.34	200.32	196.34	553	535	591	545	626	403	464	461	734	coaC	phosphopantothenoylcysteine decarboxylase [Lactococcus lactis]	Metabolism	Global and Overview;Metabolism of cofactors and vitamins	ko01100//Metabolic pathways;ko00770//Pantothenate and CoA biosynthesis	K01598	-	-	-
LLNZ_RS02855	LLNZ_02800	179.85	169.42	155.05	175.33	180.18	145.86	157.99	163.61	152.52	629	596	654	675	727	353	545	488	739	coaBC	phosphopantothenate--cysteine ligase [Lactococcus lactis]	Metabolism	Global and Overview;Metabolism of cofactors and vitamins	ko01100//Metabolic pathways;ko00770//Pantothenate and CoA biosynthesis	K01922	-	GO:0003824//catalytic activity	-
LLNZ_RS02860	LLNZ_02805	33.17	45.74	29.28	45.68	46.37	316.96	72.68	31.36	40.16	31	43	33	47	50	205	67	25	52	LL0574	4-oxalocrotonate tautomerase [Lactococcus lactis]	Metabolism	Xenobiotics biodegradation and metabolism;Global and Overview	ko01100//Metabolic pathways;ko01120//Microbial metabolism in diverse environments;ko01220//Degradation of aromatic compounds;ko00362//Benzoate degradation;ko00622//Xylene degradation	K01821	-	-	-
LLNZ_RS02865	LLNZ_02810	184.3	171.68	186.06	185.91	179.1	85.98	163.37	185.03	187.82	2156	2020	2625	2394	2417	696	1885	1846	3044	exp7	ATPase P [Lactococcus lactis]	-	-	-	-	-	-	-
LLNZ_RS02870	LLNZ_02820	46.29	50.52	43.98	46.08	48.7	28.83	30.87	40.17	46.89	195.38	214.49	223.9	214.12	237.16	84.21	128.51	144.59	274.22	nisX1	transposase, IS981 [Lactococcus lactis subsp. cremoris] [Lactococcus lactis]	-	-	-	-	-	-	GO:0044238//primary metabolic process;GO:0034641//cellular nitrogen compound metabolic process;GO:0006259//DNA metabolic process;GO:0006139//nucleobase-containing compound metabolic process;GO:0090304//nucleic acid metabolic process;GO:0043170//macromolecule metabolic process;GO:0008152//metabolic process;GO:0006725//cellular aromatic compound metabolic process;GO:0009987//cellular process;GO:004…
LLNZ_RS02875	LLNZ_02825	10.44	9.29	10.58	10.4	9.4	6.28	7.69	9.29	8.98	13.69	12.25	16.73	15.02	14.23	5.7	9.95	10.39	16.31	-	transposase [Lactococcus lactis]	-	-	-	-	-	-	-
LLNZ_RS02880	LLNZ_02830	26.67	28.17	26.26	23.32	32.94	14.45	26.02	19.54	24.3	80	85	95	77	114	30	77	50	101	-	putative membrane protein [Lactococcus lactis subsp. cremoris MG1363] [Lactococcus lactis]	-	-	-	-	-	-	-
LLNZ_RS02885	LLNZ_02835	419.04	428.41	456.56	435.06	407.18	787.92	330.27	283.3	282.61	777	799	1021	888	871	1011	604	448	726	-	glyoxalase [Lactococcus lactis]	-	-	-	-	-	-	-
LLNZ_RS02890	LLNZ_02840	45.39	79.83	69.48	90.71	80.5	165.48	58.76	35.21	64.51	65	115	120	143	133	164	83	43	128	sll1783	antibiotic biosynthesis monooxygenase [Lactococcus lactis]	-	-	-	-	-	-	-
LLNZ_RS02895	LLNZ_02845	0	5.95	0	0	1.21	2.7	2.93	0	0	0	35.39	0	0	8.27	11.05	17.1	0	0	tra905	IS256 family transposase [Lactococcus lactis]	-	-	-	-	-	GO:0003824//catalytic activity	GO:0044763//single-organism cellular process;GO:0006310//DNA recombination;GO:0044238//primary metabolic process;GO:0046483//heterocycle metabolic process;GO:1901360//organic cyclic compound metabolic process;GO:0071704//organic substance metabolic process;GO:0006807//nitrogen compound metabolic process;GO:0044260//cellular macromolecule metabolic process;GO:0044237//cellular metabolic process;GO…
LLNZ_RS02900	LLNZ_02850	31.07	31.93	35.03	35.84	39.64	29.77	33.27	27.84	40.32	89	92	121	113	131	59	94	68	160	tdk	thymidine kinase [Lactococcus lactis]	Metabolism	Nucleotide metabolism;Global and Overview	ko01100//Metabolic pathways;ko00240//Pyrimidine metabolism	K00857	-	-	-
LLNZ_RS02905	LLNZ_02855	58.71	56.59	60.95	65.55	66.44	36.27	54.53	63.07	60.17	131	127	164	161	171	56	120	120	186	-	type VII secretion integral membrane protein EccD, eccD [Lactococcus lactis subsp. cremoris] [Lactococcus lactis]	-	-	-	-	-	-	-
LLNZ_RS02910	LLNZ_02860	110.06	133.93	145.95	143.08	183.26	74.44	131.13	127.75	137.76	594	727	950	850	1141	278	698	588	1030	prfA	peptide chain release factor 1 [Lactococcus lactis]	-	-	-	-	-	-	-
LLNZ_RS02915	LLNZ_02865	69.35	75.69	79.38	88.34	117.61	21.24	83.69	61.87	81.07	184	202	254	258	360	39	219	140	298	-	hypothetical protein [Lactococcus lactis]	-	-	-	-	-	-	-
LLNZ_RS02920	LLNZ_02870	193.47	201.52	205.82	183.65	252.36	280.73	198.57	184.58	183.16	735	770	943	768	1106	738	744	598	964	nfrA1	NADPH-flavin oxidoreductase [Lactococcus lactis subsp. cremoris] [Lactococcus lactis]	-	-	-	-	-	-	GO:0044699//single-organism process;GO:0044710//single-organism metabolic process;GO:0008152//metabolic process
LLNZ_RS02925	LLNZ_02875	160.33	170.35	150.19	171.44	147.46	84.89	130.04	132.6	115.37	655	700	740	771	695	240	524	462	653	prmC	protein-(glutamine-N5) methyltransferase, release factor-specific [Lactococcus lactis]	-	-	-	-	-	-	-
LLNZ_RS02930	LLNZ_02880	74.47	70.21	86.94	83.59	83.47	27.21	62.48	80.29	71.98	174	165	245	215	225	44	144	160	233	yvbK	N-acetyltransferase [Lactococcus lactis]	-	-	-	-	-	-	-
LLNZ_RS02935	-	157.39	176.92	187.74	173.22	182.26	50.23	153.62	157	166.26	643	727	925	779	859	142	619	547	941	sua5	threonylcarbamoyl-AMP synthase [Lactococcus lactis]	-	-	-	-	-	-	-
LLNZ_RS02940	LLNZ_02890	1899.3	1924.61	1614.22	1204.36	1108.82	1843.46	2253.24	1610.42	1515.5	11911	12140	12209	8314	8022	8000	13937	8613	13167	glyA	serine hydroxymethyltransferase [Lactococcus lactis]	Metabolism	Metabolism of cofactors and vitamins;Global and Overview;Amino acid metabolism;Energy metabolism;Carbohydrate metabolism;Metabolism of other amino acids	ko01100//Metabolic pathways;ko01110//Biosynthesis of secondary metabolites;ko01130//Biosynthesis of antibiotics;ko01230//Biosynthesis of amino acids;ko01120//Microbial metabolism in diverse environments;ko01200//Carbon metabolism;ko00260//Glycine, serine and threonine metabolism;ko00680//Methane metabolism;ko00670//One carbon pool by folate;ko00630//Glyoxylate and dicarboxylate metabolism;ko00460…	K00600	-	-	-
LLNZ_RS02945	LLNZ_02895	174.91	158.15	136.82	115.13	115.29	250.86	119.79	104.48	108.63	530	482	500	384	403	526	358	270	456	pvaA	transposon-related protein [Lactococcus lactis subsp. cremoris] [Lactococcus lactis]	-	-	-	-	-	-	-
LLNZ_RS02950	LLNZ_02900	227.64	218.21	236.24	310.03	136.68	136.19	335.73	304.33	354.14	1256	1211	1572	1883	870	520	1827	1432	2707	serC	phosphoserine aminotransferase [Lactococcus lactis]	Metabolism	Energy metabolism;Amino acid metabolism;Global and Overview;Metabolism of cofactors and vitamins	ko01100//Metabolic pathways;ko01130//Biosynthesis of antibiotics;ko01230//Biosynthesis of amino acids;ko01120//Microbial metabolism in diverse environments;ko01200//Carbon metabolism;ko00260//Glycine, serine and threonine metabolism;ko00680//Methane metabolism;ko00750//Vitamin B6 metabolism	K00831	GO:0005623//cell;GO:0044464//cell part;GO:0044424//intracellular part;GO:0005622//intracellular	GO:0016740//transferase activity;GO:0008483//transaminase activity;GO:0003824//catalytic activity;GO:0043168//anion binding;GO:0043167//ion binding;GO:0016769//transferase activity, transferring nitrogenous groups;GO:0005488//binding	GO:0006082//organic acid metabolic process;GO:1901605//alpha-amino acid metabolic process;GO:1901564//organonitrogen compound metabolic process;GO:0043436//oxoacid metabolic process;GO:0019752//carboxylic acid metabolic process;GO:0006807//nitrogen compound metabolic process;GO:0044237//cellular metabolic process;GO:0008152//metabolic process;GO:0044281//small molecule metabolic process;GO:004476…
LLNZ_RS02955	LLNZ_02905	130.51	126.61	139.64	198.61	93.1	79.28	273.91	258.1	280.69	785	766	1013	1315	646	330	1625	1324	2339	serA	3-phosphoglycerate dehydrogenase [Lactococcus lactis]	Metabolism	Amino acid metabolism;Energy metabolism;Global and Overview	ko01100//Metabolic pathways;ko01130//Biosynthesis of antibiotics;ko01230//Biosynthesis of amino acids;ko01120//Microbial metabolism in diverse environments;ko01200//Carbon metabolism;ko00260//Glycine, serine and threonine metabolism;ko00680//Methane metabolism	K00058	-	-	-
LLNZ_RS02960	LLNZ_02910	105.65	102.36	96.07	91.62	51.52	78.94	146.99	110.87	140.39	352	343	386	336	198	182	483	315	648	AF_2138	phosphoserine phosphatase SerB [Lactococcus lactis]	Metabolism	Amino acid metabolism;Energy metabolism;Global and Overview	ko01100//Metabolic pathways;ko01130//Biosynthesis of antibiotics;ko01230//Biosynthesis of amino acids;ko01120//Microbial metabolism in diverse environments;ko01200//Carbon metabolism;ko00260//Glycine, serine and threonine metabolism;ko00680//Methane metabolism	K01079	-	GO:0016788//hydrolase activity, acting on ester bonds;GO:0042578//phosphoric ester hydrolase activity;GO:0016787//hydrolase activity;GO:0003824//catalytic activity	GO:0044699//single-organism process;GO:0009987//cellular process;GO:0044238//primary metabolic process;GO:0009069//serine family amino acid metabolic process;GO:0071704//organic substance metabolic process;GO:0044710//single-organism metabolic process;GO:0006520//cellular amino acid metabolic process;GO:0019752//carboxylic acid metabolic process;GO:0043436//oxoacid metabolic process;GO:0006796//p…
LLNZ_RS02965	LLNZ_02915	62.27	63.93	65.67	73.79	49.87	74.34	63.14	103.18	71.82	92	95	117	120	85	76	92	130	147	acyP	acylphosphatase [Lactococcus lactis]	Metabolism	Global and Overview;Xenobiotics biodegradation and metabolism;Carbohydrate metabolism	ko01120//Microbial metabolism in diverse environments;ko00620//Pyruvate metabolism;ko00627//Aminobenzoate degradation	K01512	-	-	-
LLNZ_RS02970	LLNZ_02920	102.78	108.7	103.48	124.57	127.5	218.62	118.83	101.45	116.2	392	417	476	523	561	577	447	330	614	ysgA	23S rRNA methyltransferase [Lactococcus lactis]	-	-	-	-	-	-	-
LLNZ_RS02975	LLNZ_02925	1.02	3.55	2.96	3.24	1.77	5.16	1.03	2.99	6.26	2	7	7	7	4	7	2	5	17	-	transcriptional regulator [Lactococcus lactis]	-	-	-	-	-	-	-
LLNZ_RS02980	LLNZ_02930	0	0	1.45	0	3.78	1.26	0.88	0	0	0	0	2	0	5	1	1	0	0	-	hypothetical protein [Lactococcus lactis]	-	-	-	-	-	-	-
LLNZ_RS02985	LLNZ_02935	26.88	24.45	27.5	31.69	32.22	13.22	28.99	17.43	23.53	47	43	58	61	65	16	50	26	57	adhR	MerR family transcriptional regulator [Lactococcus lactis]	-	-	-	-	-	-	-
LLNZ_RS02990	LLNZ_02940	23.13	41.75	46.42	45.89	42.2	51.89	34.55	36.39	40.85	38	69	92	83	80	59	56	51	93	-	inorganic pyrophosphatase [Lactococcus lactis]	Metabolism	Energy metabolism	ko00190//Oxidative phosphorylation	K01507	-	-	-
LLNZ_RS02995	LLNZ_02945	458.51	415.76	413.63	428.34	449.51	802.5	338.55	331.1	356.52	1023	933	1113	1052	1157	1239	745	630	1102	ykuN	flavodoxin [Lactococcus lactis]	-	-	-	-	-	GO:0003824//catalytic activity	GO:0044699//single-organism process;GO:0044710//single-organism metabolic process;GO:0008152//metabolic process
LLNZ_RS03005	LLNZ_02960	24.32	25.12	26.19	22.67	29.02	21.91	30.75	39.63	30.1	77	80	100	79	106	48	96	107	132	-	TetR family transcriptional regulator [Lactococcus lactis]	-	-	-	-	-	-	-
LLNZ_RS03010	LLNZ_02965	725.72	616.7	627.02	717	735.8	716.09	611.44	541.47	644.29	3118	2665	3249	3391	3647	2129	2591	1984	3835	map	methionine aminopeptidase [Lactococcus lactis]	-	-	-	-	-	GO:0070011//peptidase activity, acting on L-amino acid peptides;GO:0043167//ion binding;GO:0016787//hydrolase activity;GO:0004177//aminopeptidase activity;GO:0008238//exopeptidase activity;GO:0008237//metallopeptidase activity;GO:0008233//peptidase activity;GO:0043169//cation binding;GO:0005488//binding;GO:0003824//catalytic activity	GO:0044260//cellular macromolecule metabolic process;GO:0044237//cellular metabolic process;GO:0019538//protein metabolic process;GO:0036211//protein modification process;GO:0043412//macromolecule modification;GO:0016485//protein processing;GO:0006464//cellular protein modification process;GO:0006508//proteolysis;GO:0008152//metabolic process;GO:0044267//cellular protein metabolic process;GO:0044…
LLNZ_RS03015	LLNZ_02970	192.99	225.29	263.2	268.95	314.52	200.73	197.25	226.3	268	867	1018	1426	1330	1630	624	874	867	1668	-	ribonuclease BN [Lactococcus lactis subsp. cremoris IBB477] [Lactococcus lactis]	-	-	-	-	-	GO:0003824//catalytic activity	-
LLNZ_RS03020	LLNZ_02975	13.36	18.15	20.3	34.78	39.75	45.68	22.12	23.49	28.28	30	41	55	86	103	71	49	45	88	-	GtcA family membrane protein [Lactococcus lactis]	-	-	-	-	GO:0031224//intrinsic component of membrane;GO:0016020//membrane;GO:0044425//membrane part	-	GO:0051234//establishment of localization;GO:0051179//localization
LLNZ_RS03030	LLNZ_02980	170.9	144.2	141.7	160.36	126.7	243.71	142.49	147.65	176.92	152	129	152	157	130	150	125	112	218	-	putative membrane protein [Lactococcus lactis subsp. cremoris MG1363] [Lactococcus lactis]	-	-	-	-	-	-	-
LLNZ_RS03035	LLNZ_02985	421.47	440.02	386.6	404.78	399.91	608.45	357.04	366.4	401.21	1976	2075	2186	2089	2163	1974	1651	1465	2606	hprK	HPr kinase/phosphorylase [Lactococcus lactis]	-	-	-	-	-	-	-
LLNZ_RS03040	LLNZ_02990	630.68	621.5	565.97	492.9	537.47	1069.46	451.28	377.93	433.67	2491	2469	2696	2143	2449	2923	1758	1273	2373	lgt	prolipoprotein diacylglyceryl transferase [Lactococcus lactis]	-	-	-	-	-	-	-
LLNZ_RS03045	LLNZ_02995	373.37	382.98	387.76	277.2	264.91	110.24	429.48	562.25	438.11	788	813	987	644	645	161	894	1012	1281	-	DUF948 domain containing protein [Lactococcus lactis]	-	-	-	-	-	-	-
LLNZ_RS03050	LLNZ_03000	876.53	731.1	792.09	629.68	588.23	530.56	975.03	1105.17	852.13	2471	2073	2693	1954	1913	1035	2711	2657	3328	-	YtxH-like protein [Lactococcus lactis subsp. cremoris HP] [Lactococcus lactis]	-	-	-	-	-	-	-
LLNZ_RS03055	LLNZ_03005	1693	1702.03	1744.13	1559.41	1570.74	719.66	1200.09	1521.76	1395.83	12072	12207	14999	12240	12921	3551	8440	9254	13789	gnd	phosphogluconate dehydrogenase (NADP(+)-dependent, decarboxylating) [Lactococcus lactis]	Metabolism	Global and Overview;Metabolism of other amino acids;Carbohydrate metabolism	ko01100//Metabolic pathways;ko01110//Biosynthesis of secondary metabolites;ko01130//Biosynthesis of antibiotics;ko01120//Microbial metabolism in diverse environments;ko01200//Carbon metabolism;ko00030//Pentose phosphate pathway;ko00480//Glutathione metabolism	K00033	-	-	-
LLNZ_RS03065	LLNZ_03020	584.18	552.73	558.45	692.29	818.52	1404.94	651.14	495.28	605.49	5918	5632	6823	7720	9566	9849	6506	4279	8498	kup2	potassium transporter Kup [Lactococcus lactis]	-	-	-	-	-	-	-
LLNZ_RS03070	LLNZ_03030	105.48	121.8	112.48	105.86	88.32	180.92	83.01	94.95	110	353	410	454	390	341	419	274	271	510	ypjC	transporter [Lactococcus lactis]	-	-	-	-	-	-	-
LLNZ_RS03075	LLNZ_03035	41.37	36.89	38.22	65.98	66.66	54.92	47.42	47.99	49.83	184	165	205	323	342	169	208	182	307	miaA	tRNA (adenosine(37)-N6)-dimethylallyltransferase MiaA [Lactococcus lactis]	-	-	-	-	-	-	-
LLNZ_RS03080	LLNZ_03040	116.31	115.93	135.16	145.92	182.3	73.94	118.53	158.01	146.86	391	392	548	540	707	172	393	453	684	-	galactose-1-phosphate uridylyltransferase, galT [Lactococcus lactis subsp. cremoris] [Lactococcus lactis]	-	-	-	-	-	GO:0003824//catalytic activity	-
LLNZ_RS03085	LLNZ_03045	4310.84	4178.48	4331.53	3075.75	3215.4	1980.03	3404.86	3702.06	3641.35	19431	18944	23547	15261	16720	6176	15137	14231	22739	HIR3	protease [Lactococcus lactis]	-	-	-	-	-	-	-
LLNZ_RS03095	LLNZ_03050	3.52	3.11	4.06	3.56	6.28	2.26	2.18	5.05	3.81	18	16	25	20	37	8	11	22	27	int	site-specific integrase [Lactococcus lactis]	-	-	-	-	-	-	-
LLNZ_RS03100	LLNZ_03055	30.74	35.39	34.54	65.77	53.99	148.47	36.91	35.1	42.92	76	88	103	179	154	254	90	74	147	-	prophage ps2 protein 02 [Lactococcus lactis subsp. cremoris] [Lactococcus lactis]	-	-	-	-	-	-	-
LLNZ_RS03125	LLNZ_03075	137.74	135.72	164.6	233.29	259.72	117.5	157.73	147.29	183.93	1113	1103	1604	2075	2421	657	1257	1015	2059	-	membrane protein [Lactococcus lactis]	-	-	-	-	-	-	-
LLNZ_RS03130	LLNZ_03080	170.18	181	206.48	293.99	335.08	174.88	211.87	196.82	232.83	803	859	1175	1527	1824	571	986	792	1522	sll0501	glucosyl transferase family 2 [Lactococcus lactis]	-	-	-	-	-	GO:0003824//catalytic activity	-
LLNZ_RS03135	LLNZ_03085	316.3	292.35	265.95	392.07	398.65	396.88	419.12	337.21	324.66	782	727	793	1067	1137	679	1022	711	1112	-	serine threonine rich antigen [Lactococcus lactis subsp. cremoris] [Lactococcus lactis]	-	-	-	-	-	-	-
LLNZ_RS03140	LLNZ_03090	69.52	54.34	81.4	83.4	75.44	80.52	102.77	92.09	102.27	131	103	185	173	164	105	191	148	267	yjqA	YjqA [Lactococcus lactis]	-	-	-	-	-	-	-
LLNZ_RS03145	LLNZ_03095	20.01	23.88	27.98	24.94	28.75	47.1	26.67	32.86	34.26	35	42	59	48	58	57	46	49	83	-	XRE family transcriptional regulator [Lactococcus lactis]	-	-	-	-	-	-	-
LLNZ_RS03155	LLNZ_03100	71.72	60.81	55.36	53.22	93.72	95.24	47.82	44.7	47.88	333	284	310	272	502	306	219	177	308	rnz	ribonuclease Z [Lactococcus lactis]	-	-	-	-	-	-	-
LLNZ_RS03160	LLNZ_03105	43.09	36.92	41.6	38.11	62.41	34.41	30.47	31.58	43.99	152	131	177	148	254	84	106	95	215	yqjQ	oxidoreductase [Lactococcus lactis]	-	-	-	-	-	GO:0003824//catalytic activity	GO:0044710//single-organism metabolic process;GO:0008152//metabolic process;GO:0044699//single-organism process
LLNZ_RS03165	LLNZ_03110	87.23	81.31	92.83	96.76	177.69	80.12	74.5	79.25	79.97	977	916	1254	1193	2296	621	823	757	1241	recJ	single-stranded-DNA-specific exonuclease RecJ [Lactococcus lactis]	Genetic Information Processing	Replication and repair	ko03440//Homologous recombination;ko03430//Mismatch repair;ko03410//Base excision repair	K07462	-	-	-
LLNZ_RS03170	LLNZ_03115	209.86	255.7	265.68	272.41	333.57	221.43	121.53	129.18	164.92	541	663	826	773	992	395	309	284	589	apt	adenine phosphoribosyltransferase [Lactococcus lactis]	Metabolism	Nucleotide metabolism;Global and Overview	ko01100//Metabolic pathways;ko00230//Purine metabolism	K00759	GO:0005622//intracellular;GO:0005623//cell;GO:0044424//intracellular part;GO:0044464//cell part	GO:0016740//transferase activity;GO:0003824//catalytic activity	GO:0009150//purine ribonucleotide metabolic process;GO:0009127//purine nucleoside monophosphate biosynthetic process;GO:0009123//nucleoside monophosphate metabolic process;GO:0006753//nucleoside phosphate metabolic process;GO:0009124//nucleoside monophosphate biosynthetic process;GO:0009165//nucleotide biosynthetic process;GO:0072522//purine-containing compound biosynthetic process;GO:0006167//AM…
LLNZ_RS03175	LLNZ_03120	766.18	841.31	869.26	1258.16	1386.09	1282.19	847.28	692.22	865.91	2183	2411	2987	3946	4556	2528	2381	1682	3418	rpoE	DNA-directed RNA polymerase subunit delta [Lactococcus lactis]	Genetic Information Processing;Metabolism	Transcription;Nucleotide metabolism;Global and Overview	ko01100//Metabolic pathways;ko00230//Purine metabolism;ko00240//Pyrimidine metabolism;ko03020//RNA polymerase	K03048	-	-	-
LLNZ_RS03180	LLNZ_03125	418.38	455.14	542.38	577.94	653.32	189.79	475.46	506.79	573.61	3450	3775	5394	5246	6215	1083	3867	3564	6553	yrrL	aminodeoxychorismate lyase [Lactococcus lactis]	-	-	-	-	-	GO:0003824//catalytic activity	-
LLNZ_RS03185	LLNZ_03130	381.11	396.96	465.59	531.6	629.57	522.04	573.18	515.74	558.1	902	945	1329	1385	1719	855	1338	1041	1830	greA	transcription elongation factor GreA [Lactococcus lactis]	-	-	-	-	-	-	-
LLNZ_RS03205	LLNZ_03155	6.3	9.39	9.68	12.16	10.28	5.17	10.14	5.49	6.05	24.12	36.16	44.71	51.24	45.43	13.71	38.28	17.92	32.09	nisX1	transposase [Lactococcus lactis]	-	-	-	-	-	-	GO:0006139//nucleobase-containing compound metabolic process;GO:0090304//nucleic acid metabolic process;GO:0006259//DNA metabolic process;GO:0044260//cellular macromolecule metabolic process;GO:0006807//nitrogen compound metabolic process;GO:1901360//organic cyclic compound metabolic process;GO:0044238//primary metabolic process;GO:0043170//macromolecule metabolic process;GO:0044237//cellular met…
LLNZ_RS03210	LLNZ_03160	122.19	141.01	151.98	124.09	115.38	58.02	88.49	136.12	102.38	280	325	420	313	305	92	200	266	325	ctsr	CtsR family transcriptional regulator [Lactococcus lactis]	-	-	-	-	-	-	-
LLNZ_RS03215	LLNZ_03165	618.28	665.4	720.88	594.72	609.42	204.51	540.6	793.24	680.47	7615	8243	10708	8063	8659	1743	6567	8332	11611	clpB	ATP-dependent Clp protease ATP-binding subunit ClpC [Lactococcus lactis]	-	-	-	-	-	-	-
LLNZ_RS03220	LLNZ_03170	7608.47	6185.87	6143.05	4090.97	3776.78	4205.46	7866.06	10492.6	7623.1	21334	17446	20774	12627	12217	8160	21754	25091	29613	M6_Spy1371	ribosomal subunit interface protein [Lactococcus lactis]	-	-	-	-	-	-	-
LLNZ_RS03225	LLNZ_03175	17987.3	18304.9	17173.6	15510.9	15212	18436	11710.1	12636.9	12349.3	117684	120459	135511	111709	114817	83468	75565	70510	111936	eno	enolase [Lactococcus lactis]	Genetic Information Processing;Metabolism	Carbohydrate metabolism;Energy metabolism;Folding, sorting and degradation;Global and Overview	ko01100//Metabolic pathways;ko01110//Biosynthesis of secondary metabolites;ko01130//Biosynthesis of antibiotics;ko01230//Biosynthesis of amino acids;ko01120//Microbial metabolism in diverse environments;ko01200//Carbon metabolism;ko00010//Glycolysis / Gluconeogenesis;ko00680//Methane metabolism;ko03018//RNA degradation	K01689	-	-	-
LLNZ_RS03230	LLNZ_03180	1.27	2.32	3.16	3.66	3.31	0.61	2.58	4.47	3.21	6	11	18	19	18	2	12	18	21	xerC	integrase [Lactococcus lactis]	-	-	-	-	-	-	-
LLNZ_RS03235	LLNZ_03190	70.11	57.82	71.95	97.96	111.19	49.07	99.77	117.59	110.28	223	185	276	343	408	108	313	319	486	-	Phage protein [Lactococcus lactis subsp. cremoris] [Lactococcus lactis]	-	-	-	-	-	-	-
LLNZ_RS03250	LLNZ_03205	5.36	8.57	3.91	5.82	0.02	1.01	6.66	0.02	14.25	22.61	36.39	19.88	27.05	0.08	2.96	27.74	0.07	83.32	nisX1	transposase [Lactococcus lactis]	-	-	-	-	-	-	GO:0044260//cellular macromolecule metabolic process;GO:0006259//DNA metabolic process;GO:0090304//nucleic acid metabolic process;GO:0034641//cellular nitrogen compound metabolic process;GO:0009987//cellular process;GO:0046483//heterocycle metabolic process;GO:0006725//cellular aromatic compound metabolic process;GO:0044238//primary metabolic process;GO:0006807//nitrogen compound metabolic proces…
LLNZ_RS03255	LLNZ_03210	11.38	13.33	12.93	18.97	18.04	8.23	28.4	28.85	29.66	14.93	17.58	20.46	27.39	27.29	7.47	36.74	32.27	53.89	-	transposase, partial [Lactococcus lactis subsp. cremoris TIFN7] [Lactococcus lactis]	-	-	-	-	-	-	-
LLNZ_RS03260	LLNZ_03215	1.46	2.91	5.33	6.9	4.81	4.22	2.37	5.48	4.43	5	10	22	26	19	10	8	16	21	-	abortive infection protein [Lactococcus lactis]	-	-	-	-	-	-	-
LLNZ_RS03265	LLNZ_03220	0	0	0	0	0	0	0	0	0	0	0	0	0	0	0	0	0	0	eno	enolase [Lactococcus lactis]	Metabolism;Genetic Information Processing	Global and Overview;Folding, sorting and degradation;Carbohydrate metabolism;Energy metabolism	ko01100//Metabolic pathways;ko01110//Biosynthesis of secondary metabolites;ko01130//Biosynthesis of antibiotics;ko01230//Biosynthesis of amino acids;ko01120//Microbial metabolism in diverse environments;ko01200//Carbon metabolism;ko00010//Glycolysis / Gluconeogenesis;ko00680//Methane metabolism;ko03018//RNA degradation	K01689	-	-	-
LLNZ_RS03270	LLNZ_03225	50.34	47.99	47.88	37.39	30.03	17.97	32.73	37.15	36.12	170	163	195	139	117	42	109	107	169	lolD	peptide ABC transporter ATP-binding protein [Lactococcus lactis]	-	-	-	-	-	-	-
LLNZ_RS03275	LLNZ_03230	31.68	31.5	40.71	26.09	24.41	8.84	29.68	23.68	26.48	171	171	265	155	152	33	158	109	198	Rv0072	ABC transporter permease [Lactococcus lactis]	-	-	-	-	-	-	-
LLNZ_RS03280	LLNZ_03235	11.17	17.7	12.74	11.74	6.96	5.55	10.62	8.6	13.61	32	51	44	37	23	11	30	21	54	-	transcriptional regulator [Lactococcus lactis]	-	-	-	-	-	-	-
LLNZ_RS03285	LLNZ_03240	407.02	411.28	372.56	403.56	436.69	587.24	344.22	321.85	328.95	3117	3168	3441	3402	3858	3112	2600	2102	3490	ytcI	acetate--CoA ligase [Lactococcus lactis]	Metabolism	Carbohydrate metabolism;Energy metabolism;Global and Overview	ko01100//Metabolic pathways;ko01110//Biosynthesis of secondary metabolites;ko01130//Biosynthesis of antibiotics;ko01120//Microbial metabolism in diverse environments;ko01200//Carbon metabolism;ko00010//Glycolysis / Gluconeogenesis;ko00620//Pyruvate metabolism;ko00680//Methane metabolism;ko00640//Propanoate metabolism	K01895	-	-	-
LLNZ_RS03290	LLNZ_03245	207.52	191.67	189.45	144.17	134.17	170.75	122.13	151.51	147.13	901	837	992	689	672	513	523	561	885	corA	dihydroorotate dehydrogenase [Lactococcus lactis]	-	-	-	-	-	GO:0005215//transporter activity;GO:0022892//substrate-specific transporter activity;GO:0015075//ion transmembrane transporter activity;GO:0008324//cation transmembrane transporter activity;GO:0022891//substrate-specific transmembrane transporter activity;GO:0022857//transmembrane transporter activity;GO:0022890//inorganic cation transmembrane transporter activity	GO:0044765//single-organism transport;GO:0006810//transport;GO:1902578//single-organism localization;GO:0051234//establishment of localization;GO:0044699//single-organism process;GO:0044763//single-organism cellular process;GO:0006811//ion transport;GO:0051179//localization;GO:0006812//cation transport;GO:0009987//cellular process
LLNZ_RS03295	LLNZ_03250	680.01	522.33	601.18	796.47	1202.33	544.99	1418.95	2375.9	1040.19	8078	6241	8613	10415	16477	4480	16625	24070	17119	pfl	formate acetyltransferase [Lactococcus lactis]	Metabolism	Global and Overview;Carbohydrate metabolism	ko01100//Metabolic pathways;ko01120//Microbial metabolism in diverse environments;ko00620//Pyruvate metabolism;ko00650//Butanoate metabolism;ko00640//Propanoate metabolism	K00656	-	-	-
LLNZ_RS03300	LLNZ_03255	38.29	31.48	38.25	44.37	55.67	26.14	31.49	32.17	35.48	127	105	153	162	213	60	103	91	163	coaE	dephospho-CoA kinase [Lactococcus lactis]	Metabolism	Global and Overview;Metabolism of cofactors and vitamins	ko01100//Metabolic pathways;ko00770//Pantothenate and CoA biosynthesis	K00859	GO:0005622//intracellular;GO:0005623//cell;GO:0044424//intracellular part;GO:0044464//cell part	GO:0003824//catalytic activity;GO:1901363//heterocyclic compound binding;GO:0036094//small molecule binding;GO:0005488//binding;GO:0097159//organic cyclic compound binding;GO:0016772//transferase activity, transferring phosphorus-containing groups;GO:0001883//purine nucleoside binding;GO:0016301//kinase activity;GO:0097367//carbohydrate derivative binding;GO:0001882//nucleoside binding;GO:0032549…	GO:0051186//cofactor metabolic process;GO:0006732//coenzyme metabolic process;GO:0009058//biosynthetic process;GO:0008152//metabolic process;GO:0009987//cellular process;GO:0044237//cellular metabolic process;GO:0009108//coenzyme biosynthetic process;GO:0006796//phosphate-containing compound metabolic process;GO:0044249//cellular biosynthetic process;GO:0006793//phosphorus metabolic process;GO:00…
LLNZ_RS03305	LLNZ_03260	143.78	169.75	151.86	166.68	209.32	285.45	139.65	132.77	146	880	1045	1121	1123	1478	1209	843	693	1238	pmrA	MFS transporter [Lactococcus lactis]	-	-	-	-	-	-	-
LLNZ_RS03310	LLNZ_03265	18.95	20.19	20.2	20.91	21.12	39.13	20.59	20.64	25.41	14	15	18	17	18	20	15	13	26	rpmG2	50S ribosomal protein L33 [Lactococcus lactis]	Genetic Information Processing	Translation	ko03010//Ribosome	K02913	GO:0030529//intracellular ribonucleoprotein complex;GO:0044464//cell part;GO:0005622//intracellular;GO:0044424//intracellular part;GO:0005623//cell;GO:0032991//macromolecular complex;GO:1990904//ribonucleoprotein complex	-	GO:0008152//metabolic process;GO:0010467//gene expression;GO:0043170//macromolecule metabolic process;GO:0071704//organic substance metabolic process
LLNZ_RS03315	LLNZ_03270	536.66	543.11	549.5	553.37	422.44	591.1	458.97	446	504.4	3406	3467	4206	3866	3093	2596	2873	2414	4435	-	cell division protein FtsW [Lactococcus lactis]	-	-	-	-	GO:0031224//intrinsic component of membrane;GO:0044425//membrane part;GO:0016020//membrane	-	GO:0044763//single-organism cellular process;GO:0009987//cellular process;GO:0044699//single-organism process
LLNZ_RS03320	LLNZ_03275	528.87	504.54	544.46	529.48	518.31	270.31	512.52	523.08	594.26	9073	8706	11265	9999	10258	3209	8672	7653	14124	pyc	pyruvate carboxylase [Lactococcus lactis]	Metabolism	Global and Overview;Carbohydrate metabolism	ko01100//Metabolic pathways;ko01230//Biosynthesis of amino acids;ko01120//Microbial metabolism in diverse environments;ko01200//Carbon metabolism;ko00620//Pyruvate metabolism;ko00020//Citrate cycle (TCA cycle)	K01958	-	-	-
LLNZ_RS03325	LLNZ_03280	6.3	9.7	10.08	29.99	7.02	2.6	78.06	58.42	60.12	42	65	81	220	54	12	513	332	555	gltA	citrate synthase [Lactococcus lactis]	Metabolism	Global and Overview;Carbohydrate metabolism	ko01100//Metabolic pathways;ko01110//Biosynthesis of secondary metabolites;ko01130//Biosynthesis of antibiotics;ko01230//Biosynthesis of amino acids;ko01120//Microbial metabolism in diverse environments;ko01200//Carbon metabolism;ko01210//2-Oxocarboxylic acid metabolism;ko00020//Citrate cycle (TCA cycle);ko00630//Glyoxylate and dicarboxylate metabolism	K01647	-	GO:0016740//transferase activity;GO:0016746//transferase activity, transferring acyl groups;GO:0003824//catalytic activity	GO:0008152//metabolic process;GO:0005975//carbohydrate metabolic process;GO:0044238//primary metabolic process;GO:0071704//organic substance metabolic process
LLNZ_RS03330	LLNZ_03285	10.16	13.13	15.03	10.01	2.78	1.24	28.6	25.84	26.11	130	169	232	141	41	11	361	282	463	acn	aconitate hydratase [Lactococcus lactis]	Metabolism	Carbohydrate metabolism;Global and Overview	ko01100//Metabolic pathways;ko01110//Biosynthesis of secondary metabolites;ko01130//Biosynthesis of antibiotics;ko01230//Biosynthesis of amino acids;ko01120//Microbial metabolism in diverse environments;ko01200//Carbon metabolism;ko01210//2-Oxocarboxylic acid metabolism;ko00020//Citrate cycle (TCA cycle);ko00630//Glyoxylate and dicarboxylate metabolism	K01681	-	-	-
LLNZ_RS03335	LLNZ_03290	24.41	26.51	31.83	16.2	5.99	8.59	40.39	40.12	34.78	152	166	239	111	43	37	248	213	300	icd	isocitrate dehydrogenase [Lactococcus lactis]	Metabolism	Global and Overview;Carbohydrate metabolism;Metabolism of other amino acids	ko01100//Metabolic pathways;ko01110//Biosynthesis of secondary metabolites;ko01130//Biosynthesis of antibiotics;ko01230//Biosynthesis of amino acids;ko01120//Microbial metabolism in diverse environments;ko01200//Carbon metabolism;ko01210//2-Oxocarboxylic acid metabolism;ko00020//Citrate cycle (TCA cycle);ko00480//Glutathione metabolism	K00031	-	GO:0005488//binding;GO:0016614//oxidoreductase activity, acting on CH-OH group of donors;GO:0097159//organic cyclic compound binding;GO:1901265//nucleoside phosphate binding;GO:0036094//small molecule binding;GO:0016616//oxidoreductase activity, acting on the CH-OH group of donors, NAD or NADP as acceptor;GO:0000166//nucleotide binding;GO:0003824//catalytic activity;GO:0004448//isocitrate dehydro…	GO:0008152//metabolic process;GO:0044699//single-organism process;GO:0044710//single-organism metabolic process
LLNZ_RS03340	LLNZ_03295	2212.25	2302	2165.7	2094.68	1915.34	3119.75	2264.51	2613.09	2469.93	6670	6981	7875	6952	6662	6509	6734	6719	10317	clpP	ATP-dependent Clp protease proteolytic subunit [Lactococcus lactis]	-	-	-	-	-	-	-
LLNZ_RS03345	LLNZ_03300	696.71	618.14	667.51	483.87	415.77	900.17	445.72	534.35	426.68	1775	1584	2051	1357	1222	1587	1120	1161	1506	-	D-galactonate transporter [Lactococcus lactis subsp. cremoris] [Lactococcus lactis]	-	-	-	-	-	-	-
LLNZ_RS03350	LLNZ_03305	257.86	295.04	279.14	273.67	254.64	428.13	95.07	135.1	151.2	517	595	675	604	589	594	188	231	420	spxA	arsenate reductase [Lactococcus lactis]	-	-	-	-	-	-	-
LLNZ_RS03355	LLNZ_03315	88.51	91.88	84.46	77.43	70.85	86.36	60.59	47.44	65.37	431	450	496	415	398	291	291	197	441	-	ABC transporter permease [Lactococcus lactis]	-	-	-	-	-	-	-
LLNZ_RS03360	LLNZ_03320	13.71	14.5	14.96	10.62	20.9	7.82	9.81	12.53	11.62	190	202	250	162	334	75	134	148	223	yloB	magnesium-transporting ATPase [Lactococcus lactis]	-	-	-	-	-	-	-
LLNZ_RS03365	LLNZ_03325	0.41	0	0.69	0	0	0	0	0.49	0	1	0	2	0	0	0	0	1	0	-	acyltransferase [Lactococcus lactis]	-	-	-	-	-	GO:0003824//catalytic activity;GO:0016740//transferase activity;GO:0016746//transferase activity, transferring acyl groups	-
LLNZ_RS03370	LLNZ_03330	0.72	0	0	0	0	0	0.37	0	0	2	0	0	0	0	0	1	0	0	-	acyltransferase [Lactococcus lactis]	-	-	-	-	-	GO:0016740//transferase activity;GO:0016746//transferase activity, transferring acyl groups;GO:0003824//catalytic activity	-
LLNZ_RS03375	LLNZ_03335	0.66	0.33	0.41	0.45	0.71	0	0.83	0	0.35	4	2	3	3	5	0	5	0	3	icaA	glycosyl transferase [Lactococcus lactis]	-	-	-	-	-	-	-
LLNZ_RS03380	LLNZ_03340	0	0	0	0	0	0	0	0	0	0	0	0	0	0	0	0	0	0	-	hypothetical protein [Lactococcus lactis]	-	-	-	-	-	-	-
LLNZ_RS03385	LLNZ_03350	21.94	9.05	21.22	8.85	6.33	0	13.33	13.33	0.11	92.61	38.43	108.04	41.14	30.8	0	55.48	48	0.66	nisX1	transposase [Lactococcus lactis]	-	-	-	-	-	-	GO:0046483//heterocycle metabolic process;GO:0006259//DNA metabolic process;GO:0008152//metabolic process;GO:0006139//nucleobase-containing compound metabolic process;GO:0034641//cellular nitrogen compound metabolic process;GO:0043170//macromolecule metabolic process;GO:0044237//cellular metabolic process;GO:0090304//nucleic acid metabolic process;GO:0006725//cellular aromatic compound metabolic …
LLNZ_RS03390	LLNZ_03355	7.52	2.29	7.26	4.54	2.08	0	1.94	2.16	1.68	9.86	3.02	11.49	6.55	3.14	0	2.51	2.42	3.05	-	transposase, partial [Lactococcus lactis subsp. cremoris TIFN7] [Lactococcus lactis]	-	-	-	-	-	-	-
LLNZ_RS03395	LLNZ_03360	0.48	0.72	0	0.44	0.42	0.35	0	0	0.7	2	3	0	2	2	1	0	0	4	icaB	adhesion protein [Lactococcus lactis]	-	-	-	-	-	GO:0016787//hydrolase activity;GO:0003824//catalytic activity	GO:0044238//primary metabolic process;GO:0009056//catabolic process;GO:0005975//carbohydrate metabolic process;GO:0043170//macromolecule metabolic process;GO:0016052//carbohydrate catabolic process;GO:1901575//organic substance catabolic process;GO:0071704//organic substance metabolic process;GO:0005976//polysaccharide metabolic process;GO:0009057//macromolecule catabolic process;GO:0000272//poly…
LLNZ_RS03400	LLNZ_03365	233.79	255.3	253.13	195.11	200.74	302.28	191.46	156.26	199.72	1586	1742	2071	1457	1571	1419	1281	904	1877	brnQ	branched-chain amino acid transporter II carrier protein [Lactococcus lactis]	-	-	-	-	-	-	-
LLNZ_RS03405	LLNZ_03370	0	0	0.6	1.32	1.26	0	1.48	0	1.58	0	0	1	2	2	0	2	0	3	yjdJ	N-acetyltransferase [Lactococcus lactis]	-	-	-	-	-	-	-
LLNZ_RS03430	LLNZ_03395	19.43	15.99	17.04	19.48	17.23	21.95	19.93	17.81	19.99	87	72	92	96	89	68	88	68	124	-	IS982 family transposase ISLla2 [Lactococcus lactis]	-	-	-	-	-	-	-
LLNZ_RS03440	LLNZ_03405	46.1	49.17	57.52	51.33	61.93	23.92	51.39	56.1	58.29	713	765	1073	874	1105	256	784	740	1249	hsdR	DEAD/DEAH box helicase [Lactococcus lactis]	-	-	-	-	-	GO:0004518//nuclease activity;GO:0003824//catalytic activity;GO:0097367//carbohydrate derivative binding;GO:0032550//purine ribonucleoside binding;GO:0003676//nucleic acid binding;GO:0004520//endodeoxyribonuclease activity;GO:0001883//purine nucleoside binding;GO:0036094//small molecule binding;GO:0001882//nucleoside binding;GO:0097159//organic cyclic compound binding;GO:0016788//hydrolase activi…	GO:0044260//cellular macromolecule metabolic process;GO:0009987//cellular process;GO:0006139//nucleobase-containing compound metabolic process;GO:0044237//cellular metabolic process;GO:0006725//cellular aromatic compound metabolic process;GO:0008152//metabolic process;GO:0034641//cellular nitrogen compound metabolic process;GO:0090304//nucleic acid metabolic process;GO:0006304//DNA modification;G…
LLNZ_RS03445	LLNZ_03410	67.81	80.61	89.84	82.8	93.17	34.08	74.98	83.54	88.31	552	660	882	742	875	192	602	580	996	hsdM	type I restriction-modification system subunit M [Lactococcus lactis]	-	-	-	-	-	GO:0008757//S-adenosylmethionine-dependent methyltransferase activity;GO:0008168//methyltransferase activity;GO:0016740//transferase activity;GO:1901363//heterocyclic compound binding;GO:0003676//nucleic acid binding;GO:0097159//organic cyclic compound binding;GO:0005488//binding;GO:0003824//catalytic activity;GO:0016741//transferase activity, transferring one-carbon groups	GO:0043414//macromolecule methylation;GO:0006304//DNA modification;GO:0044260//cellular macromolecule metabolic process;GO:0090304//nucleic acid metabolic process;GO:0044237//cellular metabolic process;GO:0043170//macromolecule metabolic process;GO:0032259//methylation;GO:0044728//DNA methylation or demethylation;GO:0043412//macromolecule modification;GO:0044238//primary metabolic process;GO:0008…
LLNZ_RS03450	LLNZ_03415	22.59	26.89	34.43	32.95	35.71	6.21	25.81	28.54	31.12	142	170	261	228	259	27	160	153	271	MJ0130	specificity determinant HsdS [Lactococcus lactis]	-	-	-	-	-	-	GO:0044238//primary metabolic process;GO:0006259//DNA metabolic process;GO:0046483//heterocycle metabolic process;GO:0044260//cellular macromolecule metabolic process;GO:0006139//nucleobase-containing compound metabolic process;GO:0043170//macromolecule metabolic process;GO:1901360//organic cyclic compound metabolic process;GO:0071704//organic substance metabolic process;GO:0044237//cellular meta…
LLNZ_RS03455	LLNZ_03420	48.76	50.14	53.96	49.05	47.52	23.28	46.46	42.94	47.13	233	241	311	258	262	77	219	175	312	-	Mg2+ and Co2+ transport protein [Lactococcus lactis subsp. lactis bv. diacetylactis] [Lactococcus lactis]	-	-	-	-	-	GO:0022857//transmembrane transporter activity;GO:0022891//substrate-specific transmembrane transporter activity;GO:0005215//transporter activity;GO:0022890//inorganic cation transmembrane transporter activity;GO:0022892//substrate-specific transporter activity;GO:0015075//ion transmembrane transporter activity;GO:0008324//cation transmembrane transporter activity	GO:0006811//ion transport;GO:0009987//cellular process;GO:0044699//single-organism process;GO:1902578//single-organism localization;GO:0006812//cation transport;GO:0051234//establishment of localization;GO:0006810//transport;GO:0044765//single-organism transport;GO:0044763//single-organism cellular process;GO:0051179//localization
LLNZ_RS03465	LLNZ_03435	131.75	140.76	126.56	128.06	99.83	154	155.37	146.92	143.2	429	461	497	459	375	347	499	408	646	pcp	pyrrolidone-carboxylate peptidase [Lactococcus lactis]	-	-	-	-	-	GO:0008233//peptidase activity;GO:0003824//catalytic activity;GO:0016787//hydrolase activity;GO:0070011//peptidase activity, acting on L-amino acid peptides;GO:0008242//omega peptidase activity;GO:0008238//exopeptidase activity	GO:0006508//proteolysis;GO:0008152//metabolic process;GO:0044238//primary metabolic process;GO:0071704//organic substance metabolic process;GO:0043170//macromolecule metabolic process;GO:0010467//gene expression;GO:0051604//protein maturation;GO:0019538//protein metabolic process;GO:0016485//protein processing
LLNZ_RS03470	LLNZ_03440	19.12	15.7	14.61	15.71	15.85	6.49	17.7	16.57	21.96	115	95	106	104	110	27	105	85	183	ytnL	amidohydrolase [Lactococcus lactis]	-	-	-	-	-	GO:0003824//catalytic activity	-
LLNZ_RS03485	LLNZ_03455	210.7	214.26	189.98	182.39	177.92	264.66	171.71	155	181.11	1315	1345	1430	1253	1281	1143	1057	825	1566	yhjX	Oxalate/Formate Antiporter [Lactococcus lactis subsp. cremoris MG1363] [Lactococcus lactis]	-	-	-	-	-	-	GO:0009987//cellular process;GO:0044699//single-organism process;GO:0044763//single-organism cellular process
LLNZ_RS03490	LLNZ_03460	7.51	6.22	6.75	9.1	5.42	4.52	5.08	9.54	8.13	12	10	13	16	10	5	8	13	18	Pro_0564	N-acetyltransferase [Lactococcus lactis]	-	-	-	-	-	GO:0003824//catalytic activity	-
LLNZ_RS03495	-	0	0	0	0	0	0	0	0	0	0	0	0	0	0	0	0	0	0	-	hypothetical protein [Lactococcus lactis]	-	-	-	-	-	-	-
LLNZ_RS03500	LLNZ_03470	31.53	26.45	38.12	71.9	65.19	123.38	103.55	125.91	115.67	48	40.5	70	120.5	114.5	130	155.5	163.5	244	-	serine hydroxymethyltransferase [Lactococcus lactis]	-	-	-	-	-	-	-
LLNZ_RS03505	LLNZ_03480	0	0.74	0	0	0	1.08	0.76	0	0.54	0	1	0	0	0	1	1	0	1	repB	replication protein RepB [Lactococcus lactis]	-	-	-	-	-	-	-
LLNZ_RS03510	LLNZ_03485	13.52	16.65	15.75	14.04	10.33	10.7	12.41	9.82	10.23	42	52	59	48	37	23	38	26	44	-	putative membrane protein [Lactococcus lactis subsp. cremoris MG1363] [Lactococcus lactis]	-	-	-	-	-	-	-
LLNZ_RS03515	LLNZ_03490	99.06	95.29	106.13	41.94	44.33	53.63	43.26	48.31	40.29	339	328	438	158	175	127	146	141	191	tnp	IS6 family transposase [Lactococcus lactis]	-	-	-	-	-	-	GO:1901360//organic cyclic compound metabolic process;GO:0008152//metabolic process;GO:0006139//nucleobase-containing compound metabolic process;GO:0046483//heterocycle metabolic process;GO:0006725//cellular aromatic compound metabolic process;GO:0044237//cellular metabolic process;GO:0090304//nucleic acid metabolic process;GO:0044238//primary metabolic process;GO:0043170//macromolecule metabolic…
LLNZ_RS03520	-	1.44	1.91	1.59	0.44	1.25	6.95	4.87	1.13	1.73	3	4	4	1	3	10	10	2	5	-	Uncharacterised protein [Streptococcus suis]	-	-	-	-	-	-	-
LLNZ_RS03525	LLNZ_03500	63.14	56.02	68.26	13.43	13.16	8.66	11.34	14.53	13.27	158	141	206	37	38	15	28	31	46	-	N-acetyltransferase [Lactococcus lactis]	Metabolism	Amino acid metabolism;Xenobiotics biodegradation and metabolism	ko00350//Tyrosine metabolism;ko00627//Aminobenzoate degradation	K00680	-	GO:0003824//catalytic activity	-
LLNZ_RS03530	LLNZ_03505	0	0	0	0	0	0	0	0	0	0	0	0	0	0	0	0	0	0	-	putative secreted protein [Lactococcus lactis subsp. cremoris MG1363] [Lactococcus lactis]	-	-	-	-	-	-	-
LLNZ_RS03545	LLNZ_03520	10.44	9.29	10.58	10.4	9.4	6.28	7.69	9.29	8.98	13.69	12.25	16.73	15.02	14.23	5.7	9.95	10.39	16.31	-	transposase [Lactococcus lactis]	-	-	-	-	-	-	-
LLNZ_RS03550	LLNZ_03525	0	0	0	0	0	0	0	0	0	0	0	0	0	0	0	0	0	0	-	PEP-CTERM system histidine kinase, prsK [Lactococcus lactis subsp. lactis] [Lactococcus lactis]	-	-	-	-	-	-	-
LLNZ_RS03555	LLNZ_03535	3.69	2.44	5.43	0	0	0	0	0	0	9	6	16	0	0	0	0	0	0	-	transcriptional regulator [Lactococcus lactis]	-	-	-	-	-	-	-
LLNZ_RS03560	LLNZ_03540	35.88	36.77	32.52	69.64	90.56	60.39	111.24	142.87	128.64	220.7	227.46	241.25	471.52	642.55	257.05	674.82	749.39	1096.16	-	IS21 family transposase [Lactococcus lactis]	-	-	-	-	-	-	GO:0044237//cellular metabolic process;GO:0071704//organic substance metabolic process;GO:0046483//heterocycle metabolic process;GO:0044238//primary metabolic process;GO:0006139//nucleobase-containing compound metabolic process;GO:0006725//cellular aromatic compound metabolic process;GO:0043170//macromolecule metabolic process;GO:0008152//metabolic process;GO:0009987//cellular process;GO:0006259/…
LLNZ_RS03565	LLNZ_03545	38.82	37.58	35.48	80.85	97.98	74.62	139.03	161.09	144.08	148.05	144.18	163.19	339.42	431.1	196.95	523	523.96	761.29	dnaA	transposase [Lactococcus lactis]	-	-	-	-	-	GO:0097367//carbohydrate derivative binding;GO:0001882//nucleoside binding;GO:0032549//ribonucleoside binding;GO:0016818//hydrolase activity, acting on acid anhydrides, in phosphorus-containing anhydrides;GO:0001883//purine nucleoside binding;GO:1901363//heterocyclic compound binding;GO:0097159//organic cyclic compound binding;GO:0036094//small molecule binding;GO:0016462//pyrophosphatase activit…	-
LLNZ_RS03570	-	3.18	10.38	4.11	0	1.44	2.39	3.34	3.74	0.6	4.12	13.54	6.42	0	2.16	2.14	4.27	4.14	1.07	-	IS981 transposase A [Lactococcus lactis subsp. cremoris NZ9000] [Lactococcus lactis]	-	-	-	-	-	-	-
LLNZ_RS03575	LLNZ_03555	39.92	47.67	58.51	55.43	59.43	20.51	73.75	81.56	87.38	168.5	202.37	297.86	257.57	289.42	59.9	307.05	293.61	511.01	nisX1	transposase, IS981 [Lactococcus lactis subsp. cremoris] [Lactococcus lactis]	-	-	-	-	-	-	GO:0043170//macromolecule metabolic process;GO:0044260//cellular macromolecule metabolic process;GO:0006725//cellular aromatic compound metabolic process;GO:0006807//nitrogen compound metabolic process;GO:1901360//organic cyclic compound metabolic process;GO:0006259//DNA metabolic process;GO:0046483//heterocycle metabolic process;GO:0008152//metabolic process;GO:0006139//nucleobase-containing com…
LLNZ_RS03580	LLNZ_03570	17.64	14.03	31.01	17.95	25.08	15.3	36.49	41.37	38.71	25	20	53	28	41	15	51	50	76	-	hypothetical protein [Lactococcus lactis]	-	-	-	-	-	-	-
LLNZ_RS03585	LLNZ_03580	31.53	26.45	38.12	71.9	65.19	123.38	103.55	125.91	115.67	48	40.5	70	120.5	114.5	130	155.5	163.5	244	-	serine hydroxymethyltransferase [Lactococcus lactis]	-	-	-	-	-	-	-
LLNZ_RS03590	LLNZ_03590	10.04	9.13	7.97	14.75	13.61	21.92	17	16.78	17.89	94	86	90	152	147	142	157	134	232	cadA	heavy metal translocating P-type ATPase [Lactococcus lactis]	-	-	-	-	-	-	-
LLNZ_RS03595	LLNZ_03600	0.87	0.87	0	0	0	0	0.88	0	0	1	1	0	0	0	0	1	0	0	copZ	metal transporter [Lactococcus lactis]	-	-	-	-	-	GO:0005488//binding;GO:0043167//ion binding;GO:0043169//cation binding	-
LLNZ_RS03600	LLNZ_03605	3.28	4.71	4.84	4.97	3.16	0.53	4.06	5.13	5.79	9	13	16	15	10	1	11	12	22	-	DNA-binding protein [Lactococcus lactis]	-	-	-	-	-	-	-
LLNZ_RS03605	LLNZ_03610	40.95	39	32.52	25.94	28	28.34	37.14	51.4	34.56	142	136	136	99	112	68	127	152	166	flp	Crp/Fnr family transcriptional regulator [Lactococcus lactis]	-	-	-	-	-	-	-
LLNZ_RS03610	LLNZ_03625	1308.49	1376.98	1535.67	1412.5	372.82	428.68	2009.55	1846.12	2271.3	6687	7078	9465	7946	2198	1516	10129	8046	16081	oppD	dipeptide/oligopeptide/nickel ABC transporter ATP-binding protein [Lactococcus lactis]	-	-	-	-	-	GO:0042623//ATPase activity, coupled;GO:0001883//purine nucleoside binding;GO:0042887//amide transmembrane transporter activity;GO:0043492//ATPase activity, coupled to movement of substances;GO:0016462//pyrophosphatase activity;GO:0022804//active transmembrane transporter activity;GO:0005488//binding;GO:0016787//hydrolase activity;GO:0015399//primary active transmembrane transporter activity;GO:0…	GO:0009150//purine ribonucleotide metabolic process;GO:0006810//transport;GO:0019693//ribose phosphate metabolic process;GO:0044238//primary metabolic process;GO:0006807//nitrogen compound metabolic process;GO:0034641//cellular nitrogen compound metabolic process;GO:0006725//cellular aromatic compound metabolic process;GO:0044270//cellular nitrogen compound catabolic process;GO:1901564//organonit…
LLNZ_RS03615	LLNZ_03630	1065.91	1170.42	1416.13	1173.02	329.37	184.83	1763.16	1937.74	2166.76	5142	5679	8239	6229	1833	617	8389	7972	14481	oppF	oligopeptide transport ATP-binding protein OppF [Lactococcus lactis]	-	-	-	-	-	-	-
LLNZ_RS03620	LLNZ_03635	1274.24	1398.98	1639.91	1358.52	411.31	354.68	2329.58	2447.7	2831.4	6147	6788	9541	7214	2289	1184	11084	10070	18923	oppB	ABC-type dipeptide/oligopeptide/nickel transport systems, permease components [Lactococcus lactis subsp. lactis] [Lactococcus lactis]	-	-	-	-	-	-	-
LLNZ_RS03625	LLNZ_03640	1624.4	1672.24	1990.69	1510.62	470.53	293.1	3049.77	2995	3474.69	7224	7480	10677	7395	2414	902	13377	11359	21408	oppC	oligopeptide ABC transporter permease [Lactococcus lactis subsp. lactis Il1403] [Lactococcus lactis]	-	-	-	-	GO:0031224//intrinsic component of membrane;GO:0044425//membrane part;GO:0016020//membrane	-	GO:0044699//single-organism process;GO:0042886//amide transport;GO:0051234//establishment of localization;GO:0051179//localization;GO:1902578//single-organism localization;GO:0045184//establishment of protein localization;GO:0044765//single-organism transport;GO:0008104//protein localization;GO:0071705//nitrogen compound transport;GO:0006810//transport;GO:0033036//macromolecule localization
LLNZ_RS03630	LLNZ_03645	2780.41	2600.38	2979.62	2264.96	869.01	494.77	4750.22	4893.53	5092.26	25191	23697	32558	22589	9083	3102	42448	37811	63918	oppA	oligopeptide-binding protein oppA [Lactococcus lactis]	-	-	-	-	-	-	-
LLNZ_RS03635	LLNZ_03650	727.35	702.14	749.79	566.92	303.16	131.12	1108.22	1103.69	1307.35	6886	6686	8561	5908	3311	859	10348	8911	17147	pepO	peptidase M13 [Lactococcus lactis]	-	-	-	-	-	-	-
LLNZ_RS03640	LLNZ_03655	9.8	10.04	9.63	6.44	9.02	4.14	17.12	13.08	13.28	65	67	77	47	69	19	112	74	122	-	transposase [Lactococcus lactis]	-	-	-	-	-	-	-
LLNZ_RS03645	LLNZ_03660	242.9	218.22	266.92	249.02	272.28	314.36	181.99	221.91	221.8	249	225	330	281	322	223	184	194	315	-	Lactococcin-like family protein [Lactococcus chungangensis CAU 28 = DSM 22330] [Lactococcus chungangensis]	-	-	-	-	-	-	-
LLNZ_RS03650	LLNZ_03665	2.46	6.72	85.05	80.91	63.89	8.88	21.8	56.9	81.13	4	11	167	145	120	10	35	79	183	-	bacteriocin immunity protein [Lactococcus lactis]	-	-	-	-	-	-	-
LLNZ_RS03655	LLNZ_03670	86.09	42.1	46.22	75.65	62.39	101.98	86.57	71.99	83.54	122	60	79	118	102	100	121	87	164	-	bacteriocin immunity protein [Lactococcus lactis]	-	-	-	-	-	-	-
LLNZ_RS03660	LLNZ_03675	43.35	37.22	47.38	214.79	261.88	279.04	157.15	216.4	179.2	66	57	87	360	460	294	236	281	378	-	IS6 family transposase, partial [Lactococcus lactis]	-	-	-	-	-	-	-
LLNZ_RS03665	LLNZ_03680	7.21	8.6	10.16	56.99	65.63	101.07	26.32	60.03	53.61	10	12	17	87	105	97	36	71	103	-	L. lactis predicted coding region ORF00046 (plasmid) [Lactococcus lactis]	-	-	-	-	-	-	-
LLNZ_RS03670	LLNZ_03685	37.49	33.26	44	28.3	46.5	30.01	19.3	20.29	14.57	65	58	92	54	93	36	33	30	35	X	transcriptional regulator, PadR-like family [Lactococcus lactis subsp. cremoris MG1363] [Lactococcus lactis]	-	-	-	-	-	-	-
LLNZ_RS03675	LLNZ_03690	41.1	42.77	49.82	5.46	7.92	10.77	2.68	4.51	3.47	171	179	250	25	38	31	11	16	20	-	L. lactis predicted coding region ORF00048 (plasmid) [Lactococcus lactis]	-	-	-	-	-	-	-
LLNZ_RS03680	LLNZ_03695	0	0	0	0	0	0	0	0	0	0	0	0	0	0	0	0	0	0	-	hypothetical protein [Lactococcus lactis]	-	-	-	-	-	-	-
LLNZ_RS03685	LLNZ_03700	73.15	75.93	78.19	0	0	0	0	0	0	204	213	263	0	0	0	0	0	0	resR	site-specific recombinase [Lactococcus lactis subsp. cremoris] [Lactococcus lactis]	-	-	-	-	-	-	-
LLNZ_RS03690	LLNZ_03705	1.31	0.33	1.09	0	0	0	0	0	0	4	1	4	0	0	0	0	0	0	-	Uncharacterised protein [Streptococcus pneumoniae]	-	-	-	-	-	-	-
LLNZ_RS03695	LLNZ_03710	0	0	0	0	0	0	0	0	0	0	0	0	0	0	0	0	0	0	-	hypothetical protein [Lactococcus lactis]	-	-	-	-	-	-	-
LLNZ_RS03700	LLNZ_03715	1.63	0.67	1.42	0	0	0	0	0	0	6.9	2.83	7.23	0	0	0	0	0	0	nisX1	transposase [Lactococcus lactis]	-	-	-	-	-	-	GO:0006139//nucleobase-containing compound metabolic process;GO:0034641//cellular nitrogen compound metabolic process;GO:0009987//cellular process;GO:0046483//heterocycle metabolic process;GO:0006725//cellular aromatic compound metabolic process;GO:0044237//cellular metabolic process;GO:0008152//metabolic process;GO:0090304//nucleic acid metabolic process;GO:0006807//nitrogen compound metabolic p…
LLNZ_RS03705	-	0.15	1.91	13.33	4.53	3.83	0	16.15	10.68	22.32	0.13	1.62	13.57	4.21	3.73	0	13.45	7.69	26.1	-	transposase [Lactococcus lactis]	-	-	-	-	-	-	-
LLNZ_RS03710	LLNZ_03725	6.51	5.55	9.77	0	0	0	0	0	0	21	18	38	0	0	0	0	0	0	-	spore cortex-lytic enzyme, sleB [Lactococcus lactis subsp. cremoris] [Lactococcus lactis]	-	-	-	-	-	-	-
LLNZ_RS03720	LLNZ_03735	3.21	5.81	7.03	0	0	0	0	0	0	11	20	29	0	0	0	0	0	0	tnp	IS6 family transposase [Lactococcus lactis]	-	-	-	-	-	-	GO:0034641//cellular nitrogen compound metabolic process;GO:0006725//cellular aromatic compound metabolic process;GO:0071704//organic substance metabolic process;GO:0008152//metabolic process;GO:0090304//nucleic acid metabolic process;GO:0009987//cellular process;GO:1901360//organic cyclic compound metabolic process;GO:0006259//DNA metabolic process;GO:0046483//heterocycle metabolic process;GO:00…
LLNZ_RS03725	LLNZ_03740	104.68	74.56	74.78	175.48	152.25	76.88	289.19	301.96	327.53	478.16	342.54	411.96	882.32	802.29	243.02	1302.86	1176.27	2072.68	-	transposase [Lactococcus lactis]	-	-	-	-	-	-	GO:0006139//nucleobase-containing compound metabolic process;GO:0008152//metabolic process;GO:0044260//cellular macromolecule metabolic process;GO:0006725//cellular aromatic compound metabolic process;GO:0006259//DNA metabolic process;GO:0044238//primary metabolic process;GO:0090304//nucleic acid metabolic process;GO:0006807//nitrogen compound metabolic process;GO:0044237//cellular metabolic proc…
LLNZ_RS03730	LLNZ_03745	9.43	13.31	12.87	0	0	0	0	0	0	31	44	51	0	0	0	0	0	0	tcdA	nucleotide-binding protein [Lactococcus lactis]	-	-	-	-	-	-	-
LLNZ_RS03735	LLNZ_03750	7.2	7.16	10.38	0	0	0	0	0	0	42	42	73	0	0	0	0	0	0	-	ABC transporter substrate-binding protein [Lactococcus lactis]	-	-	-	-	-	-	-
LLNZ_RS03740	LLNZ_03755	7.52	2.29	7.26	4.54	2.08	0	1.94	2.16	1.68	9.86	3.02	11.49	6.55	3.14	0	2.51	2.42	3.05	-	transposase, partial [Lactococcus lactis subsp. cremoris TIFN7] [Lactococcus lactis]	-	-	-	-	-	-	-
LLNZ_RS03745	LLNZ_03760	19.69	23.61	18.69	0	0	0	0	0	0	83.12	100.24	95.14	0	0	0	0	0	0	nisX1	transposase [Lactococcus lactis]	-	-	-	-	-	-	GO:0071704//organic substance metabolic process;GO:0006259//DNA metabolic process;GO:0006807//nitrogen compound metabolic process;GO:0044238//primary metabolic process;GO:0090304//nucleic acid metabolic process;GO:0006725//cellular aromatic compound metabolic process;GO:1901360//organic cyclic compound metabolic process;GO:0009987//cellular process;GO:0044237//cellular metabolic process;GO:000815…
LLNZ_RS03750	LLNZ_03765	666.94	657.17	603.2	637.58	682.41	830.63	512.35	589.24	523.41	4263	4225	4650	4486	5032	3674	3230	3212	4635	serS	serine--tRNA ligase [Lactococcus lactis]	Genetic Information Processing	Translation	ko00970//Aminoacyl-tRNA biosynthesis	K01875	-	-	-
LLNZ_RS03755	LLNZ_03770	303.85	285.61	267.91	212.37	255.51	457.65	162.72	148.66	163.34	568	537	604	437	551	592	300	237	423	-	regulator [Lactococcus lactis subsp. cremoris] [Lactococcus lactis]	-	-	-	-	-	-	-
LLNZ_RS03760	LLNZ_03775	16.58	15.07	18.02	13.25	21.81	27.27	9.86	9.05	9.49	58	53	76	51	88	66	34	27	46	ypjC	transporter [Lactococcus lactis]	-	-	-	-	-	-	-
LLNZ_RS03765	LLNZ_03780	52.86	68.01	70.9	106.4	77.27	174.49	65.15	66.24	87.91	102	132	165	226	172	233	124	109	235	-	regulator, partial [Lactococcus lactis subsp. cremoris TIFN6] [Lactococcus lactis]	-	-	-	-	-	-	-
LLNZ_RS03770	LLNZ_03785	4494.36	4096.21	3835.84	5257.02	4661.64	7158.98	7026.28	4810.61	5503.66	20868	19130	21480	26869	24970	23002	32177	19049	35403	manZ	PTS mannose transporter subunit IID [Lactococcus lactis]	Environmental Information Processing;Metabolism	Global and Overview;Membrane transport;Carbohydrate metabolism	ko01100//Metabolic pathways;ko00520//Amino sugar and nucleotide sugar metabolism;ko00051//Fructose and mannose metabolism;ko02060//Phosphotransferase system (PTS)	K02796	-	-	-
LLNZ_RS03775	LLNZ_03790	3601.39	3202.62	3147.69	4453.11	3737.95	5268.75	5657.94	3939.04	4951.69	14713	13160	15509	20026	17617	14895	22798	13724	28026	sorA	PTS mannose/fructose/sorbose transporter subunit IIC [Lactococcus lactis]	Environmental Information Processing;Metabolism	Membrane transport;Global and Overview;Carbohydrate metabolism	ko01100//Metabolic pathways;ko00520//Amino sugar and nucleotide sugar metabolism;ko00051//Fructose and mannose metabolism;ko02060//Phosphotransferase system (PTS)	K02795	-	-	-
LLNZ_RS03780	LLNZ_03795	5841.64	5054.01	4913.66	6553.15	5670.93	7822.15	7534.1	5581.68	6595.51	29061	25289	29481	35886	32546	26928	36967	23681	45457	manX	PTS mannose transporter subunit EIIAB [Lactococcus lactis]	Metabolism;Environmental Information Processing	Carbohydrate metabolism;Global and Overview;Membrane transport	ko01100//Metabolic pathways;ko00520//Amino sugar and nucleotide sugar metabolism;ko00051//Fructose and mannose metabolism;ko02060//Phosphotransferase system (PTS)	K02793	GO:0031224//intrinsic component of membrane;GO:0016020//membrane;GO:0044425//membrane part	GO:0022891//substrate-specific transmembrane transporter activity;GO:0022857//transmembrane transporter activity;GO:0022892//substrate-specific transporter activity;GO:0005215//transporter activity;GO:0015144//carbohydrate transmembrane transporter activity;GO:1901476//carbohydrate transporter activity	GO:0051234//establishment of localization;GO:1902578//single-organism localization;GO:0006810//transport;GO:0071702//organic substance transport;GO:0051179//localization;GO:0044699//single-organism process;GO:0044765//single-organism transport;GO:0008643//carbohydrate transport
LLNZ_RS03785	LLNZ_03800	30.24	32.98	22.65	25.7	26.21	60.62	8.9	20.59	16.19	31	34	28	29	31	43	9	18	23	soyB	ferredoxin [Lactococcus lactis]	-	-	-	-	-	-	-
LLNZ_RS03790	LLNZ_03805	233.53	235.65	248.96	250.56	249.84	168.17	168.34	172.39	157.92	602	611	774	711	743	300	428	379	564	-	peptidoglycan-binding protein LysM [Lactococcus lactis]	-	-	-	-	-	-	-
LLNZ_RS03795	LLNZ_03810	622.22	570.58	522.64	494.36	480.3	825.43	393.19	375.54	361.16	2073	1912	2100	1813	1846	1903	1292	1067	1667	cmk	cytidylate kinase [Lactococcus lactis]	Metabolism	Global and Overview;Nucleotide metabolism	ko01100//Metabolic pathways;ko00240//Pyrimidine metabolism	K00945	-	-	-
LLNZ_RS03800	LLNZ_03815	442.47	452.7	419.86	361.7	393.08	406.16	289.46	274.92	302.35	3095	3185	3542	2785	3172	1966	1997	1640	2930	msrR	transcriptional regulator [Lactococcus lactis]	-	-	-	-	-	-	-
LLNZ_RS03805	LLNZ_03820	97.42	77.42	86.36	86.46	106.67	66.22	75.38	75.53	72.17	304	243	325	297	384	143	232	201	312	Isoc2a	hydrolase [Lactococcus lactis]	-	-	-	-	-	-	-
LLNZ_RS03820	LLNZ_03835	1.73	0	0.86	1.26	1.8	2.5	0.7	1.62	3.49	5	0	3	4	6	5	2	4	14	-	CPBP family intramembrane metalloprotease [Lactococcus lactis]	-	-	-	-	-	-	-
LLNZ_RS03825	LLNZ_03840	105.58	61.84	64.33	421.83	578.58	664.38	2011.86	1567.75	1205.47	460	271	338	2023	2908	2003	8645	5825	7276	malD	sugar ABC transporter permease [Lactococcus lactis]	Environmental Information Processing	Membrane transport	ko02010//ABC transporters	K15772	-	-	-
LLNZ_RS03830	LLNZ_03845	96.84	65.66	64.9	408.89	503.78	390.92	1649.74	1227.64	1107.39	673	459	544	3128	4039	1880	11308	7276	10662	mdxF	sugar ABC transporter permease [Lactococcus lactis]	Environmental Information Processing	Membrane transport	ko02010//ABC transporters	K15771	GO:0044425//membrane part;GO:0031224//intrinsic component of membrane;GO:0016020//membrane	-	GO:0051179//localization;GO:0051234//establishment of localization
LLNZ_RS03835	LLNZ_03850	363.38	286	319.28	1512.27	1788.82	817.85	6214.94	5663.86	4048.97	2246	1778	2380	10289	12755	3498	37887	29855	34671	malX	maltose ABC transporter substrate-binding protein [Lactococcus lactis]	Environmental Information Processing	Membrane transport	ko02010//ABC transporters	K15770	-	-	-
LLNZ_RS03840	LLNZ_03855	55.45	37.77	42.03	173.68	190	218.76	539.77	446.22	390.17	489	335	447	1686	1933	1335	4695	3356	4767	bbmA	alpha-glycosidase [Lactococcus lactis]	-	-	-	-	-	-	-
LLNZ_RS03845	LLNZ_03860	9.48	5.83	7.24	41.8	61.93	30.99	185.71	156.59	117.27	76	47	70	369	573	172	1469	1071	1303	dexB	alpha-glucosidase [Lactococcus lactis]	-	-	-	-	-	GO:0043167//ion binding;GO:0004553//hydrolase activity, hydrolyzing O-glycosyl compounds;GO:0016787//hydrolase activity;GO:0016798//hydrolase activity, acting on glycosyl bonds;GO:0015926//glucosidase activity;GO:0005488//binding;GO:0003824//catalytic activity	GO:0044238//primary metabolic process;GO:0008152//metabolic process
LLNZ_RS03850	LLNZ_03865	6.18	3.23	6.2	40.17	53.55	29.13	159.24	157.09	104.92	19	10	23	136	190	62	483	412	447	lacA	maltose acetyltransferase [Lactococcus lactis]	-	-	-	-	-	GO:0016407//acetyltransferase activity;GO:0016740//transferase activity;GO:0008374//O-acyltransferase activity;GO:0016746//transferase activity, transferring acyl groups;GO:0016413//O-acetyltransferase activity;GO:0003824//catalytic activity;GO:0016747//transferase activity, transferring acyl groups other than amino-acyl groups	-
LLNZ_RS03855	LLNZ_03870	6.95	1.63	4.4	29.27	54.11	29.76	171.53	179.71	109.81	55	13	42	255	494	163	1339	1213	1204	-	alpha-amylase [Lactococcus lactis]	Metabolism	Carbohydrate metabolism;Global and Overview	ko01100//Metabolic pathways;ko00500//Starch and sucrose metabolism	K01176	-	-	-
LLNZ_RS03860	LLNZ_03875	3.55	2.8	3.75	32.8	70.44	29.54	176.33	210.24	115.64	29	23	37	295	664	167	1421	1465	1309	malL	alpha-glucosidase [Lactococcus lactis]	Metabolism	Global and Overview;Carbohydrate metabolism	ko01100//Metabolic pathways;ko00500//Starch and sucrose metabolism;ko00052//Galactose metabolism	K01187	-	-	-
LLNZ_RS03865	LLNZ_03880	4.76	4.03	4.97	44.55	95.27	29.83	215.18	256	155.74	54	46	68	556	1246	234	2406	2475	2446	malP	maltose phosphorylase [Lactococcus lactis]	Metabolism	Global and Overview;Carbohydrate metabolism	ko01100//Metabolic pathways;ko00500//Starch and sucrose metabolism	K00691	-	-	-
LLNZ_RS03870	LLNZ_03885	228.19	214.9	198.68	240.86	300.42	302.03	395.26	409.97	327.21	1118	1059	1174	1299	1698	1024	1910	1713	2221	malR	LacI family transcriptional regulator [Lactococcus lactis]	-	-	-	-	-	-	-
LLNZ_RS03875	LLNZ_03890	389.49	353.1	362.62	318.11	296.15	307.51	231.23	302.18	258.26	1327	1210	1490	1193	1164	725	777	878	1219	ciaR	DNA-binding response regulator [Lactococcus lactis]	Environmental Information Processing	Signal transduction	ko02020//Two-component system	K14983	-	GO:0005488//binding;GO:0003676//nucleic acid binding;GO:0097159//organic cyclic compound binding;GO:1901363//heterocyclic compound binding	GO:0009059//macromolecule biosynthetic process;GO:0051716//cellular response to stimulus;GO:0044700//single organism signaling;GO:0065007//biological regulation;GO:0034654//nucleobase-containing compound biosynthetic process;GO:0044763//single-organism cellular process;GO:0007165//signal transduction;GO:0044271//cellular nitrogen compound biosynthetic process;GO:1901360//organic cyclic compound m…
LLNZ_RS03880	LLNZ_03895	117.14	132.19	139.73	133.18	132.74	37.97	109.49	141.95	147.94	807	916	1161	1010	1055	181	744	834	1412	ciaH	two-component sensor histidine kinase [Lactococcus lactis]	Environmental Information Processing	Signal transduction	ko02020//Two-component system	K14982	-	-	-
LLNZ_RS03885	LLNZ_03900	326.65	310.57	313.63	293.63	282.65	152.12	289.63	334.69	325.03	2861	2736	3313	2831	2856	922	2502	2500	3944	dxs1	1-deoxy-D-xylulose-5-phosphate synthase [Lactococcus lactis]	Metabolism	Metabolism of terpenoids and polyketides;Global and Overview;Metabolism of cofactors and vitamins	ko01100//Metabolic pathways;ko01110//Biosynthesis of secondary metabolites;ko01130//Biosynthesis of antibiotics;ko00900//Terpenoid backbone biosynthesis;ko00730//Thiamine metabolism	K01662	-	-	-
LLNZ_RS03890	LLNZ_03905	353.54	350.05	340.89	283.43	285.61	254.92	358.45	320.53	355.16	485	483	564	428	452	242	485	375	675	-	membrane protein insertion efficiency factor YidD [Lactococcus lactis]	-	-	-	-	-	-	-
LLNZ_RS03895	LLNZ_03910	839.03	549.4	462.22	419.06	320.82	472.28	944.26	992.94	663.42	6046	3982	4017	3324	2667	2355	6711	6102	6623	ascB	6-phospho-beta-glucosidase [Lactococcus lactis]	Metabolism	Carbohydrate metabolism	ko00010//Glycolysis / Gluconeogenesis	K01223	-	GO:0016787//hydrolase activity;GO:0003824//catalytic activity	GO:0008152//metabolic process;GO:0044238//primary metabolic process
LLNZ_RS03900	LLNZ_03915	272.69	330.78	380.01	254.34	289.92	134.65	183.65	188.76	223.69	3708	4524	6232	3807	4548	1267	2463	2189	4214	pip	phage infection protein [Lactococcus lactis]	-	-	-	-	-	-	-
LLNZ_RS03905	LLNZ_03920	164.63	162.07	171.24	134.19	145.03	128.07	109.19	114.63	119.99	613	607	769	550	623	330	401	364	619	menG	ubiquinone/menaquinone biosynthesis methyltransferase [Lactococcus lactis]	Metabolism	Metabolism of cofactors and vitamins;Global and Overview	ko01100//Metabolic pathways;ko01110//Biosynthesis of secondary metabolites;ko00130//Ubiquinone and other terpenoid-quinone biosynthesis	K03183	-	GO:0003824//catalytic activity	GO:0071704//organic substance metabolic process;GO:0008152//metabolic process;GO:0044699//single-organism process;GO:0044763//single-organism cellular process;GO:0009987//cellular process;GO:0051186//cofactor metabolic process;GO:1901661//quinone metabolic process;GO:0044281//small molecule metabolic process;GO:0044710//single-organism metabolic process;GO:0044237//cellular metabolic process;GO:0…
LLNZ_RS03910	LLNZ_03925	114.53	100.59	125.24	118.14	123.07	62.76	90.48	127.03	119.53	480	424	633	545	595	182	374	454	694	rgg	XRE family transcriptional regulator [Lactococcus lactis]	-	-	-	-	-	-	-
LLNZ_RS03915	LLNZ_03930	31.87	40.73	26.96	28.95	39.46	29.13	39.56	54.9	30.98	49	63	50	49	70	31	60	72	66	-	bacteriocin immunity protein [Lactococcus lactis]	-	-	-	-	-	-	-
LLNZ_RS03920	LLNZ_03935	32.2	26.89	26.17	28.67	31.26	31.64	32	32.85	34.4	100	84	98	98	112	68	98	87	148	-	coenzyme F420-dependent N5,N10-methylene tetrahydromethanopterin reductase and related flavin-dependent oxidoreductases [Lactococcus lactis subsp. lactis] [Lactococcus lactis]	-	-	-	-	-	-	-
LLNZ_RS03925	LLNZ_03940	0	0	0	0	0.73	0	0	0.98	0.61	0	0	0	0	1	0	0	1	1	-	putative membrane protein [Lactococcus lactis subsp. cremoris MG1363] [Lactococcus lactis]	-	-	-	-	-	-	-
LLNZ_RS03930	LLNZ_03945	77.71	90.63	82.99	126.63	137.53	231.52	86.79	77.63	94.92	601	705	774	1078	1227	1239	662	512	1017	clcA	chloride channel protein [Lactococcus lactis]	-	-	-	-	-	GO:0015103//inorganic anion transmembrane transporter activity;GO:0015075//ion transmembrane transporter activity;GO:0022857//transmembrane transporter activity;GO:0022892//substrate-specific transporter activity;GO:0005254//chloride channel activity;GO:0005216//ion channel activity;GO:0008509//anion transmembrane transporter activity;GO:0022838//substrate-specific channel activity;GO:0005215//tr…	GO:0044699//single-organism process;GO:0044763//single-organism cellular process;GO:0030001//metal ion transport;GO:0009987//cellular process;GO:0051179//localization;GO:0015698//inorganic anion transport;GO:0044765//single-organism transport;GO:0051234//establishment of localization;GO:0006810//transport;GO:0006812//cation transport;GO:0006811//ion transport;GO:0006820//anion transport;GO:190257…
LLNZ_RS03935	LLNZ_03950	45.81	41.22	42.45	73.44	70.08	88.37	56.54	56.15	68.68	221	200	247	390	390	295	269	231	459	menA	1,4-dihydroxy-2-naphthoate polyprenyltransferase [Lactococcus lactis]	-	-	-	-	-	-	-
LLNZ_RS03940	LLNZ_03955	1989.36	2679.9	2380.75	2815.11	3707.91	5148.15	1780.6	1659.87	1884.11	5998	8127	8657	9343	12897	10741	5295	4268	7870	isaA	transglycosylase [Lactococcus lactis]	-	-	-	-	-	-	-
LLNZ_RS03950	LLNZ_03960	880.4	835.78	716.2	625.65	523.66	1101.95	603.04	491.19	531.67	4340	4144	4258	3395	2978	3759	2932	2065	3631	ygjR	dehydrogenase [Lactococcus lactis]	-	-	-	-	-	-	-
LLNZ_RS03955	LLNZ_03965	275.59	289.61	261.19	339.15	315.56	456.61	169.6	193.14	201.01	860	909	983	1165	1136	986	522	514	869	udk	uridine kinase [Lactococcus lactis]	Metabolism	Nucleotide metabolism;Global and Overview	ko01100//Metabolic pathways;ko00240//Pyrimidine metabolism	K00876	GO:0005622//intracellular;GO:0044464//cell part;GO:0005623//cell;GO:0044424//intracellular part	GO:0005488//binding;GO:0016772//transferase activity, transferring phosphorus-containing groups;GO:0032549//ribonucleoside binding;GO:0019206//nucleoside kinase activity;GO:0036094//small molecule binding;GO:0032550//purine ribonucleoside binding;GO:0001882//nucleoside binding;GO:0016740//transferase activity;GO:0016301//kinase activity;GO:0097159//organic cyclic compound binding;GO:0019205//nucl…	GO:0009142//nucleoside triphosphate biosynthetic process;GO:0071704//organic substance metabolic process;GO:0009173//pyrimidine ribonucleoside monophosphate metabolic process;GO:0046131//pyrimidine ribonucleoside metabolic process;GO:0009058//biosynthetic process;GO:0009220//pyrimidine ribonucleotide biosynthetic process;GO:0006796//phosphate-containing compound metabolic process;GO:0009165//nucl…
LLNZ_RS03960	LLNZ_03970	885.07	572.58	608.22	1001.59	842.46	967.1	1492.38	1084.43	1132.01	4363	2839	3616	5435	4791	3299	7256	4559	7731	pta	phosphate acetyltransferase [Lactococcus lactis]	Metabolism	Global and Overview;Metabolism of other amino acids;Energy metabolism;Carbohydrate metabolism	ko01100//Metabolic pathways;ko01120//Microbial metabolism in diverse environments;ko01200//Carbon metabolism;ko00620//Pyruvate metabolism;ko00680//Methane metabolism;ko00640//Propanoate metabolism;ko00430//Taurine and hypotaurine metabolism	K00625	-	-	-
LLNZ_RS03965	LLNZ_03975	131.66	161.6	148.21	158.24	133	258.31	121.16	147.25	148.39	260	321	353	344	303	353	236	248	406	-	putative membrane protein [Lactococcus lactis subsp. cremoris MG1363] [Lactococcus lactis]	-	-	-	-	-	-	-
LLNZ_RS03970	LLNZ_03980	857.53	850.31	702.85	729.12	716.78	1349.35	616.86	498.75	537.84	3387	3378	3348	3170	3266	3688	2403	1680	2943	cof	hydrolase [Lactococcus lactis]	-	-	-	-	-	-	-
LLNZ_RS03975	LLNZ_03985	191.11	169.59	174.03	170.1	189.16	140.24	170.28	175.22	169.42	2178	1944	2392	2134	2487	1106	1914	1703	2675	ftsK	DNA translocase FtsK [Lactococcus lactis]	-	-	-	-	GO:0031224//intrinsic component of membrane;GO:0016020//membrane;GO:0044425//membrane part	GO:0036094//small molecule binding;GO:1901363//heterocyclic compound binding;GO:0005488//binding;GO:0016818//hydrolase activity, acting on acid anhydrides, in phosphorus-containing anhydrides;GO:0016462//pyrophosphatase activity;GO:0032549//ribonucleoside binding;GO:0097367//carbohydrate derivative binding;GO:0003824//catalytic activity;GO:0016817//hydrolase activity, acting on acid anhydrides;GO…	GO:0009987//cellular process;GO:0044763//single-organism cellular process;GO:0044699//single-organism process
LLNZ_RS03980	LLNZ_03990	188	185.21	159.59	163.3	215.7	94.87	164.48	175.31	153.57	547	542	560	523	724	191	472	435	619	-	transposase and inactivated derivatives [Lactococcus lactis subsp. lactis] [Lactococcus lactis]	-	-	-	-	-	-	-
LLNZ_RS03985	LLNZ_03995	121.98	125.8	147.11	133.65	161.17	62.95	133.31	140.01	128.35	616	639	896	743	939	220	664	603	898	yqeN	DNA polymerase III subunit delta [Lactococcus lactis]	Metabolism;Genetic Information Processing	Replication and repair;Global and Overview;Nucleotide metabolism	ko01100//Metabolic pathways;ko00230//Purine metabolism;ko00240//Pyrimidine metabolism;ko03440//Homologous recombination;ko03430//Mismatch repair;ko03030//DNA replication	K02340	-	-	-
LLNZ_RS03990	LLNZ_04000	410.35	491.31	482.65	396.6	410.97	452.55	267.98	314.14	347.79	798	961	1132	849	922	609	514	521	937	gpsB	DivIVA domain-containing protein [Lactococcus lactis]	-	-	-	-	-	-	-
LLNZ_RS04000	LLNZ_04005	126.98	154.34	160.58	156.05	174.89	76.69	107.96	119.6	144.76	737	901	1124	997	1171	308	618	592	1164	rlmL	RNA methyltransferase [Lactococcus lactis]	-	-	-	-	-	-	-
LLNZ_RS04005	LLNZ_04010	346.92	395.11	445.76	378.93	442.32	187	342.1	362.09	378.19	3504	4014	5430	4213	5154	1307	3408	3119	5292	mapZ	hypothetical protein [Lactococcus lactis]	-	-	-	-	-	-	-
LLNZ_RS04010	LLNZ_04020	2106.43	2191.81	1923.09	1346	1507.84	1951.52	1300.47	1122.37	1100.47	11527	12064	12692	8108	9519	7390	7019	5238	8343	pepQ	dipeptidase [Lactococcus lactis]	-	-	-	-	-	-	-
LLNZ_RS04015	LLNZ_04025	1027.28	846.27	999.28	1149.31	1071.27	543.21	1416.21	1132.39	1297.82	5157	4273	6050	6351	6204	1887	7012	4848	9026	ccpA	catabolite control protein A [Lactococcus lactis]	-	-	-	-	-	-	-
LLNZ_RS04020	LLNZ_04030	336.2	264.83	197.29	119.77	128.93	220.3	192.37	126.34	160.15	1632	1293	1155	640	722	740	921	523	1077	llmg_0776	ferredoxin--NADP(+) reductase [Lactococcus lactis]	Metabolism	Metabolism of other amino acids;Nucleotide metabolism	ko00240//Pyrimidine metabolism;ko00450//Selenocompound metabolism	K00384	-	-	-
LLNZ_RS04025	LLNZ_04035	69.88	69.48	60.88	62.84	67.95	88.68	53.59	56.57	53	197	197	207	195	221	173	149	136	207	yshB	colicin V production protein [Lactococcus lactis]	-	-	-	-	-	-	-
LLNZ_RS04030	LLNZ_04040	209.08	233.92	247.47	190.56	263.97	85	187.4	222.43	189.61	2449	2756	3496	2457	3567	689	2165	2222	3077	mutS2	endonuclease MutS2 [Lactococcus lactis]	Genetic Information Processing	Replication and repair	ko03430//Mismatch repair	K07456	-	-	-
LLNZ_RS04035	LLNZ_04045	1401.86	1617.36	1669.96	1465.21	1267.75	3219.97	1600.05	1382.3	1610.62	2219	2575	3188	2553	2315	3527	2498	1866	3532	trxA	thiol reductase thioredoxin [Lactococcus lactis]	-	-	-	-	-	GO:0016667//oxidoreductase activity, acting on a sulfur group of donors;GO:0003824//catalytic activity;GO:0015036//disulfide oxidoreductase activity;GO:0016491//oxidoreductase activity	GO:0042592//homeostatic process;GO:0065008//regulation of biological quality;GO:0008152//metabolic process;GO:0044699//single-organism process;GO:0044710//single-organism metabolic process;GO:0009987//cellular process;GO:0065007//biological regulation;GO:0044763//single-organism cellular process;GO:0019725//cellular homeostasis
LLNZ_RS04040	LLNZ_04050	31.22	45.58	29.93	48.74	43.13	45.11	46.49	37.75	33.8	32	47	37	55	51	32	47	33	48	-	uncharacterized conserved protein [Lactococcus lactis subsp. lactis] [Lactococcus lactis]	-	-	-	-	-	-	-
LLNZ_RS04050	LLNZ_04055	763.42	806.03	879.07	761.91	716.75	271.32	784.85	902.27	815.22	2647	2811	3676	2908	2867	651	2684	2668	3916	aroD	3-dehydroquinase [Lactococcus lactis]	Metabolism	Amino acid metabolism;Global and Overview	ko01100//Metabolic pathways;ko01110//Biosynthesis of secondary metabolites;ko01130//Biosynthesis of antibiotics;ko01230//Biosynthesis of amino acids;ko00400//Phenylalanine, tyrosine and tryptophan biosynthesis	K03785	-	-	-
LLNZ_RS04055	LLNZ_04060	1854.6	1816.08	1868.53	1688.02	1681.62	1123.02	2675.6	2238.93	1957.24	12078	11896	14676	12101	12634	5061	17186	12435	17659	purB	adenylosuccinate lyase [Lactococcus lactis]	Metabolism	Amino acid metabolism;Nucleotide metabolism;Global and Overview	ko01100//Metabolic pathways;ko01110//Biosynthesis of secondary metabolites;ko01130//Biosynthesis of antibiotics;ko00230//Purine metabolism;ko00250//Alanine, aspartate and glutamate metabolism	K01756	-	GO:0016842//amidine-lyase activity;GO:0016840//carbon-nitrogen lyase activity;GO:0003824//catalytic activity;GO:0016829//lyase activity	GO:0006793//phosphorus metabolic process;GO:0009165//nucleotide biosynthetic process;GO:0072522//purine-containing compound biosynthetic process;GO:0019637//organophosphate metabolic process;GO:0055086//nucleobase-containing small molecule metabolic process;GO:0009058//biosynthetic process;GO:0044271//cellular nitrogen compound biosynthetic process;GO:0009117//nucleotide metabolic process;GO:0006…
LLNZ_RS04060	LLNZ_04065	104.96	69.97	75.96	106.38	89.23	65.47	143.74	146.79	136.34	519	348	453	579	509	224	701	619	934	rbsR	LacI family transcriptional regulator [Lactococcus lactis]	-	-	-	-	-	-	-
LLNZ_RS04065	LLNZ_04070	46.02	23.85	24.19	43.18	37.27	10.3	70.1	70.43	64.72	213	111	135	220	199	33	320	278	415	rbsK	ribokinase [Lactococcus lactis]	Metabolism	Carbohydrate metabolism	ko00030//Pentose phosphate pathway	K00852	-	GO:0016740//transferase activity;GO:0016772//transferase activity, transferring phosphorus-containing groups;GO:0003824//catalytic activity	GO:0044281//small molecule metabolic process;GO:0005975//carbohydrate metabolic process;GO:0071704//organic substance metabolic process;GO:0044723//single-organism carbohydrate metabolic process;GO:0006796//phosphate-containing compound metabolic process;GO:0044710//single-organism metabolic process;GO:0009987//cellular process;GO:0019321//pentose metabolic process;GO:0016310//phosphorylation;GO:…
LLNZ_RS04070	LLNZ_04075	6.98	4.96	5.79	13.59	9.94	4.32	11.13	19.3	12.24	14	10	14	30	23	6	22	33	34	rbsD	D-ribose pyranase [Lactococcus lactis]	Environmental Information Processing	Membrane transport	ko02010//ABC transporters	K06726	-	-	-
LLNZ_RS04075	LLNZ_04080	41.58	25.68	27.78	52.56	38.96	12.83	76.12	111.7	60.9	309	192	249	430	334	66	558	708	627	rbsA	D-ribose transporter ATP-binding protein [Lactococcus lactis]	Environmental Information Processing	Membrane transport	ko02010//ABC transporters	K10441	GO:0016020//membrane	GO:0022857//transmembrane transporter activity;GO:0032549//ribonucleoside binding;GO:0016820//hydrolase activity, acting on acid anhydrides, catalyzing transmembrane movement of substances;GO:0003824//catalytic activity;GO:0043492//ATPase activity, coupled to movement of substances;GO:0042623//ATPase activity, coupled;GO:0036094//small molecule binding;GO:0001882//nucleoside binding;GO:0001883//p…	GO:0019637//organophosphate metabolic process;GO:0046434//organophosphate catabolic process;GO:0044281//small molecule metabolic process;GO:0051179//localization;GO:1901564//organonitrogen compound metabolic process;GO:1901136//carbohydrate derivative catabolic process;GO:0044270//cellular nitrogen compound catabolic process;GO:0009056//catabolic process;GO:0009261//ribonucleotide catabolic proce…
LLNZ_RS04080	LLNZ_04085	25.98	16.17	18.04	36.08	27.65	7.02	55.48	85.71	38.12	123	77	103	188	151	23	259	346	250	rbsC	ribose transport system permease protein RbsC [Lactococcus lactis subsp. cremoris MG1363] [Lactococcus lactis]	Environmental Information Processing	Membrane transport	ko02010//ABC transporters	K10440	GO:0044425//membrane part;GO:0031224//intrinsic component of membrane;GO:0016020//membrane	-	GO:0051179//localization;GO:0051234//establishment of localization
LLNZ_RS04085	LLNZ_04090	22.45	15.42	17.77	29.85	29.19	8.26	56.7	81.85	36.09	110	76	105	161	165	28	274	342	245	rbsB	D-ribose ABC transporter substrate-binding protein [Lactococcus lactis]	Environmental Information Processing	Membrane transport	ko02010//ABC transporters	K10439	-	-	-
LLNZ_RS04090	LLNZ_04095	7.02	9.42	8.73	10.2	8.06	11.41	9.25	9.05	6.08	40	54	60	64	53	45	52	44	48	ps201	site-specific integrase [Lactococcus lactis]	-	-	-	-	-	-	GO:0043170//macromolecule metabolic process;GO:0044238//primary metabolic process;GO:0006725//cellular aromatic compound metabolic process;GO:0006807//nitrogen compound metabolic process;GO:0046483//heterocycle metabolic process;GO:0034641//cellular nitrogen compound metabolic process;GO:0071704//organic substance metabolic process;GO:0006259//DNA metabolic process;GO:0008152//metabolic process;G…
LLNZ_RS04095	LLNZ_04100	182.82	189.33	191.06	256.9	257.51	172.91	170.23	176.41	175.49	576	600	726	891	936	377	529	474	766	-	TIGR03943 family protein [Lactococcus lactis subsp. cremoris] [Lactococcus lactis]	-	-	-	-	-	-	-
LLNZ_RS04100	LLNZ_04105	49.98	63.24	85.52	82.14	71.68	42.02	52.51	67.66	74.77	110	140	227	199	182	64	114	127	228	-	predicted Zn peptidase [Lactococcus lactis subsp. lactis] [Lactococcus lactis]	-	-	-	-	-	-	-
LLNZ_RS04105	LLNZ_04110	59.94	75.09	76.54	68.61	84.17	32.92	69.69	73.1	68.94	150	189	231	189	243	57	172	156	239	yqaE	transcriptional regulator [Lactococcus lactis]	-	-	-	-	-	-	-
LLNZ_RS04110	LLNZ_04115	44.47	46.17	50.52	67.18	57.5	30.18	52.06	63.67	62.25	181	189	248	301	270	85	209	221	351	-	phage protein [Lactococcus lactis subsp. lactis] [Lactococcus lactis]	-	-	-	-	-	-	-
LLNZ_RS04115	LLNZ_04120	1.58	0	5.24	4.3	11.64	2.28	15.21	4.63	10.26	2	0	8	6	17	2	19	5	18	-	transcriptional regulator [Lactococcus lactis]	-	-	-	-	-	-	-
LLNZ_RS04120	LLNZ_04125	2.73	3.61	1.51	2.48	12.6	3.94	16.58	18.11	7.87	3	4	2	3	16	3	18	17	12	-	guanylate kinase [Lactococcus lactis subsp. lactis] [Lactococcus lactis]	-	-	-	-	-	-	-
LLNZ_RS04125	LLNZ_04130	6.69	9.98	11.56	30.64	35.76	10.07	57.93	62.09	55.53	24	36	50	121	148	25	205	190	276	HI_1422	phage antirepressor Ant [Lactococcus lactis]	-	-	-	-	-	-	-
LLNZ_RS04130	LLNZ_04135	1.68	1.67	2.09	6.87	10.92	4.85	15.32	15.75	13.94	2	2	3	9	15	4	18	16	23	-	DNA-binding protein [Lactococcus lactis]	-	-	-	-	-	-	-
LLNZ_RS04135	-	1.7	0.85	0.71	2.32	5.16	0	8.62	11.97	5.52	2	1	1	3	7	0	10	12	9	-	Phage protein [Lactococcus lactis subsp. cremoris] [Lactococcus lactis]	-	-	-	-	-	-	-
LLNZ_RS04140	LLNZ_04140	606.28	654.54	628.68	847.55	759.87	1682.18	857.69	801.24	680.11	850	923	1063	1308	1229	1632	1186	958	1321	-	prophage pi2 protein 08 [Lactococcus lactis subsp. cremoris A76] [Lactococcus lactis]	-	-	-	-	-	-	-
LLNZ_RS04145	LLNZ_04145	2.4	2.38	3.31	13.79	15.93	8.08	25.93	31.86	25.96	3	3	5	19	23	7	32	34	45	-	Phage protein [Lactococcus lactis subsp. lactis KF147] [Lactococcus lactis]	-	-	-	-	-	-	-
LLNZ_RS04150	LLNZ_04150	0	0	0	0	2.92	0	3.42	1.32	2.43	0	0	0	0	3	0	3	1	3	-	phage-related protein [Lactococcus lactis subsp. cremoris HP] [Lactococcus lactis]	-	-	-	-	-	-	-
LLNZ_RS04155	LLNZ_04155	2.3	1.14	0.95	6.27	4.32	4.99	11.27	8.09	7.47	6	3	3	18	13	9	29	18	27	-	prophage protein [Lactococcus lactis subsp. lactis CV56] [Lactococcus lactis]	-	-	-	-	-	-	GO:0006139//nucleobase-containing compound metabolic process;GO:0006807//nitrogen compound metabolic process;GO:0044237//cellular metabolic process;GO:0044238//primary metabolic process;GO:0009987//cellular process;GO:0090304//nucleic acid metabolic process;GO:0008152//metabolic process;GO:0044260//cellular macromolecule metabolic process;GO:0006725//cellular aromatic compound metabolic process;G…
LLNZ_RS04160	LLNZ_04160	5.8	4.12	3.67	5.02	7.43	3.59	12.05	12.96	15.16	21	15	16	20	31	9	43	40	76	-	DNA-binding protein [Lactococcus lactis]	-	-	-	-	-	-	-
LLNZ_RS04165	LLNZ_04165	3.16	3.53	3.6	5.02	11.98	2.28	14.41	19.45	14.25	8	9	11	14	35	4	36	42	50	-	single-stranded DNA-binding protein [Lactococcus lactis]	-	-	-	-	-	-	-
LLNZ_RS04170	LLNZ_04170	0	0.94	1.38	3.01	2.67	1.03	7.69	7.78	5.3	0	4	7	14	13	3	32	28	31	lin1244	replisome organizer protein [Lactococcus lactis]	-	-	-	-	-	-	-
LLNZ_RS04175	LLNZ_04175	0.9	2.01	2.42	5.31	8.97	4.22	10.26	11.6	10.39	4	9	13	26	46	13	45	44	64	dnaC	ATPase AAA [Lactococcus lactis]	-	-	-	-	-	GO:0032550//purine ribonucleoside binding;GO:0005488//binding;GO:0036094//small molecule binding;GO:0097159//organic cyclic compound binding;GO:0003824//catalytic activity;GO:1901363//heterocyclic compound binding;GO:0016462//pyrophosphatase activity;GO:0001883//purine nucleoside binding;GO:0016818//hydrolase activity, acting on acid anhydrides, in phosphorus-containing anhydrides;GO:0016817//hyd…	-
LLNZ_RS04180	LLNZ_04180	0	0	0	0	1.05	0	2.45	0	1.74	0	0	0	0	1	0	2	0	2	-	Phage protein [Lactococcus lactis subsp. lactis bv. diacetylactis] [Lactococcus lactis]	-	-	-	-	-	-	-
LLNZ_RS04185	LLNZ_04185	3.32	1.88	2.75	5.17	8.63	2.74	13.93	16.67	14.36	7	4	7	12	21	4	29	30	42	-	phage-related protein [Lactococcus lactis subsp. cremoris HP] [Lactococcus lactis]	-	-	-	-	-	-	GO:0043170//macromolecule metabolic process;GO:0006259//DNA metabolic process;GO:0046483//heterocycle metabolic process;GO:0044260//cellular macromolecule metabolic process;GO:0006807//nitrogen compound metabolic process;GO:0009987//cellular process;GO:0034641//cellular nitrogen compound metabolic process;GO:0071704//organic substance metabolic process;GO:0006725//cellular aromatic compound metab…
LLNZ_RS04190	LLNZ_04190	0	0	0	0	4.31	0	0.84	2.92	1.8	0	0	0	0	6	0	1	3	3	-	phage-related protein [Lactococcus lactis subsp. cremoris HP] [Lactococcus lactis]	-	-	-	-	-	-	-
LLNZ_RS04195	LLNZ_04195	2.27	2.26	1.89	5.85	4.6	2.19	6.53	12	12.04	6	6	6	17	14	4	17	27	44	-	Phage protein [Lactococcus lactis subsp. lactis] [Lactococcus lactis]	-	-	-	-	-	-	-
LLNZ_RS04200	LLNZ_04200	0	0	0	0.87	0.83	0	0.97	1.13	3.47	0	0	0	1	1	0	1	1	5	-	phage-related protein [Lactococcus lactis subsp. cremoris HP] [Lactococcus lactis]	-	-	-	-	-	-	-
LLNZ_RS04205	LLNZ_04205	0.72	1.44	1.8	3.95	9.74	3.14	6.62	11.48	6.28	2	4	6	12	31	6	18	27	24	-	histidyl-tRNA synthetase [Lactococcus lactis subsp. lactis] [Lactococcus lactis]	-	-	-	-	-	-	-
LLNZ_RS04210	LLNZ_04210	4.26	1.41	2.75	6.46	6.98	6.16	16.81	18.89	11.63	9	3	7	15	17	9	35	34	34	dut	aminotransferase [Lactococcus lactis]	Metabolism	Nucleotide metabolism;Global and Overview	ko01100//Metabolic pathways;ko00240//Pyrimidine metabolism	K01520	-	-	-
LLNZ_RS04215	LLNZ_04215	0	4.09	0.49	2.67	6.62	3.39	9.52	7.57	15.25	0	7	1	5	13	4	16	11	36	-	prophage pi3 protein 34 [Lactococcus lactis subsp. lactis] [Lactococcus lactis]	-	-	-	-	-	-	-
LLNZ_RS04220	LLNZ_04220	2.63	2.61	3.88	9.56	12.67	4.22	9.48	11.31	9.07	9	9	16	36	50	10	32	33	43	-	phage protein [Lactococcus lactis subsp. lactis bv. diacetylactis] [Lactococcus lactis]	-	-	-	-	-	-	-
LLNZ_RS04225	LLNZ_04225	0.91	1.81	0.75	4.13	7.09	1.31	2.76	4.26	6.56	1	2	1	5	9	1	3	4	10	-	Phage protein [Lactococcus lactis subsp. lactis A12] [Lactococcus lactis]	-	-	-	-	-	-	-
LLNZ_RS04230	LLNZ_04230	0	0	0	3.12	0.99	1.65	4.64	4.02	6.6	0	0	0	3	1	1	4	3	8	-	phage-related protein [Lactococcus lactis subsp. cremoris HP] [Lactococcus lactis]	-	-	-	-	-	-	-
LLNZ_RS04235	LLNZ_04235	4.67	5.11	3.1	5.52	7.29	2.7	18	10.96	11.8	10	11	8	13	18	4	38	20	35	-	phage-related protein [Lactococcus lactis subsp. cremoris KW2] [Lactococcus lactis]	-	-	-	-	-	-	-
LLNZ_RS04240	LLNZ_04240	35.88	36.77	32.52	69.64	90.56	60.39	111.24	142.87	128.64	220.7	227.46	241.25	471.52	642.55	257.05	674.82	749.39	1096.16	-	IS21 family transposase [Lactococcus lactis]	-	-	-	-	-	-	GO:1901360//organic cyclic compound metabolic process;GO:0043170//macromolecule metabolic process;GO:0006259//DNA metabolic process;GO:0044238//primary metabolic process;GO:0071704//organic substance metabolic process;GO:0044260//cellular macromolecule metabolic process;GO:0008152//metabolic process;GO:0006139//nucleobase-containing compound metabolic process;GO:0009987//cellular process;GO:00067…
LLNZ_RS04245	LLNZ_04245	38.82	37.58	35.48	80.85	97.98	74.62	139.03	161.09	144.08	148.05	144.18	163.19	339.42	431.1	196.95	523	523.96	761.29	dnaA	transposase [Lactococcus lactis]	-	-	-	-	-	GO:0003824//catalytic activity;GO:0097159//organic cyclic compound binding;GO:0016818//hydrolase activity, acting on acid anhydrides, in phosphorus-containing anhydrides;GO:0001882//nucleoside binding;GO:0097367//carbohydrate derivative binding;GO:0001883//purine nucleoside binding;GO:0005488//binding;GO:0016817//hydrolase activity, acting on acid anhydrides;GO:0016462//pyrophosphatase activity;G…	-
LLNZ_RS04250	LLNZ_04250	0	1.93	0.32	3.52	6.39	4.48	11.8	13.19	12.6	0	5	1	10	19	8	30	29	45	1	terminase [Lactococcus lactis]	-	-	-	-	-	-	-
LLNZ_RS04255	LLNZ_04255	1.45	3.2	1.6	13.6	17.17	11.17	25.14	35.3	31.03	9	20	12	93	123	48	154	187	267	-	terminase [Lactococcus lactis]	-	-	-	-	-	-	-
LLNZ_RS04260	LLNZ_04260	1.58	2.88	1.86	10.9	10.52	8	16.85	26.44	22.27	12	22	17	91	92	42	126	171	234	6	phage portal protein [Lactococcus lactis]	-	-	-	-	-	-	-
LLNZ_RS04265	LLNZ_04270	0	0	0	1.57	0	0	1.75	2.02	1.24	0	0	0	2	0	0	2	2	2	-	hypothetical protein VN96_1900 [Lactococcus lactis subsp. cremoris] [Lactococcus lactis]	-	-	-	-	-	-	-
LLNZ_RS04270	LLNZ_04275	3.45	4.81	4.01	10.04	10.78	11.98	24.52	38.08	34.41	5	7	7	16	18	12	35	47	69	ysxB	ribosomal protein [Lactococcus lactis]	-	-	-	-	-	-	-
LLNZ_RS04275	LLNZ_04280	1.09	1.62	1.5	11.2	10.68	7.07	14.52	19.34	22.89	6	9	10	68	68	27	79	91	175	-	phage head morphogenesis protein [Lactococcus lactis]	-	-	-	-	-	-	-
LLNZ_RS04280	LLNZ_04285	71.21	74.52	64.95	77.28	73.74	85.57	82.84	79.54	81.7	190	200	209	227	227	158	218	181	302	-	hypothetical protein [Lactococcus garvieae]	-	-	-	-	-	-	-
LLNZ_RS04285	LLNZ_04295	1497.99	1537.88	1445.16	1561.5	1494.38	3549.97	1786.35	1546.24	1350.66	2055	2122	2391	2358	2365	3370	2417	1809	2567	-	Uncharacterised protein [Staphylococcus aureus]	-	-	-	-	-	-	-
LLNZ_RS04290	LLNZ_04300	11.74	13.25	12.37	62.57	63.55	35.32	101.04	133.98	119.13	37	42	47	217	231	77	314	360	520	-	phage scaffold protein [Lactococcus lactis]	-	-	-	-	-	-	-
LLNZ_RS04295	LLNZ_04305	9.07	7.43	10.47	52.51	63.2	34.44	89.25	131.58	112.58	51	42	71	325	410	134	495	631	877	orf44	phage head protein [Lactococcus lactis]	-	-	-	-	-	-	-
LLNZ_RS04300	LLNZ_04310	7.17	9.51	12.39	48.86	74.08	50.09	111.49	154.86	151.41	12	16	25	90	143	58	184	221	351	-	prophage protein [Lactococcus lactis subsp. lactis] [Lactococcus lactis]	-	-	-	-	-	-	-
LLNZ_RS04305	LLNZ_04315	10.12	5.03	10.72	40.34	51.65	24.37	94.61	100.85	101.44	18	9	23	79	106	30	166	153	250	-	prophage protein [Lactococcus lactis subsp. cremoris] [Lactococcus lactis]	-	-	-	-	-	-	-
LLNZ_RS04310	LLNZ_04320	6.16	7.93	7.81	38.2	53.42	22.52	82.32	102.86	110.41	17	22	26	116	170	43	224	242	422	-	phage protein, HK97 gp10 family [Lactococcus lactis]	-	-	-	-	-	-	-
LLNZ_RS04315	LLNZ_04325	2.74	3.82	5.45	26.4	38.02	21.39	50.03	59.14	47.09	5	7	12	53	80	27	90	92	119	-	prophage protein [Lactococcus lactis subsp. lactis] [Lactococcus lactis]	-	-	-	-	-	-	-
LLNZ_RS04320	LLNZ_04330	16.34	13.86	9.96	78.17	65.83	85.44	153.52	165.71	154.05	34	29	25	179	158	123	315	294	444	-	major tail protein [Lactococcus lactis]	-	-	-	-	-	-	-
LLNZ_RS04325	LLNZ_04335	5.81	3.37	5.22	22.43	18.05	22.39	49.09	66.43	46.13	12	7	13	51	43	32	100	117	132	-	prophage protein [Lactococcus lactis subsp. lactis] [Lactococcus lactis]	-	-	-	-	-	-	-
LLNZ_RS04330	LLNZ_04340	0.53	2.13	0.89	5.35	8.81	10.05	14.64	25.72	22.78	1	4	2	11	19	13	27	41	59	-	prophage protein [Lactococcus lactis subsp. lactis] [Lactococcus lactis]	-	-	-	-	-	-	-
LLNZ_RS04335	LLNZ_04345	2.75	3.07	2.91	15.88	16.88	15.72	28.58	38.97	36.48	65	73	83	413	460	257	666	785	1194	xkdO	tail protein [Lactococcus lactis]	-	-	-	-	-	-	-
LLNZ_RS04340	LLNZ_04350	1.09	1.08	3.61	16.79	13.2	9.43	23.7	49.73	36.89	2	2	8	34	28	12	43	78	94	-	prophage protein [Lactococcus lactis subsp. lactis] [Lactococcus lactis]	-	-	-	-	-	-	-
LLNZ_RS04345	LLNZ_04355	3.84	3.9	4.03	21.23	27.59	18.13	43.33	52.77	49.81	49	50	62	298	406	160	545	574	880	-	PblB-like tail protein [Lactococcus lactis]	-	-	-	-	-	-	-
LLNZ_RS04350	LLNZ_04365	5.59	4.77	7.07	25.41	29.9	19.44	46.32	70.91	54.71	42	36	64	210	259	101	343	454	569	-	Phage tail assembly [Lactococcus lactis subsp. lactis] [Lactococcus lactis]	-	-	-	-	-	-	-
LLNZ_RS04355	LLNZ_04370	7.8	7.11	7.55	25.4	27.06	32.89	60.66	58.72	61.49	12	11	14	43	48	35	92	77	131	-	Phage protein [Lactococcus lactis subsp. lactis] [Lactococcus lactis]	-	-	-	-	-	-	-
LLNZ_RS04360	LLNZ_04375	1.77	1.76	2.93	11.25	12.27	21.73	31.39	21.78	20.43	2	2	4	14	16	17	35	21	32	-	holin [Lactococcus lactis]	-	-	-	-	-	-	-
LLNZ_RS04365	LLNZ_04380	6.48	10.43	6.65	35.88	36.91	30.99	64.28	87.91	79.17	42	68	52	256	276	139	411	486	711	CPL9	1,4-beta-N-acetylmuramidase [Lactococcus lactis]	-	-	-	-	-	-	-
LLNZ_RS04370	LLNZ_04385	90.8	83.26	105.53	68.92	92.36	47.63	58.64	61.5	63.44	438	404	614	366	514	159	279	253	424	-	CAAX amino protease [Lactococcus lactis]	-	-	-	-	-	-	-
LLNZ_RS04375	-	0	0	0	0	0	0	0	0	0	0	0	0	0	0	0	0	0	0	-	prophage pi3 protein 04 [Lactococcus lactis subsp. lactis Il1403] [Lactococcus lactis]	-	-	-	-	-	-	-
LLNZ_RS04385	LLNZ_04390	65.86	56.13	63.58	38.04	51.79	48.95	62.96	63.44	55.69	140	120	163	89	127	72	132	115	164	-	prepeptide GarQ (plasmid) [Lactococcus garvieae]	-	-	-	-	-	-	-
LLNZ_RS04390	LLNZ_04395	47.47	36.21	37.21	27.18	27.06	16.92	34.29	35.08	30.04	73	56	69	46	48	18	52	46	64	-	bacteriocin immunity protein [Lactococcus lactis]	-	-	-	-	-	-	-
LLNZ_RS04395	LLNZ_04400	159.84	199.22	205.49	213.11	238.01	411.54	95.5	93.95	126.42	1159	1453	1797	1701	1991	2065	683	581	1270	yusP	MFS transporter [Lactococcus lactis]	-	-	-	-	-	-	-
LLNZ_RS04400	LLNZ_04405	132.67	125.8	116.06	143.35	126.15	163.43	85.92	105.19	93.86	454	433	479	540	498	387	290	307	445	ydfH	GntR family transcriptional regulator [Lactococcus lactis]	-	-	-	-	-	-	-
LLNZ_RS04405	LLNZ_04410	1.95	1.94	2.12	3.32	3.69	1.23	4.57	3.57	3.87	16	16	21	30	35	7	37	25	44	por	mannitol dehydrogenase [Lactococcus lactis]	Metabolism	Carbohydrate metabolism;Global and Overview	ko01100//Metabolic pathways;ko00040//Pentose and glucuronate interconversions	K00040	-	-	-
LLNZ_RS04410	LLNZ_04415	2.96	2.2	2.3	2.52	4.48	2.4	4.87	3.47	4.8	16	12	15	15	28	9	26	16	36	uxuA	mannonate dehydratase [Lactococcus lactis]	Metabolism	Global and Overview;Carbohydrate metabolism	ko01100//Metabolic pathways;ko00040//Pentose and glucuronate interconversions	K01686	-	GO:0003824//catalytic activity;GO:0016835//carbon-oxygen lyase activity;GO:0016836//hydro-lyase activity;GO:0016829//lyase activity	-
LLNZ_RS04415	LLNZ_04420	1.04	0.91	1.3	2.13	1.92	1.13	3.57	3.06	3.01	8	7	12	18	17	6	27	20	32	ynaJ	MFS transporter [Lactococcus lactis]	-	-	-	-	-	-	-
LLNZ_RS04425	LLNZ_04430	1.12	0.98	1.4	1.27	2.07	0.61	3.41	3.12	3.54	8	7	12	10	17	3	24	19	35	uxaC	uronate isomerase [Lactococcus lactis]	Metabolism	Global and Overview;Carbohydrate metabolism	ko01100//Metabolic pathways;ko00040//Pentose and glucuronate interconversions	K01812	-	-	-
LLNZ_RS04435	LLNZ_04445	0.93	1.23	1.54	2.53	3.76	1.79	6.6	2.91	3.58	3	4	6	9	14	4	21	8	16	kdgA	bifunctional 2-keto-4-hydroxyglutarate aldolase/2-keto-3-deoxy-6-phosphogluconate aldolase [Lactococcus lactis]	Metabolism	Global and Overview;Carbohydrate metabolism	ko01100//Metabolic pathways;ko01120//Microbial metabolism in diverse environments;ko01200//Carbon metabolism;ko00030//Pentose phosphate pathway;ko00630//Glyoxylate and dicarboxylate metabolism	K01625	-	-	-
LLNZ_RS04440	LLNZ_04450	1.54	0.82	1.87	3.63	2.58	1.19	4.16	3.37	3.4	15	8	22	39	29	8	40	28	46	ulaC	transcriptional antiterminator [Lactococcus lactis]	-	-	-	-	-	-	-
LLNZ_RS04445	LLNZ_04455	1.99	0	2.2	3.01	0.58	2.88	1.35	3.11	2.39	3	0	4	5	1	3	2	4	5	-	PTS lactose transporter subunit IIB [Lactococcus lactis]	Environmental Information Processing;Metabolism	Global and Overview;Membrane transport;Carbohydrate metabolism	ko01100//Metabolic pathways;ko01120//Microbial metabolism in diverse environments;ko02060//Phosphotransferase system (PTS);ko00053//Ascorbate and aldarate metabolism	K02822	-	-	-
LLNZ_RS04450	LLNZ_04460	3.27	2.4	3.18	5.94	4.68	3.08	9.79	5.66	6.15	23	17	27	46	38	15	68	34	60	ulaA	PTS ascorbate transporter subunit IIC [Lactococcus lactis]	Metabolism;Environmental Information Processing	Membrane transport;Global and Overview;Carbohydrate metabolism	ko01100//Metabolic pathways;ko01120//Microbial metabolism in diverse environments;ko02060//Phosphotransferase system (PTS);ko00053//Ascorbate and aldarate metabolism	K03475	-	-	-
LLNZ_RS04455	LLNZ_04465	1555.48	1260.07	1131.42	1058.28	979.51	1379.86	1377.06	1251.36	1093.12	15453	12591	13556	11573	11226	9486	13493	10602	15045	tkt	transketolase [Lactococcus lactis]	Metabolism	Global and Overview;Carbohydrate metabolism	ko01100//Metabolic pathways;ko01110//Biosynthesis of secondary metabolites;ko01130//Biosynthesis of antibiotics;ko01230//Biosynthesis of amino acids;ko01120//Microbial metabolism in diverse environments;ko01200//Carbon metabolism;ko00030//Pentose phosphate pathway	K00615	-	-	-
LLNZ_RS04460	LLNZ_04470	3.95	4.71	9.17	7.89	7.53	10.27	10.41	3.7	3.99	5	6	14	11	11	9	13	4	7	-	predicted membrane protein [Lactococcus lactis subsp. lactis] [Lactococcus lactis]	-	-	-	-	-	-	-
LLNZ_RS04465	LLNZ_04475	2672.49	2917.17	2877.47	2109.98	1704.65	3440.63	1643.1	1759.82	1955.13	11603	12739	15067	10084	8538	10337	7036	6516	11760	gla	aquaporin [Lactococcus lactis]	-	-	-	-	-	-	-
LLNZ_RS04470	LLNZ_04480	432.46	423.58	423.91	440.81	299.41	313.79	430.85	391.06	436.48	2360	2325	2790	2648	1885	1185	2319	1820	3300	asd	aspartate-semialdehyde dehydrogenase [Lactococcus lactis]	Metabolism	Biosynthesis of other secondary metabolites;Amino acid metabolism;Global and Overview	ko01100//Metabolic pathways;ko01110//Biosynthesis of secondary metabolites;ko01130//Biosynthesis of antibiotics;ko01230//Biosynthesis of amino acids;ko01120//Microbial metabolism in diverse environments;ko00270//Cysteine and methionine metabolism;ko00260//Glycine, serine and threonine metabolism;ko01210//2-Oxocarboxylic acid metabolism;ko00300//Lysine biosynthesis;ko00261//Monobactam biosynthesis	K00133	-	-	-
LLNZ_RS04475	LLNZ_04485	400.56	349.2	398.76	388.61	315.51	166.53	438.46	408.36	465.61	942	826	1131	1006	856	271	1017	819	1517	-	(di)nucleoside polyphosphate hydrolase [Lactococcus lactis]	-	-	-	-	-	-	-
LLNZ_RS04480	LLNZ_04490	507.98	426.08	486.33	530.06	428.23	373.35	534.51	501.49	601.66	1164	982	1344	1337	1132	592	1208	980	1910	-	(di)nucleoside polyphosphate hydrolase [Lactococcus lactis]	-	-	-	-	-	-	-
LLNZ_RS04485	LLNZ_04500	956.95	719.26	730.53	449.94	559.76	657.51	586.57	529.34	555.13	4299	3250	3958	2225	2901	2044	2599	2028	3455	dapA	4-hydroxy-tetrahydrodipicolinate synthase [Lactococcus lactis]	Metabolism	Amino acid metabolism;Biosynthesis of other secondary metabolites;Global and Overview	ko01100//Metabolic pathways;ko01110//Biosynthesis of secondary metabolites;ko01130//Biosynthesis of antibiotics;ko01230//Biosynthesis of amino acids;ko01120//Microbial metabolism in diverse environments;ko00300//Lysine biosynthesis;ko00261//Monobactam biosynthesis	K01714	-	-	-
LLNZ_RS04490	LLNZ_04505	146.88	132.78	131.12	88.51	84.97	125.82	112.59	134.04	108.59	496	451	534	329	331	294	375	386	508	sapB	methyltransferase [Lactococcus lactis]	-	-	-	-	GO:0031224//intrinsic component of membrane;GO:0016020//membrane;GO:0044425//membrane part	GO:0043167//ion binding;GO:0022804//active transmembrane transporter activity;GO:0032549//ribonucleoside binding;GO:0097367//carbohydrate derivative binding;GO:0043169//cation binding;GO:0019829//cation-transporting ATPase activity;GO:0016462//pyrophosphatase activity;GO:0022891//substrate-specific transmembrane transporter activity;GO:0016818//hydrolase activity, acting on acid anhydrides, in ph…	GO:0044699//single-organism process;GO:0006810//transport;GO:0006811//ion transport;GO:0030001//metal ion transport;GO:0051179//localization;GO:0000041//transition metal ion transport;GO:1902578//single-organism localization;GO:0051234//establishment of localization;GO:0044765//single-organism transport;GO:0006812//cation transport;GO:0006825//copper ion transport
LLNZ_RS04495	LLNZ_04510	617.22	662.16	585.66	593.54	644.39	502.3	523.09	635.47	618.51	5313	5733	6080	5624	6399	2992	4441	4665	7376	rnj2	ribonuclease J [Lactococcus lactis]	Genetic Information Processing	Folding, sorting and degradation	ko03018//RNA degradation	K12574	-	-	-
LLNZ_RS04500	LLNZ_04515	2.77	2.32	2.35	5.31	6.08	1.24	4.87	8.01	6.8	45	38	46	95	114	14	78	111	153	-	serine protease [Lactococcus lactis]	-	-	-	-	-	-	-
LLNZ_RS04505	LLNZ_04520	941.97	940.59	901.01	862.35	833.04	649.41	754.33	780.82	781.59	7370	7402	8502	7427	7519	3516	5821	5210	8472	ffh	signal recognition particle protein [Lactococcus lactis]	Environmental Information Processing;Genetic Information Processing	Folding, sorting and degradation;Membrane transport	ko03060//Protein export;ko03070//Bacterial secretion system	K03106	-	-	-
LLNZ_RS04510	LLNZ_04525	135.6	136.64	131.88	106.87	108.01	161	131.54	125.05	112.69	370	375	434	321	340	304	354	291	426	speG	GCN5 family N-acetyltransferase [Lactococcus lactis]	Metabolism	Amino acid metabolism;Global and Overview	ko01100//Metabolic pathways;ko00330//Arginine and proline metabolism	K00657	-	GO:0016747//transferase activity, transferring acyl groups other than amino-acyl groups;GO:0016740//transferase activity;GO:0016407//acetyltransferase activity;GO:0003824//catalytic activity;GO:0016746//transferase activity, transferring acyl groups	-
LLNZ_RS04515	LLNZ_04530	371.61	334.24	311.87	312.03	251.38	423.59	343.32	370.18	326.39	1070	968	1083	989	835	844	975	909	1302	fno	diguanylate cyclase [Lactococcus lactis]	-	-	-	-	-	-	-
LLNZ_RS04520	LLNZ_04535	36.54	32.7	34.49	24.77	22.17	47.52	20.52	22.41	20.9	130	117	148	97	91	117	72	68	103	HP_1331	azaleucine resistance protein AzlC [Lactococcus lactis]	-	-	-	-	-	-	-
LLNZ_RS04525	LLNZ_04540	1.83	5.45	27.25	16.59	15.3	2.64	3.09	15.7	33.38	3	9	54	30	29	3	5	22	76	-	branched-chain amino acid ABC transporter [Lactococcus lactis]	-	-	-	-	-	-	-
LLNZ_RS04530	LLNZ_04545	14.74	9.77	8.83	7.44	7.1	11.83	13.29	9.6	4.73	18	12	13	10	10	10	16	10	8	-	aromatic ring hydroxylating enzyme [Lactococcus lactis subsp. cremoris] [Lactococcus lactis]	-	-	-	-	-	-	-
LLNZ_RS04535	LLNZ_04550	38.76	40.57	33.84	39.43	35.85	12.03	56.05	50.73	51.92	284	299	299	318	303	61	405	317	527	-	histidine kinase [Lactococcus lactis]	-	-	-	-	-	-	-
LLNZ_RS04540	LLNZ_04555	69.76	65.71	75.5	82.5	91.24	47.4	67.5	76.06	87.46	285	270	372	371	430	134	272	265	495	proB	glutamate 5-kinase [Lactococcus lactis]	Metabolism	Amino acid metabolism;Biosynthesis of other secondary metabolites;Global and Overview	ko01100//Metabolic pathways;ko01130//Biosynthesis of antibiotics;ko01230//Biosynthesis of amino acids;ko00330//Arginine and proline metabolism;ko00332//Carbapenem biosynthesis	K00931	GO:0005622//intracellular;GO:0044464//cell part;GO:0044424//intracellular part;GO:0005623//cell	GO:0032550//purine ribonucleoside binding;GO:0036094//small molecule binding;GO:0032549//ribonucleoside binding;GO:0003824//catalytic activity;GO:0005488//binding;GO:0001882//nucleoside binding;GO:0016772//transferase activity, transferring phosphorus-containing groups;GO:0001883//purine nucleoside binding;GO:0097159//organic cyclic compound binding;GO:0016774//phosphotransferase activity, carbox…	GO:0043436//oxoacid metabolic process;GO:0044763//single-organism cellular process;GO:0006793//phosphorus metabolic process;GO:0008152//metabolic process;GO:0044711//single-organism biosynthetic process;GO:0046394//carboxylic acid biosynthetic process;GO:0071704//organic substance metabolic process;GO:1901360//organic cyclic compound metabolic process;GO:0044281//small molecule metabolic process;…
LLNZ_RS04545	LLNZ_04560	234.89	231.15	197.55	229.84	245.7	265.58	261.23	228.84	243.8	1466	1451	1487	1579	1769	1147	1608	1218	2108	proA	Gamma-glutamyl phosphate reductase [Lactococcus lactis subsp. cremoris MG1363] [Lactococcus lactis]	Metabolism	Global and Overview;Biosynthesis of other secondary metabolites;Amino acid metabolism	ko01100//Metabolic pathways;ko01110//Biosynthesis of secondary metabolites;ko01130//Biosynthesis of antibiotics;ko01230//Biosynthesis of amino acids;ko00330//Arginine and proline metabolism;ko00332//Carbapenem biosynthesis	K00147	GO:0044424//intracellular part;GO:0044464//cell part;GO:0005622//intracellular;GO:0005623//cell	GO:1901265//nucleoside phosphate binding;GO:0097159//organic cyclic compound binding;GO:0005488//binding;GO:0003824//catalytic activity;GO:0016491//oxidoreductase activity;GO:0000166//nucleotide binding;GO:1901363//heterocyclic compound binding;GO:0016903//oxidoreductase activity, acting on the aldehyde or oxo group of donors;GO:0036094//small molecule binding	GO:0006561//proline biosynthetic process;GO:0044699//single-organism process;GO:0008152//metabolic process;GO:0009058//biosynthetic process;GO:1901607//alpha-amino acid biosynthetic process;GO:0009064//glutamine family amino acid metabolic process;GO:0044237//cellular metabolic process;GO:1901564//organonitrogen compound metabolic process;GO:0044710//single-organism metabolic process;GO:0044249//…
LLNZ_RS04550	LLNZ_04565	99.93	100.43	89.51	84.88	86.44	151.93	107.26	90.75	103.74	461	466	498	431	460	485	488	357	663	czcD	cation transporter [Lactococcus lactis]	-	-	-	-	-	-	-
LLNZ_RS04555	LLNZ_04570	60.36	69.91	73.7	77.74	77.05	86.27	90.12	79.34	110.6	91	106	134	129	134	90	134	102	231	ziaR	transcriptional regulator [Lactococcus lactis]	-	-	-	-	-	-	-
LLNZ_RS04560	LLNZ_04575	9.39	4.81	6.37	10.86	7.9	16.05	11.83	7.01	9.86	33	17	27	42	32	39	41	21	48	-	putative membrane protein [Lactococcus lactis subsp. cremoris MG1363] [Lactococcus lactis]	-	-	-	-	-	-	-
LLNZ_RS04565	LLNZ_04580	709.09	614.02	574.36	2054.08	530.72	728.31	1241.14	1484.12	1781.22	1860	1620	1817	5931	1606	1322	3211	3320	6473	pyrR	phosphoribosyltransferase [Lactococcus lactis]	Metabolism	Nucleotide metabolism;Global and Overview	ko01100//Metabolic pathways;ko00240//Pyrimidine metabolism	K02825	-	-	-
LLNZ_RS04570	LLNZ_04585	735.83	612.83	592.13	2047.91	560.73	496.42	1245.09	1633.6	1910.9	4781	4005	4640	14647	4203	2232	7979	9052	17201	pyrP	uracil transporter [Lactococcus lactis]	-	-	-	-	-	-	-
LLNZ_RS04575	LLNZ_04590	938.06	841.66	812.29	2736.76	819.98	501.8	2056.17	2560.05	3093.47	4398	3969	4593	14124	4435	1628	9508	10236	20093	pyrB	aspartate carbamoyltransferase [Lactococcus lactis]	Metabolism	Amino acid metabolism;Nucleotide metabolism;Global and Overview	ko01100//Metabolic pathways;ko00240//Pyrimidine metabolism;ko00250//Alanine, aspartate and glutamate metabolism	K00609	-	-	-
LLNZ_RS04580	LLNZ_04595	1080.62	943.57	806.74	2900.79	850.14	906.92	2384.02	2768	3143.42	5832	5122	5251	17233	5293	3387	12690	12740	23503	carA	carbamoyl-phosphate synthase small chain [Lactococcus lactis]	Metabolism	Nucleotide metabolism;Global and Overview;Amino acid metabolism	ko01100//Metabolic pathways;ko00240//Pyrimidine metabolism;ko00250//Alanine, aspartate and glutamate metabolism	K01956	-	-	-
LLNZ_RS04585	LLNZ_04600	3.64	2.9	6.65	6.62	4.42	2.11	9.61	0.85	2.63	5	4	11	10	7	2	13	1	5	-	Glycoside hydrolase, family 25 [Lactococcus lactis subsp. cremoris UC509.9] [Lactococcus lactis]	-	-	-	-	-	GO:0003824//catalytic activity	-
LLNZ_RS04590	LLNZ_04605	27.72	17.23	21.34	26.98	33.9	42.21	22.59	19.74	18.94	56	35	52	60	79	59	45	34	53	-	Surface antigen [Lactococcus lactis subsp. cremoris] [Lactococcus lactis]	-	-	-	-	-	GO:0003824//catalytic activity	-
LLNZ_RS04595	LLNZ_04610	8.36	6.02	7.41	9.69	8.25	2.92	9.94	6.43	8.33	29	21	31	37	33	7	34	19	40	-	cell surface protein [Lactococcus lactis subsp. cremoris HP] [Lactococcus lactis]	-	-	-	-	-	-	-
LLNZ_RS04600	LLNZ_04620	10.51	5.22	10.35	10.14	14.8	15.19	15.98	5.39	9.01	16	8	19	17	26	16	24	7	19	-	30S ribosomal protein S15 [Lactococcus lactis]	-	-	-	-	-	-	-
LLNZ_RS04605	LLNZ_04625	10.44	9.29	10.58	10.4	9.4	6.28	7.69	9.29	8.98	13.69	12.25	16.73	15.02	14.23	5.7	9.95	10.39	16.31	-	transposase [Lactococcus lactis]	-	-	-	-	-	-	-
LLNZ_RS04610	LLNZ_04630	12.96	10.7	10.57	15.74	13.6	8.23	11.63	10.8	12.58	54.71	45.43	53.82	73.13	66.23	24.03	48.42	38.87	73.58	nisX1	transposase, IS981 [Lactococcus lactis subsp. cremoris] [Lactococcus lactis]	-	-	-	-	-	-	GO:0090304//nucleic acid metabolic process;GO:0006725//cellular aromatic compound metabolic process;GO:0044238//primary metabolic process;GO:0034641//cellular nitrogen compound metabolic process;GO:0006259//DNA metabolic process;GO:0044260//cellular macromolecule metabolic process;GO:0043170//macromolecule metabolic process;GO:1901360//organic cyclic compound metabolic process;GO:0006807//nitroge…
LLNZ_RS04620	LLNZ_04635	9.83	13.68	17.11	7.59	7.67	22.01	4.48	5.19	3.55	20	28	42	17	18	31	9	9	10	arsC	arsenate reductase (thioredoxin) [Lactococcus lactis]	-	-	-	-	-	-	-
LLNZ_RS04625	LLNZ_04640	19.5	20.57	20.5	20.52	25.76	11.68	7.47	11.71	9.95	82	87	104	95	125	34	31	42	58	ykuE	phosphohydrolase [Lactococcus lactis]	-	-	-	-	-	GO:0003824//catalytic activity	-
LLNZ_RS04630	LLNZ_04645	682.33	563.18	524.87	501.32	454.52	848.55	601.1	493.05	529.68	3127	2596	2901	2529	2403	2691	2717	1927	3363	SAOUHSC_02979	CHAP domain-containing protein [Lactococcus lactis]	-	-	-	-	-	-	-
LLNZ_RS04635	LLNZ_04650	18.64	13.08	18.18	11.95	21.86	13.47	18.9	14.79	17.81	34	24	40	24	46	17	34	23	45	-	neutral trehalase [Lactococcus lactis subsp. cremoris NZ9000] [Lactococcus lactis]	-	-	-	-	-	-	-
LLNZ_RS04640	LLNZ_04655	1576.65	2005.86	1978.05	2082.69	2684.99	7139.21	2221.91	1349.8	1876.11	1949	2494	2949	2834	3829	6107	2709	1423	3213	rpmE2	50S ribosomal protein L31 type B [Lactococcus lactis]	Genetic Information Processing	Translation	ko03010//Ribosome	K02909	-	-	-
LLNZ_RS04645	LLNZ_04660	339.54	371.48	401.17	361.91	372.29	202.55	264.08	264.99	286.74	906	997	1291	1063	1146	374	695	603	1060	ylbN	protein in cluster with ribosomal protein L32p Firmicutes subfamily [Lactococcus lactis subsp. cremoris] [Lactococcus lactis]	-	-	-	-	-	-	-
LLNZ_RS04650	LLNZ_04665	1128.26	1046.93	1036.46	734.61	773.89	1073.13	968.95	1175.15	883	3929	3667	4353	2816	3109	2586	3328	3490	4260	arlR	DNA-binding response regulator [Lactococcus lactis]	-	-	-	-	-	GO:0097159//organic cyclic compound binding;GO:1901363//heterocyclic compound binding;GO:0005488//binding;GO:0003676//nucleic acid binding	GO:0046483//heterocycle metabolic process;GO:0006807//nitrogen compound metabolic process;GO:0051716//cellular response to stimulus;GO:0034645//cellular macromolecule biosynthetic process;GO:0032774//RNA biosynthetic process;GO:0043170//macromolecule metabolic process;GO:0044699//single-organism process;GO:0065007//biological regulation;GO:0009058//biosynthetic process;GO:0010467//gene expression…
LLNZ_RS04655	LLNZ_04670	118.89	98.86	108.55	110.83	108.56	160.68	130.81	149.7	103.56	880	736	969	903	927	823	955	945	1062	arlS	sensor protein kinase kinA [Lactococcus lactis subsp. cremoris MG1363] [Lactococcus lactis]	-	-	-	-	GO:0031224//intrinsic component of membrane;GO:0044425//membrane part;GO:0016020//membrane	GO:0001882//nucleoside binding;GO:0003824//catalytic activity;GO:0097367//carbohydrate derivative binding;GO:0060089//molecular transducer activity;GO:0016740//transferase activity;GO:0001883//purine nucleoside binding;GO:0032549//ribonucleoside binding;GO:0005488//binding;GO:1901363//heterocyclic compound binding;GO:0036094//small molecule binding;GO:0016772//transferase activity, transferring p…	GO:0006796//phosphate-containing compound metabolic process;GO:0044237//cellular metabolic process;GO:0050789//regulation of biological process;GO:0023052//signaling;GO:0007165//signal transduction;GO:0044699//single-organism process;GO:0009987//cellular process;GO:0050794//regulation of cellular process;GO:0051716//cellular response to stimulus;GO:0007154//cell communication;GO:0008152//metaboli…
LLNZ_RS04660	LLNZ_04675	36.53	48.27	31.89	88.79	35.69	99.33	53.45	63.69	74.94	228	303	240	610	257	429	329	339	648	nrgA	ammonia permease [Lactococcus lactis]	-	-	-	-	-	-	-
LLNZ_RS04665	LLNZ_04680	38.99	37.02	48.73	106.25	45.9	190.88	89.08	98.25	107.1	67	64	101	201	91	227	151	144	255	glnB	nitrogen regulatory protein P-II [Lactococcus lactis]	Environmental Information Processing	Signal transduction	ko02020//Two-component system	K04751	-	-	GO:0006725//cellular aromatic compound metabolic process;GO:1901362//organic cyclic compound biosynthetic process;GO:0006139//nucleobase-containing compound metabolic process;GO:1901576//organic substance biosynthetic process;GO:0046483//heterocycle metabolic process;GO:0010467//gene expression;GO:0009987//cellular process;GO:0008152//metabolic process;GO:0032774//RNA biosynthetic process;GO:0071…
LLNZ_RS04670	LLNZ_04685	224.5	218.96	226.73	240.78	247	168.07	217.01	213.81	205.67	1523	1494	1855	1798	1933	789	1452	1237	1933	murD	UDP-N-acetylmuramoyl-L-alanine--D-glutamate ligase [Lactococcus lactis]	Metabolism	Global and Overview;Glycan biosynthesis and metabolism;Metabolism of other amino acids	ko01100//Metabolic pathways;ko00550//Peptidoglycan biosynthesis;ko00471//D-Glutamine and D-glutamate metabolism	K01925	-	-	-
LLNZ_RS04675	LLNZ_04690	172.14	210.38	226.61	220.17	254.42	78.46	193.13	223.13	214.66	929	1142	1475	1308	1584	293	1028	1027	1605	murG	undecaprenyldiphospho-muramoylpentapeptide beta-N- acetylglucosaminyltransferase [Lactococcus lactis]	Metabolism	Global and Overview;Glycan biosynthesis and metabolism	ko01100//Metabolic pathways;ko00550//Peptidoglycan biosynthesis	K02563	-	-	-
LLNZ_RS04680	LLNZ_04695	366.46	412.32	447.79	401.69	456.46	282.9	386.07	386.31	403.6	2149	2432	3167	2593	3088	1148	2233	1932	3279	divIB	cell division protein FtsQ [Lactococcus lactis]	-	-	-	-	-	-	-
LLNZ_RS04685	LLNZ_04700	546.27	529.86	475.18	501.9	504.9	679.55	412.13	390.86	442.84	3607	3519	3784	3648	3846	3105	2684	2201	4051	obg	GTPase ObgE [Lactococcus lactis]	-	-	-	-	-	-	-
LLNZ_RS04690	LLNZ_04705	37.24	43.97	65.62	48.63	49.43	58.86	37.76	46.4	47.88	32	38	68	46	49	35	32	34	57	-	UDP-N-acetylglucosamine 1-carboxyvinyltransferase [Lactococcus lactis subsp. cremoris TIFN7] [Lactococcus lactis]	-	-	-	-	-	GO:0003824//catalytic activity	-
LLNZ_RS04695	LLNZ_04710	41.25	47.25	44.88	36.58	26.32	38.63	32.12	29.8	37.64	125	144	164	122	92	81	96	77	158	-	sigma-E processing peptidase SpoIIGA [Lactococcus lactis subsp. cremoris] [Lactococcus lactis]	-	-	-	-	-	-	-
LLNZ_RS04710	LLNZ_04730	0	0.81	0	0.5	0.47	1.18	0.83	0	0.39	0	3	0	2	2	3	3	0	2	-	cell surface protein [Lactococcus lactis subsp. cremoris SK11] [Lactococcus lactis]	-	-	-	-	-	-	-
LLNZ_RS04715	LLNZ_04735	0	0.26	0.22	0	0.23	0	0	0	0	0	1	1	0	1	0	0	0	0	-	cell surface protein [Lactococcus lactis subsp. cremoris SK11] [Lactococcus lactis]	-	-	-	-	-	-	-
LLNZ_RS04720	LLNZ_04740	0.79	1.05	0	0.24	0.23	0	1.33	0.31	0.19	3	4	0	1	1	0	5	1	1	-	Cell surface protein [Lactococcus lactis subsp. cremoris GE214] [Lactococcus lactis]	-	-	-	-	-	-	-
LLNZ_RS04735	LLNZ_04760	0	0.63	0.53	1.16	0	1.84	0.65	0	0	0	1	1	2	0	2	1	0	0	-	transcriptional regulator [Lactococcus lactis]	-	-	-	-	-	GO:0005488//binding;GO:0003676//nucleic acid binding;GO:0003677//DNA binding;GO:0097159//organic cyclic compound binding;GO:1901363//heterocyclic compound binding	-
LLNZ_RS04740	LLNZ_04765	609.63	667.49	612.31	519.43	497.62	753.62	404.7	329.06	403.47	3189	3512	3863	2991	3003	2728	2088	1468	2924	queA	tRNA preQ1(34) S-adenosylmethionine ribosyltransferase-isomerase QueA [Lactococcus lactis]	-	-	-	-	-	-	-
LLNZ_RS04745	LLNZ_04770	5.94	3.05	4.75	2.79	2.84	5.33	2.91	3.36	3.55	29	15	28	15	16	18	14	14	24	abhd13	alpha/beta hydrolase [Lactococcus lactis]	-	-	-	-	-	GO:0003824//catalytic activity	-
LLNZ_RS04750	LLNZ_04775	193.1	198.41	202.29	186.91	205.39	138.51	166.72	222.8	174.48	687	710	868	732	843	341	585	676	860	nagB	glucosamine-6-phosphate deaminase [Lactococcus lactis]	Metabolism	Global and Overview;Carbohydrate metabolism	ko01100//Metabolic pathways;ko00520//Amino sugar and nucleotide sugar metabolism	K02564	-	-	-
LLNZ_RS04755	LLNZ_04780	973.3	1039.45	895.03	762.89	728.84	1231.74	687.58	644.28	653.42	5649	6068	6265	4874	4880	4947	3936	3189	5254	mvaS	hydroxymethylglutaryl-CoA synthase [Lactococcus lactis]	Metabolism	Global and Overview;Lipid metabolism;Carbohydrate metabolism;Metabolism of terpenoids and polyketides;Amino acid metabolism	ko01100//Metabolic pathways;ko01110//Biosynthesis of secondary metabolites;ko01130//Biosynthesis of antibiotics;ko00650//Butanoate metabolism;ko00900//Terpenoid backbone biosynthesis;ko00280//Valine, leucine and isoleucine degradation;ko00072//Synthesis and degradation of ketone bodies	K01641	-	-	-
LLNZ_RS04760	LLNZ_04785	429.95	459.22	432.2	516.5	560.78	727.02	400.17	348.18	417.82	2463	2646	2986	3257	3706	2882	2261	1701	3316	SE_2384	ThiL protein [Lactococcus lactis subsp. cremoris MG1363] [Lactococcus lactis]	Environmental Information Processing;Metabolism	Metabolism of terpenoids and polyketides;Carbohydrate metabolism;Amino acid metabolism;Signal transduction;Lipid metabolism;Xenobiotics biodegradation and metabolism;Global and Overview	ko01100//Metabolic pathways;ko01110//Biosynthesis of secondary metabolites;ko01130//Biosynthesis of antibiotics;ko01120//Microbial metabolism in diverse environments;ko01200//Carbon metabolism;ko00620//Pyruvate metabolism;ko02020//Two-component system;ko00650//Butanoate metabolism;ko00640//Propanoate metabolism;ko01212//Fatty acid metabolism;ko00900//Terpenoid backbone biosynthesis;ko00630//Glyox…	K00626	-	GO:0016408//C-acyltransferase activity;GO:0003988//acetyl-CoA C-acyltransferase activity;GO:0003824//catalytic activity;GO:0016746//transferase activity, transferring acyl groups;GO:0016740//transferase activity;GO:0016747//transferase activity, transferring acyl groups other than amino-acyl groups	-
LLNZ_RS04765	LLNZ_04790	165.27	185.17	178.39	197.06	196.98	97.73	169.69	155.37	172.53	1024	1154	1333	1344	1408	419	1037	821	1481	hmgA	hydroxymethylglutaryl-CoA reductase, degradative [Lactococcus lactis]	Metabolism	Global and Overview;Metabolism of terpenoids and polyketides	ko01110//Biosynthesis of secondary metabolites;ko01130//Biosynthesis of antibiotics;ko00900//Terpenoid backbone biosynthesis	K00054	-	GO:0048037//cofactor binding;GO:0016614//oxidoreductase activity, acting on CH-OH group of donors;GO:0003824//catalytic activity;GO:0005488//binding;GO:0016491//oxidoreductase activity	GO:0009987//cellular process;GO:0008152//metabolic process;GO:0006732//coenzyme metabolic process;GO:0044710//single-organism metabolic process;GO:0044237//cellular metabolic process;GO:0044699//single-organism process;GO:0051186//cofactor metabolic process
LLNZ_RS04770	LLNZ_04795	2223.29	2432.92	2009.08	2359.46	2411.86	6774.44	1674.01	1294.09	1582.17	3050	3357	3324	3563	3817	6431	2265	1514	3007	rpsP	30S ribosomal protein S16 [Lactococcus lactis]	Genetic Information Processing	Translation	ko03010//Ribosome	K02959	GO:1990904//ribonucleoprotein complex;GO:0044464//cell part;GO:0005623//cell;GO:0005622//intracellular;GO:0030529//intracellular ribonucleoprotein complex;GO:0044424//intracellular part;GO:0032991//macromolecular complex	-	GO:0008152//metabolic process;GO:0071704//organic substance metabolic process;GO:0010467//gene expression;GO:0043170//macromolecule metabolic process
LLNZ_RS04775	LLNZ_04800	247.92	309.97	224.13	390.19	309.06	669.82	196.72	162.37	225.04	299	376	326	518	430	559	234	167	376	lin1910	RNA-binding protein [Lactococcus lactis]	-	-	-	-	-	-	-
LLNZ_RS04780	LLNZ_04805	124.97	131.49	142.59	170.96	196.84	82.94	223.06	160.44	172.76	601	636	827	905	1092	276	1058	658	1151	hemH	ferrochelatase [Lactococcus lactis]	Metabolism	Metabolism of cofactors and vitamins;Global and Overview	ko01100//Metabolic pathways;ko01110//Biosynthesis of secondary metabolites;ko00860//Porphyrin and chlorophyll metabolism	K01772	-	-	-
LLNZ_RS04785	LLNZ_04810	256.83	239.64	254.06	283.87	322.89	242.63	366.34	276.94	276.06	1057	992	1261	1286	1533	691	1487	972	1574	Mgll	lysophospholipase [Lactococcus lactis]	Metabolism	Lipid metabolism	ko00564//Glycerophospholipid metabolism	K01048	-	-	-
LLNZ_RS04790	LLNZ_04815	82.53	118.86	115.76	80.93	104.3	51.83	74.29	85.92	79.62	214	310	362	231	312	93	190	190	286	rimM	ribosome maturation factor RimM [Lactococcus lactis]	-	-	-	-	-	-	-
LLNZ_RS04795	LLNZ_04820	238.86	221.79	251.72	187.83	207.98	110.55	170.04	186.93	176.08	893	834	1135	773	897	286	627	596	912	trmD	tRNA (guanine-N1)-methyltransferase [Lactococcus lactis subsp. cremoris MG1363] [Lactococcus lactis]	-	-	-	-	-	GO:0008173//RNA methyltransferase activity;GO:0016740//transferase activity;GO:0008175//tRNA methyltransferase activity;GO:0016423//tRNA (guanine) methyltransferase activity;GO:0008168//methyltransferase activity;GO:0016741//transferase activity, transferring one-carbon groups;GO:0003824//catalytic activity;GO:0009019//tRNA (guanine-N1-)-methyltransferase activity;GO:0008757//S-adenosylmethionine…	GO:0001510//RNA methylation;GO:0044237//cellular metabolic process;GO:0009451//RNA modification;GO:0071704//organic substance metabolic process;GO:0010467//gene expression;GO:0043414//macromolecule methylation;GO:0006807//nitrogen compound metabolic process;GO:0006139//nucleobase-containing compound metabolic process;GO:1901360//organic cyclic compound metabolic process;GO:0034470//ncRNA processi…
LLNZ_RS04800	LLNZ_04825	274.96	272.86	239.32	242.89	237.46	160.25	225.9	238.1	209.43	543	542	570	528	541	219	440	401	573	-	transposase [Lactococcus lactis]	-	-	-	-	-	GO:0005515//protein binding;GO:0005488//binding	GO:0071822//protein complex subunit organization;GO:0006461//protein complex assembly;GO:0009987//cellular process;GO:0070271//protein complex biogenesis;GO:0065003//macromolecular complex assembly;GO:0071840//cellular component organization or biogenesis;GO:0043933//macromolecular complex subunit organization;GO:0044085//cellular component biogenesis;GO:0022607//cellular component assembly;GO:00…
LLNZ_RS04805	LLNZ_04830	334.26	342.38	354.2	270.75	323.8	320.89	202.48	246.31	233.46	1421	1464	1816	1267	1588	944	849	893	1375	yqaC	DegV family protein [Lactococcus lactis subsp. cremoris NZ9000] [Lactococcus lactis]	-	-	-	-	-	-	-
LLNZ_RS04810	LLNZ_04835	211.2	189.01	169.22	151.92	108.17	139.2	206.15	168.38	178.5	831	748	803	658	491	379	800	565	973	dapB	4-hydroxy-tetrahydrodipicolinate reductase [Lactococcus lactis]	Metabolism	Global and Overview;Biosynthesis of other secondary metabolites;Amino acid metabolism	ko01100//Metabolic pathways;ko01110//Biosynthesis of secondary metabolites;ko01130//Biosynthesis of antibiotics;ko01230//Biosynthesis of amino acids;ko01120//Microbial metabolism in diverse environments;ko00300//Lysine biosynthesis;ko00261//Monobactam biosynthesis	K00215	-	GO:0043168//anion binding;GO:1901265//nucleoside phosphate binding;GO:0003824//catalytic activity;GO:0016627//oxidoreductase activity, acting on the CH-CH group of donors;GO:0016725//oxidoreductase activity, acting on CH or CH2 groups;GO:1901363//heterocyclic compound binding;GO:0043167//ion binding;GO:0097159//organic cyclic compound binding;GO:0016491//oxidoreductase activity;GO:0016628//oxidor…	GO:0019752//carboxylic acid metabolic process;GO:0044237//cellular metabolic process;GO:0044238//primary metabolic process;GO:1901564//organonitrogen compound metabolic process;GO:0071704//organic substance metabolic process;GO:0043436//oxoacid metabolic process;GO:0008652//cellular amino acid biosynthetic process;GO:0006553//lysine metabolic process;GO:0044283//small molecule biosynthetic proces…
LLNZ_RS04815	LLNZ_04840	419.26	376.76	339.74	287.66	207.45	472.94	441.44	393.21	393.36	1144	1034	1118	864	653	893	1188	915	1487	-	acetyltransferase [Lactococcus lactis]	-	-	-	-	-	GO:0003824//catalytic activity	-
LLNZ_RS04820	LLNZ_04845	158.51	164.3	169.37	167.18	155.09	117.74	171.39	161.55	163.48	963	1004	1241	1118	1087	495	1027	837	1376	cca	CCA-adding enzyme [Lactococcus lactis]	-	-	-	-	-	-	-
LLNZ_RS04825	LLNZ_04850	508.75	488.45	508.45	475.75	502.98	282.13	542.44	530.88	522.76	3643	3518	4391	3750	4155	1398	3831	3242	5186	pepDB	peptidase U34 [Lactococcus lactis]	-	-	-	-	-	-	-
LLNZ_RS04830	LLNZ_04855	239.65	259.23	224.46	279.71	287.5	653.29	202.16	155.11	239.13	625	680	706	803	865	1179	520	345	864	-	oligosaccharide repeat unit polymerase [Lactococcus lactis subsp. lactis] [Lactococcus lactis]	-	-	-	-	-	-	-
LLNZ_RS04835	LLNZ_04860	340.33	293.11	305.41	370.11	140.72	168.02	549.26	452.86	522.3	1847	1600	1999	2211	881	631	2940	2096	3927	ybdH	alcohol dehydrogenase [Lactococcus lactis]	-	-	-	-	-	-	-
LLNZ_RS04840	LLNZ_04865	266.59	241.82	247.51	292.97	113.37	134.14	395.29	366.16	390.27	1278	1166	1431	1546	627	445	1869	1497	2592	tfdT	LysR family transcriptional regulator [Lactococcus lactis subsp. cremoris TIFN1] [Lactococcus lactis]	-	-	-	-	-	GO:0001071//nucleic acid binding transcription factor activity	GO:0034645//cellular macromolecule biosynthetic process;GO:0097659//nucleic acid-templated transcription;GO:0008152//metabolic process;GO:0046483//heterocycle metabolic process;GO:1901362//organic cyclic compound biosynthetic process;GO:0010467//gene expression;GO:0016070//RNA metabolic process;GO:0071704//organic substance metabolic process;GO:0034654//nucleobase-containing compound biosynthetic…
LLNZ_RS04845	LLNZ_04870	133.94	158.22	172.59	175.47	169.18	62.22	149.17	171.52	160.98	1260	1497	1958	1817	1836	405	1384	1376	2098	yfmR	antibiotic ABC transporter ATP-binding protein [Lactococcus lactis]	-	-	-	-	-	-	-
LLNZ_RS04850	LLNZ_04875	5.44	17.3	9.92	19.76	13.2	3.14	6.62	12.75	7.85	5	16	11	20	14	2	6	10	10	-	hypothetical protein [Lactococcus lactis]	-	-	-	-	-	-	-
LLNZ_RS04855	LLNZ_04880	139.81	143.87	143.51	160.39	154.28	102.05	151.69	175.43	155.87	685	709	848	865	872	346	733	733	1058	dhdh	oxidoreductase [Lactococcus lactis]	-	-	-	-	-	-	-
LLNZ_RS04860	LLNZ_04885	867.75	977.07	857.31	557.75	501.88	907.02	600.55	714.41	593.83	2407	2726	2868	1703	1606	1741	1643	1690	2282	msrA1	peptide-methionine (S)-S-oxide reductase [Lactococcus lactis]	-	-	-	-	-	-	-
LLNZ_RS04865	LLNZ_04890	946.33	823.96	855.35	959.93	659.04	626.78	565.42	567.66	599.28	4451	3898	4852	4970	3576	2040	2623	2277	3905	pyrDA	dihydroorotate dehydrogenase [Lactococcus lactis]	Metabolism	Global and Overview;Nucleotide metabolism	ko01100//Metabolic pathways;ko00240//Pyrimidine metabolism	K00226	-	-	-
LLNZ_RS04870	LLNZ_04895	98.1	85.51	82.27	84.52	85.52	99.92	67.83	53.39	71.01	349	306	353	331	351	246	238	162	350	-	Predicted membrane protein [Lactococcus lactis subsp. cremoris SK11] [Lactococcus lactis]	-	-	-	-	-	-	-
LLNZ_RS04875	LLNZ_04900	149.62	142.89	138.12	105.79	113.72	185.33	139	135.69	120.23	203	195	226	158	178	174	186	157	226	-	bacteriocin immunity protein [Lactococcus lactis]	-	-	-	-	-	-	-
LLNZ_RS04880	LLNZ_04905	223.33	194.07	174.15	186.31	140.7	266.15	294.08	261.65	263.28	1175	1027	1105	1079	854	969	1526	1174	1919	adhB	Zn-dependent alcohol dehydrogenase [Lactococcus lactis]	Metabolism	Amino acid metabolism;Carbohydrate metabolism;Xenobiotics biodegradation and metabolism;Lipid metabolism;Global and Overview	ko01100//Metabolic pathways;ko01110//Biosynthesis of secondary metabolites;ko01130//Biosynthesis of antibiotics;ko01120//Microbial metabolism in diverse environments;ko00010//Glycolysis / Gluconeogenesis;ko00350//Tyrosine metabolism;ko00625//Chloroalkane and chloroalkene degradation;ko01220//Degradation of aromatic compounds;ko00071//Fatty acid degradation;ko00626//Naphthalene degradation	K00001	-	-	-
LLNZ_RS04885	LLNZ_04910	101.99	85.76	78.46	67.68	64.41	70.82	77.96	112.82	69.16	512	433	475	374	373	246	386	483	481	purR	LacI family transcriptional regulator [Lactococcus lactis]	-	-	-	-	-	GO:0001071//nucleic acid binding transcription factor activity	GO:0090304//nucleic acid metabolic process;GO:0008152//metabolic process;GO:0006351//transcription, DNA-templated;GO:0010467//gene expression;GO:0009059//macromolecule biosynthetic process;GO:0009987//cellular process;GO:0043170//macromolecule metabolic process;GO:0032774//RNA biosynthetic process;GO:1901576//organic substance biosynthetic process;GO:0034641//cellular nitrogen compound metabolic …
LLNZ_RS04890	LLNZ_04915	21.09	21.58	27.63	19.72	26.76	50.8	111.58	191.77	75.46	69	71	109	71	101	115	360	535	342	RPE	ribulose-phosphate 3-epimerase [Lactococcus lactis]	Metabolism	Carbohydrate metabolism;Global and Overview	ko01100//Metabolic pathways;ko01110//Biosynthesis of secondary metabolites;ko01130//Biosynthesis of antibiotics;ko01230//Biosynthesis of amino acids;ko01120//Microbial metabolism in diverse environments;ko01200//Carbon metabolism;ko00030//Pentose phosphate pathway;ko00040//Pentose and glucuronate interconversions	K01783	-	-	-
LLNZ_RS04895	LLNZ_04920	3.98	2.64	2.2	1.21	3.83	4.47	23.32	61.71	18.19	9	6	6	3	10	7	52	119	57	rpiB	ribose 5-phosphate isomerase B [Lactococcus lactis]	Metabolism	Carbohydrate metabolism;Global and Overview	ko01100//Metabolic pathways;ko01110//Biosynthesis of secondary metabolites;ko01130//Biosynthesis of antibiotics;ko01230//Biosynthesis of amino acids;ko01120//Microbial metabolism in diverse environments;ko01200//Carbon metabolism;ko00030//Pentose phosphate pathway;ko00051//Fructose and mannose metabolism	K01808	-	-	-
LLNZ_RS04905	LLNZ_04935	5.73	7.89	5.85	7.61	7.64	9.87	11.62	7.75	10.34	26	36	32	38	40	31	52	30	65	bglK	transcriptional regulator [Lactococcus lactis]	-	-	-	-	-	-	-
LLNZ_RS04910	LLNZ_04940	2.4	0.85	0.57	4.05	1.93	1.24	2.43	29.14	2.47	14	5	4	26	13	5	14	145	20	yobQ	AraC family transcriptional regulator [Lactococcus lactis]	-	-	-	-	-	GO:0003677//DNA binding;GO:0097159//organic cyclic compound binding;GO:0003676//nucleic acid binding;GO:1901363//heterocyclic compound binding;GO:0005488//binding;GO:0001071//nucleic acid binding transcription factor activity	GO:0006139//nucleobase-containing compound metabolic process;GO:0010467//gene expression;GO:0034645//cellular macromolecule biosynthetic process;GO:1901362//organic cyclic compound biosynthetic process;GO:0034641//cellular nitrogen compound metabolic process;GO:0044249//cellular biosynthetic process;GO:0044271//cellular nitrogen compound biosynthetic process;GO:0071704//organic substance metaboli…
LLNZ_RS04915	LLNZ_04945	2.2	1.17	0.73	2.4	1.78	0.64	2.83	47.15	4.34	15	8	6	18	14	3	19	274	41	licC	PTS sugar transporter subunit IID [Lactococcus lactis]	Environmental Information Processing	Membrane transport	ko02060//Phosphotransferase system (PTS)	K02761	GO:0031224//intrinsic component of membrane;GO:0044425//membrane part;GO:0016020//membrane	GO:0022891//substrate-specific transmembrane transporter activity;GO:0022857//transmembrane transporter activity;GO:0003824//catalytic activity;GO:0022892//substrate-specific transporter activity;GO:1901476//carbohydrate transporter activity;GO:0005215//transporter activity;GO:0015144//carbohydrate transmembrane transporter activity	GO:0044699//single-organism process;GO:0044765//single-organism transport;GO:0051234//establishment of localization;GO:0051179//localization;GO:0006818//hydrogen transport;GO:0008643//carbohydrate transport;GO:1902578//single-organism localization;GO:0006810//transport;GO:0071702//organic substance transport
LLNZ_RS04920	LLNZ_04950	441.36	451.29	392.67	421.4	390.39	741.2	329.79	301.13	280.79	1863	1916	1999	1958	1901	2165	1373	1084	1642	thyA	thymidylate synthase [Lactococcus lactis]	Metabolism	Metabolism of cofactors and vitamins;Nucleotide metabolism;Global and Overview	ko01100//Metabolic pathways;ko00240//Pyrimidine metabolism;ko00670//One carbon pool by folate	K00560	-	-	-
LLNZ_RS04930	LLNZ_04965	17.81	21.69	19.56	32.76	32.03	38.6	26.18	32.37	27.31	40	49	53	81	83	60	58	62	85	-	MarR family transcriptional regulator [Lactococcus lactis]	-	-	-	-	-	-	-
LLNZ_RS04935	LLNZ_04970	19.99	19.58	19.33	35.13	32.52	62.79	29.52	36.51	35.86	138	136	161	267	259	300	201	215	343	lmrB	MFS transporter [Lactococcus lactis]	-	-	-	-	-	-	-
LLNZ_RS04940	LLNZ_04975	18.5	25.22	21.04	19.45	20.16	18.33	20.63	23.24	23.08	70	96	96	81	88	48	77	75	121	lmo0432	oxidoreductase [Lactococcus lactis]	-	-	-	-	-	GO:0003824//catalytic activity	GO:0008152//metabolic process;GO:0044710//single-organism metabolic process;GO:0044699//single-organism process
LLNZ_RS04945	LLNZ_04980	28.58	23.06	25.94	30.87	27.58	15.59	32.81	25.29	30.36	53	43	58	63	59	20	60	40	78	-	DUF2255 domain-containing protein [Lactococcus lactis]	-	-	-	-	-	-	-
LLNZ_RS04950	LLNZ_04985	15.16	15.7	18.86	17.22	17.52	8.22	13.45	23.7	16.42	24	25	36	30	32	9	21	32	36	pcaC	4-carboxymuconolactone decarboxylase [Lactococcus lactis]	Metabolism	Xenobiotics biodegradation and metabolism;Global and Overview	ko01100//Metabolic pathways;ko01120//Microbial metabolism in diverse environments;ko01220//Degradation of aromatic compounds;ko00362//Benzoate degradation	K01607	-	-	-
LLNZ_RS04955	LLNZ_04990	14.89	17.5	12.91	18.45	18.78	13.69	23.33	19.05	18.57	22	26	23	30	32	14	34	24	38	-	antibiotic biosynthesis monooxygenase [Lactococcus lactis]	-	-	-	-	-	-	-
LLNZ_RS04960	LLNZ_04995	70.24	62.07	61.07	72.23	61.31	72.6	73.19	76.07	64.78	144	128	151	163	145	103	148	133	184	-	LytTR family transcriptional regulator [Lactococcus lactis]	-	-	-	-	-	-	-
LLNZ_RS04965	LLNZ_05000	5.04	8.9	7.66	10.93	19.17	12.13	400.7	74.83	34.55	18	32	33	43	79	30	1412	228	171	purC	phosphoribosylaminoimidazole-succinocarboxamide synthase [Lactococcus lactis subsp. cremoris MG1363] [Lactococcus lactis]	Metabolism	Nucleotide metabolism;Global and Overview	ko01100//Metabolic pathways;ko01110//Biosynthesis of secondary metabolites;ko01130//Biosynthesis of antibiotics;ko00230//Purine metabolism	K01923	-	GO:0005488//binding;GO:0036094//small molecule binding;GO:0016874//ligase activity;GO:0032549//ribonucleoside binding;GO:0097367//carbohydrate derivative binding;GO:0001883//purine nucleoside binding;GO:0003824//catalytic activity;GO:0016881//acid-amino acid ligase activity;GO:0097159//organic cyclic compound binding;GO:0016879//ligase activity, forming carbon-nitrogen bonds;GO:1901363//heterocyc…	GO:0044238//primary metabolic process;GO:1901293//nucleoside phosphate biosynthetic process;GO:0046040//IMP metabolic process;GO:0009127//purine nucleoside monophosphate biosynthetic process;GO:0009165//nucleotide biosynthetic process;GO:0034654//nucleobase-containing compound biosynthetic process;GO:1901135//carbohydrate derivative metabolic process;GO:0019693//ribose phosphate metabolic process…
LLNZ_RS04970	LLNZ_05005	2.24	3.71	11.74	12.19	15.51	7.54	491.95	102.25	37.12	3	5	19	18	24	7	651	117	69	purS	phosphoribosylformylglycinamidine synthase [Lactococcus lactis]	Metabolism	Global and Overview;Nucleotide metabolism	ko01100//Metabolic pathways;ko01110//Biosynthesis of secondary metabolites;ko01130//Biosynthesis of antibiotics;ko00230//Purine metabolism	K01952	-	-	-
LLNZ_RS04975	LLNZ_05010	4.97	4.07	4.85	10.09	15.96	10.13	443.83	102.11	36.28	17	14	20	38	63	24	1498	298	172	purQ	phosphoribosylformylglycinamidine synthase subunit PurQ [Lactococcus lactis]	Metabolism	Global and Overview;Nucleotide metabolism	ko01100//Metabolic pathways;ko01110//Biosynthesis of secondary metabolites;ko01130//Biosynthesis of antibiotics;ko00230//Purine metabolism	K01952	-	-	-
LLNZ_RS04980	LLNZ_05015	16.58	14.44	18.21	27.61	35.67	41.97	905.32	399.53	91.23	185	162	245	339	459	324	9961	3801	1410	purL	phosphoribosylformylglycinamidine synthase subunit PurL [Lactococcus lactis]	Metabolism	Nucleotide metabolism;Global and Overview	ko01100//Metabolic pathways;ko01110//Biosynthesis of secondary metabolites;ko01130//Biosynthesis of antibiotics;ko00230//Purine metabolism	K01952	-	-	-
LLNZ_RS04985	LLNZ_05020	29.05	31.61	39.05	67.75	68.73	130.46	1417.68	1074.83	202.1	222	243	360	570	606	690	10687	7006	2140	purF	phosphoribosylpyrophosphate amidotransferase [Lactococcus lactis]	Metabolism	Amino acid metabolism;Global and Overview;Nucleotide metabolism	ko01100//Metabolic pathways;ko01110//Biosynthesis of secondary metabolites;ko01130//Biosynthesis of antibiotics;ko00230//Purine metabolism;ko00250//Alanine, aspartate and glutamate metabolism	K00764	-	GO:0043167//ion binding;GO:0005488//binding;GO:0016740//transferase activity;GO:0003824//catalytic activity;GO:0043169//cation binding	GO:0019637//organophosphate metabolic process;GO:0006144//purine nucleobase metabolic process;GO:0072522//purine-containing compound biosynthetic process;GO:0009112//nucleobase metabolic process;GO:0018130//heterocycle biosynthetic process;GO:1901576//organic substance biosynthetic process;GO:0006796//phosphate-containing compound metabolic process;GO:0009156//ribonucleoside monophosphate biosynt…
LLNZ_RS04990	-	89.93	92.27	77.48	90.1	74.92	82.96	70.49	97.23	80.8	282	291	293	311	271	180	218	260	351	-	NADH dehydrogenase [Lactococcus lactis]	-	-	-	-	-	-	-
LLNZ_RS05005	-	8.39	3.98	3.13	4.41	3.88	4.25	5.74	5.65	3.43	13.91	6.63	6.25	8.05	7.42	4.88	9.39	7.99	7.87	nisX1	transposase IS904, partial [Lactococcus lactis subsp. cremoris TIFN7] [Lactococcus lactis]	-	-	-	-	-	-	-
LLNZ_RS05010	-	5.76	6.56	3.63	4.8	4.15	3.78	5.39	0.52	7.74	13.29	15.23	10.11	12.18	11.05	6.04	12.27	1.02	24.73	nisX1	Transposase for insertion sequence element IS904 [Lactococcus lactis subsp. cremoris A76] [Lactococcus lactis]	-	-	-	-	-	-	GO:0006807//nitrogen compound metabolic process;GO:0006725//cellular aromatic compound metabolic process;GO:0008152//metabolic process;GO:0046483//heterocycle metabolic process;GO:0034641//cellular nitrogen compound metabolic process;GO:0044237//cellular metabolic process;GO:0071704//organic substance metabolic process;GO:1901360//organic cyclic compound metabolic process;GO:0006139//nucleobase-c…
LLNZ_RS05025	LLNZ_05070	348.93	308.18	268.67	269.72	182.12	484.64	533.05	429.97	427.37	1415	1257	1314	1204	852	1360	2132	1487	2401	-	prophage pi3 protein 01 [Lactococcus lactis subsp. cremoris] [Lactococcus lactis]	-	-	-	-	-	-	-
LLNZ_RS05030	LLNZ_05075	1456.14	1495.36	1523.96	1233.9	1331.45	607.19	1165.59	2005.13	1489.99	19054	19681	24050	17773	20099	5498	15043	22376	27011	clpB	chaperone protein ClpB [Lactococcus lactis]	-	-	-	-	-	-	-
LLNZ_RS05035	LLNZ_05080	14.87	15.17	11.03	21.15	19.51	38.46	305.13	62.64	36.3	76	78	68	119	115	136	1538	273	257	purM	phosphoribosylformylglycinamide cyclo-ligase [Lactococcus lactis subsp. cremoris MG1363] [Lactococcus lactis]	Metabolism	Nucleotide metabolism;Global and Overview	ko01100//Metabolic pathways;ko01110//Biosynthesis of secondary metabolites;ko01130//Biosynthesis of antibiotics;ko00230//Purine metabolism	K01933	GO:0005623//cell;GO:0044464//cell part;GO:0005622//intracellular;GO:0044424//intracellular part	GO:0016882//cyclo-ligase activity;GO:1901363//heterocyclic compound binding;GO:0003824//catalytic activity;GO:0016879//ligase activity, forming carbon-nitrogen bonds;GO:0001883//purine nucleoside binding;GO:0097367//carbohydrate derivative binding;GO:0036094//small molecule binding;GO:0032550//purine ribonucleoside binding;GO:0016874//ligase activity;GO:0005488//binding;GO:0032549//ribonucleoside…	GO:0044238//primary metabolic process;GO:0046483//heterocycle metabolic process;GO:0044711//single-organism biosynthetic process;GO:0009168//purine ribonucleoside monophosphate biosynthetic process;GO:0009167//purine ribonucleoside monophosphate metabolic process;GO:0072522//purine-containing compound biosynthetic process;GO:0009127//purine nucleoside monophosphate biosynthetic process;GO:0090407…
LLNZ_RS05040	LLNZ_05085	14.86	13.69	12.02	17.78	19.48	40.33	399.13	128.79	47.62	41	38	40	54	62	77	1086	303	182	purN	phosphoribosylglycinamide formyltransferase [Lactococcus lactis]	Metabolism	Global and Overview;Nucleotide metabolism;Metabolism of cofactors and vitamins	ko01100//Metabolic pathways;ko01110//Biosynthesis of secondary metabolites;ko01130//Biosynthesis of antibiotics;ko00230//Purine metabolism;ko00670//One carbon pool by folate	K11175	-	-	-
LLNZ_RS05045	LLNZ_05090	53.87	31.36	31.22	94.24	102.9	75.14	179.14	111.26	119.25	432	253	302	832	952	417	1417	761	1325	ABCB9	ABC transporter ATP-binding protein [Lactococcus lactis]	Environmental Information Processing	Membrane transport	ko02010//ABC transporters	K06148	GO:0016020//membrane;GO:0031224//intrinsic component of membrane;GO:0044425//membrane part	GO:0003824//catalytic activity;GO:0017111//nucleoside-triphosphatase activity;GO:0016818//hydrolase activity, acting on acid anhydrides, in phosphorus-containing anhydrides;GO:0015405//P-P-bond-hydrolysis-driven transmembrane transporter activity;GO:1901363//heterocyclic compound binding;GO:0097367//carbohydrate derivative binding;GO:0001882//nucleoside binding;GO:0005488//binding;GO:0016462//pyr…	GO:0009166//nucleotide catabolic process;GO:1901564//organonitrogen compound metabolic process;GO:0071704//organic substance metabolic process;GO:0006807//nitrogen compound metabolic process;GO:0009117//nucleotide metabolic process;GO:0006753//nucleoside phosphate metabolic process;GO:0046483//heterocycle metabolic process;GO:1901136//carbohydrate derivative catabolic process;GO:0034655//nucleoba…
LLNZ_RS05055	LLNZ_05105	38.6	38.01	43.82	40.86	47.1	64.99	37.62	38.23	40.85	103	102	141	120	145	120	99	87	151	-	AcrR family transcriptional regulator [Lactococcus lactis]	-	-	-	-	-	-	-
LLNZ_RS05060	LLNZ_05110	3.07	4.19	4.77	3.13	4.49	2.77	3.89	3.15	3.74	16	22	30	18	27	10	20	14	27	CCR1	nucleoside-diphosphate sugar epimerase [Lactococcus lactis]	-	-	-	-	-	-	-
LLNZ_RS05065	LLNZ_05115	140.73	159.59	165.01	246.37	185.84	410.45	262.34	182.21	253.69	384	438	543	740	585	775	706	424	959	hpt	hypoxanthine phosphoribosyltransferase [Lactococcus lactis]	Metabolism	Nucleotide metabolism;Global and Overview	ko01100//Metabolic pathways;ko01110//Biosynthesis of secondary metabolites;ko00230//Purine metabolism	K00760	GO:0005623//cell;GO:0044424//intracellular part;GO:0005622//intracellular;GO:0044464//cell part	GO:0016763//transferase activity, transferring pentosyl groups;GO:0003824//catalytic activity;GO:0016740//transferase activity;GO:0016757//transferase activity, transferring glycosyl groups	GO:0018130//heterocycle biosynthetic process;GO:0044238//primary metabolic process;GO:0006725//cellular aromatic compound metabolic process;GO:1901564//organonitrogen compound metabolic process;GO:0044710//single-organism metabolic process;GO:0006139//nucleobase-containing compound metabolic process;GO:0009987//cellular process;GO:0044281//small molecule metabolic process;GO:0044763//single-organ…
LLNZ_RS05070	LLNZ_05120	32.72	33.42	30.42	42.26	50.19	31.4	738.26	169.5	81.46	256	263	287	364	453	170	5697	1131	883	purH	bifunctional phosphoribosylaminoimidazolecarboxamide formyltransferase/inosine monophosphate cyclohydrolase [Lactococcus lactis]	Metabolism	Global and Overview;Nucleotide metabolism;Metabolism of cofactors and vitamins	ko01100//Metabolic pathways;ko01110//Biosynthesis of secondary metabolites;ko01130//Biosynthesis of antibiotics;ko00230//Purine metabolism;ko00670//One carbon pool by folate	K00602	-	-	-
LLNZ_RS05075	LLNZ_05125	1180.81	1257.91	1094.32	968.36	782.85	1556.99	1021.07	807.11	806.1	4112	4406	4596	3712	3145	3752	3507	2397	3889	yjjG	noncanonical pyrimidine nucleotidase, YjjG family [Lactococcus lactis]	Metabolism	Xenobiotics biodegradation and metabolism;Global and Overview	ko01100//Metabolic pathways;ko01120//Microbial metabolism in diverse environments;ko00625//Chloroalkane and chloroalkene degradation;ko00361//Chlorocyclohexane and chlorobenzene degradation	K01560	-	-	-
LLNZ_RS05085	LLNZ_05140	107.91	121.8	134.22	134.07	116.38	188.51	105.87	87.83	98.51	340	386	510	465	423	411	329	236	430	tetR	TetR family transcriptional regulator [Lactococcus lactis]	-	-	-	-	-	-	-
LLNZ_RS05090	LLNZ_05145	11.83	14.62	13.92	15.97	22.58	14.09	359.94	65.97	33.46	74	92	105	110	163	61	2221	352	290	purD	phosphoribosylamine--glycine ligase [Lactococcus lactis]	Metabolism	Global and Overview;Nucleotide metabolism	ko01100//Metabolic pathways;ko01110//Biosynthesis of secondary metabolites;ko01130//Biosynthesis of antibiotics;ko00230//Purine metabolism	K01945	-	GO:0097159//organic cyclic compound binding;GO:0001883//purine nucleoside binding;GO:0046914//transition metal ion binding;GO:0032550//purine ribonucleoside binding;GO:0016874//ligase activity;GO:0036094//small molecule binding;GO:0005488//binding;GO:0043169//cation binding;GO:1901363//heterocyclic compound binding;GO:0003824//catalytic activity;GO:0097367//carbohydrate derivative binding;GO:0032…	GO:0009168//purine ribonucleoside monophosphate biosynthetic process;GO:1901135//carbohydrate derivative metabolic process;GO:0072521//purine-containing compound metabolic process;GO:0009259//ribonucleotide metabolic process;GO:0006164//purine nucleotide biosynthetic process;GO:0071704//organic substance metabolic process;GO:1901360//organic cyclic compound metabolic process;GO:0044711//single-or…
LLNZ_RS05095	LLNZ_05150	9.19	8.85	10.95	9.39	9.96	2.9	196.53	57.92	21.35	32	31	46	36	40	7	675	172	103	-	haloacid dehalogenase [Lactococcus lactis]	-	-	-	-	-	-	-
LLNZ_RS05100	LLNZ_05155	11.87	11.81	12.56	16.74	23.07	8.28	263.63	85.94	31.92	29	29	37	45	65	14	635	179	108	purE	5-(carboxyamino)imidazole ribonucleotide mutase [Lactococcus lactis]	Metabolism	Nucleotide metabolism;Global and Overview	ko01100//Metabolic pathways;ko01110//Biosynthesis of secondary metabolites;ko01130//Biosynthesis of antibiotics;ko00230//Purine metabolism	K01588	-	-	-
LLNZ_RS05105	LLNZ_05160	29.12	19.66	28.02	29.89	37.71	34.81	394.24	164.63	47.49	162	110	188	183	242	134	2163	781	366	purK	phosphoribosylaminoimidazole carboxylase ATPase subunit [Lactococcus lactis subsp. cremoris MG1363] [Lactococcus lactis]	Metabolism	Nucleotide metabolism;Global and Overview	ko01100//Metabolic pathways;ko01110//Biosynthesis of secondary metabolites;ko01130//Biosynthesis of antibiotics;ko00230//Purine metabolism	K01589	-	GO:1901363//heterocyclic compound binding;GO:0032550//purine ribonucleoside binding;GO:0097159//organic cyclic compound binding;GO:0016829//lyase activity;GO:0001883//purine nucleoside binding;GO:0043167//ion binding;GO:0005488//binding;GO:0001882//nucleoside binding;GO:0016831//carboxy-lyase activity;GO:0036094//small molecule binding;GO:0097367//carbohydrate derivative binding;GO:0043169//catio…	GO:0019693//ribose phosphate metabolic process;GO:0044237//cellular metabolic process;GO:0044271//cellular nitrogen compound biosynthetic process;GO:0009117//nucleotide metabolic process;GO:0009161//ribonucleoside monophosphate metabolic process;GO:0019637//organophosphate metabolic process;GO:0044763//single-organism cellular process;GO:1901362//organic cyclic compound biosynthetic process;GO:00…
LLNZ_RS05110	LLNZ_05165	68.45	71.22	75.74	104.93	101.59	121.59	71.55	68.84	81.54	323	338	431	545	553	397	333	277	533	rhaS	cupin [Lactococcus lactis]	-	-	-	-	-	GO:0003676//nucleic acid binding;GO:0001071//nucleic acid binding transcription factor activity;GO:0005488//binding;GO:0003677//DNA binding;GO:0097159//organic cyclic compound binding;GO:1901363//heterocyclic compound binding	GO:0009987//cellular process;GO:0006139//nucleobase-containing compound metabolic process;GO:0010467//gene expression;GO:1901360//organic cyclic compound metabolic process;GO:0043170//macromolecule metabolic process;GO:0019438//aromatic compound biosynthetic process;GO:0009059//macromolecule biosynthetic process;GO:0044238//primary metabolic process;GO:0044249//cellular biosynthetic process;GO:19…
LLNZ_RS05120	LLNZ_05175	37.99	40.09	34.16	34.51	35.97	57.01	34.96	33.24	33.96	130	138	141	130	142	135	118	97	161	tnp	transposase [Enterococcus faecium]	-	-	-	-	-	-	GO:0090304//nucleic acid metabolic process;GO:0006259//DNA metabolic process;GO:0034641//cellular nitrogen compound metabolic process;GO:0071704//organic substance metabolic process;GO:0009987//cellular process;GO:0006807//nitrogen compound metabolic process;GO:0006725//cellular aromatic compound metabolic process;GO:0044260//cellular macromolecule metabolic process;GO:0008152//metabolic process;…
LLNZ_RS05125	LLNZ_05180	0.29	0	0.48	0.26	0.25	0	0.29	0.34	0	1	0	2	1	1	0	1	1	0	gmuD	beta-glucosidase [Lactococcus lactis subsp. cremoris MG1363] [Lactococcus lactis]	Metabolism	Carbohydrate metabolism;Metabolism of other amino acids;Global and Overview	ko01100//Metabolic pathways;ko01110//Biosynthesis of secondary metabolites;ko00500//Starch and sucrose metabolism;ko00460//Cyanoamino acid metabolism	K05350	-	GO:0016798//hydrolase activity, acting on glycosyl bonds;GO:0003824//catalytic activity;GO:0015926//glucosidase activity;GO:0004553//hydrolase activity, hydrolyzing O-glycosyl compounds;GO:0016787//hydrolase activity	GO:0044238//primary metabolic process;GO:0008152//metabolic process
LLNZ_RS05130	LLNZ_05185	0.23	0	0.95	0.21	0.59	0.66	0	0.54	0.17	1	0	5	1	3	2	0	2	1	bglK	N-acetylmannosamine kinase [Lactococcus lactis]	-	-	-	-	-	-	-
LLNZ_RS05135	LLNZ_05190	2.27	0.23	1.13	1.65	0.98	2.3	1.38	0.8	1.97	10	1	6	8	5	7	6	3	12	scrK	fructokinase [Lactococcus lactis]	Metabolism	Global and Overview;Carbohydrate metabolism	ko01100//Metabolic pathways;ko00520//Amino sugar and nucleotide sugar metabolism;ko00500//Starch and sucrose metabolism;ko00051//Fructose and mannose metabolism	K00847	-	-	-
LLNZ_RS05140	LLNZ_05195	2887.48	2760.55	2534.15	2228.38	2553.28	3053.9	2094.36	1844.83	1978.76	22374	21515	23682	19007	22824	16375	16006	12191	21242	guaA	GMP synthase (glutamine-hydrolyzing) [Lactococcus lactis]	Metabolism	Global and Overview;Nucleotide metabolism	ko01100//Metabolic pathways;ko00230//Purine metabolism	K01951	-	-	-
LLNZ_RS05145	LLNZ_05200	0	0	0	0	0.19	0	0	0	1.29	0	0	0	0	1	0	0	0	8	yteP	sugar ABC transporter permease [Lactococcus lactis]	Environmental Information Processing	Membrane transport	ko02010//ABC transporters	K17319	-	-	-
LLNZ_RS05150	LLNZ_05205	0.23	0.69	0.57	0.21	0.6	0	0.47	0.54	0.17	1	3	3	1	3	0	2	2	1	lplC	sugar ABC transporter permease [Lactococcus lactis]	Environmental Information Processing	Membrane transport	ko02010//ABC transporters	K17320	-	-	-
LLNZ_RS05155	LLNZ_05210	0.61	0.48	0.71	0.11	1.48	0	0.49	0.71	0.97	5	4	7	1	14	0	4	5	11	-	sugar ABC transporter substrate-binding protein [Lactococcus lactis]	Environmental Information Processing	Membrane transport	ko02010//ABC transporters	K17318	-	-	-
LLNZ_RS05160	LLNZ_05215	0	0	0	0	0	0	0	0	0	0	0	0	0	0	0	0	0	0	-	membrane protein [Lactococcus lactis]	-	-	-	-	-	-	-
LLNZ_RS05165	LLNZ_05220	0	0	0	0	0	0	0	0	0	0	0	0	0	0	0	0	0	0	-	integral membrane protein [Lactococcus lactis subsp. cremoris NZ9000] [Lactococcus lactis]	-	-	-	-	-	-	-
LLNZ_RS05175	LLNZ_05230	16.73	16.34	17.22	18.08	15.75	25.84	10.67	11.33	14.16	116	114	144	138	126	124	73	67	136	mepA	MATE family efflux transporter [Lactococcus lactis]	-	-	-	-	-	-	-
LLNZ_RS05180	LLNZ_05235	1.54	0.66	2.55	1.8	1.9	0.63	0.89	2.32	2.85	7	3	14	9	10	2	4	9	18	corA	cationic transporter [Lactococcus lactis]	-	-	-	-	-	GO:0022890//inorganic cation transmembrane transporter activity;GO:0008324//cation transmembrane transporter activity;GO:0015075//ion transmembrane transporter activity;GO:0005215//transporter activity;GO:0022857//transmembrane transporter activity;GO:0022892//substrate-specific transporter activity;GO:0022891//substrate-specific transmembrane transporter activity	GO:0044699//single-organism process;GO:0009987//cellular process;GO:0006811//ion transport;GO:0051179//localization;GO:0044763//single-organism cellular process;GO:0051234//establishment of localization;GO:0044765//single-organism transport;GO:1902578//single-organism localization;GO:0006812//cation transport;GO:0006810//transport
LLNZ_RS05185	LLNZ_05240	139.3	138.02	139.86	124.4	130.2	269.78	123.94	126.12	107.73	294	293	356	289	317	394	258	227	315	-	MarR family transcriptional regulator [Lactococcus lactis]	-	-	-	-	-	-	-
LLNZ_RS05195	LLNZ_05255	153.06	139.74	119.7	108.17	111.7	128.07	120.73	95.95	117.15	563	517	531	438	474	326	438	301	597	SSP1627	oxidoreductase [Lactococcus lactis]	-	-	-	-	-	GO:0003824//catalytic activity	GO:0044710//single-organism metabolic process;GO:0044699//single-organism process;GO:0008152//metabolic process
LLNZ_RS05200	LLNZ_05260	74.57	83.69	72.83	91.43	79.31	172.55	68.65	63.3	69.34	163	184	192	220	200	261	148	118	210	HI_0186	MerR family transcriptional regulator [Lactococcus lactis]	-	-	-	-	-	-	-
LLNZ_RS05205	LLNZ_05265	46.17	61.94	49.98	66.37	72.46	83.55	56.35	54.13	60.01	206	278	269	326	373	258	248	206	371	ydeD	EamA family transporter [Lactococcus lactis]	-	-	-	-	-	-	-
LLNZ_RS05215	LLNZ_05280	692.65	646.72	582.42	370.44	361.05	854.56	472.88	471.52	479.18	1347	1265	1366	793	810	1150	907	782	1291	perR	transcriptional repressor [Lactococcus lactis]	-	-	-	-	-	GO:0001071//nucleic acid binding transcription factor activity	GO:0044237//cellular metabolic process;GO:0034654//nucleobase-containing compound biosynthetic process;GO:0006139//nucleobase-containing compound metabolic process;GO:1901362//organic cyclic compound biosynthetic process;GO:0010467//gene expression;GO:1901360//organic cyclic compound metabolic process;GO:0071704//organic substance metabolic process;GO:0097659//nucleic acid-templated transcription…
LLNZ_RS05220	LLNZ_05285	109.6	82.01	99.96	117.64	100.25	110.03	58.19	21.64	57.87	380	286	418	449	401	264	199	64	278	pcl1	membrane protein [Lactococcus lactis]	-	-	-	-	-	-	-
LLNZ_RS05225	LLNZ_05290	85.62	72.34	71.48	72.74	72.95	47.3	40.89	26.73	58.43	293	249	295	274	288	112	138	78	277	pcl1	membrane protein [Lactococcus lactis]	-	-	-	-	-	-	-
LLNZ_RS05230	LLNZ_05295	275.5	278.43	294.08	236.67	219.8	276.37	164.89	175.32	206.78	1030	1047	1326	974	948	715	608	559	1071	-	methylase [Lactococcus lactis]	-	-	-	-	-	-	-
LLNZ_RS05235	LLNZ_05300	34.59	45.22	47.54	37.88	39.02	15.06	31.23	37.78	40.7	73	96	121	88	95	22	65	68	119	ydgJ	transcriptional regulator [Lactococcus lactis]	-	-	-	-	GO:0005623//cell;GO:0044464//cell part	GO:0003824//catalytic activity;GO:0001071//nucleic acid binding transcription factor activity	GO:0044699//single-organism process;GO:0044271//cellular nitrogen compound biosynthetic process;GO:0034641//cellular nitrogen compound metabolic process;GO:0006807//nitrogen compound metabolic process;GO:0043170//macromolecule metabolic process;GO:0090304//nucleic acid metabolic process;GO:0009059//macromolecule biosynthetic process;GO:1901360//organic cyclic compound metabolic process;GO:0032774…
LLNZ_RS05240	LLNZ_05305	122.39	156.36	163.71	123.35	144.16	47.7	116.51	153.37	182.53	393	505	634	436	534	106	369	420	812	drgA	NAD(P)H nitroreductase [Lactococcus lactis subsp. cremoris TIFN3] [Lactococcus lactis]	-	-	-	-	GO:0005623//cell;GO:0044464//cell part	GO:0003824//catalytic activity;GO:0001071//nucleic acid binding transcription factor activity	GO:0018130//heterocycle biosynthetic process;GO:0043170//macromolecule metabolic process;GO:0032774//RNA biosynthetic process;GO:1901360//organic cyclic compound metabolic process;GO:0046483//heterocycle metabolic process;GO:0044271//cellular nitrogen compound biosynthetic process;GO:1901362//organic cyclic compound biosynthetic process;GO:0008152//metabolic process;GO:0044699//single-organism pr…
LLNZ_RS05245	LLNZ_05310	35.38	31.88	49.04	31.64	26.35	17.57	31.39	29.82	45.49	64	58	107	63	55	22	56	46	114	ypaA	membrane protein [Lactococcus lactis]	-	-	-	-	-	-	-
LLNZ_RS05250	LLNZ_05315	51.82	38.39	35.62	31.91	26.8	9.23	31.64	30.64	33.21	357	266	296	242	213	44	215	180	317	trpE	anthranilate synthase component I [Lactococcus lactis]	Metabolism	Amino acid metabolism;Global and Overview	ko01100//Metabolic pathways;ko01110//Biosynthesis of secondary metabolites;ko01130//Biosynthesis of antibiotics;ko01230//Biosynthesis of amino acids;ko00400//Phenylalanine, tyrosine and tryptophan biosynthesis	K01657	-	-	-
LLNZ_RS05255	LLNZ_05320	50.95	32.98	31.47	18.64	20.75	13.84	28.77	19.25	26.16	149	97	111	60	70	28	83	48	106	trpG	glutamine amidotransferase [Lactococcus lactis]	Metabolism	Global and Overview;Amino acid metabolism	ko01100//Metabolic pathways;ko01110//Biosynthesis of secondary metabolites;ko01130//Biosynthesis of antibiotics;ko01230//Biosynthesis of amino acids;ko00400//Phenylalanine, tyrosine and tryptophan biosynthesis	K01658	-	-	-
LLNZ_RS05260	LLNZ_05325	32.57	30.42	31.59	26.72	25.84	15.41	26.22	32.18	26.79	165	155	193	149	151	54	131	139	188	trpD	anthranilate phosphoribosyltransferase [Lactococcus lactis]	Metabolism	Amino acid metabolism;Global and Overview	ko01100//Metabolic pathways;ko01110//Biosynthesis of secondary metabolites;ko01130//Biosynthesis of antibiotics;ko01230//Biosynthesis of amino acids;ko00400//Phenylalanine, tyrosine and tryptophan biosynthesis	K00766	-	GO:0016757//transferase activity, transferring glycosyl groups;GO:0005488//binding;GO:0043167//ion binding;GO:0003824//catalytic activity;GO:0043169//cation binding;GO:0046872//metal ion binding;GO:0016740//transferase activity;GO:0016763//transferase activity, transferring pentosyl groups	GO:0008652//cellular amino acid biosynthetic process;GO:0044711//single-organism biosynthetic process;GO:0009987//cellular process;GO:1901564//organonitrogen compound metabolic process;GO:0006807//nitrogen compound metabolic process;GO:0044249//cellular biosynthetic process;GO:0008152//metabolic process;GO:0044237//cellular metabolic process;GO:0009058//biosynthetic process;GO:0044699//single-org…
LLNZ_RS05265	LLNZ_05335	3.98	5.28	7.15	4.82	5.75	0.96	4.71	6.22	4.31	6	8	13	8	10	1	7	8	9	-	DUF2806 domain-containing protein [Lactococcus lactis]	-	-	-	-	-	-	-
LLNZ_RS05275	LLNZ_05350	8.63	9.12	11.63	12.25	16.83	4.68	12.58	10.75	10.12	16	17	26	25	36	6	23	17	26	-	lactoylglutathione lyase [Lactococcus lactis]	-	-	-	-	-	-	-
LLNZ_RS05280	LLNZ_05355	12.02	11.45	12.45	14.33	9.55	1.81	12.18	13.5	12.83	48	46	60	63	44	5	48	46	71	trpC	indole-3-glycerol-phosphate synthase [Lactococcus lactis]	Metabolism	Amino acid metabolism;Global and Overview	ko01100//Metabolic pathways;ko01110//Biosynthesis of secondary metabolites;ko01130//Biosynthesis of antibiotics;ko01230//Biosynthesis of amino acids;ko00400//Phenylalanine, tyrosine and tryptophan biosynthesis	K01609	-	-	-
LLNZ_RS05285	LLNZ_05360	15.41	14.39	14.8	18.95	14.99	3.8	10.48	14.98	18.31	82	77	95	111	92	14	55	68	135	trpF	N-(5'-phosphoribosyl)anthranilate isomerase [Lactococcus lactis]	Metabolism	Global and Overview;Amino acid metabolism	ko01100//Metabolic pathways;ko01110//Biosynthesis of secondary metabolites;ko01130//Biosynthesis of antibiotics;ko01230//Biosynthesis of amino acids;ko00400//Phenylalanine, tyrosine and tryptophan biosynthesis	K01817	-	-	-
LLNZ_RS05290	LLNZ_05365	14.93	20.72	17.57	16.09	17.16	5.02	14.09	15.47	17.8	43	60	61	51	57	10	40	38	71	-	GNAT family acetyltransferase [Lactococcus lactis]	-	-	-	-	-	-	-
LLNZ_RS05295	LLNZ_05370	41.42	42.33	31.33	40.47	44.91	14.31	51.53	29.8	46.33	251	258	229	270	314	60	308	154	389	trpB	tryptophan synthase subunit beta [Lactococcus lactis]	Metabolism	Amino acid metabolism;Global and Overview	ko01100//Metabolic pathways;ko01110//Biosynthesis of secondary metabolites;ko01130//Biosynthesis of antibiotics;ko01230//Biosynthesis of amino acids;ko00260//Glycine, serine and threonine metabolism;ko00400//Phenylalanine, tyrosine and tryptophan biosynthesis	K01696	-	-	-
LLNZ_RS05300	LLNZ_05375	39.43	42.32	32.26	39.15	42.56	20	34.42	35.52	46.94	151	163	149	165	188	53	130	116	249	trpA	tryptophan synthase subunit alpha [Lactococcus lactis]	Metabolism	Global and Overview;Amino acid metabolism	ko01100//Metabolic pathways;ko01110//Biosynthesis of secondary metabolites;ko01130//Biosynthesis of antibiotics;ko01230//Biosynthesis of amino acids;ko00260//Glycine, serine and threonine metabolism;ko00400//Phenylalanine, tyrosine and tryptophan biosynthesis	K01695	-	-	-
LLNZ_RS05325	LLNZ_05405	0.62	0.41	0.52	1.04	0.27	0.6	1.16	1.22	0.45	6	4	6	11	3	4	11	10	6	bglP	PTS beta-glucoside transporter subunit EIIBCA [Lactococcus lactis]	Environmental Information Processing	Membrane transport	ko02060//Phosphotransferase system (PTS)	K02755	-	-	-
LLNZ_RS05330	LLNZ_05410	1.66	1.65	1.15	2.52	1.56	2.6	1.83	3.41	2.3	12	12	10	20	13	13	13	21	23	bglH	6-phospho-beta-glucosidase [Lactococcus lactis]	Metabolism	Carbohydrate metabolism	ko00010//Glycolysis / Gluconeogenesis	K01223	-	-	-
LLNZ_RS05335	LLNZ_05415	364.04	311.91	321.77	475.98	447.23	551.08	427.58	329.92	446.19	1136	979	1211	1635	1610	1190	1316	878	1929	mngR	GntR family transcriptional regulator [Lactococcus lactis]	-	-	-	-	-	-	-
LLNZ_RS05340	LLNZ_05420	351.51	359.33	386.36	344.88	381.36	130.63	399.91	493.57	439.26	2162	2223	2866	2335	2706	556	2426	2589	3743	opuAA	glycine/betaine ABC transporter ATP-binding protein [Lactococcus lactis]	Environmental Information Processing	Membrane transport	ko02010//ABC transporters	K02000	-	GO:0032550//purine ribonucleoside binding;GO:0001883//purine nucleoside binding;GO:0032549//ribonucleoside binding;GO:0001882//nucleoside binding;GO:0017111//nucleoside-triphosphatase activity;GO:0016787//hydrolase activity;GO:0005488//binding;GO:0097367//carbohydrate derivative binding;GO:0003824//catalytic activity;GO:0036094//small molecule binding;GO:0097159//organic cyclic compound binding;G…	GO:0072523//purine-containing compound catabolic process;GO:1901564//organonitrogen compound metabolic process;GO:1901565//organonitrogen compound catabolic process;GO:1901292//nucleoside phosphate catabolic process;GO:0019439//aromatic compound catabolic process;GO:1901135//carbohydrate derivative metabolic process;GO:1901360//organic cyclic compound metabolic process;GO:0071705//nitrogen compou…
LLNZ_RS05345	LLNZ_05425	398.81	415.7	416.44	361.25	417.93	200.57	460.48	520.08	475.05	3451	3618	4346	3441	4172	1201	3930	3838	5695	gbuB	glycine/betaine ABC transporter permease [Lactococcus lactis]	Environmental Information Processing	Membrane transport	ko02010//ABC transporters	K02001	-	-	-
LLNZ_RS05350	LLNZ_05430	46.55	45.12	40.53	28.54	30.26	269.08	117.99	66.87	66.36	40	39	42	27	30	160	100	49	79	-	DUF3042 domain-containing protein [Lactococcus lactis]	-	-	-	-	-	-	-
LLNZ_RS05355	LLNZ_05435	397.3	420.26	417.49	290.09	145.89	312.56	264.02	290.85	311.23	1126	1198	1427	905	477	613	738	703	1222	-	TetR family transcriptional regulator [Lactococcus lactis]	-	-	-	-	-	-	-
LLNZ_RS05365	LLNZ_05450	6.6	2.55	5.17	6.99	4.45	2.65	9.29	9.02	6.88	18	7	17	21	14	5	25	21	26	ybdM	chromosome partitioning protein ParB [Lactococcus lactis]	-	-	-	-	-	-	-
LLNZ_RS05370	LLNZ_05455	3.94	2.61	8.71	5.97	7.4	4.75	13.32	13.86	16.12	6	4	16	10	13	5	20	18	34	-	transcriptional regulator [Lactococcus lactis]	-	-	-	-	-	-	-
LLNZ_RS05375	LLNZ_05460	236.91	221.93	200.1	122.44	118.65	167.37	100.56	122.97	116.74	1125	1060	1146	640	650	550	471	498	768	SLC30A9	cation transporter [Lactococcus lactis]	-	-	-	-	-	-	-
LLNZ_RS05380	LLNZ_05465	46.99	57.71	65.31	52.73	47.92	33.28	42.97	64.82	52.2	102	126	171	126	120	50	92	120	157	psiE	phosphate-starvation-inducible protein PsiE [Lactococcus lactis]	-	-	-	-	GO:0044425//membrane part;GO:0031224//intrinsic component of membrane;GO:0016020//membrane	-	GO:0033554//cellular response to stress;GO:0009987//cellular process;GO:0050896//response to stimulus;GO:0042594//response to starvation;GO:0009605//response to external stimulus;GO:0031667//response to nutrient levels;GO:0044763//single-organism cellular process;GO:0051716//cellular response to stimulus;GO:0007154//cell communication;GO:0044699//single-organism process;GO:0031668//cellular respo…
LLNZ_RS05385	LLNZ_05470	316.98	209.88	224.67	332.52	269.15	352.21	381.41	253.36	315.51	1467	977	1254	1694	1437	1128	1741	1000	2023	coaA	type I pantothenate kinase [Lactococcus lactis]	Metabolism	Global and Overview;Metabolism of cofactors and vitamins	ko01100//Metabolic pathways;ko00770//Pantothenate and CoA biosynthesis	K00867	-	-	-
LLNZ_RS05390	LLNZ_05475	217.67	212.1	199.83	225.6	187.24	194.13	167.3	177.84	170.35	653	640	723	745	648	403	495	455	708	MJ0882	16S rRNA methyltransferase [Lactococcus lactis]	-	-	-	-	-	GO:0016741//transferase activity, transferring one-carbon groups;GO:0008173//RNA methyltransferase activity;GO:0008649//rRNA methyltransferase activity;GO:0008990//rRNA (guanine-N2-)-methyltransferase activity;GO:0008170//N-methyltransferase activity;GO:0008168//methyltransferase activity;GO:0016435//rRNA (guanine) methyltransferase activity;GO:0016740//transferase activity;GO:0008757//S-adenosyl…	GO:0044237//cellular metabolic process;GO:0071840//cellular component organization or biogenesis;GO:0044260//cellular macromolecule metabolic process;GO:0034660//ncRNA metabolic process;GO:0006139//nucleobase-containing compound metabolic process;GO:0034470//ncRNA processing;GO:0009451//RNA modification;GO:0008152//metabolic process;GO:0044238//primary metabolic process;GO:0034641//cellular nitro…
LLNZ_RS05395	LLNZ_05480	442.33	408.56	422.02	430.64	407.84	259.78	442.7	414	416.37	2874	2670	3307	3080	3057	1168	2837	2294	3748	pdp	pyrimidine-nucleoside phosphorylase [Lactococcus lactis]	Metabolism	Nucleotide metabolism;Global and Overview	ko01100//Metabolic pathways;ko00240//Pyrimidine metabolism	K00756	-	-	-
LLNZ_RS05400	LLNZ_05485	23.16	18.84	39.29	29.65	29.21	10.65	25.62	35.8	40.28	22	18	45	31	32	7	24	29	53	-	tandem five-TM protein [Lactococcus lactis subsp. lactis] [Lactococcus lactis]	-	-	-	-	-	-	-
LLNZ_RS05405	LLNZ_05490	382.4	403.76	426.33	416.38	446.21	285.84	362.76	398.76	400.6	1274	1353	1713	1527	1715	659	1192	1133	1849	deoC	2-deoxyribose-5-phosphate aldolase [Lactococcus lactis]	Metabolism	Carbohydrate metabolism	ko00030//Pentose phosphate pathway	K01619	-	-	-
LLNZ_RS05410	LLNZ_05495	265.84	264.31	287.61	281.53	275.21	237.82	236.68	268.38	250.73	525	525	685	612	627	325	461	452	686	cdd	cytidine deaminase [Lactococcus lactis subsp. cremoris HP] [Lactococcus lactis]	Metabolism	Nucleotide metabolism;Global and Overview	ko01100//Metabolic pathways;ko00240//Pyrimidine metabolism	K01489	-	-	-
LLNZ_RS05415	LLNZ_05500	1215.88	1132.96	1215.98	1135.21	1036.97	663.12	1298.5	876.82	995.84	6452	6047	7782	6631	6348	2435	6796	3968	7321	tcsA	BMP family ABC transporter substrate-binding protein [Lactococcus lactis]	-	-	-	-	-	-	-
LLNZ_RS05420	LLNZ_05505	462.93	500.78	481.5	447.87	393.49	781.09	399.26	408.36	435.19	1647	1792	2066	1754	1615	1923	1401	1239	2145	yvoA	GntR family transcriptional regulator [Lactococcus lactis]	-	-	-	-	-	-	-
LLNZ_RS05425	LLNZ_05510	45.13	49.35	47.52	97.16	85.66	124.55	169.74	79.9	125.4	100	110	127	237	219	191	371	151	385	-	TcsBorf2 [Lactococcus lactis subsp. cremoris MG1363] [Lactococcus lactis]	-	-	-	-	-	-	-
LLNZ_RS05430	LLNZ_05515	322.84	309.64	351.03	292.81	321.36	110.66	247.99	307.52	279.98	2521	2432	3306	2517	2895	598	1910	2048	3029	phoR	two-component sensor histidine kinase [Lactococcus lactis]	-	-	-	-	-	GO:0097367//carbohydrate derivative binding;GO:0032550//purine ribonucleoside binding;GO:0016740//transferase activity;GO:0001882//nucleoside binding;GO:0016772//transferase activity, transferring phosphorus-containing groups;GO:0001883//purine nucleoside binding;GO:0004672//protein kinase activity;GO:0032549//ribonucleoside binding;GO:1901363//heterocyclic compound binding;GO:0016773//phosphotra…	GO:0008152//metabolic process;GO:0043170//macromolecule metabolic process;GO:0044267//cellular protein metabolic process;GO:0019538//protein metabolic process;GO:0006468//protein phosphorylation;GO:0044237//cellular metabolic process;GO:0071704//organic substance metabolic process;GO:0016310//phosphorylation;GO:0006796//phosphate-containing compound metabolic process;GO:0007165//signal transducti…
LLNZ_RS05435	LLNZ_05520	186.13	176.15	187.75	188.16	173.47	135.5	147	165.08	150.71	665	633	809	740	715	335	518	503	746	phoP	DNA-binding response regulator [Lactococcus lactis]	-	-	-	-	-	-	-
LLNZ_RS05440	LLNZ_05525	54.49	50.64	37.32	54.88	48.77	62.48	44.44	25	33.35	92	86	76	102	95	73	74	36	78	LACR_1522	DNA-binding protein [Lactococcus lactis]	-	-	-	-	-	-	-
LLNZ_RS05445	LLNZ_05535	3.75	5.59	6.53	7.83	8.12	23.29	5.32	4.83	7.03	10	15	21	23	25	43	14	11	26	-	Cell wall surface anchor family protein [Lactococcus lactis subsp. cremoris] [Lactococcus lactis]	-	-	-	-	-	-	-
LLNZ_RS05450	LLNZ_05540	29.15	27.42	34.38	66.53	47.36	20.69	41.95	37.25	43.16	83.5	79	118.75	209.75	156.5	41	118.5	91	171.25	-	transcriptional regulator [Lactococcus lactis]	-	-	-	-	-	-	-
LLNZ_RS05455	LLNZ_05545	1.45	7.02	2.83	4.93	5.07	4.82	4.45	4.83	4.95	5.32	25.86	12.49	19.86	21.42	12.22	16.09	15.1	25.1	HI_1721	integrase [Lactococcus lactis]	-	-	-	-	-	-	-
LLNZ_RS05465	LLNZ_05555	56.3	30.67	40.26	39.61	34.47	62.2	37.08	44.26	52.88	224.93	123.23	193.98	174.19	158.88	171.95	146.11	150.79	292.65	nisX1	transposase [Lactococcus lactis]	-	-	-	-	-	-	GO:0090304//nucleic acid metabolic process;GO:0071704//organic substance metabolic process;GO:0006725//cellular aromatic compound metabolic process;GO:0044260//cellular macromolecule metabolic process;GO:0009987//cellular process;GO:0006139//nucleobase-containing compound metabolic process;GO:1901360//organic cyclic compound metabolic process;GO:0043170//macromolecule metabolic process;GO:0046483…
LLNZ_RS05470	LLNZ_05560	38.82	37.58	35.48	80.85	97.98	74.62	139.03	161.09	144.08	148.05	144.18	163.19	339.42	431.1	196.95	523	523.96	761.29	dnaA	transposase [Lactococcus lactis]	-	-	-	-	-	GO:1901363//heterocyclic compound binding;GO:0032550//purine ribonucleoside binding;GO:0097159//organic cyclic compound binding;GO:0016787//hydrolase activity;GO:0016462//pyrophosphatase activity;GO:0097367//carbohydrate derivative binding;GO:0032549//ribonucleoside binding;GO:0016817//hydrolase activity, acting on acid anhydrides;GO:0001883//purine nucleoside binding;GO:0001882//nucleoside bindi…	-
LLNZ_RS05475	LLNZ_05565	35.23	30.83	59.25	61.67	65.03	41.27	38.94	49.64	46.63	216.67	190.73	439.53	417.55	461.41	175.67	236.21	260.37	397.37	-	IS21 family transposase [Lactococcus lactis]	-	-	-	-	-	-	GO:0006725//cellular aromatic compound metabolic process;GO:0034641//cellular nitrogen compound metabolic process;GO:0008152//metabolic process;GO:0044238//primary metabolic process;GO:0009987//cellular process;GO:0006807//nitrogen compound metabolic process;GO:0090304//nucleic acid metabolic process;GO:0044260//cellular macromolecule metabolic process;GO:0043170//macromolecule metabolic process;…
LLNZ_RS05480	LLNZ_05570	24.88	29.75	33.18	27.84	50.31	13.02	27.78	37.62	30.71	69	83	111	85	161	25	76	89	118	p20	N-acetyltransferase [Lactococcus lactis]	-	-	-	-	-	-	-
LLNZ_RS05485	LLNZ_05575	102.56	75.31	80.36	114.11	106.03	124.41	102.08	86.61	105.61	218	161	206	267	260	183	214	157	311	Sfri_3691	glyoxalase [Lactococcus lactis]	-	-	-	-	-	GO:0003824//catalytic activity	GO:0044710//single-organism metabolic process;GO:0008152//metabolic process;GO:0044699//single-organism process
LLNZ_RS05490	LLNZ_05580	46.04	49.73	43.88	66.52	66.93	55	47.41	68.01	67.5	127	138	146	202	213	105	129	160	258	-	cell wall-associated protease precursor [Pediococcus acidilactici]	-	-	-	-	-	-	-
LLNZ_RS05495	LLNZ_05585	1.14	1.14	0.95	2.08	3.47	0	1.16	2.01	0	2	2	2	4	7	0	2	3	0	-	hypothetical protein [Lactococcus lactis]	-	-	-	-	-	-	-
LLNZ_RS05500	LLNZ_05590	1097.53	891.02	750.03	713.02	720.16	1754.3	1347.94	1305.43	981.06	2366	1932	1950	1692	1791	2617	2866	2400	2930	MJ0531	universal stress protein UspA [Lactococcus lactis]	-	-	-	-	-	-	GO:0050896//response to stimulus
LLNZ_RS05505	LLNZ_05595	258.59	307.96	299.71	233.9	207.59	339.57	166.43	205	172.86	460	551	643	458	426	418	292	311	426	ypaA	Predicted membrane protein [Lactococcus lactis subsp. cremoris SK11] [Lactococcus lactis]	-	-	-	-	-	-	-
LLNZ_RS05510	LLNZ_05600	4.74	6.02	7.42	9.8	10.27	8.37	9.34	5.25	7.03	18	23	34	41	45	22	35	17	37	fimC	pilus protein [Lactococcus lactis]	-	-	-	-	-	-	-
LLNZ_RS05520	LLNZ_05610	6.28	4.51	6.66	11.42	15.43	8.07	6.37	9.83	10.08	18	13	23	36	51	16	18	24	40	-	tandem five-TM protein [Lactococcus lactis subsp. lactis] [Lactococcus lactis]	-	-	-	-	-	-	-
LLNZ_RS05525	LLNZ_05615	176.53	182.86	159.32	163.6	187.71	202.02	141.46	134.99	158.09	644	671	701	657	790	510	509	420	799	HI_0882	Diacylglucosamine hydrolase like [Lactococcus lactis subsp. cremoris] [Lactococcus lactis]	-	-	-	-	-	-	-
LLNZ_RS05530	LLNZ_05620	1153.9	1096.67	1013.02	912.77	896.23	844.18	753.14	903.17	929.31	15273	14600	16171	13299	13685	7732	9832	10195	17041	yoaB	calcium-translocating P-type ATPase, PMCA-type [Lactococcus lactis]	-	-	-	-	-	-	-
LLNZ_RS05535	LLNZ_05625	48.33	59.67	50.55	62.27	60.51	114.58	56.05	43.71	54.26	153	190	193	217	221	251	175	118	238	lytG	N-acetylmuramidase [Lactococcus lactis]	-	-	-	-	-	-	-
LLNZ_RS05540	LLNZ_05630	1015.17	915.38	907.88	673.94	610.67	774.77	814.31	994.92	832.16	2418	2193	2608	1767	1678	1277	1913	2021	2746	gpo	glutathione peroxidase [Lactococcus lactis]	Metabolism	Metabolism of other amino acids;Lipid metabolism	ko00480//Glutathione metabolism;ko00590//Arachidonic acid metabolism	K00432	-	GO:0004601//peroxidase activity;GO:0016209//antioxidant activity;GO:0003824//catalytic activity;GO:0016491//oxidoreductase activity;GO:0016684//oxidoreductase activity, acting on peroxide as acceptor	GO:0006950//response to stress;GO:0008152//metabolic process;GO:0044710//single-organism metabolic process;GO:0044699//single-organism process;GO:0050896//response to stimulus
LLNZ_RS05545	LLNZ_05635	736.34	551.63	554.82	2295.08	482.52	888.3	1292.83	1375.97	1691.66	11822	8908	10743	40561	8937	9869	20472	18840	37627	carB	carbamoyl-phosphate synthase large chain [Lactococcus lactis]	Metabolism	Global and Overview;Nucleotide metabolism;Amino acid metabolism	ko01100//Metabolic pathways;ko00240//Pyrimidine metabolism;ko00250//Alanine, aspartate and glutamate metabolism	K01955	-	-	-
LLNZ_RS05550	LLNZ_05640	118.31	99.27	111.99	82.94	83.58	139.34	106.78	156.37	106.13	346	292	395	267	282	282	308	390	430	-	cell surface protein [Lactococcus lactis subsp. cremoris HP] [Lactococcus lactis]	-	-	-	-	-	-	-
LLNZ_RS05555	LLNZ_05645	6.36	4.52	2.26	6.6	1.58	5.25	8.29	3.2	3.94	7	5	3	8	2	4	9	3	6	-	Flagellar hook-length control protein FliK [Lactococcus lactis subsp. cremoris] [Lactococcus lactis]	-	-	-	-	-	-	-
LLNZ_RS05560	LLNZ_05650	24.66	18.12	17	23.86	23.93	16.27	47.15	43.37	33.95	184	136	153	196	206	84	347	276	351	-	cell surface protein [Lactococcus lactis subsp. cremoris KW2] [Lactococcus lactis]	-	-	-	-	-	-	-
LLNZ_RS05565	LLNZ_05655	26.93	17.32	19.54	23.39	21.46	10.3	52.8	47.6	41.73	136	88	119	130	125	36	263	205	292	-	cell surface protein [Lactococcus lactis]	-	-	-	-	-	-	GO:0044238//primary metabolic process;GO:0008152//metabolic process
LLNZ_RS05570	LLNZ_05660	218.72	156.26	139.73	222.59	154.37	185.67	475.64	369.29	282.54	366	263	282	410	298	215	785	527	655	-	cell surface protein [Lactococcus lactis subsp. cremoris KW2] [Lactococcus lactis]	-	-	-	-	-	-	-
LLNZ_RS05575	LLNZ_05665	167.2	139.56	132.66	201.1	174.65	150.43	411.6	436.69	284.42	673	565	644	891	811	419	1634	1499	1586	-	Extracellular protein [Lactococcus lactis subsp. cremoris] [Lactococcus lactis]	-	-	-	-	-	-	-
LLNZ_RS05580	LLNZ_05670	107.88	90.09	90.16	153.76	126.41	49.17	299.19	275.44	210.77	631	530	636	990	853	199	1726	1374	1708	-	cell surface protein [Lactococcus lactis]	-	-	-	-	-	-	-
LLNZ_RS05585	LLNZ_05675	12.83	11.4	4.75	31.99	20.59	21.7	58.12	41.29	36.26	47	42	21	129	87	55	210	129	184	glpF	glycerol transporter [Lactococcus lactis]	-	-	-	-	GO:0044425//membrane part;GO:0016020//membrane;GO:0031224//intrinsic component of membrane	-	GO:0051179//localization;GO:0051234//establishment of localization
LLNZ_RS05590	LLNZ_05680	31.02	16.17	15.16	64.84	38.92	29.71	108.17	79.26	64.54	246	129	145	566	356	163	846	536	709	GPD2	FAD-dependent oxidoreductase [Lactococcus lactis]	Metabolism	Global and Overview;Lipid metabolism	ko01110//Biosynthesis of secondary metabolites;ko00564//Glycerophospholipid metabolism	K00111	-	-	-
LLNZ_RS05595	LLNZ_05685	44.18	25.42	23.81	69.55	50.23	42.06	122.95	93.15	89.23	337	195	219	584	442	222	925	606	943	glpK	glycerol kinase [Lactococcus lactis]	Metabolism	Lipid metabolism;Global and Overview	ko01100//Metabolic pathways;ko00561//Glycerolipid metabolism	K00864	-	-	-
LLNZ_RS05600	LLNZ_05690	203.85	182.66	170.57	181.8	157.96	297.27	134.51	107.06	132.61	547	493	552	537	489	552	356	245	493	rluE	23S rRNA pseudouridine synthase E [Lactococcus lactis]	-	-	-	-	-	-	-
LLNZ_RS05605	LLNZ_05695	330.15	289.98	266.61	288.89	289.04	365.51	307.27	277.28	291.31	1304	1152	1270	1256	1317	999	1197	934	1594	ydjH	preprotein translocase, YajC subunit, yajC [Lactococcus lactis subsp. cremoris] [Lactococcus lactis]	-	-	-	-	-	-	-
LLNZ_RS05610	LLNZ_05700	104.51	100.81	92.82	111.26	104.97	53.42	102.99	115.46	99	605	587	648	709	701	214	588	570	794	ydjG	Primosomal protein N' (replication factor Y) - superfamily II helicase [Lactococcus lactis subsp. cremoris] [Lactococcus lactis]	-	-	-	-	-	-	-
LLNZ_RS05615	LLNZ_05705	540.03	510.46	512.17	447.63	421.29	706.37	470.79	500.77	443.73	3289	3127	3762	3001	2960	2977	2828	2601	3744	-	virion core protein [Lactococcus lactis]	-	-	-	-	-	-	-
LLNZ_RS05620	LLNZ_05710	33.09	37.11	38.08	37.75	52.07	72.68	10.64	15.9	25.57	227	256	315	285	412	345	72	93	243	lmrB	MFS transporter [Lactococcus lactis]	-	-	-	-	-	-	-
LLNZ_RS05625	LLNZ_05715	157.64	120.12	126.73	654.86	119.81	328.04	251.63	200.22	313.32	625	479	606	2858	548	900	984	677	1721	pyrK	dihydroorotate dehydrogenase [Lactococcus lactis]	Metabolism	Global and Overview;Nucleotide metabolism	ko01100//Metabolic pathways;ko00240//Pyrimidine metabolism	K02823	-	-	-
LLNZ_RS05630	LLNZ_05720	141.81	106.75	107.71	536.36	101.18	159.77	232.59	219.39	317.21	667	505	611	2777	549	520	1079	880	2067	pyrDB	dihydroorotate dehydrogenase [Lactococcus lactis]	Metabolism	Nucleotide metabolism;Global and Overview	ko01100//Metabolic pathways;ko00240//Pyrimidine metabolism	K17828	-	-	-
LLNZ_RS05635	LLNZ_05725	301.29	228.06	204.29	1009.25	223	377.4	575.63	520.29	701.92	1081	823	884	3986	923	937	2037	1592	3489	pyrF	orotidine 5'-phosphate decarboxylase [Lactococcus lactis]	Metabolism	Nucleotide metabolism;Global and Overview	ko01100//Metabolic pathways;ko00240//Pyrimidine metabolism	K01591	-	-	-
LLNZ_RS05640	LLNZ_05730	145.68	119.4	107.13	558.5	153.33	299.48	399.14	367.56	513.55	336	277	298	1418	408	478	908	723	1641	-	putative membrane protein [Lactococcus lactis subsp. cremoris MG1363] [Lactococcus lactis]	-	-	-	-	-	-	-
LLNZ_RS05645	LLNZ_05735	521.51	503.05	443.01	381.24	419.1	528.23	356.82	322.19	326.55	1879	1823	1925	1512	1742	1317	1268	990	1630	rsmG	ribosomal RNA small subunit methyltransferase G [Lactococcus lactis]	-	-	-	-	-	-	-
LLNZ_RS05650	LLNZ_05740	283.37	276.79	260.57	246.32	269.71	191.12	233.08	234.8	245.24	1367	1343	1516	1308	1501	638	1109	966	1639	hepT	heptaprenyl diphosphate synthase subunit II [Lactococcus lactis]	Metabolism	Global and Overview;Metabolism of terpenoids and polyketides	ko01110//Biosynthesis of secondary metabolites;ko00900//Terpenoid backbone biosynthesis	K00805	-	-	-
LLNZ_RS05655	LLNZ_05745	332.05	351.74	252.32	240.7	252.74	324.95	264.46	236.42	250.77	886	944	812	707	778	600	696	538	927	-	heptaprenyl diphosphate synthase subunit I [Lactococcus lactis]	Metabolism	Global and Overview;Metabolism of terpenoids and polyketides	ko01110//Biosynthesis of secondary metabolites;ko00900//Terpenoid backbone biosynthesis	K00805	-	-	-
LLNZ_RS05660	LLNZ_05750	295.09	291.93	262.07	268.07	259.17	319.3	265.07	227.05	273.2	605	602	648	605	613	453	536	397	776	-	protein export element [Lactococcus lactis]	-	-	-	-	-	-	-
LLNZ_RS05665	LLNZ_05755	1055.43	1038.83	1171.85	1094.3	1192.67	499.45	1175.48	1099.35	1100.04	4996	4946	6690	5702	6513	1636	5488	4438	7214	hasC2	UTP--glucose-1-phosphate uridylyltransferase [Lactococcus lactis]	Metabolism	Carbohydrate metabolism;Global and Overview	ko01100//Metabolic pathways;ko01130//Biosynthesis of antibiotics;ko00520//Amino sugar and nucleotide sugar metabolism;ko00500//Starch and sucrose metabolism;ko00052//Galactose metabolism;ko00040//Pentose and glucuronate interconversions	K00963	-	-	-
LLNZ_RS05670	LLNZ_05760	855.38	916	938.88	888.46	948	436.82	923.15	810.47	831.56	4423	4764	5855	5057	5655	1563	4708	3574	5957	gpsA	glycerol-3-phosphate dehydrogenase (NAD(P)(+)) [Lactococcus lactis]	Metabolism	Global and Overview;Lipid metabolism	ko01110//Biosynthesis of secondary metabolites;ko00564//Glycerophospholipid metabolism	K00057	-	-	-
LLNZ_RS05675	LLNZ_05765	316.12	299.46	355.28	268.15	259.71	249.51	258.73	464.09	356.24	996	949	1350	930	944	544	804	1247	1555	-	XpaC-like protein [Lactococcus lactis]	-	-	-	-	-	-	-
LLNZ_RS05680	LLNZ_05770	461.98	475.75	497.54	376.6	396.06	203.43	410.38	494	439.21	2737	2835	3555	2456	2707	834	2398	2496	3605	SSP1345	tellurite resistance protein TelA [Lactococcus lactis]	-	-	-	-	-	-	-
LLNZ_RS05685	LLNZ_05775	413.77	398.46	326.85	341.59	348.15	555.89	410.21	431.56	406.55	2389	2314	2276	2171	2319	2221	2336	2125	3252	manD	N-acetylglucosamine-6-phosphate deacetylase [Lactococcus lactis]	Metabolism	Carbohydrate metabolism;Global and Overview	ko01130//Biosynthesis of antibiotics;ko00520//Amino sugar and nucleotide sugar metabolism	K01443	-	-	-
LLNZ_RS05695	LLNZ_05780	3163.81	3626.7	4011.42	3338.23	3740.39	1819.37	2016.89	2778.25	2660.55	16264	18752	24870	18890	22182	6472	10226	12180	18948	pfkA	ATP-dependent 6-phosphofructokinase [Lactococcus lactis]	Metabolism;Genetic Information Processing	Global and Overview;Folding, sorting and degradation;Carbohydrate metabolism;Energy metabolism	ko01100//Metabolic pathways;ko01110//Biosynthesis of secondary metabolites;ko01130//Biosynthesis of antibiotics;ko01230//Biosynthesis of amino acids;ko01120//Microbial metabolism in diverse environments;ko01200//Carbon metabolism;ko00010//Glycolysis / Gluconeogenesis;ko00030//Pentose phosphate pathway;ko00051//Fructose and mannose metabolism;ko00680//Methane metabolism;ko03018//RNA degradation;ko…	K00850	-	-	-
LLNZ_RS05700	LLNZ_05785	5018.59	5226.35	5738.23	4501.03	4847.98	1802.85	2894.41	4263.94	3771.07	38055	39861	52477	37570	42409	9460	21647	27574	39616	pyk	pyruvate kinase [Lactococcus lactis]	Metabolism	Global and Overview;Nucleotide metabolism;Carbohydrate metabolism	ko01100//Metabolic pathways;ko01110//Biosynthesis of secondary metabolites;ko01130//Biosynthesis of antibiotics;ko01230//Biosynthesis of amino acids;ko01120//Microbial metabolism in diverse environments;ko01200//Carbon metabolism;ko00230//Purine metabolism;ko00010//Glycolysis / Gluconeogenesis;ko00620//Pyruvate metabolism	K00873	-	GO:0016301//kinase activity;GO:0005488//binding;GO:0043169//cation binding;GO:0031420//alkali metal ion binding;GO:0016740//transferase activity;GO:0046872//metal ion binding;GO:0043167//ion binding;GO:0003824//catalytic activity;GO:0016772//transferase activity, transferring phosphorus-containing groups	GO:0044237//cellular metabolic process;GO:0006796//phosphate-containing compound metabolic process;GO:0006091//generation of precursor metabolites and energy;GO:0009987//cellular process;GO:0006793//phosphorus metabolic process;GO:0008152//metabolic process
LLNZ_RS05705	LLNZ_05790	2486.11	2780.64	3022.74	2751.13	2858.61	2218.59	1551.01	2102.5	2190.18	12218	13745	17916	14883	16207	7545	7518	8812	14912	ldhA	lactate dehydrogenase [Lactococcus lactis subsp. lactis 1AA59] [Lactococcus lactis]	Metabolism	Amino acid metabolism;Carbohydrate metabolism;Global and Overview	ko01100//Metabolic pathways;ko01110//Biosynthesis of secondary metabolites;ko01130//Biosynthesis of antibiotics;ko01120//Microbial metabolism in diverse environments;ko00010//Glycolysis / Gluconeogenesis;ko00620//Pyruvate metabolism;ko00270//Cysteine and methionine metabolism;ko00640//Propanoate metabolism	K00016	-	-	-
LLNZ_RS05710	LLNZ_05795	1502.95	1346.8	1167.49	1292.4	1256.33	1654.03	1357.39	1000.65	1157.72	7205	6494	6750	6820	6948	5487	6418	4091	7689	yufQ	ABC transporter permease [Lactococcus lactis]	-	-	-	-	-	-	-
LLNZ_RS05715	LLNZ_05800	547.03	486.59	503.3	565.63	547.59	435.44	522.02	422.58	516.72	3010	2693	3340	3426	3476	1658	2833	1983	3939	yufP	ABC transporter permease [Lactococcus lactis]	-	-	-	-	-	-	-
LLNZ_RS05720	LLNZ_05805	1023.41	879.34	856.27	963.11	860.35	591.23	825.51	658.16	763.17	7822	6760	7893	8103	7586	3127	6223	4290	8081	yufO	heme ABC transporter ATP-binding protein [Lactococcus lactis]	-	-	-	-	-	-	-
LLNZ_RS05725	LLNZ_05810	105.35	108.14	118.5	134.48	160.87	54.27	108.05	124.39	114.77	432	446	586	607	761	154	437	435	652	rlmA	SAM-dependent methyltransferase [Lactococcus lactis]	-	-	-	-	-	-	-
LLNZ_RS05730	LLNZ_05815	117.34	114.22	127.69	137.9	173.88	71.94	134.76	132.13	132.23	957	937	1256	1238	1636	406	1084	919	1494	yloA	dihydroorotate dehydrogenase [Lactococcus lactis]	-	-	-	-	-	-	-
LLNZ_RS05735	LLNZ_05820	190.49	184.48	142.34	99.76	108.01	219.57	70.89	83.04	81.2	425	414	383	245	278	339	156	158	251	-	predicted flavin-nucleotide-binding protein structurally related to pyridoxine 5'-phosphate oxidase [Lactococcus lactis subsp. lactis] [Lactococcus lactis]	-	-	-	-	-	-	-
LLNZ_RS05745	LLNZ_05835	0.53	0.53	0.88	0	1.84	1.53	0	0.62	0.77	1	1	2	0	4	2	0	1	2	spxA	transcriptional regulator Spx [Lactococcus lactis]	-	-	-	-	-	-	-
LLNZ_RS05750	LLNZ_05840	482.35	455.33	407.86	311.32	348.13	482.97	185.87	211.73	229.92	2276	2161	2321	1617	1895	1577	865	852	1503	panE	2-dehydropantoate 2-reductase [Lactococcus lactis]	Metabolism	Global and Overview;Metabolism of cofactors and vitamins	ko01100//Metabolic pathways;ko01110//Biosynthesis of secondary metabolites;ko00770//Pantothenate and CoA biosynthesis	K00077	-	-	-
LLNZ_RS05755	LLNZ_05845	35.97	39.13	46.98	43.92	46.47	15.45	44.55	41.58	42	212	232	334	285	316	63	259	209	343	sbcD	exonuclease sbcCD subunit D [Lactococcus lactis]	-	-	-	-	-	-	-
LLNZ_RS05760	LLNZ_05850	55.75	59.71	74.33	54.33	62.66	24.17	62.57	56.24	59.13	880	948	1415	944	1141	264	974	757	1293	sbcC	nuclease SbcCD subunit C [Lactococcus lactis]	-	-	-	-	-	-	-
LLNZ_RS05765	LLNZ_05855	172.3	163.59	172.86	212.09	178.48	255.21	158.97	158.59	129.34	200	191	242	271	239	205	182	157	208	-	DUF4176 domain-containing protein [Lactococcus lactis]	-	-	-	-	-	-	-
LLNZ_RS05770	LLNZ_05860	1336.78	1463.81	1333.2	1066.36	788.34	1929	1233.51	1485.75	1276.82	2781	3063	3345	2442	1892	2777	2531	2636	3680	-	glyoxalase [Lactococcus lactis]	-	-	-	-	-	-	-
LLNZ_RS05775	LLNZ_05865	138.52	121.37	95.91	66.08	103.4	58	88.17	143.47	98.38	497	438	415	261	428	144	312	439	489	-	manganese ABC transporter ATP-binding protein [Lactococcus lactis]	Environmental Information Processing	Membrane transport	ko02010//ABC transporters	K11706	-	-	-
LLNZ_RS05780	LLNZ_05870	59.23	64.3	53.82	45.41	70.44	21.57	62.69	103.06	61.9	250	273	274	211	343	63	261	371	362	-	membrane protein [Lactococcus lactis]	Environmental Information Processing	Membrane transport	ko02010//ABC transporters	K11705	-	-	-
LLNZ_RS05785	LLNZ_05875	101.81	102.06	86.16	76.09	111.54	56.73	106.42	171.56	98.94	485	489	495	399	613	187	500	697	653	mtsA	metal ABC transporter substrate-binding protein [Lactococcus lactis]	Environmental Information Processing	Membrane transport	ko02010//ABC transporters	K11704	-	-	-
LLNZ_RS05790	LLNZ_05880	12.17	7.99	10.47	9.59	10.35	3.98	9.08	9.15	11.1	53	35	55	46	52	12	39	34	67	-	Chromosome partition protein smc [Lactococcus lactis subsp. cremoris] [Lactococcus lactis]	-	-	-	-	-	-	-
LLNZ_RS05795	LLNZ_05885	16.78	14.32	19.03	12.08	18.39	6.63	20.06	20.42	17.6	106	91	145	84	134	29	125	110	154	-	PRTRC system protein D [Lactococcus lactis subsp. cremoris] [Lactococcus lactis]	-	-	-	-	-	-	-
LLNZ_RS05800	LLNZ_05890	0	0	0	0.56	1.06	1.78	1.25	0	0	0	0	0	1	2	2	2	0	0	-	transcriptional regulator [Lactococcus lactis]	-	-	-	-	-	-	-
LLNZ_RS05805	LLNZ_05895	64.34	61.33	60.11	67.82	72.28	50.81	58.98	75.08	64.27	380.2	364.52	428.4	441.2	492.75	207.79	343.78	378.4	526.2	tra905	Transposase [Lactococcus lactis subsp. cremoris A76] [Lactococcus lactis]	-	-	-	-	-	GO:0003824//catalytic activity	GO:0090304//nucleic acid metabolic process;GO:0071704//organic substance metabolic process;GO:0044763//single-organism cellular process;GO:0044260//cellular macromolecule metabolic process;GO:0006259//DNA metabolic process;GO:0044237//cellular metabolic process;GO:0044699//single-organism process;GO:0009987//cellular process;GO:1901360//organic cyclic compound metabolic process;GO:0034641//cellul…
LLNZ_RS05810	LLNZ_05900	0.77	0.38	0.96	2.1	0.67	1.11	1.96	1.36	1.95	2	1	3	6	2	2	5	3	7	-	transcriptional regulator Rgg family [Lactococcus lactis subsp. cremoris] [Lactococcus lactis]	-	-	-	-	-	GO:0003677//DNA binding;GO:1901363//heterocyclic compound binding;GO:0003676//nucleic acid binding;GO:0005488//binding;GO:0097159//organic cyclic compound binding	-
LLNZ_RS05815	LLNZ_05905	0	7.43	8	11.24	13.8	4.41	6.79	12.93	1.84	0	31.55	40.73	52.22	67.2	12.87	28.28	46.54	10.77	nisX1	transposase [Lactococcus lactis]	-	-	-	-	-	-	GO:0008152//metabolic process;GO:0090304//nucleic acid metabolic process;GO:0006807//nitrogen compound metabolic process;GO:0044238//primary metabolic process;GO:0034641//cellular nitrogen compound metabolic process;GO:0046483//heterocycle metabolic process;GO:0071704//organic substance metabolic process;GO:0009987//cellular process;GO:0006725//cellular aromatic compound metabolic process;GO:0006…
LLNZ_RS05820	LLNZ_05910	10.44	9.29	10.58	10.4	9.4	6.28	7.69	9.29	8.98	13.69	12.25	16.73	15.02	14.23	5.7	9.95	10.39	16.31	-	transposase [Lactococcus lactis]	-	-	-	-	-	-	-
LLNZ_RS05825	LLNZ_05915	0.57	1.69	0	1.03	0.98	1.64	0	0.66	0.41	1	3	0	2	2	2	0	1	1	-	transcriptional activator, Rgg/GadR/MutR family, C- terminal domain protein [Lactococcus lactis subsp. cremoris] [Lactococcus lactis]	-	-	-	-	-	GO:0003676//nucleic acid binding;GO:0003677//DNA binding;GO:0005488//binding;GO:0097159//organic cyclic compound binding;GO:1901363//heterocyclic compound binding	-
LLNZ_RS05830	LLNZ_05920	0	0.61	0.51	0	0	0	0	0	0.44	0	1	1	0	0	0	0	0	1	-	transcriptional regulator [Lactococcus lactis]	-	-	-	-	-	-	-
LLNZ_RS05835	LLNZ_05925	2.69	3.83	2.42	2.86	2.53	1.35	2.84	3.42	4.55	23	33	25	27	25	8	24	25	54	-	prophage pi3 protein 01 [Lactococcus lactis subsp. cremoris] [Lactococcus lactis]	-	-	-	-	-	GO:0003824//catalytic activity	-
LLNZ_RS05840	LLNZ_05930	24.33	25.43	19.14	29.09	34.79	45.08	36.69	24.87	27.02	117	123	111	154	193	150	174	102	180	arcB	ornithine cyclodeaminase [Lactococcus lactis]	Metabolism	Amino acid metabolism;Global and Overview	ko01110//Biosynthesis of secondary metabolites;ko01130//Biosynthesis of antibiotics;ko01230//Biosynthesis of amino acids;ko00330//Arginine and proline metabolism	K01750	-	-	-
LLNZ_RS05845	LLNZ_05935	16.52	18.19	17.7	27.94	27.98	31.59	25.51	26.52	26.6	65	72	84	121	127	86	99	89	145	PA3578	isomerase [Lactococcus lactis]	-	-	-	-	-	-	-
LLNZ_RS05850	LLNZ_05940	62.39	56.85	72.4	54.76	72.15	25.03	48.26	62.26	47.07	443	406	620	428	591	123	338	377	463	ydeF	GntR family transcriptional regulator [Lactococcus lactis]	-	-	-	-	-	-	-
LLNZ_RS05855	LLNZ_05945	6.67	7.93	8.1	9.09	11.77	5.68	5.68	6.42	6.19	56	67	82	84	114	33	47	46	72	sraP	surface protein, partial [Lactococcus lactis subsp. cremoris MG1363] [Lactococcus lactis]	-	-	-	-	-	-	-
LLNZ_RS05860	LLNZ_05950	145.66	143.46	130.7	138.23	117.67	118.1	98.11	109.86	124.64	426	422	461	445	397	239	283	274	505	trpG	aminodeoxychorismate/anthranilate synthase component II [Lactococcus lactis]	Metabolism	Metabolism of cofactors and vitamins	ko00790//Folate biosynthesis	K01664	-	-	-
LLNZ_RS05865	LLNZ_05955	140.05	121.73	131.51	114.87	106.68	59.13	105.11	110.68	110.22	1328	1161	1504	1199	1167	388	983	895	1448	ADCS	aminodeoxychorismate synthase, component I [Lactococcus lactis]	Metabolism	Metabolism of cofactors and vitamins	ko00790//Folate biosynthesis	K03342	-	-	-
LLNZ_RS05870	LLNZ_05960	25.68	25.53	44.8	41.31	31.07	23.19	22.24	82.17	54.45	48	48	101	85	67	30	41	131	141	spxA	Spx-like protein [Lactococcus lactis]	-	-	-	-	-	-	-
LLNZ_RS05875	LLNZ_05965	96.15	99.83	101.93	106.15	80.18	190.84	85.77	105.61	102.35	158	165	202	192	152	217	139	148	233	-	glutaminase [Lactococcus lactis subsp. cremoris MG1363] [Lactococcus lactis]	-	-	-	-	-	-	GO:0006725//cellular aromatic compound metabolic process;GO:0034645//cellular macromolecule biosynthetic process;GO:0009889//regulation of biosynthetic process;GO:0080090//regulation of primary metabolic process;GO:0044260//cellular macromolecule metabolic process;GO:0006139//nucleobase-containing compound metabolic process;GO:0043170//macromolecule metabolic process;GO:0032774//RNA biosynthetic …
LLNZ_RS05885	LLNZ_05980	3.74	2.15	2.94	2.68	4.95	1.71	3.59	3.46	1.85	19	11	18	15	29	6	18	15	13	-	PF13020 domain protein [Streptococcus sp. SK140]	-	-	-	-	-	-	-
LLNZ_RS05890	LLNZ_05985	0	0.42	0	0	0.36	0	0.43	0.98	0.3	0	1	0	0	1	0	1	2	1	-	9-O-acetylesterase, partial [Lactococcus lactis]	-	-	-	-	-	-	-
LLNZ_RS05895	LLNZ_05990	0.15	0.15	0.12	0.4	0.25	0.42	0.45	0.17	0.42	1	1	1	3	2	2	3	1	4	Siae	Sialic acid-specific 9-O-acetylesterase [Lactococcus lactis subsp. cremoris GE214] [Lactococcus lactis]	-	-	-	-	-	-	-
LLNZ_RS05900	LLNZ_05995	0.91	1.06	0.38	0.41	0.26	0.66	0.93	0.36	0.55	6	7	3	3	2	3	6	2	5	-	sugar ABC transporter substrate-binding protein [Lactococcus lactis]	-	-	-	-	-	-	-
LLNZ_RS05905	LLNZ_06000	0	0	0	0.38	0.18	0	0	0	0.15	0	0	0	2	1	0	0	0	1	lacF	sugar ABC transporter permease [Lactococcus lactis]	-	-	-	-	-	-	-
LLNZ_RS05910	LLNZ_06005	0.47	0.23	0.39	0.42	1.01	0.34	0.47	0.27	0.84	2	1	2	2	5	1	2	1	5	araQ	ABC transporter permease [Lactococcus lactis]	-	-	-	-	-	-	-
LLNZ_RS05915	LLNZ_06010	0.22	0.66	1.1	1.21	0.96	0	0.45	0.78	0.64	1	3	6	6	5	0	2	3	4	xylA	endoglucanase [Lactococcus lactis]	-	-	-	-	-	-	-
LLNZ_RS05920	LLNZ_06015	0	0.32	0.79	0.58	1.38	0.46	0.97	0.37	0.23	0	1	3	2	5	1	3	1	1	pgdA	polysaccharide deacetylase [Lactococcus lactis]	-	-	-	-	-	-	-
LLNZ_RS05925	LLNZ_06020	2.09	1.98	1.65	3.62	4.84	6.92	2.93	3.39	2.95	21	20	20	40	56	48	29	29	41	aguA	alpha-glucuronidase [Lactococcus lactis]	-	-	-	-	-	GO:0016798//hydrolase activity, acting on glycosyl bonds;GO:0003824//catalytic activity;GO:0016787//hydrolase activity;GO:0004553//hydrolase activity, hydrolyzing O-glycosyl compounds	GO:0043170//macromolecule metabolic process;GO:0005976//polysaccharide metabolic process;GO:1901575//organic substance catabolic process;GO:0008152//metabolic process;GO:0044238//primary metabolic process;GO:0016052//carbohydrate catabolic process;GO:0000272//polysaccharide catabolic process;GO:0009057//macromolecule catabolic process;GO:0005975//carbohydrate metabolic process;GO:0009056//catabol…
LLNZ_RS05930	LLNZ_06025	11.98	12.94	13.08	12.97	11.08	7.49	12.73	15.26	12.39	104	113	137	124	111	45	109	113	149	-	metallophosphoesterase [Lactococcus lactis]	-	-	-	-	-	GO:0003824//catalytic activity	-
LLNZ_RS05935	LLNZ_06030	72.36	76.37	80.96	78	81.15	33.2	79.92	81.82	86.64	504	535	680	598	652	160	549	486	836	-	Xaa-Pro aminopeptidase [Lactococcus lactis]	-	-	-	-	-	GO:0003824//catalytic activity	GO:0044238//primary metabolic process;GO:0008152//metabolic process;GO:0071704//organic substance metabolic process;GO:0010467//gene expression;GO:0006508//proteolysis;GO:0019538//protein metabolic process;GO:0016485//protein processing;GO:0051604//protein maturation;GO:0043170//macromolecule metabolic process
LLNZ_RS05940	LLNZ_06035	43.61	40.25	47.86	43.42	51.39	21.13	50.31	50.53	56.74	167	155	221	183	227	56	190	165	301	glcR	DeoR family transcriptional regulator [Lactococcus lactis]	-	-	-	-	-	-	-
LLNZ_RS05945	LLNZ_06040	168.87	169.78	203.51	308.19	202.89	78.06	293.62	336.91	362.8	891	901	1295	1790	1235	285	1528	1516	2652	-	cell surface protein [Lactococcus lactis subsp. cremoris KW2] [Lactococcus lactis]	-	-	-	-	-	-	-
LLNZ_RS05950	LLNZ_06045	205.93	211.62	239.65	293.36	209.47	199.62	247.22	266.25	291.76	565	584	793	886	663	379	669	623	1109	-	N-acetyltransferase [Lactococcus lactis]	-	-	-	-	-	-	-
LLNZ_RS05955	LLNZ_06050	192.21	190.39	175.31	221.67	209.68	234.4	187.03	172.33	198.63	820	817	902	1041	1032	692	787	627	1174	rbgA	ribosome biogenesis GTPase YlqF [Lactococcus lactis]	-	-	-	-	GO:0005623//cell;GO:0044424//intracellular part;GO:0044464//cell part;GO:0005622//intracellular	GO:0001883//purine nucleoside binding;GO:0097367//carbohydrate derivative binding;GO:0036094//small molecule binding;GO:0097159//organic cyclic compound binding;GO:0032550//purine ribonucleoside binding;GO:0005488//binding;GO:1901363//heterocyclic compound binding;GO:0032549//ribonucleoside binding;GO:0001882//nucleoside binding	-
LLNZ_RS05960	LLNZ_06055	138.07	129.09	142.19	141.08	160.24	115.55	112.35	133.25	135.11	537	505	667	604	719	311	431	442	728	rnhB	ribonuclease HII, rnhB [Lactococcus lactis subsp. cremoris] [Lactococcus lactis]	Genetic Information Processing	Replication and repair	ko03030//DNA replication	K03470	-	-	-
LLNZ_RS05965	LLNZ_06060	11.97	9.76	9.93	23.71	49.61	46.72	13.11	17.97	13.83	50	41	50	109	239	135	54	64	80	rgg	XRE family transcriptional regulator [Lactococcus lactis]	-	-	-	-	-	-	-
LLNZ_RS05970	LLNZ_06065	23.95	24.47	20.3	108.57	87.39	65.81	94.08	120.69	110.87	182	187	186	908	766	346	705	782	1167	gadC	glutamate:gamma-aminobutyrate antiporter [Lactococcus lactis]	-	-	-	-	GO:0016020//membrane;GO:0031224//intrinsic component of membrane;GO:0044425//membrane part	GO:0005215//transporter activity;GO:0015291//secondary active transmembrane transporter activity;GO:0008514//organic anion transmembrane transporter activity;GO:0022857//transmembrane transporter activity;GO:0046943//carboxylic acid transmembrane transporter activity;GO:0022804//active transmembrane transporter activity;GO:0022891//substrate-specific transmembrane transporter activity;GO:0008509/…	GO:1902578//single-organism localization;GO:0046942//carboxylic acid transport;GO:0006810//transport;GO:0044699//single-organism process;GO:0015711//organic anion transport;GO:0051179//localization;GO:0071702//organic substance transport;GO:0006820//anion transport;GO:0044765//single-organism transport;GO:0006811//ion transport;GO:0015849//organic acid transport;GO:0051234//establishment of local…
LLNZ_RS05975	LLNZ_06070	114.34	95.04	101.88	223.24	189.12	102.43	230.86	253.33	241.97	805	673	865	1730	1536	499	1603	1521	2360	gadB	glutamate decarboxylase [Lactococcus lactis]	Metabolism	Metabolism of other amino acids;Carbohydrate metabolism;Amino acid metabolism;Global and Overview	ko01100//Metabolic pathways;ko01110//Biosynthesis of secondary metabolites;ko01120//Microbial metabolism in diverse environments;ko00250//Alanine, aspartate and glutamate metabolism;ko00650//Butanoate metabolism;ko00430//Taurine and hypotaurine metabolism	K01580	-	-	-
LLNZ_RS05980	LLNZ_06075	278.92	262.48	229.95	171.59	170.42	321.84	144.51	132.45	126.53	1047	991	1041	709	738	836	535	424	658	ykuT	potassium transporter KefA [Lactococcus lactis]	-	-	-	-	-	-	-
LLNZ_RS05985	LLNZ_06080	2003.26	2143.49	2015.07	1680.43	1180.53	2865.11	1955.16	1660.34	1769.06	10298	11083	12493	9509	7001	10192	9913	7279	12599	ilvE	branched chain amino acid aminotransferase [Lactococcus lactis]	Metabolism	Global and Overview;Metabolism of cofactors and vitamins;Amino acid metabolism	ko01100//Metabolic pathways;ko01110//Biosynthesis of secondary metabolites;ko01130//Biosynthesis of antibiotics;ko01230//Biosynthesis of amino acids;ko00270//Cysteine and methionine metabolism;ko01210//2-Oxocarboxylic acid metabolism;ko00770//Pantothenate and CoA biosynthesis;ko00290//Valine, leucine and isoleucine biosynthesis;ko00280//Valine, leucine and isoleucine degradation	K00826	-	-	-
LLNZ_RS05990	LLNZ_06085	9.1	6.79	8.09	6.79	6.76	7.99	14.18	9.91	8.21	28	21	30	23	24	17	43	26	35	lacA	acetyltransferase [Lactococcus lactis]	Metabolism	Xenobiotics biodegradation and metabolism;Amino acid metabolism	ko00350//Tyrosine metabolism;ko00627//Aminobenzoate degradation	K00680	-	-	-
LLNZ_RS05995	LLNZ_06090	165.57	158.99	164.78	203.51	68.88	79.45	379.21	321.67	354.7	3719	3592	4464	5032	1785	1235	8401	6162	11038	gltA	glutamate synthase subunit alpha [Lactococcus lactis]	Metabolism	Global and Overview;Energy metabolism;Amino acid metabolism	ko01100//Metabolic pathways;ko01110//Biosynthesis of secondary metabolites;ko01130//Biosynthesis of antibiotics;ko01230//Biosynthesis of amino acids;ko01120//Microbial metabolism in diverse environments;ko00250//Alanine, aspartate and glutamate metabolism;ko00910//Nitrogen metabolism	K00265	-	-	-
LLNZ_RS06000	LLNZ_06095	265.34	217.5	219.89	224.85	110.93	167.16	529.5	450	462.85	1920	1583	1919	1791	926	837	3779	2777	4640	gltB	glutamate synthase [Lactococcus lactis]	Metabolism	Energy metabolism;Amino acid metabolism;Global and Overview	ko01100//Metabolic pathways;ko01110//Biosynthesis of secondary metabolites;ko01130//Biosynthesis of antibiotics;ko01230//Biosynthesis of amino acids;ko01120//Microbial metabolism in diverse environments;ko00250//Alanine, aspartate and glutamate metabolism;ko00910//Nitrogen metabolism	K00266	-	-	-
LLNZ_RS06005	LLNZ_06100	976.85	926.76	877.28	763.74	659.89	415.62	829.17	794.67	822.98	6185	5902	6699	5323	4820	1821	5178	4291	7219	tabA	diaminopimelate decarboxylase [Lactococcus lactis]	Metabolism	Amino acid metabolism;Global and Overview	ko01100//Metabolic pathways;ko01110//Biosynthesis of secondary metabolites;ko01130//Biosynthesis of antibiotics;ko01230//Biosynthesis of amino acids;ko01120//Microbial metabolism in diverse environments;ko00300//Lysine biosynthesis	K01586	-	-	-
LLNZ_RS06010	LLNZ_06105	541.45	629	609.83	740.46	792.79	1968.72	584.29	439.47	559.01	653	763	887	983	1103	1643	695	452	934	ynbE	UPF0154 protein llmg_1186 [Lactococcus lactis subsp. lactis A12] [Lactococcus lactis]	-	-	-	-	GO:0031224//intrinsic component of membrane;GO:0044425//membrane part;GO:0016020//membrane	-	-
LLNZ_RS06015	LLNZ_06110	244.12	259.44	266.31	298.21	309.06	156.48	235.15	237.06	240.11	1001	1070	1317	1346	1462	444	951	829	1364	murI	glutamate racemase [Lactococcus lactis]	Metabolism	Metabolism of other amino acids;Global and Overview	ko01100//Metabolic pathways;ko00471//D-Glutamine and D-glutamate metabolism	K01776	-	-	-
LLNZ_RS06020	LLNZ_06115	159.6	185.77	237.43	253.58	233.42	85.42	181.13	194.07	213.8	486	569	872	850	820	180	544	504	902	ynbD	non-canonical purine NTP pyrophosphatase [Lactococcus lactis]	Metabolism	Nucleotide metabolism	ko00230//Purine metabolism	K02428	-	GO:0005488//binding;GO:0016787//hydrolase activity;GO:0003824//catalytic activity;GO:0016818//hydrolase activity, acting on acid anhydrides, in phosphorus-containing anhydrides;GO:0016462//pyrophosphatase activity;GO:0043167//ion binding;GO:0016817//hydrolase activity, acting on acid anhydrides;GO:0043169//cation binding;GO:0036094//small molecule binding	GO:0044699//single-organism process;GO:0044710//single-organism metabolic process;GO:0006807//nitrogen compound metabolic process;GO:0019637//organophosphate metabolic process;GO:0034641//cellular nitrogen compound metabolic process;GO:0044281//small molecule metabolic process;GO:0046483//heterocycle metabolic process;GO:0006725//cellular aromatic compound metabolic process;GO:0006796//phosphate-…
LLNZ_RS06025	LLNZ_06120	176.5	168.8	216.08	221.32	213.57	69.61	190.56	181.03	206.91	447	430	660	617	624	122	476	391	726	yfcE	phosphodiesterase [Lactococcus lactis]	-	-	-	-	-	-	-
LLNZ_RS06030	LLNZ_06125	192.97	173.01	225.72	254.74	201.62	87.15	202.2	200.52	224.17	448	404	632	651	540	140	463	397	721	-	CBS domain-containing protein [Lactococcus lactis]	-	-	-	-	-	-	-
LLNZ_RS06035	LLNZ_06130	43.02	65.4	78.94	73.37	71.7	12.43	41.65	68.02	72.32	155	237	343	291	298	31	148	209	361	llmg_1191	XerD-like tyrosine recombinase [Lactococcus lactis]	-	-	-	-	GO:0044424//intracellular part;GO:0044464//cell part;GO:0005622//intracellular;GO:0005623//cell	GO:0008907//integrase activity;GO:0003824//catalytic activity	GO:0009987//cellular process;GO:0006310//DNA recombination;GO:0043170//macromolecule metabolic process;GO:1901360//organic cyclic compound metabolic process;GO:0044238//primary metabolic process;GO:0006259//DNA metabolic process;GO:0006725//cellular aromatic compound metabolic process;GO:0044260//cellular macromolecule metabolic process;GO:0090304//nucleic acid metabolic process;GO:0071704//organ…
LLNZ_RS06040	LLNZ_06135	93.36	115.62	138.3	122.26	143.63	37.48	104.62	130.92	147.58	342	426	611	493	607	95	378	409	749	scpA	segregation/condensation protein A [Lactococcus lactis]	-	-	-	-	-	-	-
LLNZ_RS06045	LLNZ_06140	157.94	195.41	222.63	208.2	214.18	80.64	162.62	173.67	190.26	450	560	765	653	704	159	457	422	751	scpB	segregation/condensation protein B [Lactococcus lactis]	-	-	-	-	-	-	GO:1901360//organic cyclic compound metabolic process;GO:0044237//cellular metabolic process;GO:0006807//nitrogen compound metabolic process;GO:0044699//single-organism process;GO:0008152//metabolic process;GO:0034641//cellular nitrogen compound metabolic process;GO:0044260//cellular macromolecule metabolic process;GO:0007059//chromosome segregation;GO:0009987//cellular process;GO:0071704//organi…
LLNZ_RS06050	LLNZ_06145	337.75	351.46	377.45	354.29	366.8	284.78	270.71	276.13	297.06	1222	1279	1647	1411	1531	713	966	852	1489	rluB	ribosomal large subunit pseudouridine synthase B [Lactococcus lactis]	-	-	-	-	-	GO:0003676//nucleic acid binding;GO:0097159//organic cyclic compound binding;GO:1901363//heterocyclic compound binding;GO:0016853//isomerase activity;GO:0016866//intramolecular transferase activity;GO:0005488//binding;GO:0003824//catalytic activity	GO:0034641//cellular nitrogen compound metabolic process;GO:0008152//metabolic process;GO:0044260//cellular macromolecule metabolic process;GO:0046483//heterocycle metabolic process;GO:0016070//RNA metabolic process;GO:1901360//organic cyclic compound metabolic process;GO:0090304//nucleic acid metabolic process;GO:0043170//macromolecule metabolic process;GO:0009987//cellular process;GO:0071704//o…
LLNZ_RS06055	LLNZ_06150	6870.88	9164.89	7306.74	4236.93	2638.63	6045.65	3916.77	4914.54	5072.36	21441	28766	27499	14554	9499	13055	12055	13079	21929	ribU	riboflavin transporter RibU [Lactococcus lactis]	-	-	-	-	GO:0016020//membrane	GO:0051183//vitamin transporter activity;GO:0005215//transporter activity	GO:0006811//ion transport;GO:0051234//establishment of localization;GO:0051179//localization;GO:0015711//organic anion transport;GO:0044765//single-organism transport;GO:0006810//transport;GO:0071702//organic substance transport;GO:1902578//single-organism localization;GO:0006820//anion transport;GO:0044699//single-organism process
LLNZ_RS06060	LLNZ_06155	1.69	2.69	1.96	2.46	1.47	0.98	1.03	2.78	4.89	5	8	7	8	5	2	3	7	20	-	prophage pi3 protein 01 [Lactococcus lactis subsp. cremoris] [Lactococcus lactis]	-	-	-	-	-	GO:0003824//catalytic activity	-
LLNZ_RS06065	LLNZ_06160	3.7	3.68	4.47	1.84	2.34	1.46	4.78	3.95	6.56	11	11	16	6	8	3	14	10	27	-	Cell wall surface anchor family protein [Lactococcus lactis subsp. cremoris] [Lactococcus lactis]	-	-	-	-	-	GO:0003824//catalytic activity	-
LLNZ_RS06075	LLNZ_06175	3.61	3.82	3.99	5.02	2.08	2.08	5.36	7.33	5.38	15	16	20	23	10	6	22	26	31	blaSE	cell surface protein, partial [Lactococcus lactis]	-	-	-	-	-	GO:0003824//catalytic activity;GO:0070011//peptidase activity, acting on L-amino acid peptides;GO:0016787//hydrolase activity;GO:0008233//peptidase activity	-
LLNZ_RS06080	LLNZ_06180	1.14	2.27	4.74	3.64	0	3.31	2.32	4.02	4.54	2	4	10	7	0	4	4	6	11	-	Cell wall surface anchor family protein [Lactococcus lactis subsp. cremoris] [Lactococcus lactis]	-	-	-	-	-	-	-
LLNZ_RS06085	LLNZ_06185	168.9	136.58	140.68	162.39	93.65	113.42	213.75	165.19	198.95	1543	1255	1550	1633	987	717	1926	1287	2518	mdlA	multidrug ABC transporter permease/ATP-binding protein [Lactococcus lactis]	Environmental Information Processing	Membrane transport	ko02010//ABC transporters	K06148	-	-	-
LLNZ_RS06090	LLNZ_06190	282.62	221.68	218.34	216.54	136.74	182.05	323.85	257.4	276.82	2535	2000	2362	2138	1415	1130	2865	1969	3440	yheH	ABC transporter ATP-binding protein [Lactococcus lactis]	-	-	-	-	-	-	-
LLNZ_RS06095	LLNZ_06195	86	87.33	85.66	136.48	127.96	110.64	160.3	150.03	155	328	335	394	573	563	292	603	488	819	rstR	XRE family transcriptional regulator [Lactococcus lactis]	-	-	-	-	-	-	-
LLNZ_RS06100	LLNZ_06200	2.11	3.14	6.11	8.61	10.04	12.17	3.2	14.82	12.16	2	3	7	9	11	8	3	12	16	-	NADH:flavin oxidoreductases, Old Yellow Enzyme family [Lactococcus lactis subsp. lactis] [Lactococcus lactis]	-	-	-	-	-	-	-
LLNZ_RS06110	LLNZ_06215	3416.6	3737.71	4241.54	4289.77	5696.88	2086.06	2754.76	2636.45	3656.2	8859	9748	13264	12244	17041	3743	7045	5830	13134	rplJ	50S ribosomal protein L10 [Lactococcus lactis]	Genetic Information Processing	Translation	ko03010//Ribosome	K02864	-	-	-
LLNZ_RS06115	LLNZ_06220	7524.04	7749.73	7888.25	8144.17	10472.6	5505.65	5766.92	4586.59	6359.13	13838	14336	17497	16488	22220	7007	10461	7194	16203	rplL	50S ribosomal protein L7/L12 [Lactococcus lactis]	Genetic Information Processing	Translation	ko03010//Ribosome	K02935	GO:0044464//cell part;GO:0044424//intracellular part;GO:0032991//macromolecular complex;GO:0005623//cell;GO:1990904//ribonucleoprotein complex;GO:0005622//intracellular;GO:0030529//intracellular ribonucleoprotein complex	-	GO:0008152//metabolic process;GO:0071704//organic substance metabolic process;GO:0043170//macromolecule metabolic process;GO:0010467//gene expression
LLNZ_RS06120	LLNZ_06225	33.17	31.43	20.2	26.84	24.71	26.21	31.53	29.78	36.66	64	61	47	57	55	35	60	49	98	yfiV	MarR family transcriptional regulator [Lactococcus lactis]	-	-	-	-	GO:0044464//cell part;GO:0005623//cell	GO:0001071//nucleic acid binding transcription factor activity	GO:0044260//cellular macromolecule metabolic process;GO:1901362//organic cyclic compound biosynthetic process;GO:0043170//macromolecule metabolic process;GO:0071704//organic substance metabolic process;GO:0016070//RNA metabolic process;GO:0009987//cellular process;GO:0008152//metabolic process;GO:0044249//cellular biosynthetic process;GO:0006807//nitrogen compound metabolic process;GO:0032774//RN…
LLNZ_RS06125	LLNZ_06230	20.16	17.25	20.73	29.67	15.37	12.35	32.33	31.86	36.09	158	136	196	256	139	67	250	213	392	ycnB	MFS transporter [Lactococcus lactis]	-	-	-	-	-	-	-
LLNZ_RS06130	LLNZ_06235	14.03	17.02	15.57	18.36	15.25	3.78	22.9	27.6	33.81	59	72	79	85	74	11	95	99	197	-	DUF4811 domain-containing protein [Lactococcus lactis]	-	-	-	-	-	-	-
LLNZ_RS06150	LLNZ_06265	25.37	18.39	19.72	16.57	16.72	13.75	12.06	10.54	13.73	96	70	90	69	73	36	45	34	72	thiM	hydroxyethylthiazole kinase [Lactococcus lactis]	Metabolism	Metabolism of cofactors and vitamins;Global and Overview	ko01100//Metabolic pathways;ko00730//Thiamine metabolism	K00878	-	-	-
LLNZ_RS06155	LLNZ_06270	32.79	31.37	35.84	21.67	26.7	14	18.89	12.82	19.91	132	127	174	96	124	39	75	44	111	thiD	hydroxymethylpyrimidine/phosphomethylpyrimidine kinase [Lactococcus lactis]	Metabolism	Metabolism of cofactors and vitamins;Global and Overview	ko01100//Metabolic pathways;ko00730//Thiamine metabolism	K00941	-	-	-
LLNZ_RS06160	LLNZ_06275	28.17	27.4	31.9	20.91	26.78	13.13	9.52	8.52	17.27	93	91	127	76	102	30	31	24	79	thiE	thiamine phosphate synthase [Lactococcus lactis]	Metabolism	Global and Overview;Metabolism of cofactors and vitamins	ko01100//Metabolic pathways;ko00730//Thiamine metabolism	K00788	-	-	-
LLNZ_RS06165	LLNZ_06280	278.47	314.85	370.49	408.21	424.7	144.56	311.93	350.8	336.12	2099	2387	3368	3387	3693	754	2319	2255	3510	dltA	D-alanine--poly(phosphoribitol) ligase [Lactococcus lactis]	Environmental Information Processing;Metabolism	Signal transduction;Metabolism of other amino acids	ko02020//Two-component system;ko00473//D-Alanine metabolism	K03367	-	-	-
LLNZ_RS06170	LLNZ_06285	218.84	242.95	291.86	288.46	327.67	76.59	222.37	271.86	252.43	1346	1503	2165	1953	2325	326	1349	1426	2151	dltB	D-alanyl-lipoteichoic acid biosynthesis protein DltB [Lactococcus lactis]	Environmental Information Processing	Signal transduction	ko02020//Two-component system	K03739	-	-	-
LLNZ_RS06175	LLNZ_06290	359.03	380.04	446.89	461.75	504.57	164.16	385.04	445.3	404.59	433	461	650	613	702	137	458	458	676	dltC	D-alanine--poly(phosphoribitol) ligase subunit 2 [Lactococcus lactis]	Environmental Information Processing;Metabolism	Metabolism of other amino acids;Signal transduction	ko02020//Two-component system;ko00473//D-Alanine metabolism	K14188	-	-	-
LLNZ_RS06180	LLNZ_06295	248.79	304.69	352.45	366.2	383.87	96.53	263.54	312.03	319.09	1609	1982	2749	2607	2864	432	1681	1721	2859	dltD	D-alanyl-lipoteichoic acid biosynthesis protein DltD [Lactococcus lactis]	Environmental Information Processing	Signal transduction	ko02020//Two-component system	K03740	-	-	-
LLNZ_RS06185	LLNZ_06300	50.24	56.39	79.76	53.91	64.13	25.99	31.67	34.32	43.1	690	779	1321	815	1016	247	429	402	820	mgtA	cation-transporting P-ATPase [Lactococcus lactis subsp. cremoris MG1363] [Lactococcus lactis]	-	-	-	-	GO:0044425//membrane part;GO:0031224//intrinsic component of membrane;GO:0016020//membrane	GO:0043169//cation binding;GO:0015405//P-P-bond-hydrolysis-driven transmembrane transporter activity;GO:0042625//ATPase coupled ion transmembrane transporter activity;GO:0015075//ion transmembrane transporter activity;GO:0022891//substrate-specific transmembrane transporter activity;GO:0022892//substrate-specific transporter activity;GO:0016787//hydrolase activity;GO:0005488//binding;GO:0008324//…	GO:1902578//single-organism localization;GO:0044699//single-organism process;GO:0051234//establishment of localization;GO:0006810//transport;GO:0070838//divalent metal ion transport;GO:0006811//ion transport;GO:0072511//divalent inorganic cation transport;GO:0030001//metal ion transport;GO:0051179//localization;GO:0006812//cation transport;GO:0044765//single-organism transport
LLNZ_RS06190	LLNZ_06305	255.3	249.28	262.65	280.85	269.83	300.77	229.53	191.24	226.88	839	824	1041	1016	1023	684	744	536	1033	MJ0568	transcriptional regulator [Lactococcus lactis]	-	-	-	-	-	GO:0043169//cation binding;GO:0046872//metal ion binding;GO:0005515//protein binding;GO:0043167//ion binding;GO:0005488//binding;GO:0001071//nucleic acid binding transcription factor activity	GO:0090304//nucleic acid metabolic process;GO:0006351//transcription, DNA-templated;GO:0019222//regulation of metabolic process;GO:0044238//primary metabolic process;GO:0044249//cellular biosynthetic process;GO:0044271//cellular nitrogen compound biosynthetic process;GO:0065007//biological regulation;GO:0044237//cellular metabolic process;GO:0018130//heterocycle biosynthetic process;GO:0032774//R…
LLNZ_RS06195	LLNZ_06310	10.68	10.44	11.46	14.31	14.94	4.17	9.23	11.19	9.85	122	120	158	180	197	33	104	109	156	metE	5-methyltetrahydropteroyltriglutamate--homocysteine methyltransferase [Lactococcus lactis]	Metabolism	Global and Overview;Metabolism of other amino acids;Amino acid metabolism	ko01100//Metabolic pathways;ko01110//Biosynthesis of secondary metabolites;ko01230//Biosynthesis of amino acids;ko00270//Cysteine and methionine metabolism;ko00450//Selenocompound metabolism	K00549	-	-	-
LLNZ_RS06200	LLNZ_06315	5.8	7.84	8.65	7.37	12.67	6.37	8.7	8.97	7.37	25	34	45	35	63	19	37	33	44	metF	methylenetetrahydrofolate reductase [NAD(P)H] [Lactococcus lactis]	Metabolism	Metabolism of cofactors and vitamins;Global and Overview	ko01100//Metabolic pathways;ko01120//Microbial metabolism in diverse environments;ko01200//Carbon metabolism;ko00670//One carbon pool by folate	K00297	-	-	-
LLNZ_RS06205	LLNZ_06320	195.11	189.73	211.94	144.2	130.85	65.78	122.09	99.22	131.57	1003	981	1314	816	776	234	619	435	937	aroH	phospho-2-dehydro-3-deoxyheptonate aldolase [Lactococcus lactis]	Metabolism	Global and Overview;Amino acid metabolism	ko01100//Metabolic pathways;ko01110//Biosynthesis of secondary metabolites;ko01130//Biosynthesis of antibiotics;ko01230//Biosynthesis of amino acids;ko00400//Phenylalanine, tyrosine and tryptophan biosynthesis	K01626	-	-	-
LLNZ_RS06210	-	0.76	1.14	3.16	5.54	4.3	3.31	1.93	3.58	5.5	2	3	10	16	13	6	5	8	20	-	rod shape-determining protein RodA, mrdB [Lactococcus lactis subsp. cremoris] [Lactococcus lactis]	-	-	-	-	-	-	-
LLNZ_RS06215	LLNZ_06325	42.78	45.4	62.97	43.38	35.42	13.2	29.73	21.79	36.89	267	285	474	298	255	57	183	116	319	-	hypothetical protein [Lactococcus lactis]	-	-	-	-	-	-	-
LLNZ_RS06230	LLNZ_06340	27.01	24.14	26.08	30.13	26.68	26.19	29.81	30.07	29.62	39.5	35.5	46	48.5	45	26.5	43	37.5	60	insN	transposase [Lactococcus lactis subsp. lactis IO-1] [Lactococcus lactis]	-	-	-	-	-	GO:0003824//catalytic activity	GO:1901360//organic cyclic compound metabolic process;GO:0044237//cellular metabolic process;GO:0006139//nucleobase-containing compound metabolic process;GO:0006807//nitrogen compound metabolic process;GO:0046483//heterocycle metabolic process;GO:0008152//metabolic process;GO:0034641//cellular nitrogen compound metabolic process;GO:0006310//DNA recombination;GO:0009987//cellular process;GO:000672…
LLNZ_RS06235	LLNZ_06345	46.29	50.52	43.98	46.08	48.7	28.83	30.87	40.17	46.89	195.38	214.49	223.9	214.12	237.16	84.21	128.51	144.59	274.22	nisX1	transposase, IS981 [Lactococcus lactis subsp. cremoris] [Lactococcus lactis]	-	-	-	-	-	-	GO:0008152//metabolic process;GO:0044238//primary metabolic process;GO:0006807//nitrogen compound metabolic process;GO:0006139//nucleobase-containing compound metabolic process;GO:0090304//nucleic acid metabolic process;GO:0043170//macromolecule metabolic process;GO:0046483//heterocycle metabolic process;GO:0071704//organic substance metabolic process;GO:1901360//organic cyclic compound metabolic…
LLNZ_RS06240	LLNZ_06350	10.44	9.29	10.58	10.4	9.4	6.28	7.69	9.29	8.98	13.69	12.25	16.73	15.02	14.23	5.7	9.95	10.39	16.31	-	transposase [Lactococcus lactis]	-	-	-	-	-	-	-
LLNZ_RS06245	LLNZ_06355	0	0.41	0.69	0.75	1.08	1.2	2.52	0.49	2.69	0	1	2	2	3	2	6	1	9	-	TIGR04222 domain protein [Lactococcus lactis subsp. cremoris] [Lactococcus lactis]	-	-	-	-	-	-	-
LLNZ_RS06250	LLNZ_06360	20.9	19.57	20.09	25.59	25.21	13.57	24.26	25.93	19.24	69	65	80	93	96	31	79	73	88	yeiL	cyclic nucleotide-binding protein [Lactococcus lactis]	-	-	-	-	-	-	-
LLNZ_RS06255	LLNZ_06365	0	0	0.81	0.3	0	0.47	0	0	0	0	0	3	1	0	1	0	0	0	yczE	membrane protein [Lactococcus lactis]	-	-	-	-	-	-	-
LLNZ_RS06260	LLNZ_06370	4.24	10.32	8.61	10.4	8.08	15.62	7.74	6.96	4.59	20	49	49	54	44	51	36	28	30	ceo	N(5)-(carboxyethyl)ornithine synthase [Lactococcus lactis]	-	-	-	-	-	-	-
LLNZ_RS06265	LLNZ_06375	578.2	988.27	1059.81	1123.38	906.27	2380.76	447.7	575.82	688.2	584	1004	1291	1249	1056	1664	446	496	963	cspA	Cold-shock protein [Lactococcus lactis subsp. lactis KF147] [Lactococcus lactis]	-	-	-	-	GO:0044464//cell part;GO:0044424//intracellular part;GO:0005623//cell;GO:0005622//intracellular	GO:0097159//organic cyclic compound binding;GO:0005488//binding;GO:0003676//nucleic acid binding;GO:1901363//heterocyclic compound binding	GO:0009987//cellular process;GO:1901362//organic cyclic compound biosynthetic process;GO:0009059//macromolecule biosynthetic process;GO:0010467//gene expression;GO:0018130//heterocycle biosynthetic process;GO:0006351//transcription, DNA-templated;GO:1901576//organic substance biosynthetic process;GO:0016070//RNA metabolic process;GO:0043170//macromolecule metabolic process;GO:0097659//nucleic aci…
LLNZ_RS06270	LLNZ_06380	188.93	180.84	164.53	153.68	172.5	154.91	182.3	190.11	165.73	994	957	1044	890	1047	564	946	853	1208	rbsR	LacI family transcriptional regulator [Lactococcus lactis]	-	-	-	-	-	-	-
LLNZ_RS06275	LLNZ_06385	2.21	3.65	5.94	6.34	4.3	0.53	3.91	5.82	4.11	12	20	39	38	27	2	21	27	31	glmS	sugar isomerase [Lactococcus lactis]	-	-	-	-	-	GO:0005488//binding	-
LLNZ_RS06280	-	2.8	1.39	2.55	3.56	1.7	1.21	3.69	1.97	4.04	10	5	11	14	7	3	13	6	20	glcK	Sugar kinase and transcription regulator [Lactococcus lactis subsp. cremoris] [Lactococcus lactis]	-	-	-	-	-	-	-
LLNZ_RS06285	LLNZ_06400	5.17	3.56	3.52	3.71	3.83	1.45	6	4.59	4.57	62	43	51	49	53	12	71	47	76	celD	glycosyl hydrolase family 9 [Lactococcus lactis subsp. cremoris] [Lactococcus lactis]	-	-	-	-	-	-	-
LLNZ_RS06290	LLNZ_06405	4.56	5.14	5.93	6.08	7.52	3.52	10.34	7.49	7.91	30	34	47	44	57	16	67	42	72	licC	PTS beta-glucoside transporter subunit IIC [Lactococcus lactis]	Environmental Information Processing	Membrane transport	ko02060//Phosphotransferase system (PTS)	K02761	-	-	-
LLNZ_RS06295	LLNZ_06410	3.18	3.89	3.86	4.22	5.73	1.41	7.94	4.31	7.77	13	16	19	19	27	4	32	15	44	cof	Hydrolase (HAD superfamily) [Lactococcus lactis subsp. cremoris] [Lactococcus lactis]	-	-	-	-	-	-	-
LLNZ_RS06300	LLNZ_06415	3.07	3.66	2.55	7.25	3.19	2.66	1.87	2.16	4.43	5	6	5	13	6	3	3	3	10	arsR	regulator of arsenical resistance [Lactococcus lactis subsp. cremoris MG1363] [Lactococcus lactis]	-	-	-	-	GO:0005623//cell;GO:0044464//cell part	GO:0001071//nucleic acid binding transcription factor activity	GO:0018130//heterocycle biosynthetic process;GO:0006351//transcription, DNA-templated;GO:0044249//cellular biosynthetic process;GO:0010467//gene expression;GO:0009987//cellular process;GO:0006725//cellular aromatic compound metabolic process;GO:0032774//RNA biosynthetic process;GO:0097659//nucleic acid-templated transcription;GO:0016070//RNA metabolic process;GO:1901360//organic cyclic compound m…
LLNZ_RS06305	LLNZ_06420	8.04	9.49	10	10.96	13.94	5.81	15.29	12.96	13.78	16	19	24	24	32	8	30	22	38	arsD	arsenical resistance operon transcriptional repressor ArsD [Lactococcus lactis]	-	-	-	-	-	-	GO:0044271//cellular nitrogen compound biosynthetic process;GO:0042221//response to chemical;GO:0097659//nucleic acid-templated transcription;GO:1901576//organic substance biosynthetic process;GO:0006807//nitrogen compound metabolic process;GO:0032774//RNA biosynthetic process;GO:0018130//heterocycle biosynthetic process;GO:0009987//cellular process;GO:0019438//aromatic compound biosynthetic proc…
LLNZ_RS06310	LLNZ_06425	13.92	15.68	18.65	17.49	20.31	5.2	13.17	15.23	16.99	120	136	194	166	202	31	112	112	203	arsA	arsenical pump-driving ATPase [Lactococcus lactis]	-	-	-	-	-	-	-
LLNZ_RS06315	LLNZ_06430	27.78	23.69	32.27	26.76	29.27	6.4	25.98	25.97	30.68	232	199	325	246	282	37	214	185	355	TK1299	dehydrogenase [Lactococcus lactis]	-	-	-	-	-	GO:0036094//small molecule binding;GO:0000166//nucleotide binding;GO:1901265//nucleoside phosphate binding;GO:1901363//heterocyclic compound binding;GO:0005488//binding;GO:0097159//organic cyclic compound binding	GO:0044710//single-organism metabolic process;GO:0065008//regulation of biological quality;GO:0019725//cellular homeostasis;GO:0044699//single-organism process;GO:0008152//metabolic process;GO:0042592//homeostatic process;GO:0009987//cellular process;GO:0065007//biological regulation;GO:0044763//single-organism cellular process
LLNZ_RS06320	LLNZ_06435	5.67	7.7	7.05	8.07	7.04	2.18	6.71	3.77	7.64	30	41	45	47	43	8	35	17	56	arsB	arsenical-resistance protein [Lactococcus lactis]	-	-	-	-	GO:0016020//membrane;GO:0031224//intrinsic component of membrane;GO:0044425//membrane part	GO:0015081//sodium ion transmembrane transporter activity;GO:0015075//ion transmembrane transporter activity;GO:0022892//substrate-specific transporter activity;GO:0005342//organic acid transmembrane transporter activity;GO:0015370//solute:sodium symporter activity;GO:0046873//metal ion transmembrane transporter activity;GO:0015291//secondary active transmembrane transporter activity;GO:0022890//…	GO:1902578//single-organism localization;GO:0006820//anion transport;GO:0006811//ion transport;GO:0044765//single-organism transport;GO:0051179//localization;GO:0051234//establishment of localization;GO:0046942//carboxylic acid transport;GO:0015718//monocarboxylic acid transport;GO:0015711//organic anion transport;GO:0006810//transport;GO:0044699//single-organism process;GO:0015849//organic acid …
[truncated: 1,227 more rows]
