# Supplementary material for: Restructured Lactococcus lactis strains with emergent properties constructed by a novel highly efficient screening system
Source: Microb Cell Fact. 2019 Nov 14;18:198. doi: 10.1186/s12934-019-1249-z (PMC6854693; doi:10.1186/s12934-019-1249-z)
Supplement: Supplementary file 10 — Additional file 10: Table S3. List of 93 DEGs in mutants. [file 12934_2019_1249_MOESM10_ESM.xls]

id	9k-1	9k-2	9k-3	9k-4A-1	9k-4A-2	9k-4A-3	9k-5A-1	9k-5A-2	9k-5A-3
LLNZ_RS01620	4.83	8.01	9.58	13.66	10.71	8.15	207.49	65.82	22.10
LLNZ_RS09350	16.24	15.61	16.86	14.26	10.65	5.52	28.51	47.37	26.40
LLNZ_RS05575	167.20	139.56	132.66	201.10	174.65	150.43	411.60	436.69	284.42
LLNZ_RS05995	165.57	158.99	164.78	203.51	68.88	79.45	379.21	321.67	354.70
LLNZ_RS02325	89.04	52.58	32.95	62.98	67.60	82.04	247.82	676.56	144.51
LLNZ_RS02315	272.03	197.48	153.39	133.36	223.88	192.26	541.44	865.63	392.53
LLNZ_RS11185	723.19	621.19	570.20	665.82	758.06	739.91	1871.44	3082.26	1223.23
LLNZ_RS06485	45.89	45.63	56.73	62.16	22.42	17.48	117.59	136.97	134.31
LLNZ_RS04975	4.97	4.07	4.85	10.09	15.96	10.13	443.83	102.11	36.28
LLNZ_RS11580	1449.83	1073.02	983.48	469.77	769.05	259.59	1541.81	5033.69	1152.75
LLNZ_RS02955	130.51	126.61	139.64	198.61	93.10	79.28	273.91	258.10	280.69
LLNZ_RS06550	18.26	12.82	17.15	23.42	14.90	5.05	66.17	48.81	58.15
LLNZ_RS03825	105.58	61.84	64.33	421.83	578.58	664.38	2011.86	1567.75	1205.47
LLNZ_RS04980	16.58	14.44	18.21	27.61	35.67	41.97	905.32	399.53	91.23
LLNZ_RS08895	77.30	113.03	96.14	241.20	191.67	114.73	647.14	348.08	467.37
LLNZ_RS03855	6.95	1.63	4.40	29.27	54.11	29.76	171.53	179.71	109.81
LLNZ_RS06495	113.73	114.35	132.16	158.20	67.67	102.41	340.05	265.22	308.50
LLNZ_RS05040	14.86	13.69	12.02	17.78	19.48	40.33	399.13	128.79	47.62
LLNZ_RS05095	9.19	8.85	10.95	9.39	9.96	2.90	196.53	57.92	21.35
LLNZ_RS06545	20.16	16.74	17.35	33.84	13.27	11.43	84.85	61.93	73.29
LLNZ_RS03850	6.18	3.23	6.20	40.17	53.55	29.13	159.24	157.09	104.92
LLNZ_RS03860	3.55	2.80	3.75	32.80	70.44	29.54	176.33	210.24	115.64
LLNZ_RS06475	218.09	180.45	225.68	237.14	143.27	50.34	567.89	524.70	525.54
LLNZ_RS07900	3716.91	2189.97	2125.24	4466.08	3363.00	4256.78	8583.13	5259.29	5244.88
LLNZ_RS06565	20.90	22.75	18.70	37.06	21.56	15.82	108.28	98.01	94.33
LLNZ_RS12905	564.51	628.54	657.05	560.47	734.68	1280.18	279.02	252.53	337.92
LLNZ_RS03835	363.38	286.00	319.28	1512.27	1788.82	817.85	6214.94	5663.86	4048.97
LLNZ_RS03865	4.76	4.03	4.97	44.55	95.27	29.83	215.18	256.00	155.74
LLNZ_RS05090	11.83	14.62	13.92	15.97	22.58	14.09	359.94	65.97	33.46
LLNZ_RS05580	107.88	90.09	90.16	153.76	126.41	49.17	299.19	275.44	210.77
LLNZ_RS06585	43.46	44.24	43.97	64.04	24.51	36.36	173.94	142.88	151.75
LLNZ_RS04970	2.24	3.71	11.74	12.19	15.51	7.54	491.95	102.25	37.12
LLNZ_RS06560	15.13	13.54	20.29	25.89	12.68	2.55	70.58	59.74	69.55
LLNZ_RS06480	135.98	117.98	159.52	173.19	100.50	47.79	394.46	402.37	412.81
LLNZ_RS02320	144.04	98.24	51.43	66.60	84.83	50.92	299.86	601.65	179.34
LLNZ_RS06490	132.32	127.54	144.54	186.44	90.40	64.52	367.86	356.17	367.56
LLNZ_RS01615	28.24	29.58	27.34	52.00	57.50	47.11	1427.75	189.12	108.89
LLNZ_RS05560	24.66	18.12	17.00	23.86	23.93	16.27	47.15	43.37	33.95
LLNZ_RS05735	190.49	184.48	142.34	99.76	108.01	219.57	70.89	83.04	81.20
LLNZ_RS02240	1497.91	1064.79	1126.36	1944.85	1548.58	1006.94	4203.21	3889.10	3027.95
LLNZ_RS05105	29.12	19.66	28.02	29.89	37.71	34.81	394.24	164.63	47.49
LLNZ_RS10105	56.40	47.41	50.52	63.07	40.28	18.98	140.55	98.75	128.51
LLNZ_RS01875	81.86	87.73	105.41	149.83	31.31	24.88	425.02	305.20	393.13
LLNZ_RS01625	1.47	4.14	3.65	6.45	4.67	4.24	62.54	25.26	10.95
LLNZ_RS11575	500.78	361.52	302.74	206.93	309.21	92.08	713.48	3041.17	476.11
LLNZ_RS03845	9.48	5.83	7.24	41.80	61.93	30.99	185.71	156.59	117.27
LLNZ_RS01705	47.69	46.80	45.88	60.82	24.11	18.11	150.63	109.32	137.46
LLNZ_RS09360	33.78	29.77	24.69	23.41	18.41	13.33	61.96	81.87	50.77
LLNZ_RS01635	9.18	6.98	7.83	12.75	10.73	7.93	88.47	61.03	23.94
LLNZ_RS05100	11.87	11.81	12.56	16.74	23.07	8.28	263.63	85.94	31.92
LLNZ_RS03350	257.86	295.04	279.14	273.67	254.64	428.13	95.07	135.10	151.20
LLNZ_RS09355	31.95	35.75	31.84	27.12	19.22	9.59	64.96	94.77	45.11
LLNZ_RS07390	1069.12	887.06	668.20	490.51	691.82	1152.91	324.46	425.35	359.75
LLNZ_RS01715	4.74	8.75	5.43	10.86	3.13	4.24	18.07	16.40	21.82
LLNZ_RS06570	22.82	18.15	22.96	41.88	16.22	9.45	92.09	98.12	88.29
LLNZ_RS10110	11.92	11.40	10.25	12.46	7.21	6.17	28.50	30.85	34.57
LLNZ_RS01710	12.52	13.72	16.25	29.60	9.25	6.70	48.44	53.44	50.64
LLNZ_RS06555	9.48	13.32	16.26	22.26	11.33	5.67	54.00	59.39	50.24
LLNZ_RS06580	1.09	4.32	4.51	11.85	1.89	11.00	8.82	20.40	20.41
LLNZ_RS00495	126.14	114.91	107.17	391.63	239.97	498.16	1259.28	419.69	779.55
LLNZ_RS05035	14.87	15.17	11.03	21.15	19.51	38.46	305.13	62.64	36.30
LLNZ_RS08760	87.11	104.02	128.34	70.78	89.92	115.16	29.04	24.19	42.20
LLNZ_RS06540	19.31	16.72	24.53	33.38	23.22	7.20	101.99	86.91	82.27
LLNZ_RS01630	3.19	1.71	1.83	8.03	4.47	2.84	46.08	23.62	8.69
LLNZ_RS06590	22.30	18.47	22.19	38.82	11.60	16.65	86.47	75.60	74.97
LLNZ_RS09345	22.19	17.29	19.71	46.49	38.26	27.88	100.00	104.29	89.07
LLNZ_RS03525	63.14	56.02	68.26	13.43	13.16	8.66	11.34	14.53	13.27
LLNZ_RS05975	114.34	95.04	101.88	223.24	189.12	102.43	230.86	253.33	241.97
LLNZ_RS08890	146.06	201.07	168.23	335.07	324.21	245.74	969.41	613.64	729.13
LLNZ_RS03830	96.84	65.66	64.90	408.89	503.78	390.92	1649.74	1227.64	1107.39
LLNZ_RS06535	16.20	13.34	14.91	21.39	23.70	9.88	59.30	54.63	51.17
LLNZ_RS04965	5.04	8.90	7.66	10.93	19.17	12.13	400.70	74.83	34.55
LLNZ_RS11205	1313.22	766.91	629.85	769.73	1013.89	1211.39	3058.91	3336.23	1894.14
LLNZ_RS06000	265.34	217.50	219.89	224.85	110.93	167.16	529.50	450.00	462.85
LLNZ_RS11190	206.93	132.97	101.10	239.58	283.31	87.52	1295.70	2283.23	704.16
LLNZ_RS11195	520.89	283.75	213.96	434.64	485.02	295.97	2437.36	3657.70	1256.99
LLNZ_RS08235	151.02	158.94	159.51	157.48	151.80	254.99	57.39	57.56	80.76
LLNZ_RS07135	123.02	123.51	118.84	172.75	187.66	150.47	1119.91	385.85	256.96
LLNZ_RS10115	14.51	13.19	8.25	13.75	9.52	7.79	30.27	26.74	33.67
LLNZ_RS05565	26.93	17.32	19.54	23.39	21.46	10.30	52.80	47.60	41.73
LLNZ_RS11555	233.49	208.87	208.77	292.20	283.54	254.78	493.27	825.27	416.07
LLNZ_RS03840	55.45	37.77	42.03	173.68	190.00	218.76	539.77	446.22	390.17
LLNZ_RS11200	379.67	211.62	170.02	288.37	347.88	126.31	1470.14	2164.86	863.69
LLNZ_RS05045	53.87	31.36	31.22	94.24	102.90	75.14	179.14	111.26	119.25
LLNZ_RS05570	218.72	156.26	139.73	222.59	154.37	185.67	475.64	369.29	282.54
LLNZ_RS02245	313.38	203.82	221.59	409.18	303.36	153.85	768.32	639.54	575.56
LLNZ_RS11565	193.74	150.74	134.45	118.80	170.49	44.13	354.86	1259.57	226.79
LLNZ_RS04985	29.05	31.61	39.05	67.75	68.73	130.46	1417.68	1074.83	202.10
LLNZ_RS05970	23.95	24.47	20.30	108.57	87.39	65.81	94.08	120.69	110.87
LLNZ_RS06575	10.79	10.10	15.00	19.03	6.60	3.21	54.06	47.64	49.03
LLNZ_RS11560	239.86	178.80	168.85	189.58	238.58	118.38	478.05	1822.32	288.96
LLNZ_RS05750	482.35	455.33	407.86	311.32	348.13	482.97	185.87	211.73	229.92
LLNZ_RS08360	104.44	125.91	90.91	70.47	96.94	196.47	18.62	26.68	31.46
