# Supplementary material for: Restructured Lactococcus lactis strains with emergent properties constructed by a novel highly efficient screening system
Source: Microb Cell Fact. 2019 Nov 14;18:198. doi: 10.1186/s12934-019-1249-z (PMC6854693; doi:10.1186/s12934-019-1249-z)
Supplement: Supplementary file 11 — Additional file 11: Data S3A. Results of significant enrichment of KEGG pathway in L. lactis 9k-5A. (A) Transcriptome analysis of 93 DEGs in mutants. [file 12934_2019_1249_MOESM11_ESM.xls]

id	9k_count	9k-5A_count	9k_fpkm	9k-5A_fpkm	log2(FC)	Pvalue	FDR	significant	Symbol	Description	KEGG_A_class	KEGG_B_class	Pathway	K_ID	GO Component	GO Function	GO Process
LLNZ_RS00495	796	5750.33333333333	116.073333333333	819.506666666667	2.81971911988917	1.30841077915051e-20	3.08945157444315e-19	yes	SPBC428.11	O-acetylhomoserine aminocarboxypropyltransferase [Lactococcus lactis]	Metabolism	Amino acid metabolism;Global and Overview	ko01100//Metabolic pathways;ko00270//Cysteine and methionine metabolism	K01740	-	-	-
LLNZ_RS01615	160	3025.66666666667	28.3866666666667	575.253333333333	4.34091208405826	8.71029430421462e-10	1.07210750106131e-08	yes	-	phosphonate ABC transporter substrate-binding protein [Lactococcus lactis]	Environmental Information Processing	Membrane transport	ko02010//ABC transporters	K02044	-	-	-
LLNZ_RS01620	30.3333333333333	361.666666666667	7.47333333333333	98.47	3.71986048071477	1.12562895064882e-09	1.35661739156321e-08	yes	phnC	phosphonate ABC transporter ATP-binding protein [Lactococcus lactis]	Environmental Information Processing	Membrane transport	ko02010//ABC transporters	K02041	GO:0016020//membrane	GO:0032550//purine ribonucleoside binding;GO:0016462//pyrophosphatase activity;GO:0016787//hydrolase activity;GO:0015604//organic phosphonate transmembrane transporter activity;GO:0001882//nucleoside binding;GO:0001883//purine nucleoside binding;GO:0097367//carbohydrate derivative binding;GO:0017111//nucleoside-triphosphatase activity;GO:1901363//heterocyclic compound binding;GO:0097159//organic …	GO:0034641//cellular nitrogen compound metabolic process;GO:0006753//nucleoside phosphate metabolic process;GO:0044699//single-organism process;GO:0009056//catabolic process;GO:1901136//carbohydrate derivative catabolic process;GO:0044237//cellular metabolic process;GO:0071704//organic substance metabolic process;GO:0006725//cellular aromatic compound metabolic process;GO:1901360//organic cyclic …
LLNZ_RS01625	13.6666666666667	134	3.08666666666667	32.9166666666667	3.41469664957895	2.56742405575167e-09	2.92661047537408e-08	yes	ptxC	phosphonate ABC transporter, permease protein PhnE [Lactococcus lactis]	Environmental Information Processing	Membrane transport	ko02010//ABC transporters	K02042	-	-	-
LLNZ_RS01630	9.66666666666667	105.333333333333	2.24333333333333	26.13	3.54199121543086	2.90325321860155e-10	3.77422918418201e-09	yes	ptxC	phosphonate ABC transporter, permease protein PhnE [Lactococcus lactis]	Environmental Information Processing	Membrane transport	ko02010//ABC transporters	K02042	GO:0044425//membrane part;GO:0016021//integral component of membrane;GO:0016020//membrane;GO:0031224//intrinsic component of membrane	GO:0005215//transporter activity;GO:0022857//transmembrane transporter activity	GO:0006810//transport;GO:1902578//single-organism localization;GO:0051234//establishment of localization;GO:0044699//single-organism process;GO:0051179//localization;GO:0044765//single-organism transport
LLNZ_RS01635	67	450.666666666667	7.99666666666667	57.8133333333333	2.85393159906044	3.7606402322358e-14	6.30588514303887e-13	yes	yfkN	2',3'-cyclic-nucleotide 2'-phosphodiesterase [Lactococcus lactis]	Metabolism	Nucleotide metabolism	ko00230//Purine metabolism;ko00240//Pyrimidine metabolism	K01119	-	GO:0004112//cyclic-nucleotide phosphodiesterase activity;GO:0008081//phosphoric diester hydrolase activity;GO:0003824//catalytic activity;GO:0016787//hydrolase activity;GO:0005488//binding;GO:0043167//ion binding;GO:0043169//cation binding;GO:0042578//phosphoric ester hydrolase activity;GO:0016788//hydrolase activity, acting on ester bonds	GO:0006807//nitrogen compound metabolic process;GO:0044237//cellular metabolic process;GO:0034641//cellular nitrogen compound metabolic process;GO:0044281//small molecule metabolic process;GO:0044238//primary metabolic process;GO:0044710//single-organism metabolic process;GO:0006793//phosphorus metabolic process;GO:0046483//heterocycle metabolic process;GO:0006796//phosphate-containing compound m…
LLNZ_RS01705	163.666666666667	471.333333333333	46.79	132.47	1.5013935409466	1.01245111118985e-14	1.78840600862085e-13	yes	-	type IIA topoisomerase (DNA gyrase/topo II, topoisomerase IV), B subunit [Lactococcus lactis subsp. lactis] [Lactococcus lactis]	-	-	-	-	-	-	-
LLNZ_RS01710	132	470	14.1633333333333	50.84	1.84380318741283	1.94912752936727e-22	4.90247945973464e-21	yes	spaT	ABC transporter permease [Lactococcus lactis]	-	-	-	-	-	-	-
LLNZ_RS01715	29.6666666666667	91.6666666666667	6.30666666666667	18.7633333333333	1.57296655952842	5.85266024864336e-08	5.81247030702178e-07	yes	-	MFS transporter [Lactococcus lactis]	-	-	-	-	-	-	GO:0044699//single-organism process;GO:0009987//cellular process;GO:0044763//single-organism cellular process
LLNZ_RS01875	823	3389.33333333333	91.6666666666667	374.45	2.03030397174819	2.56337720182358e-30	1.00536522796945e-28	yes	oppA	ABC transporter substrate-binding protein [Lactococcus lactis]	Environmental Information Processing	Membrane transport	ko02010//ABC transporters	K15580	-	-	-
LLNZ_RS02240	2309	6853.66666666667	1229.68666666667	3706.75333333333	1.59186536097584	2.11283436781135e-17	4.28868309396093e-16	yes	licA	PTS cellobiose transporter subunit IIA [Lactococcus lactis]	Environmental Information Processing	Membrane transport	ko02060//Phosphotransferase system (PTS)	K02759	-	-	-
LLNZ_RS02245	959.333333333333	2565	246.263333333333	661.14	1.42475396470271	5.2274855915293e-14	8.64028689914201e-13	yes	CPE0189	MurR/RpiR family transcriptional regulator [Lactococcus lactis]	-	-	-	-	-	-	-
LLNZ_RS02315	1762.66666666667	4882.33333333333	207.633333333333	599.866666666667	1.53060379449263	1.31666547854321e-08	1.43715279120235e-07	yes	bglP	PTS beta-glucoside transporter subunit IIABC [Lactococcus lactis]	Environmental Information Processing	Membrane transport	ko02060//Phosphotransferase system (PTS)	K02756	GO:0031224//intrinsic component of membrane;GO:0016020//membrane;GO:0044425//membrane part	GO:0022892//substrate-specific transporter activity;GO:0022891//substrate-specific transmembrane transporter activity;GO:1901476//carbohydrate transporter activity;GO:0003824//catalytic activity;GO:0022857//transmembrane transporter activity;GO:0015144//carbohydrate transmembrane transporter activity;GO:0005215//transporter activity;GO:0016772//transferase activity, transferring phosphorus-contai…	GO:0051234//establishment of localization;GO:0006796//phosphate-containing compound metabolic process;GO:0044765//single-organism transport;GO:0006793//phosphorus metabolic process;GO:0008152//metabolic process;GO:0051179//localization;GO:0008643//carbohydrate transport;GO:0071702//organic substance transport;GO:1902578//single-organism localization;GO:0044237//cellular metabolic process;GO:00446…
LLNZ_RS02320	1179.66666666667	4091	97.9033333333333	360.283333333333	1.87970202890811	1.43664851189488e-06	1.16645777421921e-05	yes	trePP	trehalose 6-phosphate phosphorylase [Lactococcus lactis]	-	-	-	-	-	-	-
LLNZ_RS02325	202.666666666667	1139.66666666667	58.19	356.296666666667	2.61423583519955	1.86302105198751e-08	1.98678695222651e-07	yes	pgmB	beta-phosphoglucomutase [Lactococcus lactis]	Metabolism	Carbohydrate metabolism	ko00500//Starch and sucrose metabolism	K01838	-	-	-
LLNZ_RS02955	854.666666666667	1762.66666666667	132.253333333333	270.9	1.03445630883491	6.18287260858397e-13	9.53811147750888e-12	yes	serA	3-phosphoglycerate dehydrogenase [Lactococcus lactis]	Metabolism	Amino acid metabolism;Energy metabolism;Global and Overview	ko01100//Metabolic pathways;ko01130//Biosynthesis of antibiotics;ko01230//Biosynthesis of amino acids;ko01120//Microbial metabolism in diverse environments;ko01200//Carbon metabolism;ko00260//Glycine, serine and threonine metabolism;ko00680//Methane metabolism	K00058	-	-	-
LLNZ_RS03350	595.666666666667	279.666666666667	277.346666666667	127.123333333333	-1.12546152674693	1.60841813214935e-08	1.73919605504374e-07	yes	spxA	arsenate reductase [Lactococcus lactis]	-	-	-	-	-	-	-
LLNZ_RS03525	168.333333333333	35	62.4733333333333	13.0466666666667	-2.25955925329237	2.69022124026633e-20	6.22517194997629e-19	yes	-	N-acetyltransferase [Lactococcus lactis]	Metabolism	Amino acid metabolism;Xenobiotics biodegradation and metabolism	ko00350//Tyrosine metabolism;ko00627//Aminobenzoate degradation	K00680	-	GO:0003824//catalytic activity	-
LLNZ_RS03825	356.333333333333	7248.66666666667	77.25	1595.02666666667	4.36790180083949	4.40446801018837e-63	2.99762911046349e-61	yes	malD	sugar ABC transporter permease [Lactococcus lactis]	Environmental Information Processing	Membrane transport	ko02010//ABC transporters	K15772	-	-	-
LLNZ_RS03830	558.666666666667	9748.66666666667	75.8	1328.25666666667	4.131192295253	2.73011051090194e-73	2.17843990421624e-71	yes	mdxF	sugar ABC transporter permease [Lactococcus lactis]	Environmental Information Processing	Membrane transport	ko02010//ABC transporters	K15771	GO:0044425//membrane part;GO:0031224//intrinsic component of membrane;GO:0016020//membrane	-	GO:0051179//localization;GO:0051234//establishment of localization
LLNZ_RS03835	2134.66666666667	34137.6666666667	322.886666666667	5309.25666666667	4.03941011528322	4.10287113774269e-90	4.31547446033481e-88	yes	malX	maltose ABC transporter substrate-binding protein [Lactococcus lactis]	Environmental Information Processing	Membrane transport	ko02010//ABC transporters	K15770	-	-	-
LLNZ_RS03840	423.666666666667	4272.66666666667	45.0833333333333	458.72	3.34694771636014	6.81244446827376e-64	4.77696863623803e-62	yes	bbmA	alpha-glycosidase [Lactococcus lactis]	-	-	-	-	-	-	-
LLNZ_RS03845	64.3333333333333	1281	7.51666666666667	153.19	4.34908528562257	3.62839198039544e-75	3.10966631208705e-73	yes	dexB	alpha-glucosidase [Lactococcus lactis]	-	-	-	-	-	GO:0043167//ion binding;GO:0004553//hydrolase activity, hydrolyzing O-glycosyl compounds;GO:0016787//hydrolase activity;GO:0016798//hydrolase activity, acting on glycosyl bonds;GO:0015926//glucosidase activity;GO:0005488//binding;GO:0003824//catalytic activity	GO:0044238//primary metabolic process;GO:0008152//metabolic process
LLNZ_RS03850	17.3333333333333	447.333333333333	5.20333333333333	140.416666666667	4.75413424386604	1.18066769505377e-57	7.58906957320672e-56	yes	lacA	maltose acetyltransferase [Lactococcus lactis]	-	-	-	-	-	GO:0016407//acetyltransferase activity;GO:0016740//transferase activity;GO:0008374//O-acyltransferase activity;GO:0016746//transferase activity, transferring acyl groups;GO:0016413//O-acetyltransferase activity;GO:0003824//catalytic activity;GO:0016747//transferase activity, transferring acyl groups other than amino-acyl groups	-
LLNZ_RS03855	36.6666666666667	1252	4.32666666666667	153.683333333333	5.1505609282363	8.42999662426122e-51	5.00179799706166e-49	yes	-	alpha-amylase [Lactococcus lactis]	Metabolism	Carbohydrate metabolism;Global and Overview	ko01100//Metabolic pathways;ko00500//Starch and sucrose metabolism	K01176	-	-	-
LLNZ_RS03860	29.6666666666667	1398.33333333333	3.36666666666667	167.403333333333	5.63586355773351	2.06555132559003e-96	2.27604084162634e-94	yes	malL	alpha-glucosidase [Lactococcus lactis]	Metabolism	Global and Overview;Carbohydrate metabolism	ko01100//Metabolic pathways;ko00500//Starch and sucrose metabolism;ko00052//Galactose metabolism	K01187	-	-	-
LLNZ_RS03865	56	2442.33333333333	4.58666666666667	208.973333333333	5.5097289802081	7.06936912499996e-120	8.60974745013153e-118	yes	malP	maltose phosphorylase [Lactococcus lactis]	Metabolism	Global and Overview;Carbohydrate metabolism	ko01100//Metabolic pathways;ko00500//Starch and sucrose metabolism	K00691	-	-	-
LLNZ_RS04965	27.6666666666667	603.666666666667	7.2	170.026666666667	4.56162031693964	5.78967766800482e-11	7.92740480696045e-10	yes	purC	phosphoribosylaminoimidazole-succinocarboxamide synthase [Lactococcus lactis subsp. cremoris MG1363] [Lactococcus lactis]	Metabolism	Nucleotide metabolism;Global and Overview	ko01100//Metabolic pathways;ko01110//Biosynthesis of secondary metabolites;ko01130//Biosynthesis of antibiotics;ko00230//Purine metabolism	K01923	-	GO:0005488//binding;GO:0036094//small molecule binding;GO:0016874//ligase activity;GO:0032549//ribonucleoside binding;GO:0097367//carbohydrate derivative binding;GO:0001883//purine nucleoside binding;GO:0003824//catalytic activity;GO:0016881//acid-amino acid ligase activity;GO:0097159//organic cyclic compound binding;GO:0016879//ligase activity, forming carbon-nitrogen bonds;GO:1901363//heterocyc…	GO:0044238//primary metabolic process;GO:1901293//nucleoside phosphate biosynthetic process;GO:0046040//IMP metabolic process;GO:0009127//purine nucleoside monophosphate biosynthetic process;GO:0009165//nucleotide biosynthetic process;GO:0034654//nucleobase-containing compound biosynthetic process;GO:1901135//carbohydrate derivative metabolic process;GO:0019693//ribose phosphate metabolic process…
LLNZ_RS04970	9	279	5.89666666666667	210.44	5.15736550276549	7.29616516450619e-10	9.12612226522558e-09	yes	purS	phosphoribosylformylglycinamidine synthase [Lactococcus lactis]	Metabolism	Global and Overview;Nucleotide metabolism	ko01100//Metabolic pathways;ko01110//Biosynthesis of secondary metabolites;ko01130//Biosynthesis of antibiotics;ko00230//Purine metabolism	K01952	-	-	-
LLNZ_RS04975	17	656	4.63	194.073333333333	5.3894458942957	2.48079776484842e-14	4.22100443224944e-13	yes	purQ	phosphoribosylformylglycinamidine synthase subunit PurQ [Lactococcus lactis]	Metabolism	Global and Overview;Nucleotide metabolism	ko01100//Metabolic pathways;ko01110//Biosynthesis of secondary metabolites;ko01130//Biosynthesis of antibiotics;ko00230//Purine metabolism	K01952	-	-	-
LLNZ_RS04980	197.333333333333	5057.33333333333	16.41	465.36	4.82570006531424	7.88844410105167e-17	1.56015894443022e-15	yes	purL	phosphoribosylformylglycinamidine synthase subunit PurL [Lactococcus lactis]	Metabolism	Nucleotide metabolism;Global and Overview	ko01100//Metabolic pathways;ko01110//Biosynthesis of secondary metabolites;ko01130//Biosynthesis of antibiotics;ko00230//Purine metabolism	K01952	-	-	-
LLNZ_RS04985	275	6611	33.2366666666667	898.203333333333	4.75619447075714	3.15221489233713e-20	7.22200520878031e-19	yes	purF	phosphoribosylpyrophosphate amidotransferase [Lactococcus lactis]	Metabolism	Amino acid metabolism;Global and Overview;Nucleotide metabolism	ko01100//Metabolic pathways;ko01110//Biosynthesis of secondary metabolites;ko01130//Biosynthesis of antibiotics;ko00230//Purine metabolism;ko00250//Alanine, aspartate and glutamate metabolism	K00764	-	GO:0043167//ion binding;GO:0005488//binding;GO:0016740//transferase activity;GO:0003824//catalytic activity;GO:0043169//cation binding	GO:0019637//organophosphate metabolic process;GO:0006144//purine nucleobase metabolic process;GO:0072522//purine-containing compound biosynthetic process;GO:0009112//nucleobase metabolic process;GO:0018130//heterocycle biosynthetic process;GO:1901576//organic substance biosynthetic process;GO:0006796//phosphate-containing compound metabolic process;GO:0009156//ribonucleoside monophosphate biosynt…
LLNZ_RS05035	74	689.333333333333	13.69	134.69	3.29844839080701	1.70508398015885e-08	1.83514620004074e-07	yes	purM	phosphoribosylformylglycinamide cyclo-ligase [Lactococcus lactis subsp. cremoris MG1363] [Lactococcus lactis]	Metabolism	Nucleotide metabolism;Global and Overview	ko01100//Metabolic pathways;ko01110//Biosynthesis of secondary metabolites;ko01130//Biosynthesis of antibiotics;ko00230//Purine metabolism	K01933	GO:0005623//cell;GO:0044464//cell part;GO:0005622//intracellular;GO:0044424//intracellular part	GO:0016882//cyclo-ligase activity;GO:1901363//heterocyclic compound binding;GO:0003824//catalytic activity;GO:0016879//ligase activity, forming carbon-nitrogen bonds;GO:0001883//purine nucleoside binding;GO:0097367//carbohydrate derivative binding;GO:0036094//small molecule binding;GO:0032550//purine ribonucleoside binding;GO:0016874//ligase activity;GO:0005488//binding;GO:0032549//ribonucleoside…	GO:0044238//primary metabolic process;GO:0046483//heterocycle metabolic process;GO:0044711//single-organism biosynthetic process;GO:0009168//purine ribonucleoside monophosphate biosynthetic process;GO:0009167//purine ribonucleoside monophosphate metabolic process;GO:0072522//purine-containing compound biosynthetic process;GO:0009127//purine nucleoside monophosphate biosynthetic process;GO:0090407…
LLNZ_RS05040	39.6666666666667	523.666666666667	13.5233333333333	191.846666666667	3.82643099141527	1.2426834966303e-11	1.75339610439178e-10	yes	purN	phosphoribosylglycinamide formyltransferase [Lactococcus lactis]	Metabolism	Global and Overview;Nucleotide metabolism;Metabolism of cofactors and vitamins	ko01100//Metabolic pathways;ko01110//Biosynthesis of secondary metabolites;ko01130//Biosynthesis of antibiotics;ko00230//Purine metabolism;ko00670//One carbon pool by folate	K11175	-	-	-
LLNZ_RS05045	329	1167.66666666667	38.8166666666667	136.55	1.81468117527558	2.9438457646065e-14	4.9723059118974e-13	yes	ABCB9	ABC transporter ATP-binding protein [Lactococcus lactis]	Environmental Information Processing	Membrane transport	ko02010//ABC transporters	K06148	GO:0016020//membrane;GO:0031224//intrinsic component of membrane;GO:0044425//membrane part	GO:0003824//catalytic activity;GO:0017111//nucleoside-triphosphatase activity;GO:0016818//hydrolase activity, acting on acid anhydrides, in phosphorus-containing anhydrides;GO:0015405//P-P-bond-hydrolysis-driven transmembrane transporter activity;GO:1901363//heterocyclic compound binding;GO:0097367//carbohydrate derivative binding;GO:0001882//nucleoside binding;GO:0005488//binding;GO:0016462//pyr…	GO:0009166//nucleotide catabolic process;GO:1901564//organonitrogen compound metabolic process;GO:0071704//organic substance metabolic process;GO:0006807//nitrogen compound metabolic process;GO:0009117//nucleotide metabolic process;GO:0006753//nucleoside phosphate metabolic process;GO:0046483//heterocycle metabolic process;GO:1901136//carbohydrate derivative catabolic process;GO:0034655//nucleoba…
LLNZ_RS05090	90.3333333333333	954.333333333333	13.4566666666667	153.123333333333	3.50830115001667	2.20171108112026e-08	2.307871600788e-07	yes	purD	phosphoribosylamine--glycine ligase [Lactococcus lactis]	Metabolism	Global and Overview;Nucleotide metabolism	ko01100//Metabolic pathways;ko01110//Biosynthesis of secondary metabolites;ko01130//Biosynthesis of antibiotics;ko00230//Purine metabolism	K01945	-	GO:0097159//organic cyclic compound binding;GO:0001883//purine nucleoside binding;GO:0046914//transition metal ion binding;GO:0032550//purine ribonucleoside binding;GO:0016874//ligase activity;GO:0036094//small molecule binding;GO:0005488//binding;GO:0043169//cation binding;GO:1901363//heterocyclic compound binding;GO:0003824//catalytic activity;GO:0097367//carbohydrate derivative binding;GO:0032…	GO:0009168//purine ribonucleoside monophosphate biosynthetic process;GO:1901135//carbohydrate derivative metabolic process;GO:0072521//purine-containing compound metabolic process;GO:0009259//ribonucleotide metabolic process;GO:0006164//purine nucleotide biosynthetic process;GO:0071704//organic substance metabolic process;GO:1901360//organic cyclic compound metabolic process;GO:0044711//single-or…
LLNZ_RS05095	36.3333333333333	316.666666666667	9.66333333333333	91.9333333333333	3.24999521833995	2.99261300545697e-08	3.09147611367295e-07	yes	-	haloacid dehalogenase [Lactococcus lactis]	-	-	-	-	-	-	-
LLNZ_RS05100	31.6666666666667	307.333333333333	12.08	127.163333333333	3.39599037968361	2.16756807780508e-09	2.49539926967211e-08	yes	purE	5-(carboxyamino)imidazole ribonucleotide mutase [Lactococcus lactis]	Metabolism	Nucleotide metabolism;Global and Overview	ko01100//Metabolic pathways;ko01110//Biosynthesis of secondary metabolites;ko01130//Biosynthesis of antibiotics;ko00230//Purine metabolism	K01588	-	-	-
LLNZ_RS05105	153.333333333333	1103.33333333333	25.6	202.12	2.98099636973059	6.63646638821318e-09	7.31275391539299e-08	yes	purK	phosphoribosylaminoimidazole carboxylase ATPase subunit [Lactococcus lactis subsp. cremoris MG1363] [Lactococcus lactis]	Metabolism	Nucleotide metabolism;Global and Overview	ko01100//Metabolic pathways;ko01110//Biosynthesis of secondary metabolites;ko01130//Biosynthesis of antibiotics;ko00230//Purine metabolism	K01589	-	GO:1901363//heterocyclic compound binding;GO:0032550//purine ribonucleoside binding;GO:0097159//organic cyclic compound binding;GO:0016829//lyase activity;GO:0001883//purine nucleoside binding;GO:0043167//ion binding;GO:0005488//binding;GO:0001882//nucleoside binding;GO:0016831//carboxy-lyase activity;GO:0036094//small molecule binding;GO:0097367//carbohydrate derivative binding;GO:0043169//catio…	GO:0019693//ribose phosphate metabolic process;GO:0044237//cellular metabolic process;GO:0044271//cellular nitrogen compound biosynthetic process;GO:0009117//nucleotide metabolic process;GO:0009161//ribonucleoside monophosphate metabolic process;GO:0019637//organophosphate metabolic process;GO:0044763//single-organism cellular process;GO:1901362//organic cyclic compound biosynthetic process;GO:00…
LLNZ_RS05560	157.666666666667	324.666666666667	19.9266666666667	41.49	1.05806326091471	1.65557995120298e-06	1.32560969103242e-05	yes	-	cell surface protein [Lactococcus lactis subsp. cremoris KW2] [Lactococcus lactis]	-	-	-	-	-	-	-
LLNZ_RS05565	114.333333333333	253.333333333333	21.2633333333333	47.3766666666667	1.15580891903776	3.35508577433086e-07	2.96323224496244e-06	yes	-	cell surface protein [Lactococcus lactis]	-	-	-	-	-	-	GO:0044238//primary metabolic process;GO:0008152//metabolic process
LLNZ_RS05570	303.666666666667	655.666666666667	171.57	375.823333333333	1.13125732919689	4.65571276909989e-07	3.97539459324618e-06	yes	-	cell surface protein [Lactococcus lactis subsp. cremoris KW2] [Lactococcus lactis]	-	-	-	-	-	-	-
LLNZ_RS05575	627.333333333333	1573	146.473333333333	377.57	1.36610610510959	1.75165548013767e-13	2.8148130423879e-12	yes	-	Extracellular protein [Lactococcus lactis subsp. cremoris] [Lactococcus lactis]	-	-	-	-	-	-	-
LLNZ_RS05580	599	1602.66666666667	96.0433333333333	261.8	1.44670771675695	2.67874111659575e-17	5.39009299461093e-16	yes	-	cell surface protein [Lactococcus lactis]	-	-	-	-	-	-	-
LLNZ_RS05735	407.333333333333	188.333333333333	172.436666666667	78.3766666666667	-1.13757045747283	3.76236725871926e-09	4.20585402737989e-08	yes	-	predicted flavin-nucleotide-binding protein structurally related to pyridoxine 5'-phosphate oxidase [Lactococcus lactis subsp. lactis] [Lactococcus lactis]	-	-	-	-	-	-	-
LLNZ_RS05750	2252.66666666667	1073.33333333333	448.513333333333	209.173333333333	-1.10045193407016	1.18663200712704e-12	1.78303017174803e-11	yes	panE	2-dehydropantoate 2-reductase [Lactococcus lactis]	Metabolism	Global and Overview;Metabolism of cofactors and vitamins	ko01100//Metabolic pathways;ko01110//Biosynthesis of secondary metabolites;ko00770//Pantothenate and CoA biosynthesis	K00077	-	-	-
LLNZ_RS05970	185	884.666666666667	22.9066666666667	108.546666666667	2.24447598239236	7.3020490502162e-36	3.07217118221823e-34	yes	gadC	glutamate:gamma-aminobutyrate antiporter [Lactococcus lactis]	-	-	-	-	GO:0016020//membrane;GO:0031224//intrinsic component of membrane;GO:0044425//membrane part	GO:0005215//transporter activity;GO:0015291//secondary active transmembrane transporter activity;GO:0008514//organic anion transmembrane transporter activity;GO:0022857//transmembrane transporter activity;GO:0046943//carboxylic acid transmembrane transporter activity;GO:0022804//active transmembrane transporter activity;GO:0022891//substrate-specific transmembrane transporter activity;GO:0008509/…	GO:1902578//single-organism localization;GO:0046942//carboxylic acid transport;GO:0006810//transport;GO:0044699//single-organism process;GO:0015711//organic anion transport;GO:0051179//localization;GO:0071702//organic substance transport;GO:0006820//anion transport;GO:0044765//single-organism transport;GO:0006811//ion transport;GO:0015849//organic acid transport;GO:0051234//establishment of local…
LLNZ_RS05975	781	1828	103.753333333333	242.053333333333	1.22216727442671	1.75969258076347e-16	3.45078697617515e-15	yes	gadB	glutamate decarboxylase [Lactococcus lactis]	Metabolism	Metabolism of other amino acids;Carbohydrate metabolism;Amino acid metabolism;Global and Overview	ko01100//Metabolic pathways;ko01110//Biosynthesis of secondary metabolites;ko01120//Microbial metabolism in diverse environments;ko00250//Alanine, aspartate and glutamate metabolism;ko00650//Butanoate metabolism;ko00430//Taurine and hypotaurine metabolism	K01580	-	-	-
LLNZ_RS05995	3925	8533.66666666667	163.113333333333	351.86	1.10912679882246	1.46174742172331e-13	2.36537310060681e-12	yes	gltA	glutamate synthase subunit alpha [Lactococcus lactis]	Metabolism	Global and Overview;Energy metabolism;Amino acid metabolism	ko01100//Metabolic pathways;ko01110//Biosynthesis of secondary metabolites;ko01130//Biosynthesis of antibiotics;ko01230//Biosynthesis of amino acids;ko01120//Microbial metabolism in diverse environments;ko00250//Alanine, aspartate and glutamate metabolism;ko00910//Nitrogen metabolism	K00265	-	-	-
LLNZ_RS06000	1807.33333333333	3732	234.243333333333	480.783333333333	1.0373788962115	8.94378802878419e-11	1.21740738227098e-09	yes	gltB	glutamate synthase [Lactococcus lactis]	Metabolism	Energy metabolism;Amino acid metabolism;Global and Overview	ko01100//Metabolic pathways;ko01110//Biosynthesis of secondary metabolites;ko01130//Biosynthesis of antibiotics;ko01230//Biosynthesis of amino acids;ko01120//Microbial metabolism in diverse environments;ko00250//Alanine, aspartate and glutamate metabolism;ko00910//Nitrogen metabolism	K00266	-	-	-
LLNZ_RS06475	1407.66666666667	3637	208.073333333333	539.376666666667	1.37420103100155	1.10249431755965e-18	2.34052463379176e-17	yes	ilvA	threonine dehydratase [Lactococcus lactis]	Metabolism	Amino acid metabolism;Global and Overview	ko01100//Metabolic pathways;ko01110//Biosynthesis of secondary metabolites;ko01130//Biosynthesis of antibiotics;ko01230//Biosynthesis of amino acids;ko01200//Carbon metabolism;ko00260//Glycine, serine and threonine metabolism;ko00290//Valine, leucine and isoleucine biosynthesis	K01754	-	-	-
LLNZ_RS06480	766	2234.66666666667	137.826666666667	403.213333333333	1.54868829891815	3.82326232239613e-22	9.51293442368241e-21	yes	ilvC	ketol-acid reductoisomerase [Lactococcus lactis]	Metabolism	Amino acid metabolism;Metabolism of cofactors and vitamins;Global and Overview	ko01100//Metabolic pathways;ko01110//Biosynthesis of secondary metabolites;ko01130//Biosynthesis of antibiotics;ko01230//Biosynthesis of amino acids;ko01210//2-Oxocarboxylic acid metabolism;ko00770//Pantothenate and CoA biosynthesis;ko00290//Valine, leucine and isoleucine biosynthesis	K00053	-	-	-
LLNZ_RS06485	128	334.666666666667	49.4166666666667	129.623333333333	1.3912558352704	6.40575778656443e-12	9.26432719881881e-11	yes	ilvH	acetolactate synthase small subunit [Lactococcus lactis]	Metabolism	Amino acid metabolism;Carbohydrate metabolism;Metabolism of cofactors and vitamins;Global and Overview	ko01100//Metabolic pathways;ko01110//Biosynthesis of secondary metabolites;ko01130//Biosynthesis of antibiotics;ko01230//Biosynthesis of amino acids;ko01210//2-Oxocarboxylic acid metabolism;ko00650//Butanoate metabolism;ko00770//Pantothenate and CoA biosynthesis;ko00290//Valine, leucine and isoleucine biosynthesis;ko00660//C5-Branched dibasic acid metabolism	K01653	-	-	-
LLNZ_RS06490	1256.66666666667	3397.33333333333	134.8	363.863333333333	1.43257618097639	6.96784486296018e-22	1.71527585243509e-20	yes	ilvB	acetolactate synthase [Lactococcus lactis]	Metabolism	Metabolism of cofactors and vitamins;Global and Overview;Carbohydrate metabolism;Amino acid metabolism	ko01100//Metabolic pathways;ko01110//Biosynthesis of secondary metabolites;ko01130//Biosynthesis of antibiotics;ko01230//Biosynthesis of amino acids;ko01210//2-Oxocarboxylic acid metabolism;ko00650//Butanoate metabolism;ko00770//Pantothenate and CoA biosynthesis;ko00290//Valine, leucine and isoleucine biosynthesis;ko00660//C5-Branched dibasic acid metabolism	K01652	-	-	-
LLNZ_RS06495	1113.66666666667	2837.66666666667	120.08	304.59	1.34287269538354	3.18093753615843e-17	6.34542194712983e-16	yes	ilvD	dihydroxy-acid dehydratase [Lactococcus lactis]	Metabolism	Amino acid metabolism;Global and Overview;Metabolism of cofactors and vitamins	ko01100//Metabolic pathways;ko01110//Biosynthesis of secondary metabolites;ko01130//Biosynthesis of antibiotics;ko01230//Biosynthesis of amino acids;ko01210//2-Oxocarboxylic acid metabolism;ko00770//Pantothenate and CoA biosynthesis;ko00290//Valine, leucine and isoleucine biosynthesis	K01687	-	-	-
LLNZ_RS06535	62.6666666666667	231.666666666667	14.8166666666667	55.0333333333333	1.89308479608348	1.01423461508249e-17	2.09548116009006e-16	yes	hisK	histidinol-phosphatase [Lactococcus lactis]	Metabolism	Global and Overview;Amino acid metabolism	ko01100//Metabolic pathways;ko01110//Biosynthesis of secondary metabolites;ko01230//Biosynthesis of amino acids;ko00340//Histidine metabolism	K04486	-	-	-
LLNZ_RS06540	70.3333333333333	309	20.1866666666667	90.39	2.16276046905104	1.09636894373821e-21	2.6154615833095e-20	yes	hisI	bifunctional phosphoribosyl-AMP cyclohydrolase/phosphoribosyl-ATP diphosphatase [Lactococcus lactis]	Metabolism	Global and Overview;Amino acid metabolism	ko01100//Metabolic pathways;ko01110//Biosynthesis of secondary metabolites;ko01230//Biosynthesis of amino acids;ko00340//Histidine metabolism	K11755	-	-	-
LLNZ_RS06545	75.6666666666667	311	18.0833333333333	73.3566666666667	2.02026744739788	4.67068720398702e-20	1.05960492059078e-18	yes	hisF	imidazole glycerol phosphate synthase cyclase subunit [Lactococcus lactis]	Metabolism	Global and Overview;Amino acid metabolism	ko01100//Metabolic pathways;ko01110//Biosynthesis of secondary metabolites;ko01230//Biosynthesis of amino acids;ko00340//Histidine metabolism	K02500	-	-	-
LLNZ_RS06550	64.3333333333333	232.666666666667	16.0766666666667	57.71	1.84385302163048	8.12622542397497e-15	1.44646812546754e-13	yes	hisA	1-(5-phosphoribosyl)-5-((5-phosphoribosylamino)methylideneamino)imidazole-4-carboxamide isomerase [Lactococcus lactis]	Metabolism	Global and Overview;Amino acid metabolism	ko01100//Metabolic pathways;ko01110//Biosynthesis of secondary metabolites;ko01230//Biosynthesis of amino acids;ko00340//Histidine metabolism	K01814	-	-	-
LLNZ_RS06555	43.3333333333333	177	13.02	54.5433333333333	2.06667342256957	3.40898199417559e-16	6.57365361210192e-15	yes	hisH	imidazole glycerol phosphate synthase subunit HisH [Lactococcus lactis]	Metabolism	Amino acid metabolism;Global and Overview	ko01100//Metabolic pathways;ko01110//Biosynthesis of secondary metabolites;ko01230//Biosynthesis of amino acids;ko00340//Histidine metabolism	K02501	-	-	-
LLNZ_RS06560	70.3333333333333	286.666666666667	16.32	66.6233333333333	2.02938648017876	4.6183009062294e-19	9.89513731205076e-18	yes	ymdC	aminoglycoside phosphotransferase APH(3') [Lactococcus lactis]	-	-	-	-	-	-	-
LLNZ_RS06565	66.6666666666667	322.666666666667	20.7833333333333	100.206666666667	2.26947952858764	7.50485133747446e-27	2.14397851789085e-25	yes	hisB	imidazoleglycerol-phosphate dehydratase [Lactococcus lactis]	Metabolism	Amino acid metabolism;Global and Overview	ko01100//Metabolic pathways;ko01110//Biosynthesis of secondary metabolites;ko01230//Biosynthesis of amino acids;ko00340//Histidine metabolism	K01693	-	-	-
LLNZ_RS06570	150.666666666667	650.333333333333	21.31	92.8333333333333	2.1231123286109	3.65905116213776e-30	1.41117406486446e-28	yes	hisD	histidinol dehydrogenase [Lactococcus lactis]	Metabolism	Amino acid metabolism;Global and Overview	ko01100//Metabolic pathways;ko01110//Biosynthesis of secondary metabolites;ko01230//Biosynthesis of amino acids;ko00340//Histidine metabolism	K00013	-	-	-
LLNZ_RS06575	41	170	11.9633333333333	50.2433333333333	2.07031275883379	2.00066203065384e-17	4.09693091940971e-16	yes	hisG	ATP phosphoribosyltransferase [Lactococcus lactis]	Metabolism	Global and Overview;Amino acid metabolism	ko01100//Metabolic pathways;ko01110//Biosynthesis of secondary metabolites;ko01230//Biosynthesis of amino acids;ko00340//Histidine metabolism	K00765	-	-	-
LLNZ_RS06580	3.33333333333333	16.6666666666667	3.30666666666667	16.5433333333333	2.32280042891024	5.73038223919619e-05	0.00033826797197704	yes	-	hypothetical protein [Lactococcus lactis]	-	-	-	-	-	-	-
LLNZ_RS06585	226	807.333333333333	43.89	156.19	1.83133791317457	2.18253158051074e-27	6.39288364215424e-26	yes	hisZ	ATP phosphoribosyltransferase regulatory subunit [Lactococcus lactis]	Metabolism	Global and Overview;Amino acid metabolism	ko01100//Metabolic pathways;ko01110//Biosynthesis of secondary metabolites;ko01230//Biosynthesis of amino acids;ko00340//Histidine metabolism	K02502	-	-	-
LLNZ_RS06590	121.333333333333	455	20.9866666666667	79.0133333333333	1.91262308545379	1.71009956304861e-23	4.34853888889503e-22	yes	hisC	histidinol-phosphate aminotransferase [Lactococcus lactis]	Metabolism	Global and Overview;Biosynthesis of other secondary metabolites;Amino acid metabolism	ko01100//Metabolic pathways;ko01110//Biosynthesis of secondary metabolites;ko01130//Biosynthesis of antibiotics;ko01230//Biosynthesis of amino acids;ko00400//Phenylalanine, tyrosine and tryptophan biosynthesis;ko00350//Tyrosine metabolism;ko00340//Histidine metabolism;ko00360//Phenylalanine metabolism;ko00401//Novobiocin biosynthesis	K00817	-	-	-
LLNZ_RS07135	647.666666666667	2967.66666666667	121.79	587.573333333333	2.27037324100971	5.81963325084658e-09	6.47434199156682e-08	yes	guaC	guanosine monophosphate reductase [Lactococcus lactis]	Metabolism	Nucleotide metabolism	ko00230//Purine metabolism	K00364	-	-	-
LLNZ_RS07390	3087	1317.66666666667	874.793333333333	369.853333333333	-1.24198894761797	5.25314726514941e-11	7.23558498306889e-10	yes	aldB	alpha-acetolactate decarboxylase [Lactococcus lactis]	Metabolism	Carbohydrate metabolism	ko00650//Butanoate metabolism;ko00660//C5-Branched dibasic acid metabolism	K01575	-	GO:0003824//catalytic activity;GO:0016830//carbon-carbon lyase activity;GO:0016829//lyase activity;GO:0016831//carboxy-lyase activity	GO:0071704//organic substance metabolic process;GO:0044699//single-organism process;GO:0044281//small molecule metabolic process;GO:0006066//alcohol metabolic process;GO:0008152//metabolic process;GO:0044710//single-organism metabolic process;GO:1901615//organic hydroxy compound metabolic process
LLNZ_RS07900	27067.6666666667	64510.6666666667	2677.37333333333	6362.43333333333	1.24876031184639	2.41160698844538e-07	2.17138465807884e-06	yes	fruA	PTS fructose transporter subunit IIC [Lactococcus lactis]	Environmental Information Processing;Metabolism	Membrane transport;Global and Overview;Carbohydrate metabolism	ko01100//Metabolic pathways;ko01120//Microbial metabolism in diverse environments;ko00051//Fructose and mannose metabolism;ko02060//Phosphotransferase system (PTS)	K02768	GO:0044425//membrane part;GO:0031224//intrinsic component of membrane;GO:0016020//membrane	GO:0003824//catalytic activity;GO:0051119//sugar transmembrane transporter activity;GO:0022804//active transmembrane transporter activity;GO:0015144//carbohydrate transmembrane transporter activity;GO:0015075//ion transmembrane transporter activity;GO:0022857//transmembrane transporter activity;GO:0005402//cation:sugar symporter activity;GO:0008324//cation transmembrane transporter activity;GO:00…	GO:0008643//carbohydrate transport;GO:0051179//localization;GO:0006818//hydrogen transport;GO:0071702//organic substance transport;GO:0044765//single-organism transport;GO:0006810//transport;GO:0051234//establishment of localization;GO:0044699//single-organism process;GO:1902578//single-organism localization
LLNZ_RS08235	758.666666666667	328	156.49	65.2366666666667	-1.26231549613963	8.36303748559541e-13	1.27316241721498e-11	yes	ydeD	EamA family transporter [Lactococcus lactis]	-	-	-	-	-	-	-
LLNZ_RS08360	414.333333333333	103	107.086666666667	25.5866666666667	-2.06531474575668	1.66718296250368e-18	3.50714670475775e-17	yes	pnuC	nicotinamide mononucleotide transporter [Lactococcus lactis]	-	-	-	-	-	GO:0022892//substrate-specific transporter activity;GO:1901505//carbohydrate derivative transporter activity;GO:0022857//transmembrane transporter activity;GO:0015932//nucleobase-containing compound transmembrane transporter activity;GO:0022891//substrate-specific transmembrane transporter activity;GO:0005337//nucleoside transmembrane transporter activity;GO:0005215//transporter activity	GO:0051179//localization;GO:0015931//nucleobase-containing compound transport;GO:0071702//organic substance transport;GO:0006810//transport;GO:0044765//single-organism transport;GO:1902578//single-organism localization;GO:0071705//nitrogen compound transport;GO:0044699//single-organism process;GO:0015858//nucleoside transport;GO:1901264//carbohydrate derivative transport;GO:0051234//establishment…
LLNZ_RS08760	778.333333333333	242	106.49	31.81	-1.74316568277774	7.92925836418871e-15	1.43346123865099e-13	yes	yvbW	amino acid permease [Lactococcus lactis]	-	-	-	-	-	-	-
LLNZ_RS08890	850.333333333333	3840.66666666667	171.786666666667	770.726666666667	2.16560124306864	9.10417882162662e-28	2.83486878727642e-26	yes	cysK	cysteine synthase A [Lactococcus lactis]	Metabolism	Amino acid metabolism;Energy metabolism;Global and Overview	ko01100//Metabolic pathways;ko01110//Biosynthesis of secondary metabolites;ko01130//Biosynthesis of antibiotics;ko01230//Biosynthesis of amino acids;ko01120//Microbial metabolism in diverse environments;ko01200//Carbon metabolism;ko00270//Cysteine and methionine metabolism;ko00920//Sulfur metabolism	K01738	-	-	-
LLNZ_RS08895	587.666666666667	3030	95.49	487.53	2.35206943455629	1.52404498724069e-25	4.10074430287787e-24	yes	metC	cystathionine gamma-synthase [Lactococcus lactis]	Metabolism	Global and Overview;Amino acid metabolism;Metabolism of other amino acids	ko01100//Metabolic pathways;ko01110//Biosynthesis of secondary metabolites;ko01230//Biosynthesis of amino acids;ko00270//Cysteine and methionine metabolism;ko00450//Selenocompound metabolism	K01760	-	-	-
LLNZ_RS09345	255	1251.66666666667	19.73	97.7866666666667	2.30924680926695	1.26592584108092e-44	6.50967199169166e-43	yes	glgP	glycogen phosphorylase [Lactococcus lactis]	Metabolism	Carbohydrate metabolism;Global and Overview	ko01100//Metabolic pathways;ko01110//Biosynthesis of secondary metabolites;ko00500//Starch and sucrose metabolism	K00688	-	-	-
LLNZ_RS09350	127.666666666667	256.666666666667	16.2366666666667	34.0933333333333	1.0702341774012	1.69616883802133e-05	0.000117865906642083	yes	glgA	GlgA protein [Lactococcus lactis subsp. cremoris MG1363] [Lactococcus lactis]	Metabolism	Global and Overview;Carbohydrate metabolism	ko01100//Metabolic pathways;ko01110//Biosynthesis of secondary metabolites;ko00500//Starch and sucrose metabolism	K00703	-	GO:0016740//transferase activity;GO:0016757//transferase activity, transferring glycosyl groups;GO:0046527//glucosyltransferase activity;GO:0016758//transferase activity, transferring hexosyl groups;GO:0003824//catalytic activity	GO:0006073//cellular glucan metabolic process;GO:0044238//primary metabolic process;GO:0044260//cellular macromolecule metabolic process;GO:0005976//polysaccharide metabolic process;GO:0008152//metabolic process;GO:0005975//carbohydrate metabolic process;GO:0044237//cellular metabolic process;GO:0043170//macromolecule metabolic process;GO:0044264//cellular polysaccharide metabolic process;GO:0044…
LLNZ_RS09355	203	396	33.18	68.28	1.04114917207187	2.65245336694717e-05	0.000172409468851566	yes	glgD	glucose-1-phosphate adenylyltransferase subunit GlgD [Lactococcus lactis]	Metabolism	Carbohydrate metabolism;Global and Overview	ko01100//Metabolic pathways;ko01110//Biosynthesis of secondary metabolites;ko00520//Amino sugar and nucleotide sugar metabolism;ko00500//Starch and sucrose metabolism	K00975	-	-	-
LLNZ_RS09360	179	385.333333333333	29.4133333333333	64.8666666666667	1.14100701407709	2.43446239318481e-07	2.18346743326731e-06	yes	glgC	glucose-1-phosphate adenylyltransferase [Lactococcus lactis]	Metabolism	Carbohydrate metabolism;Global and Overview	ko01100//Metabolic pathways;ko01110//Biosynthesis of secondary metabolites;ko00520//Amino sugar and nucleotide sugar metabolism;ko00500//Starch and sucrose metabolism	K00975	-	-	-
LLNZ_RS10105	498.333333333333	1210.66666666667	51.4433333333333	122.603333333333	1.25294217149639	2.38611038771445e-13	3.80790306011809e-12	yes	oppA	peptide-binding protein [Lactococcus lactis]	-	-	-	-	-	-	-
LLNZ_RS10110	53	151.666666666667	11.19	31.3066666666667	1.4842598714125	1.03373492566075e-10	1.39073408022033e-09	yes	oppC	peptide ABC transporter permease [Lactococcus lactis]	-	-	-	-	GO:0031224//intrinsic component of membrane;GO:0044425//membrane part;GO:0016020//membrane	-	GO:0044765//single-organism transport;GO:0051179//localization;GO:0051234//establishment of localization;GO:0045184//establishment of protein localization;GO:0033036//macromolecule localization;GO:0042886//amide transport;GO:0071705//nitrogen compound transport;GO:0006810//transport;GO:0044699//single-organism process;GO:1902578//single-organism localization;GO:0008104//protein localization
LLNZ_RS10115	60.6666666666667	159.666666666667	11.9833333333333	30.2266666666667	1.33479262041413	1.81905790730245e-07	1.65070588137171e-06	yes	oppB	peptide ABC transporter permease [Lactococcus lactis]	-	-	-	-	-	-	-
LLNZ_RS11185	3345	10137	638.193333333333	2058.97666666667	1.68986203754295	9.16135377423277e-11	1.23972939377629e-09	yes	galE	UDP-glucose 4-epimerase GalE [Lactococcus lactis]	Metabolism	Carbohydrate metabolism;Global and Overview	ko01100//Metabolic pathways;ko00520//Amino sugar and nucleotide sugar metabolism;ko00052//Galactose metabolism	K01784	-	GO:0005488//binding;GO:0016857//racemase and epimerase activity, acting on carbohydrates and derivatives;GO:0048037//cofactor binding;GO:0016853//isomerase activity;GO:0016854//racemase and epimerase activity;GO:0003824//catalytic activity	GO:0005996//monosaccharide metabolic process;GO:0044281//small molecule metabolic process;GO:0044710//single-organism metabolic process;GO:0071704//organic substance metabolic process;GO:0044238//primary metabolic process;GO:0005975//carbohydrate metabolic process;GO:0044723//single-organism carbohydrate metabolic process;GO:0019318//hexose metabolic process;GO:0008152//metabolic process;GO:00446…
LLNZ_RS11190	1148.33333333333	10427.6666666667	147	1427.69666666667	3.27980143181087	3.44561550614294e-19	7.52184366152337e-18	yes	galT	galactose-1-phosphate uridylyltransferase [Lactococcus lactis]	Metabolism	Global and Overview;Carbohydrate metabolism	ko01100//Metabolic pathways;ko00520//Amino sugar and nucleotide sugar metabolism;ko00052//Galactose metabolism	K00965	-	-	-
LLNZ_RS11195	2139.33333333333	14602.3333333333	339.533333333333	2450.68333333333	2.85155895582766	5.20471185060018e-15	9.55849462086414e-14	yes	galK	galactokinase [Lactococcus lactis]	Metabolism	Carbohydrate metabolism;Global and Overview	ko01100//Metabolic pathways;ko00520//Amino sugar and nucleotide sugar metabolism;ko00052//Galactose metabolism	K00849	-	-	-
LLNZ_RS11200	1362.66666666667	7676	253.77	1499.56333333333	2.56294902213839	7.5933419009003e-15	1.38354276840026e-13	yes	Galm	galactose mutarotase [Lactococcus lactis]	Metabolism	Carbohydrate metabolism;Global and Overview	ko01100//Metabolic pathways;ko01110//Biosynthesis of secondary metabolites;ko01130//Biosynthesis of antibiotics;ko01120//Microbial metabolism in diverse environments;ko00010//Glycolysis / Gluconeogenesis;ko00052//Galactose metabolism	K01785	-	-	-
LLNZ_RS11205	6617.33333333333	19744.3333333333	903.326666666667	2763.09333333333	1.61296459152177	1.62217542798133e-09	1.92498150787118e-08	yes	lacS	sodium:solute symporter [Lactococcus lactis]	-	-	-	-	-	-	-
LLNZ_RS11555	1317.33333333333	3347	217.043333333333	578.203333333333	1.41359381626153	2.09912090640404e-10	2.77563758709654e-09	yes	vioD	aminotransferase [Lactococcus lactis]	-	-	-	-	-	-	-
LLNZ_RS11560	986.666666666667	3840	195.836666666667	863.11	2.13989352971371	8.16539718924903e-06	5.96048236464425e-05	yes	arcC	carbamate kinase [Lactococcus lactis]	Metabolism	Global and Overview;Nucleotide metabolism;Amino acid metabolism;Energy metabolism	ko01100//Metabolic pathways;ko01120//Microbial metabolism in diverse environments;ko01200//Carbon metabolism;ko00230//Purine metabolism;ko00220//Arginine biosynthesis;ko00910//Nitrogen metabolism	K00926	-	-	-
LLNZ_RS11565	803.333333333333	2751.66666666667	159.643333333333	613.74	1.94277530543014	1.54355514692374e-05	0.000107583934035588	yes	arcC	carbamate kinase [Lactococcus lactis]	Metabolism	Amino acid metabolism;Energy metabolism;Nucleotide metabolism;Global and Overview	ko01100//Metabolic pathways;ko01120//Microbial metabolism in diverse environments;ko01200//Carbon metabolism;ko00230//Purine metabolism;ko00220//Arginine biosynthesis;ko00910//Nitrogen metabolism	K00926	-	-	-
LLNZ_RS11575	2193.33333333333	7058.66666666667	388.346666666667	1410.25333333333	1.86053735905898	0.00016735424397259	0.00089363892805241	yes	arcB	ornithine carbamoyltransferase [Lactococcus lactis]	Metabolism	Global and Overview;Amino acid metabolism	ko01100//Metabolic pathways;ko01110//Biosynthesis of secondary metabolites;ko01130//Biosynthesis of antibiotics;ko01230//Biosynthesis of amino acids;ko00220//Arginine biosynthesis	K00611	-	-	-
LLNZ_RS11580	7673	15305	1168.77666666667	2576.08333333333	1.14017998200201	0.00430065572684746	0.0158646881758662	yes	arcA	arginine deiminase [Lactococcus lactis]	Metabolism	Global and Overview;Amino acid metabolism	ko01100//Metabolic pathways;ko01110//Biosynthesis of secondary metabolites;ko01130//Biosynthesis of antibiotics;ko00220//Arginine biosynthesis	K01478	-	-	-
LLNZ_RS12905	2958.66666666667	1426	616.7	289.823333333333	-1.08939509707612	1.69013330699757e-11	2.37028392266205e-10	yes	glcU	sugar transporter [Lactococcus lactis]	-	-	-	-	-	-	-
